# Supplementary material for: Synergistic co-regulation and competition by a SOX9-GLI-FOXA phasic transcriptional network coordinate chondrocyte differentiation transitions
Source: PLoS Genet. 2018 Apr 16;14(4):e1007346. doi: 10.1371/journal.pgen.1007346 (PMC5919691; doi:10.1371/journal.pgen.1007346)
Supplement: S2 Table — (A) DEGs in PZ, PHZ, UHZ and LHZ and their association with mouse and human abnormalities in skeletal system. Genes with the Coefficient of Standard Deviation (CSD) of expression levels among the four zones greater than 0.15 are defined as the DEGs. (B) DEGs associated with mouse skeletal phenotypes (396 genes). '-' represents the references from International Mouse Phenotyping Consortium or the direct submissions from third party organizations. (C) DEGs associated with human skeletal diseases in orthologous (93 genes). (XLSX) [file pgen.1007346.s006.xlsx]

## Sheet: Sheet 1. DEG
Table S2A Differentially expressed genes (DEG) in PZ, PHZ, UHZ and LHZ.
Genes in Cluster I
Gene symbol	Expression level					CSD	Description
	PZ	PHZ	UHZ	LHZ	Average
Sox5	622.158	338.139	70.2301	39.4432	267.492	0.880114	Transcription factor SOX-5
Mfi2	1950.02	1260.01	336.478	132.624	919.781	0.794671	Melanotransferrin Precursor (Membrane-bound transferrin-like protein p97)
Lect1	9113.44	10144.5	3025.04	199.793	5620.68	0.737794	Chondromodulin-1 Precursor
Mia1	4265.24	4075.13	1295.25	219.007	2463.66	0.710214	Melanoma-derived growth regulatory protein Precursor
LOC552901	556.363	313.473	134.225	66.3268	267.597	0.708517	---
Rgs11	502.29	209.02	127.641	87.1921	231.536	0.701235	Regulator of G-protein signaling 11
H2-DMb2	698.927	1099.26	266.501	127.991	548.17	0.696041	histocompatibility 2, class II, locus Mb2
AI120166	2130.61	1437.41	400.663	338.704	1076.84	0.695316	---
Krt75	921.315	500.919	282.744	93.0792	449.514	0.685762	Keratin, type II cytoskeletal 75
Crabp1	2368.96	1499.91	932.099	129.235	1232.55	0.662918	Cellular retinoic acid-binding protein 1
Col9a2	5467.06	4429.67	1929.56	412.086	3059.59	0.652849	Collagen alpha-2(IX) chain Precursor
S100b	1018.05	1001.12	307.927	135.892	615.748	0.647266	Protein S100-B (S100 calcium-binding protein B)
LOC100042616	695.92	362.537	175.306	142.069	343.958	0.639324	---
Pappa2	747.877	368.289	247.931	115.323	369.855	0.63776	pappalysin 2
Magel2	556.564	531.162	163.983	85.0659	334.194	0.633489	MAGE-like protein 2
Wwp2	6954.97	4151.02	2164.39	1004.67	3568.76	0.63206	NEDD4-like E3 ubiquitin-protein ligase WWP2
Syt8	969.401	717.022	250.269	172.1	527.198	0.62506	Synaptotagmin-8
Rian	3478.37	1951.83	959.273	658.484	1761.99	0.624558	---
Prelp	3175.36	2503.25	1078.43	376.541	1783.39	0.622635	Prolargin Precursor (Proline-arginine-rich end leucine-rich repeat protein)
Matn4	4434.95	2677.2	1679.71	541.871	2333.43	0.612531	Matrilin-4 Precursor (MAT-4)
Col9a3	10687.4	9885.28	4565.76	968.637	6526.76	0.609638	procollagen, type IX, alpha 3
Tnxb	1273.16	536.325	640.313	170.754	655.137	0.606209	tenascin XB
Glt25d2	1028.79	1178.05	361.038	198.669	691.637	0.605956	Glycosyltransferase 25 family member 2
Sfrp2	3578.49	2257	1589.63	405.773	1957.72	0.585777	Secreted frizzled-related protein 2 Precursor
Agtr2	767.344	573.668	343.548	92.6074	444.292	0.568217	Type-2 angiotensin II receptor
Ugdh	571.663	482.017	194.806	115.478	340.991	0.55898	UDP-glucose 6-dehydrogenase
Gpr64	761.521	489.601	328.792	113.421	423.334	0.558682	G-protein coupled receptor 64 Precursor
Trpv4	1740.91	860.459	591.706	433.26	906.584	0.557395	Transient receptor potential cation channel subfamily V member 4
Mirg	1303.47	723.654	555.824	236.902	704.962	0.549334	---
Scube2	2793.67	2210.74	1212.03	426.495	1660.73	0.547814	Signal peptide, CUB and EGF-like domain-containing protein 2
Smoc1	721.387	308.894	215.091	246.542	372.978	0.546859	SPARC-related modular calcium-binding protein 1 Precursor (Secreted modular calcium-binding protein 1)(SMOC-1)(SPARC-related gene protein) [Source:UniProtKB/Swiss-Prot;Acc:Q8BLY1];
Dlk1	3265.29	1679.26	1563.21	571.25	1769.75	0.545199	Protein delta homolog 1 (Preadipocyte factor 1)
Gdf10	960.767	1027.14	277.394	310.341	643.909	0.54514	Bone morphogenetic protein 3b
H2-DMb1	547.937	565.381	172.18	158.085	360.896	0.542882	Class II histocompatibility antigen, M beta 1 chain
Sorbs2	1497.91	852.162	381.798	487.023	804.723	0.542575	sorbin and SH3 domain containing 2
Crabp2	957.677	686.153	431.789	144.775	555.098	0.542554	Cellular retinoic acid-binding protein 2
Gfpt2	893.282	822.076	369.004	172.741	564.276	0.536167	Glucosamine--fructose-6-phosphate aminotransferase
Cpxm2	2431.46	1594.78	1254.37	333.773	1403.6	0.53551	Carboxypeptidase-like protein X2 Precursor
Gp1bb	892.613	443.805	254.594	302.81	473.455	0.531813	Platelet glycoprotein Ib beta chain Precursor
Dpt	1663.94	1079.31	883.341	233.198	964.948	0.529386	Dermatopontin Precursor
Gli1	1164.35	505.91	409.435	364.799	611.123	0.529272	Zinc finger protein GLI1
Cilp2	2055.02	1093.9	1027.02	370.882	1136.71	0.528511	cartilage intermediate layer protein 2
Sned1	1527.65	984.353	710.44	259.035	870.37	0.527862	Sushi, nidogen and EGF-like domain-containing protein 1
Slc38a3	1060.82	857.671	542.307	154.203	653.751	0.523919	Sodium-coupled neutral amino acid transporter 3 (Na(+)-coupled neutral amino acid transporter 3)
Zcchc5	1782.82	1397.4	880.433	280.364	1085.25	0.51999	zinc finger, CCHC domain containing 5
C1qtnf2	1259.82	984.843	586.556	219.115	762.583	0.517514	Complement C1q tumor necrosis factor-related protein 2
Hip1r	1313.33	1453.05	747.918	247.51	940.451	0.509681	Huntingtin-interacting protein 1-related protein
Comp	13661.4	13895.1	8580.26	2049.95	9546.7	0.505011	Cartilage oligomeric matrix protein Precursor
Ccl21a	1147.92	805.758	698.472	160.562	703.177	0.504184	C-C motif chemokine 21b Precursor
Col27a1	6401.87	6284.69	3451.61	1200.9	4334.77	0.498481	Collagen alpha-1(XXVII) chain Precursor
Lsp1	3804.41	2314.37	1602.71	924.053	2161.39	0.49432	Lymphocyte-specific protein 1
Sfrp1	840.294	481.926	373.801	202.936	474.739	0.491464	Secreted frizzled-related protein 1 Precursor
Nov	5463.33	5350.88	3508.92	868.123	3797.81	0.490005	Protein NOV homolog Precursor
Sox11	704.985	359.338	190.23	313.032	391.896	0.487456	Transcription factor SOX-11
Aff3	1956.72	1668.51	968.198	400.53	1248.49	0.486486	AF4/FMR2 family member 3
Inha	1018.13	572.466	414.975	282.516	572.021	0.484698	Inhibin alpha chain Precursor
Hs3st6	646.85	421.381	284.459	155.462	377.038	0.482592	Heparan sulfate glucosamine 3-O-sulfotransferase 6
Plac9	1653.42	1032.42	734.674	401.823	955.583	0.48193	Placenta-specific protein 9 Precursor
Cpa3	710.421	431.609	411.558	137.605	422.798	0.479304	Mast cell carboxypeptidase A Precursor
Fzd9	658.052	360.469	249.865	205.467	368.464	0.47892	Frizzled-9 Precursor
Atp1a2	1916.1	2251.19	1357.71	386.678	1477.92	0.477874	Sodium/potassium-transporting ATPase subunit alpha-2
Amacr	1514.45	1088.23	611.71	407.574	905.491	0.474511	Alpha-methylacyl-CoA racemase
Mypn	1597.66	1690.24	1050.55	315.29	1163.43	0.470421	Myopalladin
Nrk	2249.39	2198.78	1279.45	478.879	1551.62	0.470358	Nik-related protein kinase
Chad	3359.01	2261.65	1811.21	696.075	2031.99	0.469921	Chondroadherin
Igfbp6	2341.97	1583.2	1627.48	400.575	1488.31	0.467961	Insulin-like growth factor-binding protein 6
Slc35d1	868.452	885.596	416.983	240.97	603	0.466113	solute carrier family 35 (UDP-glucuronic acid/UDP-N-acetylgalactosamine dual transporter), member D1
Kera	3651.43	3618.13	2593.8	647.709	2627.77	0.464151	Keratocan Precursor (Keratan sulfate proteoglycan keratocan)
Mfap5	814.245	672.15	582.499	131.753	550.162	0.464064	Microfibrillar-associated protein 5 Precursor
Synpo	2616.13	1600.66	967.168	855.932	1509.97	0.4629	Synaptopodin
Angptl1	1721.69	1511.73	1159.86	302.159	1173.86	0.461583	Angiopoietin-related protein 1
Itih5	3048.65	2710.7	1814.87	629.832	2051.01	0.456465	Inter-alpha-trypsin inhibitor heavy chain H5 Precursor
Slc40a1	3542.55	2779.98	1456.49	1039.27	2204.57	0.455799	Solute carrier family 40 member 1 (Ferroportin-1)(Iron-regulated transporter 1)(Metal transporter protein 1)(MTP1) [Source:UniProtKB/Swiss-Prot;Acc:Q9JHI9];
Gpc6	834.098	783.694	350.725	266.389	558.726	0.452045	Glypican-6 Precursor
Crispld1	1093.14	1313.76	806.241	265.142	869.568	0.45152	Cysteine-rich secretory protein LCCL domain-containing 1
Lrig3	752.277	549.282	395.468	175.928	468.239	0.450502	Leucine-rich repeats and immunoglobulin-like domains protein 3
Apod	1946.68	1580.77	1226.6	384.797	1284.71	0.450368	Apolipoprotein D Precursor
Ntrk2	543.872	402.629	301.92	121.423	342.461	0.449268	BDNF/NT-3 growth factors receptor Precursor
Rgs5	1189.93	976.758	759.326	242.139	792.039	0.44455	Regulator of G-protein signaling 5
Thbs4	4581.31	3758.37	3131.29	887.17	3089.54	0.443943	Thrombospondin-4 Precursor
Ndufa4l2	2951.12	2504.02	1621.39	706.374	1945.72	0.44239	NADH dehydrogenase [ubiquinone] 1 alpha subcomplex subunit 4-like 2
Fbn2	2776.56	2069.92	1640.24	621.008	1776.93	0.439531	Fibrillin-2 Precursor
Lbp	1627	947.926	847.869	446.011	967.201	0.439133	Lipopolysaccharide-binding protein Precursor
Col9a1	11212.8	12186.3	7217.81	2927.97	8386.24	0.436453	Collagen alpha-1(IX) chain Precursor
Ddah1	1255.96	941.177	627.345	335.699	790.044	0.435176	N(G),N(G)-dimethylarginine dimethylaminohydrolase 1
Ppp1r3c	1283.93	1025.05	709.095	315.401	833.368	0.434094	Protein phosphatase 1 regulatory subunit 3C
Cpm	957.289	675.479	564.959	225.454	605.795	0.432612	Carboxypeptidase M
Slc35e3	2198.44	1846.41	1002.81	668.967	1429.16	0.43212	Solute carrier family 35 member E3 [Source:UniProtKB/Swiss-Prot;Acc:Q6PGC7];
Mfap4	5136.62	3729.38	3585.03	1106.04	3389.27	0.428085	Microfibril-associated glycoprotein 4 Precursor
Col15a1	2562.32	1806.34	1374.11	677.216	1605	0.426132	Collagen alpha-1(XV) chain Precursor
Thbs3	3852.85	2964.95	2531.41	863.408	2553.16	0.425217	Thrombospondin-3 Precursor
Ndrg2	1238.22	1075.21	758.449	303.806	843.92	0.422277	Protein NDRG2 (Protein Ndr2)
Spon1	2580.22	2274.63	1538.66	654.069	1761.9	0.421846	Spondin-1 Precursor (F-spondin)
Fry	833.07	725.923	382.998	269.69	552.92	0.421739	---
Cdon	1172.3	999.858	688.241	298.738	789.783	0.420839	Cell adhesion molecule-related/down-regulated by oncogenes
C1s	588.404	405.589	425.581	135.508	388.77	0.418001	Complement C1s-A subcomponent Precursor
Matn2	1606.53	1553.11	1107.73	394.931	1165.58	0.416316	Matrilin-2 Precursor
Kcnq1ot1	2172.61	2086.87	1183.92	657.149	1525.14	0.415282	---
Prickle1	1461.09	1091.21	556.307	566.751	918.839	0.414118	Prickle-like protein 1
Tpst1	1992.71	1498.62	1180.12	513.382	1296.21	0.414089	Protein-tyrosine sulfotransferase 1
Abi3bp	2571.84	2480.4	1718.35	659.557	1857.54	0.412873	ABI gene family, member 3 (NESH) binding protein isoform 1
Col14a1	4325.27	3180.36	2768.06	1069.15	2835.71	0.412115	Collagen alpha-1(XIV) chain Precursor
Fgfrl1	3057.31	2413.29	1383.01	1019.29	1968.23	0.411754	Fibroblast growth factor receptor-like 1
Susd5	6192.68	5493.06	3553.56	1724.3	4240.9	0.411519	---
Prss23	928.962	915.918	559.262	270.256	668.599	0.409322	Serine protease 23 Precursor
Sertad4	2259.08	1869.2	1316.54	619.275	1516.02	0.406727	SERTA domain-containing protein 4
Zmiz1	726.286	455.34	288.449	288.992	439.767	0.406719	Zinc finger MIZ domain-containing protein 1
Itgbl1	3372.54	3372.59	2473.2	880.098	2524.61	0.403222	Integrin beta-like protein 1 Precursor
Phxr4	749.859	557.051	357.011	247.027	477.737	0.40283	Putative per-hexamer repeat protein 4
Megf6	1160.33	819.746	741.676	304.857	756.652	0.402646	Multiple epidermal growth factor-like domains 6
Mrgprf	681.998	591.274	480.388	171.11	481.193	0.400544	Mas-related G-protein coupled receptor member F
Lama2	1240.21	1124.35	826.9	330.737	880.55	0.399085	Laminin subunit alpha-2 Precursor
Clu	3745.94	1881.57	1563.16	1706.14	2224.2	0.398247	Clusterin
Grb10	3484.34	3038.94	1910.29	1075.02	2377.15	0.397827	Growth factor receptor-bound protein 10
Araf	1397.21	1165.71	700.265	459.749	930.734	0.397593	A-Raf proto-oncogene serine/threonine-protein kinase
Bnc2	1423.9	1255.81	835.206	418.815	983.432	0.396754	Zinc finger protein basonuclin-2
Sypl2	1270.81	1168.65	895.318	335.289	917.517	0.395742	Synaptophysin-like protein 2
Tcap	832.87	830.223	602.429	229.14	623.666	0.394825	Telethonin (Titin cap protein)
Msi2	1163.38	1068.37	650.442	371.17	813.341	0.393448	RNA-binding protein Musashi homolog 2
Egfl6	789.002	781.165	607.7	212.322	597.547	0.391465	EGF-like domain-containing protein 6
Rtkn	591.464	393.551	292.007	202.461	369.871	0.39122	Rhotekin
Foxp2	913.131	805.862	562.873	266.136	637.001	0.390732	Forkhead box protein P2
Runx3	1576.34	1407.64	761.502	580.338	1081.45	0.388144	Runt-related transcription factor 3
Apobec2	1150.28	1095.3	1058.55	301.371	901.375	0.386019	Probable C->U-editing enzyme APOBEC-2
Rpl3l	758.116	624.1	586.42	197.105	541.435	0.385621	ribosomal protein L3-like
Zbtb20	2398.05	2478.33	1461.2	832.453	1792.51	0.381291	Zinc finger and BTB domain-containing protein 20
Nrbp2	2054.9	1777.82	1219.71	646.473	1424.73	0.379524	Nuclear receptor-binding protein 2
Tppp3	1334.99	1251.66	1329.57	373.679	1072.47	0.37744	Tubulin polymerization-promoting protein family member 3
Tnmd	7749.93	6987.7	6221.11	2147.13	5776.47	0.374622	Tenomodulin
Myoz1	1287.39	1005.4	918.205	367.612	894.651	0.372747	Myozenin-1
Sfi1	932.735	433.958	507.802	408.601	570.774	0.371657	Protein SFI1 homolog
Fst	518.683	409.603	279.758	179.066	346.778	0.370746	Follistatin Precursor
Hfe2	662.501	656.322	543.271	195.446	514.385	0.369681	Hemojuvelin Precursor
Serping1	1950.41	1638.47	1395.92	568.434	1388.31	0.369183	Plasma protease C1 inhibitor
Col2a1	23917.1	23851	17606.3	7527.74	18225.5	0.366905	Collagen alpha-1(II) chain Precursor
Flnb	1322.95	899.261	644.556	510.91	844.419	0.366529	Filamin-B
Hspb8	557.916	497.854	396.943	168.941	405.414	0.365428	Heat shock protein beta-8
Cbr2	505.737	404.507	357.779	150.6	354.656	0.364811	Carbonyl reductase
Aoc3	680.491	672.761	546.55	208.506	527.077	0.363247	Membrane primary amine oxidase
Sipa1l1	782.373	546.25	439.66	276.549	511.208	0.359291	Signal-induced proliferation-associated 1-like protein 1
Gpr23	531.432	569.427	304.809	226.711	408.095	0.356802	---
Spon2	1146.23	1057.08	1109.79	353.29	916.597	0.356499	Spondin-2 Precursor
Zfp185	1712.08	1545.79	1286.68	534.413	1269.74	0.355029	Zinc finger protein 185
Sulf2	6112.44	5107.98	4041.83	1984.76	4311.75	0.354855	Extracellular sulfatase Sulf-2
Adamtsl4	554.756	394.054	393.304	177.093	379.802	0.353457	ADAMTS-like protein 4 (Thrombospondin repeat-containing protein 1)
Hoxc8	878.557	637.307	443.253	347.515	576.658	0.352337	Homeobox protein Hox-C8
Col8a2	3422.98	3037.84	2610.51	1076.99	2537.08	0.351042	Collagen alpha-2(VIII) chain Precursor
Gtl2	13188.2	10405.9	8345.94	4447.86	9096.98	0.350345	Putative uncharacterized protein Fragment
BC032203	1044.32	764.263	456.486	477.493	685.64	0.350242	Uncharacterized protein KIAA0240
Smoc2	3524.87	3268.95	2219.11	1262.11	2568.76	0.35004	SPARC-related modular calcium-binding protein 2
Fbln5	1033.49	827.713	755.287	327.014	735.877	0.349481	Fibulin-5 Precursor
Air	1544.18	1086	822.816	597.587	1012.65	0.347815	---
Gale	1664.45	1523.76	959.234	641.504	1197.24	0.347006	UDP-glucose 4-epimerase
D2Bwg1335e	1089.56	988.486	583.373	445.325	776.687	0.346629	DNL-type zinc finger protein
OTTMUSG00000008561	613.207	429.472	338.699	232.311	403.422	0.346491	---
Il11ra1	2359.25	1773.92	1757.28	759.798	1662.56	0.34575	Interleukin-11 receptor alpha-1 chain
Mfge8	5823.43	4287.86	3249.41	2195.15	3888.96	0.34449	Lactadherin Precursor (Milk fat globule-EGF factor 8)
Scara5	562.042	487.828	428.565	183.176	415.403	0.342251	Scavenger receptor class A member 5
Sema3c	1663.08	1558.48	1400.32	546.474	1292.09	0.340941	Semaphorin-3C
Ndn	2867.95	3148.65	2028.15	1148.28	2298.26	0.34005	Necdin
42618	2424.42	1687.88	1216.27	1028.89	1589.37	0.338875	---
Echdc2	565.84	336.234	333.271	226.953	365.574	0.338427	Enoyl-CoA hydratase domain-containing protein 2, mitochondrial
Auts2	2128.7	2263.69	1385.59	882.418	1665.1	0.337595	autism susceptibility candidate 2
Atp1b2	1045.04	903.616	707.965	365.481	755.525	0.337543	Sodium/potassium-transporting ATPase subunit beta-2
Myh4	6020.43	5789	4533.93	2104.11	4611.87	0.337043	Myosin-4
Mn1	506.235	441.611	401.558	168.051	379.364	0.336326	meningioma 1
Adcy2	971.451	866.672	646.244	350.429	708.699	0.335586	Adenylate cyclase type 2
Sdc4	2760.96	2697.2	1602	1167.85	2057	0.335318	Syndecan-4
Rtn2	1111.86	973.197	944.101	368.787	849.487	0.33512	Reticulon-2 (Neuroendocrine-specific protein-like 1)
Fbln2	943.179	737.051	665.378	324.11	667.43	0.333985	Fibulin-2 Precursor
Hhatl	662.831	555.27	533.871	222.541	493.628	0.332161	Protein-cysteine N-palmitoyltransferase HHAT-like protein
Dpysl4	518.201	310.398	285.996	222.303	334.225	0.332056	Dihydropyrimidinase-related protein 4
Fndc1	5279.11	4849.21	4545.11	1799.71	4118.28	0.331156	fibronectin type III domain containing 1
Ckm	7995.15	7178.69	6561.92	2727.49	6115.81	0.330491	Creatine kinase M-type
Copa	728.347	616.671	344.426	347.46	509.226	0.329897	Coatomer subunit alpha
Axl	883.479	612.827	587.087	324.92	602.079	0.328365	Tyrosine-protein kinase receptor UFO Precursor
Fzd2	1133.2	858.785	785.749	404.034	795.441	0.327457	Frizzled-2 Precursor
Odz3	1761.03	1695.8	1339.05	641.543	1359.36	0.32697	Teneurin-3
Tenc1	1207.62	794.969	628.363	533.498	791.113	0.326178	Tensin-like C1 domain-containing phosphatase
Penk1	2645.45	1996.87	1924.55	934.15	1875.25	0.326129	Proenkephalin-A Precursor
LOC432971	1699.61	1384.23	945.777	710.613	1185.06	0.323199	---
Cox6a2	1359.98	1322.66	1160.88	495.279	1084.7	0.321226	Cytochrome c oxidase subunit 6A2, mitochondrial
Fmo1	1205.47	1090.95	820.973	461.983	894.844	0.319895	Dimethylaniline monooxygenase
Des	1127.79	890.49	865.609	403.083	821.743	0.319423	Desmin
Dbp	641.867	568.142	460.647	240.716	477.843	0.316659	D site-binding protein
Sdpr	988.62	971.392	738.858	386.317	771.297	0.315276	Serum deprivation-response protein
Sorbs1	1565.81	1065.44	727.424	806.34	1041.25	0.314669	Sorbin and SH3 domain-containing protein 1
Per3	670.51	500.577	478.26	251.319	475.166	0.313782	Period circadian protein homolog 3
Loxl3	3078.47	2248.75	1471.1	1531.29	2082.4	0.312807	Lysyl oxidase homolog 3 Precursor
AI256653	584.22	447.234	350.155	239.961	405.393	0.312384	Putative uncharacterized protein
Cys1	552.95	537.809	404.904	219.335	428.75	0.31236	Cystin-1
Slc44a2	7669.41	7969.05	5700.19	3195.51	6133.54	0.310926	Choline transporter-like protein 2
Pfkp	915.54	898.748	578.026	403.744	699.015	0.310638	6-phosphofructokinase type C
Srl	2818.34	2815.62	2299.54	1104.15	2259.41	0.309658	Sarcalumenin Precursor
Pvalb	10242.1	8706.92	7834.25	3831.52	7653.69	0.309538	Parvalbumin alpha
Jph2	1116.6	915.471	796.261	427.042	813.842	0.308357	Junctophilin-2
Ppif	884.366	687.976	447.58	426.176	611.525	0.307584	Peptidyl-prolyl cis-trans isomerase, mitochondrial
Kcne4	1727.19	1522.01	1306.92	661.873	1304.5	0.306381	Potassium voltage-gated channel subfamily E member 4
Cpxm1	2049.03	1410.78	1368.85	827.056	1413.93	0.30621	Probable carboxypeptidase X1 Precursor
Fzd7	901.688	678.162	558.15	374.395	628.099	0.304812	Frizzled-7 Precursor
Ltbp2	1017.62	912.106	851.71	387.741	792.294	0.304177	Latent-transforming growth factor beta-binding protein 2
Eef1a2	1556.86	1286.74	1250.61	589.139	1170.84	0.304129	Elongation factor 1-alpha 2
Dtx3	2367.93	1764.7	1569.03	951.27	1663.23	0.304006	Protein deltex-3
Pmp22	3393.1	3177.42	2746.92	1318.91	2659.09	0.303851	Peripheral myelin protein 22
Igf1	782.427	670.579	559.28	307.467	579.938	0.303457	Insulin-like growth factor I Precursor
Gpsm1	857.813	595.007	520.686	371.817	586.33	0.300413	G-protein-signaling modulator 1
Lgals4	519.845	341.565	305.913	234.131	350.364	0.300324	Galectin-4 (Lactose-binding lectin 4)
Dnm1	3851.68	2826.14	2575.54	1576.47	2707.46	0.298914	Dynamin-1
Gpc3	3174.7	2716.98	2651.11	1228.97	2442.94	0.298542	Glypican-3 Precursor
Chst11	3534.02	3943.23	1824.98	2307.3	2902.38	0.298247	Carbohydrate sulfotransferase 11
Wdr35	633.2	491.089	379.194	276.775	445.064	0.2976	WD repeat-containing protein 35
Rasl11b	1251.8	955.542	698.792	576.844	870.746	0.297456	Ras-like protein family member 11B
Daam2	701.761	460.156	483.812	297.696	485.856	0.295919	Disheveled-associated activator of morphogenesis 2
Il18	659.349	492.907	345.307	325.563	455.781	0.294318	Interleukin-18 Precursor
Cryab	2252.69	2617	1950.62	1052.18	1968.12	0.294224	Alpha-crystallin B chain
Peg3	10841.1	10321.6	8028.35	4575.67	8441.68	0.292623	Paternally-expressed gene 3 protein (ASF-1)
Zfp692	803.567	480.032	454.786	405.629	536.003	0.292494	Zinc finger protein 692
Gprasp1	887.866	736.623	547.615	392.874	641.245	0.292138	G-protein coupled receptor-associated sorting protein 1
Zfp521	1715	1662.03	1348.94	719.299	1361.32	0.291032	Zinc finger protein 521
Art3	707.779	724.554	528.443	315.245	569.005	0.290768	Ecto-ADP-ribosyltransferase 3
Adamts3	681.651	683.066	430.55	335.181	532.612	0.288196	A disintegrin-like and metalloprotease (reprolysin type) with thrombospondin type 1 motif, 3
Pde4dip	1716.29	1801.22	1395.44	761.398	1418.59	0.287957	Myomegalin (Phosphodiesterase 4D-interacting protein)
Pitx1	879.991	588.76	574.303	391.082	608.534	0.28762	Pituitary homeobox 1
Pitpnc1	699.745	529.963	369.912	352.796	488.104	0.287595	Cytoplasmic phosphatidylinositol transfer protein 1
C80913	746.301	618.145	424.185	358.346	536.744	0.287175	Unconventional prefoldin RPB5 interactor
Tmem63a	1432.55	982.026	825.298	685.247	981.28	0.286254	Transmembrane protein 63A
Myom1	1182.36	1137.79	1006.29	495.184	955.404	0.286244	Myomesin-1
Kcnma1	1242.81	1030.86	731.205	584.082	897.237	0.285734	Calcium-activated potassium channel subunit alpha-1
Fabp4	2263.58	2215.78	1818.72	974.183	1818.06	0.28432	Fatty acid-binding protein, adipocyte
Lrrc45	1185.81	717.137	686.224	608.239	799.353	0.283509	Leucine-rich repeat-containing protein 45
Ly6a	2276.17	1791.67	1672.9	951.669	1673.1	0.283229	Lymphocyte antigen 6A-2/6E-1
Per1	1074.04	823.028	805.052	448.337	787.615	0.282986	Period circadian protein homolog 1
Lynx1	689.039	717.372	540.124	315.14	565.419	0.281939	Ly-6/neurotoxin-like protein 1 Precursor
Samhd1	563.878	478.389	401.875	241.88	421.505	0.281104	SAM domain and HD domain-containing protein 1
Snora65	618.818	436.947	296.401	363.853	429.005	0.280495	60S ribosomal protein L12
Pkd1	1330.78	881.01	932.403	596.327	935.129	0.280014	Polycystin-1 Precursor
Ppp1r9a	740.498	517.756	373.796	411.489	510.885	0.279301	protein phosphatase 1, regulatory (inhibitor) subunit 9A
Capn6	6543.2	6030.29	5408.77	2778.89	5190.29	0.279178	Calpain-6
Prr8	703.637	448.921	419.751	349.068	480.344	0.278827	proline rich 8
Zfr	705.14	1068.2	584.962	561.602	729.976	0.277715	Zinc finger RNA-binding protein
Hoxc10	1713.5	1188.58	1159.33	773.125	1208.63	0.276707	Homeobox protein Hox-C10
Shox2	632.16	398.694	422.897	300.479	438.557	0.275475	Short stature homeobox protein 2
Ehd2	549.275	343.284	360.65	265.426	379.659	0.274686	EH domain-containing protein 2
Crispld2	4178.16	3639.1	3589.57	1780.22	3296.76	0.274662	Cysteine-rich secretory protein LCCL domain-containing 2
Prrc1	848.29	824.664	560.452	415.39	662.199	0.27463	Protein PPRC1
Hoxa9	2680.93	1960.43	1531.68	1340.53	1878.39	0.274093	Homeobox protein Hox-A9
Phyh	783.844	614.3	469.668	378.092	561.476	0.273455	Phytanoyl-CoA dioxygenase, peroxisomal Precursor
Sparcl1	1818.97	1585.43	1329.33	801.126	1383.71	0.273409	SPARC-like protein 1 Precursor
Trim39	804.086	600.8	482.036	388.158	568.77	0.273145	Tripartite motif-containing protein 39
Nfatc2	523.09	488.345	487.298	230.393	432.281	0.271691	Nuclear factor of activated T-cells, cytoplasmic 2
Tacc2	3540.39	2841.65	2565.73	1554.28	2625.51	0.271656	Transforming acidic coiled-coil-containing protein 2
Pcyt2	1180.71	1042.3	867.549	525.235	903.947	0.27125	Ethanolamine-phosphate cytidylyltransferase
Boc	929.771	555.545	626.148	464.881	644.086	0.271027	Brother of CDO Precursor
Rarres2	572.264	480.943	426.554	250.998	432.69	0.270655	Retinoic acid receptor responder protein 2 Precursor
Loxl1	4784.7	3718.08	3525.83	2131.32	3539.98	0.266707	Lysyl oxidase homolog 1 Precursor
Clstn1	1575.34	1284.04	1126.07	709.043	1173.63	0.266624	Calsyntenin-1
ENSMUSG00000074700	599.663	572.375	387.775	303.829	465.91	0.266353	Cell division protein kinase 7
Hspb1	2254.82	2164.67	1910.54	1018.85	1837.22	0.266195	Heat shock protein beta-1
Col8a1	2483.68	2666.74	2294.56	1190.89	2158.97	0.265961	Collagen alpha-1(VIII) chain Precursor
Syne1	1889.82	1687.73	1633.6	841.067	1513.05	0.264068	synaptic nuclear envelope 1 isoform 2
Itpr2	807.661	711.165	535.071	388.759	610.664	0.263877	Inositol 1,4,5-trisphosphate receptor type 2
Hspg2	2897.23	3047.37	2129.82	1478.53	2388.24	0.263815	Basement membrane-specific heparan sulfate proteoglycan core protein
C1r	728.003	611.782	604.518	322.382	566.671	0.263484	Complement C1r-A subcomponent Precursor
Fndc3b	1427.59	1023.15	926.126	686.96	1015.96	0.263105	Fibronectin type III domain-containing protein 3B
Tgfbr3	2026.71	1585.41	1366.21	950.256	1482.15	0.262084	TGF-beta receptor type III Precursor
Dixdc1	1523.73	1311.47	890.738	803.169	1132.28	0.261992	Dixin (DIX domain-containing protein 1)
Agtr1a	731.143	678.233	633.751	330.941	593.517	0.261945	Type-1A angiotensin II receptor
Islr	6816.5	5513.48	5337.54	3053.33	5180.21	0.261444	Immunoglobulin superfamily containing leucine-rich repeat protein
Hoxa10	628.809	456.27	360.057	333.573	444.677	0.260183	Homeobox protein Hox-A10
Pdlim4	2175.27	1978.81	2056.79	1001.34	1803.06	0.259628	PDZ and LIM domain protein 4
Sost	817.393	783.058	517.888	434.753	638.273	0.258581	Sclerostin Precursor
Gli2	1636.71	1009.57	896.264	996.453	1134.75	0.258295	GLI-Kruppel family member GLI2
Ttc3	556.893	487.712	366.905	274.642	421.538	0.257867	tetratricopeptide repeat domain 3
Zfp101	883.64	566.336	534.959	475.226	615.04	0.257694	zinc finger protein 101
LOC626832	1442.79	1129.23	870.986	737.612	1045.15	0.257669	---
Rlf	689.889	618.115	460.407	341.157	527.392	0.257563	rearranged L-myc fusion sequence
Gpm6b	742.609	688.957	523.559	362.187	579.328	0.257391	Neuronal membrane glycoprotein M6-b
Atp10a	651.457	615.734	358.632	393.627	504.862	0.25738	Probable phospholipid-transporting ATPase VA
Snhg7	884.022	659.177	505.506	475.256	630.99	0.256547	---
Tns1	1788.48	1475.19	1377.58	823.642	1366.22	0.254791	Putative uncharacterized protein
Cuedc1	570.308	272.53	472.428	396.103	427.842	0.254471	CUE domain-containing protein 1
Wfdc1	518.182	395.599	368.19	246.461	382.108	0.252692	WAP four-disulfide core domain protein 1 Precursor
Phka2	836.839	698.774	584.893	402.832	630.835	0.252079	Phosphorylase b kinase regulatory subunit alpha, liver isoform
Wwtr1	939.673	961.684	682.379	493.289	769.256	0.251547	WW domain-containing transcription regulator protein 1
Mab21l2	596.627	401.69	482.225	292.435	443.244	0.251015	Protein mab-21-like 2
Gas6	2108.37	1347.91	1451.24	1089	1499.13	0.250598	Growth arrest-specific protein 6 Precursor
Npr2	1654.39	1071.68	1210.71	834.631	1192.85	0.250217	Atrial natriuretic peptide receptor B
Rpl3	1170.77	979.142	624.174	711.153	871.308	0.248834	60S ribosomal protein L3
Gnb2l1	565.565	520.167	304.315	358.813	437.215	0.24836	Guanine nucleotide-binding protein subunit beta-2-like 1
Mxra7	2280.65	2193.14	1803.4	1117.1	1848.57	0.248269	Matrix-remodeling-associated protein 7
Appl2	3190.33	2634.87	2163.85	1579.08	2392.03	0.248136	DCC-interacting protein 13-beta
Cav1	3489.95	3303.9	2837.12	1687.03	2829.5	0.247806	Caveolin-1
BC004004	571.206	543.196	380.935	304.386	449.931	0.246869	Uncharacterized protein C6orf89 homolog
Creb3l2	2141.08	1755.79	1337.1	1121.68	1588.91	0.246669	Cyclic AMP-responsive element-binding protein 3-like protein 2
Ror2	692.453	521.202	461.363	347.367	505.596	0.246543	Tyrosine-protein kinase transmembrane receptor ROR2
Med12	1371.25	1288.51	951.59	708.458	1079.95	0.246224	Mediator of RNA polymerase II transcription subunit 12
Pxdn	2737.61	2390.71	1949.95	1352.61	2107.72	0.245607	Peroxidasin homolog Precursor
Caprin1	683.092	726.932	415.743	442.772	567.135	0.245223	Caprin-1
Cd36	671.843	650.067	643.964	331.415	574.322	0.244853	Platelet glycoprotein 4
Nbl1	861.111	581.151	718.563	433.702	648.632	0.244722	Neuroblastoma suppressor of tumorigenicity 1
Pgm2	1449.08	1442.84	1101.61	746.378	1184.98	0.244425	Phosphoglucomutase-1
Cdh13	775.939	568.116	550.849	386.344	570.312	0.242503	Cadherin-13
Tgfbi	7082.35	6513.68	5859.54	3449.48	5726.26	0.241673	Transforming growth factor-beta-induced protein ig-h3
Pdrg1	1677.09	1494.32	1027.45	938.436	1284.32	0.241242	p53 and DNA damage-regulated protein 1
Nfatc4	1368.08	1080.75	1050.54	664.384	1040.94	0.240403	Nuclear factor of activated T-cells, cytoplasmic 4
D3Ertd452e	933.318	801.413	628.529	482.995	711.564	0.239721	---
Ppan	1200.3	825.709	688.13	711.683	856.454	0.239618	Suppressor of SWI4 1 homolog (Ssf-1)
Igf1r	1302.99	1286.41	964.107	689.212	1060.68	0.238968	Insulin-like growth factor 1 receptor
Tagap	629.937	488.592	396.646	337.208	463.096	0.238387	T-cell activation Rho GTPase-activating protein
Lcorl	557.277	557.008	330.538	356.526	450.337	0.238043	Ligand-dependent nuclear receptor corepressor-like protein
D10Ertd610e	2447.42	1849.19	1807.89	1216.15	1830.16	0.237994	Guanine nucleotide exchange factor GEFT
Lmcd1	680.331	657.645	578.35	341.951	564.569	0.237331	LIM and cysteine-rich domains protein 1
Tsc22d3	1718.53	1644.97	1537.06	860.864	1440.35	0.236565	TSC22 domain family protein 3
Ick	577.05	534.122	383.07	317.223	452.866	0.234976	Putative uncharacterized protein
Ogn	4564.22	4584.47	4087.36	2349.04	3896.27	0.234886	Mimecan Precursor (Osteoglycin)
Metapl1	701.371	498.466	438.478	389.333	506.912	0.234236	Methionine aminopeptidase 1D, mitochondrial
Ppp1r14c	526.081	497.26	437.686	265.846	431.718	0.233792	Protein phosphatase 1 regulatory subunit 14C
Sox6	827.164	884.512	645.31	464.915	705.475	0.233295	Transcription factor SOX-6
Snrp70	811.595	481.908	631.54	466.767	597.953	0.232705	---
AI314027	1119.69	915.267	720.944	606.765	840.667	0.232237	Glutaminase isoform 1
Ddx50	527.912	386.797	342.692	285.992	385.848	0.231869	ATP-dependent RNA helicase DDX50
Sfxn2	588.874	475.567	380.495	318.668	440.901	0.231543	Sideroflexin-2
Nrp	687.324	631.383	427.238	401.948	536.973	0.231465	---
Cspg4	2855.72	2881.47	2671.27	1493.16	2475.41	0.231423	Chondroitin sulfate proteoglycan 4
Vps41	887.252	834.404	635.196	477.249	708.525	0.230465	Vacuolar protein sorting-associated protein 41 homolog
Eln	2018.78	1681.17	1613.36	1009.94	1580.81	0.230012	Elastin
AI428301	1015.54	903.302	653.672	570.477	785.748	0.229796	---
Nfix	7206.04	6460.37	5775.02	3657.08	5774.63	0.229137	Nuclear factor 1 X-type
Ephb3	1592.2	1234.21	1120.28	828.943	1193.91	0.228955	Ephrin type-B receptor 3
Rps24	896.529	701.402	519.854	537.754	663.885	0.228668	40S ribosomal protein S24
Cc2d1b	622.605	452.14	423.959	333.237	457.985	0.228624	Coiled-coil and C2 domain-containing protein 1B
Nfat5	1459.3	1190.49	975.137	783.134	1102.01	0.228332	Nuclear factor of activated T-cells 5
Nfia	1429.47	1048.98	953.311	773.133	1051.23	0.228106	Nuclear factor 1 A-type
Igf2	19765.6	17677.1	17358.3	10007.8	16202.2	0.227987	Insulin-like growth factor II Precursor
Clcn3	1180.24	1310.16	909.166	710.983	1027.64	0.226867	Chloride channel protein 3
Mertk	1487.24	1208.65	966.501	817.111	1119.88	0.226796	Proto-oncogene tyrosine-protein kinase MER Precursor
Abca9	1405.43	1200.12	1044.21	726.614	1094.09	0.226526	ATP-binding cassette sub-family A member 9
Ddhd2	1208.46	1061.49	821.894	658.955	937.701	0.226066	Phospholipase DDHD2
Ptrf	3431.63	2760.72	2929.46	1752.58	2718.6	0.224339	Polymerase I and transcript release factor
Tacstd1	1018.08	934.647	977.457	535.198	866.346	0.223296	epithelial cell adhesion molecule
Lmo1	525.384	451.948	479.921	271.512	432.191	0.223047	Rhombotin-1 (LIM domain only protein 1)
Plagl1	10941.8	10159.1	8992.1	5713.86	8951.72	0.222747	pleiomorphic adenoma gene-like 1
Pfkl	1235.89	1161.55	890.757	681.432	992.407	0.222445	6-phosphofructokinase, liver type
Hmg20a	1376.22	945.851	949.522	766.141	1009.43	0.222268	High mobility group protein 20A
Reck	1434.47	1406.74	1089.04	791.567	1180.45	0.222248	Reversion-inducing cysteine-rich protein with Kazal motifs Precursor
Aebp1	3457.67	3014.75	3126.84	1788.47	2846.93	0.222143	Adipocyte enhancer-binding protein 1
Cpt1c	533.776	371.73	368.085	296.623	392.554	0.22127	Carnitine O-palmitoyltransferase 1, brain isoform
Parp8	522.086	491.326	435.841	274.778	431.008	0.22122	Poly [ADP-ribose] polymerase 8
Phf21a	905.011	727.892	616.797	492.94	685.66	0.220922	PHD finger protein 21A isoform 1
Efs	1277.92	1061.64	885.606	696.674	980.462	0.219111	Embryonal Fyn-associated substrate
Sspn	2447.89	2373.39	2086.78	1311.09	2054.79	0.219021	Sarcospan (K-ras oncogene-associated protein)
Prnp	4285.58	3634.45	2861.9	2400.87	3295.7	0.218989	Major prion protein Precursor
H19	16484.4	15432.7	13954.5	8713.33	13646.2	0.218847	M.musculus H19 mRNAMCG11084
Mettl1	755.21	630.972	504.806	421.868	578.214	0.218666	tRNA (guanine-N(7)-)-methyltransferase
P4ha3	619.016	563.808	643.715	343.344	542.471	0.218537	Prolyl 4-hydroxylase subunit alpha-3
Nid1	1347.03	930.237	934.85	757.589	992.426	0.218492	Nidogen-1
Nr3c1	1250.14	1225.99	967.551	693.174	1034.21	0.218443	Glucocorticoid receptor (GR)
Tef	1831.79	1557.05	1464.06	956.184	1452.27	0.218088	Thyrotroph embryonic factor
Idua	712.786	500.584	432.684	439.141	521.299	0.218085	Alpha-L-iduronidase Precursor
Cdc42ep5	647.773	546.454	571.128	338.32	525.919	0.217852	Cdc42 effector protein 5
Ccdc109a	1174.22	1122.27	862.329	659.95	954.692	0.217003	Coiled-coil domain-containing protein 109A
Zfp354c	1779.51	1609.5	1310.68	972.959	1418.16	0.216461	Zinc finger protein 354C
Mapk1ip1	539.093	461.476	384.307	294.26	419.784	0.216331	MAPK-interacting and spindle-stabilizing protein
Luc7l2	2311.17	2048.65	1535.54	1334.56	1807.48	0.21596	Putative RNA-binding protein Luc7-like 2
Smarcd3	997.806	913.13	785.265	536.072	808.068	0.215716	SWI/SNF-related matrix-associated actin-dependent regulator of chromatin subfamily D member 3
Sf3b3	708.222	634.089	432.684	443.139	554.533	0.215656	Splicing factor 3B subunit 3
Evc	813.89	568.041	631.072	446.781	614.946	0.215609	Ellis-van Creveld syndrome protein homolog
Mapk8ip3	534.785	369.58	369.283	305.062	394.677	0.215499	C-jun-amino-terminal kinase-interacting protein 3
Zfp469	719.578	605.546	499.261	398.218	555.651	0.215449	Trinucleotide repeat-containing gene 18 protein
Igfbp5	9974.35	8217.74	8472.43	5237.21	7975.43	0.215349	Insulin-like growth factor-binding protein 5
Pdzrn3	2133.04	2265.54	1975.02	1212.31	1896.48	0.215226	PDZ domain-containing RING finger protein 3
Cyr61	2698.78	2222.28	2232.04	1420.91	2143.5	0.214363	Cysteine-rich angiogenic inducer 61
Pnpla6	508.092	337.847	342.632	301.637	372.552	0.214314	Neuropathy target esterase
BB217526	968.899	731.544	685.446	534.014	729.976	0.213845	14-3-3 protein epsilon
Gramd1a	1324.84	854.417	864.734	825.658	967.413	0.213826	GRAM domain-containing protein 1A
Rnf126	1417.06	1257.08	931.261	832.443	1109.46	0.213725	RING finger protein 126
Igfbp7	12023.8	9285.21	8916.08	6498.69	9180.95	0.213424	DNA-directed RNA polymerase II subunit RPB2
LOC100041277	3039.92	2278.52	1810.68	1915.54	2261.17	0.213147	---
Macrod1	718.88	673.937	618.136	387.212	599.541	0.212958	MACRO domain-containing protein 1
Angptl2	6403.01	5967.7	6474.39	3573.39	5604.62	0.212086	Angiopoietin-related protein 2
Angptl2	6403.01	5967.7	6474.39	3573.39	5604.62	0.212086	Angiopoietin-related protein 2
Dact1	1371.08	1239.58	994.039	767.05	1092.94	0.212053	Dapper homolog 1
Cbx6	2147.96	1679.44	1661.18	1152.84	1660.36	0.212018	---
Hrc	1283.86	1238.27	1124.42	701.474	1087.01	0.211624	histidine rich calcium binding protein
Prickle2	751.931	676.591	567.215	413.408	602.286	0.211359	Prickle-like protein 2
Adamts10	1329.17	788.423	981.651	853.322	988.14	0.211314	A disintegrin and metalloproteinase with thrombospondin motifs 10
Slc2a4	454.386	412.602	516.323	277.465	415.194	0.211136	Solute carrier family 2, facilitated glucose transporter member 4
Akap8l	873.791	582.763	630.911	508.9	649.091	0.210779	A-kinase anchor protein 8-like
Anxa6	704.317	541.992	511.921	387.212	536.361	0.210695	Annexin A6
Ttc19	1097.33	979.573	799.771	612.919	872.399	0.210338	Tetratricopeptide repeat protein 19
Erdr1	8914.51	6252.87	5656.68	5471.38	6573.86	0.210208	---
Pdk1	1066.92	878.906	733.232	603.461	820.631	0.210056	[Pyruvate dehydrogenase [lipoamide]] kinase isozyme 1, mitochondrial
Slc37a4	837.149	697.868	589.515	468.119	648.163	0.209906	solute carrier family 37 (glucose-6-phosphate transporter), member 4
Chd2	858.096	746.699	763.88	460.997	707.418	0.209858	chromodomain helicase DNA binding protein 2
Gcn5l2	855.746	544.698	542.553	570.045	628.26	0.209759	---
Prdm5	1082.38	832.006	736.225	616.733	816.835	0.209628	PR domain zinc finger protein 5
Nfic	4368.17	3732.57	3635	2339.13	3518.72	0.209431	Nuclear factor 1 C-type
Igfbp4	10132.6	6788.19	7261.11	5938.56	7530.12	0.209227	Insulin-like growth factor-binding protein 4
Srebf1	2024.41	1722.57	1320.77	1200.45	1567.05	0.208844	Sterol regulatory element-binding protein 1 (SREBP-1)
Ddb2	547.773	416.442	348.063	330.016	410.574	0.208296	DNA damage-binding protein 2
Acvr1b	962.048	728.416	657.811	551.765	725.01	0.207729	Activin receptor type-1B Precursor
Itm2a	15026.5	15021.7	13106.2	8466.17	12905.1	0.207651	Integral membrane protein 2A
Ehbp1	680.026	544.636	527.105	369.735	530.376	0.207431	EH domain-binding protein 1
Prkca	614.484	580.227	448.97	356.234	499.979	0.206928	Protein kinase C alpha type
Luc7l	1441.69	1032.75	935.861	874.055	1071.09	0.206629	Putative RNA-binding protein Luc7-like 1
Fzd1	1861.57	1866.71	1511.64	1071.09	1577.75	0.206628	Frizzled-1 Precursor
Odf2	2147.25	1607.19	1426.38	1263.27	1611.02	0.206474	Outer dense fiber protein 2
Sfrs7	679.418	516.095	382.725	487.294	516.383	0.206065	Splicing factor, arginine/serine-rich 7
Rbm39	971.833	951.151	678.697	596.552	799.558	0.205964	RNA-binding protein 39
Zmynd17	526.153	540.256	436.816	306.664	452.473	0.205668	Zinc finger MYND domain-containing protein 17
Fbn1	5012.52	4039.64	3646.98	2795.61	3873.69	0.205637	Fibrillin-1 Precursor
Ero1l	468.686	755.262	528.724	485.884	559.639	0.20556	ERO1-like protein alpha
Jmjd1c	658.362	545.16	447.38	381.726	508.157	0.205476	Probable JmjC domain-containing histone demethylation protein 2C
Zfp462	995.897	841.002	728.491	556.659	780.512	0.20546	zinc finger protein 462
D4Wsu132e	1713.15	1509.38	1241.02	972.725	1359.07	0.205222	Zinc finger CCHC domain-containing protein 7
Etnk1	607.644	615.745	526.494	348.156	524.51	0.205207	Ethanolamine kinase 1 Fragment
Fmod	22666.6	21234.4	19031.2	12560	18873.1	0.204951	Fibromodulin Precursor
Lmo4	2039.36	1841.17	1661.69	1122.32	1666.14	0.204789	LIM domain transcription factor LMO4
Cxcl14	839.393	577.225	704.181	485.553	651.588	0.204661	C-X-C motif chemokine 14
Dok1	634.395	436.486	390.068	422.067	470.754	0.203843	Docking protein 1
AW548124	1909.25	1291.65	1262.37	1193.04	1414.08	0.203754	Protein kinase-like protein SgK493
Tpm1	9766.85	9338.53	7566.96	5605.91	8069.56	0.20375	Tropomyosin alpha-1 chain
Cldn12	797.442	839.447	595.398	503.794	684.021	0.203307	Claudin-12
Bclaf1	850.984	553.215	551.835	562.541	629.644	0.203063	Bcl-2-associated transcription factor 1
Npepl1	1603.48	1179.51	1137.46	926.228	1211.67	0.202805	Probable aminopeptidase NPEPL1
Elovl6	807.853	592.358	503.931	513.398	604.385	0.202497	Elongation of very long chain fatty acids protein 6
Ddx26b	1976.4	1262.61	1254.22	1381.63	1468.72	0.202497	Protein DDX26B
Rab14	694.051	715.418	490.798	449.069	587.334	0.201869	Ras-related protein Rab-14
Atp2a2	1887.88	1909.82	1623.37	1094.03	1628.78	0.201791	---
Fgfr2	3947.38	3717.16	3714.88	2225.42	3401.21	0.201511	Fibroblast growth factor receptor 2
Hdac10	566.577	383.533	406.738	340.461	424.327	0.2015	Histone deacetylase 10
Obsl1	1480.57	1235.66	1076.22	842.189	1158.66	0.200792	obscurin-like 1
Nlgn2	1170.53	876.344	934.127	659.842	910.21	0.199706	Neuroligin-2 Precursor
Tacc3	565.445	353.674	368.461	403.022	422.651	0.19961	Transforming acidic coiled-coil-containing protein 3
LOC236604	1274.79	741.758	983.609	895.13	973.822	0.199335	Protein SFI1 homolog
Ltbp1	1012.89	987.358	851.884	581.873	858.502	0.199222	Latent-transforming growth factor beta-binding protein 1
Zfyve21	1960.26	1651.37	1432.16	1120.21	1541	0.199188	Zinc finger FYVE domain-containing protein 21
Sbsn	785.805	649.188	602.014	440.998	619.501	0.198861	Suprabasin Precursor
Mtx3	632.634	495.26	413.009	386.648	481.888	0.198822	---
Pdlim7	776.316	777.581	685.746	450.213	672.464	0.198687	PDZ and LIM domain protein 7
Prepl	683.046	655.384	532.287	399.081	567.45	0.198362	Prolyl endopeptidase-like
Trip11	637.196	637.432	437.585	416.054	532.067	0.198325	thyroid hormone receptor interactor 11
Nfib	1316.32	1340.64	1003.19	810.669	1117.71	0.198317	Nuclear factor 1 B-type
Sfpq	2250.8	1858.12	1524.44	1345.01	1744.59	0.197996	Splicing factor, proline- and glutamine-rich
Nisch	935.486	967.927	789.298	560.935	813.411	0.197376	Nischarin (Imidazoline receptor 1)
Rnf144	2166.88	2110.63	1758.1	1264.23	1824.96	0.197076	Probable E3 ubiquitin-protein ligase RNF144A
Dhx57	647.586	480.751	442.58	389.506	490.106	0.196943	Putative ATP-dependent RNA helicase DHX57
Rbak	1316.64	1008.53	878.692	801.352	1001.3	0.196278	RB-associated KRAB zinc finger protein
Ilf3	2405.54	1648.98	1591.26	1548.56	1798.58	0.19584	Interleukin enhancer-binding factor 3
Ablim1	575.319	548.816	511.105	329.311	491.138	0.195824	Actin-binding LIM protein 1
Cdk10	537.48	365.55	371.369	337.114	402.878	0.195557	Cell division protein kinase 10
Uxs1	831.269	762.877	542.028	538.405	668.645	0.195456	UDP-glucuronic acid decarboxylase 1
Pank4	986.213	688.179	635.044	647.411	739.212	0.194741	Pantothenate kinase 4
Col16a1	9925.98	8845.57	10064.7	5866.16	8675.61	0.194719	Collagen alpha-1(XVI) chain Precursor
Mrc1	600.531	571.139	411.776	382.115	491.39	0.194533	Macrophage mannose receptor 1 Precursor
Ahi1	791.397	714.204	579.615	468.568	638.446	0.194141	Jouberin (Abelson helper integration site 1 protein)
Brd8	656.111	617.58	436.841	426.114	534.161	0.194048	Bromodomain-containing protein 8
Pabpn1	2717.67	1922.47	1870.66	1680.45	2047.81	0.193914	Polyadenylate-binding protein 2
Ssbp2	750.618	720.323	650.606	434.431	638.995	0.193346	Single-stranded DNA-binding protein 2
Mdk	3470.89	2407.08	2827.91	2079.46	2696.34	0.19284	Midkine Precursor (MK)(Retinoic acid-induced differentiation factor)
Aldh6a1	575.287	546.593	426.034	349.513	474.357	0.192423	Methylmalonate-semialdehyde dehydrogenase
Hod	709.907	650.027	557.627	412.893	582.614	0.19224	Homeodomain-only protein
Tulp3	650.532	432.278	404.856	495.581	495.812	0.191997	Tubby-related protein 3
Dab2	2590.03	1731.13	1802	1669.74	1948.22	0.191708	Disabled homolog 2
Thra	1262.55	1125.66	1064.21	719.814	1043.06	0.191705	Thyroid hormone receptor alpha
Kif13a	718.355	577	510.722	425.947	558.006	0.191653	Kinesin-like protein KIF13A
Gadd45g	1714.37	1176.03	1039.97	1394.5	1331.22	0.191413	Growth arrest and DNA-damage-inducible protein GADD45 gamma
Ctdspl	1145.81	791.101	752.998	756.576	861.62	0.191207	CTD small phosphatase-like protein
Col6a1	13801.9	12044.5	12869.6	7957.41	11668.4	0.191192	Collagen alpha-1(VI) chain Precursor
Fat4	1198.06	1093.7	1021.18	687.697	1000.16	0.191013	Protocadherin Fat 4
Mapk8	666.373	708.214	465.879	471.214	577.92	0.191005	Mitogen-activated protein kinase 8
Hoxc4	526.494	405.886	359.929	321.611	403.48	0.190926	Homeobox protein Hox-C4 (Hox-3.5)
Leprel2	2269.84	1868.35	1805.1	1298.08	1810.34	0.19074	Prolyl 3-hydroxylase 3 Precursor
Fubp1	1495.79	1282.57	1006.38	932.197	1179.23	0.190468	Far upstream element-binding protein 1
Sgcb	704.593	725.653	595.318	430.56	614.031	0.190399	Beta-sarcoglycan
Lhfpl2	1151.25	997.509	956.344	657.665	940.693	0.190099	Lipoma HMGIC fusion partner-like 2 protein
Jub	1159.68	839.786	742.589	768.364	877.604	0.189951	Protein ajuba
Sh3d19	1656.9	1856.1	1551.96	1066.6	1532.89	0.189532	SH3 domain-containing protein 19 (Kryn)
Athl1	680.67	494.621	491.854	412.866	520.003	0.189226	Acid trehalase-like protein 1
Rere	736.34	670.718	549.908	441.37	599.584	0.188806	Arginine-glutamic acid dipeptide repeats protein
Gabbr1	970.983	654.668	684.164	626.727	734.135	0.188308	Gamma-aminobutyric acid type B receptor subunit 1
Notch3	1549.82	1272.55	1131.99	922.044	1219.1	0.18708	Neurogenic locus notch homolog protein 3 Precursor
Igf2r	3759.57	2945.53	2969.77	2192.02	2966.72	0.186857	Cation-independent mannose-6-phosphate receptor
Zfp383	889.561	757.007	673.757	523.402	710.932	0.186846	---
Col6a2	14257	13218.8	13239.4	8389.82	12276.3	0.185949	Collagen alpha-2(VI) chain Precursor
Acaca	956.659	923.133	775.11	576.537	807.86	0.185688	Acetyl-CoA carboxylase 1
Map3k3	1037.48	807.83	722.574	641.214	802.274	0.184505	Mitogen-activated protein kinase kinase kinase 3
Phlda1	1141.09	812.077	698.524	875.711	881.851	0.184355	Pleckstrin homology-like domain family A member 1
S100a6	5423.5	5175.58	5227.86	3264.74	4772.92	0.183459	Protein S100-A6 (S100 calcium-binding protein A6)
Nr4a1	939.437	627.851	858.394	623.369	762.262	0.183183	Nuclear receptor subfamily 4 group A member 1
Phldb1	1819.02	1560.71	1607.5	1063.39	1512.65	0.18315	Pleckstrin homology-like domain family B member 1
Bcl9l	737.341	624.037	564.995	437.255	590.907	0.183093	B-cell CLL/lymphoma 9-like protein
Zfp651	501.144	364.658	413.049	303.193	395.511	0.182939	---
Tpi1	7159.98	7130.89	5995.23	4393.77	6169.97	0.18281	Triosephosphate isomerase
Trpm7	979.992	830.704	710.999	596.24	779.484	0.182668	Transient receptor potential cation channel subfamily M member 7
Slc22a17	1661.77	1251.77	1144.48	1052.35	1277.59	0.182187	solute carrier family 22
Zfp292	916.856	825.601	649.326	578.4	742.546	0.181827	zinc finger protein 292
Higd1a	3775.3	4982.34	3735.47	3019.53	3878.16	0.181755	HIG1 domain family member 1A
Clip3	678.599	610.848	564.63	400.863	563.735	0.181642	CLIP-170-related protein
Slc43a3	1196.46	1008.36	728.987	874.677	952.12	0.180889	Solute carrier family 43 member 3
Fstl1	8665.24	8276.16	7259.1	5231.75	7358.06	0.180844	Follistatin-related protein 1 Precursor
Pam	1267.5	1021.5	1053.77	747.301	1022.52	0.18082	Peptidyl-glycine alpha-amidating monooxygenase
Clk4	898.863	741.892	640.577	554.869	709.05	0.180567	Dual specificity protein kinase CLK4
Unc5c	650.502	596.409	386.557	583.458	554.232	0.180466	Netrin receptor UNC5C Precursor
Sfrs14	1002.48	774.155	669.321	651.779	774.433	0.180428	Putative splicing factor, arginine/serine-rich 14
Trak1	849.802	648.434	654.018	513.029	666.321	0.180148	trafficking protein, kinesin binding 1
Zbtb4	1158.07	1138.44	908.094	728.314	983.229	0.179998	zinc finger and BTB domain containing 4
Ak1	2877.19	2837.64	2519.05	1757.84	2497.93	0.179862	Adenylate kinase isoenzyme 1
Crip1	10868.1	9709.71	10413.8	6551.48	9385.78	0.179807	Cysteine-rich protein 1
Ghr	1765.13	1589.38	1376.93	1065.93	1449.34	0.179782	Growth hormone receptor
Mbd6	730.776	489.583	518.053	494.066	558.119	0.179655	methyl-CpG binding domain protein 6
Rabl4	1061	1006	898.233	640.695	901.483	0.179203	Putative GTP-binding protein RAY-like (Rab-like protein 4)
Aqp1	5591.78	4398.05	4809.52	3340.74	4535.02	0.179043	Aquaporin-1
Fasn	1256.95	1098.56	954.434	763.142	1018.27	0.17879	Fatty acid synthase
Prkcbp1	2064.63	1807.72	1421.54	1331.57	1656.36	0.178644	zinc finger, MYND-type containing 8
Arfgap1	3452.51	2757.56	2385.46	2191.63	2696.79	0.178502	ADP-ribosylation factor GTPase-activating protein 1
Ptch1	5066.96	4968.42	3253.52	3852.36	4285.31	0.178087	Protein patched homolog 1
Ctdspl2	507.979	486.463	370.567	329.476	423.621	0.178	CTD small phosphatase-like protein 2
Nphp1	675	610.333	492.775	424.201	550.577	0.177874	Nephrocystin-1
Abhd14a	2146.08	1910.89	1610.35	1321.55	1747.22	0.177748	Abhydrolase domain-containing protein 14A
Vamp2	750.776	560.699	586.493	459.517	589.371	0.177436	Vesicle-associated membrane protein 2
Upf1	574.75	544.064	391.906	392.099	475.705	0.177426	Regulator of nonsense transcripts 1
Sec61a1	1053.24	951.268	750.35	674.135	857.247	0.177113	Protein transport protein Sec61 subunit alpha isoform 1
Ogt	1295.57	1046.95	923.596	809.529	1018.91	0.177103	UDP-N-acetylglucosamine--peptide N-acetylglucosaminyltransferase 110 kDa subunit
Ube2i	760.538	542.5	562.722	484.099	587.465	0.17705	SUMO-conjugating enzyme UBC9
Tnks2	612.802	618.452	467.512	403.558	525.581	0.176686	Putative uncharacterized protein Fragment
Pofut1	1288.75	1066.82	937.485	797.944	1022.75	0.176611	GDP-fucose protein O-fucosyltransferase 1
Mfap2	4341.83	3242.13	4319.9	2866.16	3692.5	0.1766	Microfibrillar-associated protein 2 Precursor
Slc25a12	1122.82	1058.62	960.52	681.597	955.888	0.176358	Calcium-binding mitochondrial carrier protein Aralar1
Phf14	604.273	504.618	430.125	379.932	479.737	0.176106	PHD finger protein 14
Ift172	589.695	449.128	433.405	367.363	459.898	0.176072	Intraflagellar transport protein 172 homolog
Tom1l2	1417.98	1083.47	1073.77	872.54	1111.94	0.176024	TOM1-like protein 2
Ptprv	2305.22	1938.5	2124.92	1393.87	1940.63	0.175851	protein tyrosine phosphatase, receptor type, V
Sepw1	8010.03	7616.5	6229.59	5045.88	6725.5	0.174525	Selenoprotein W
Perq1	944.036	670.603	736.564	599.68	737.721	0.174288	PERQ amino acid-rich with GYF domain-containing protein 1
Mdm4	679.924	468.48	470.094	471.096	522.399	0.174105	Protein Mdm4 (p53-binding protein Mdm4)
Cdc37l1	703.817	701.141	648.286	439.256	623.125	0.174029	Hsp90 co-chaperone Cdc37-like 1
Ivns1abp	4581.23	3729.01	3116.72	2999.01	3606.49	0.173937	Influenza virus NS1A-binding protein homolog
Tada2l	1196.14	998.148	890.536	740.679	956.375	0.173467	Transcriptional adapter 2-alpha
Chd3	1694.53	1289.47	1426.95	1042.14	1363.28	0.172948	chromodomain helicase DNA binding protein 3
BC024479	584.945	459.513	407.923	378.233	457.654	0.1727	Uncharacterized protein C11orf61 homolog
Acvr2a	676.604	689.733	520.36	453.577	585.069	0.172643	Activin receptor type-2A Precursor
Ppap2b	1822.41	1534.43	1312.42	1153.86	1455.78	0.172522	Lipid phosphate phosphohydrolase 3
Gas1	1117.17	818.823	1011.57	714.362	915.484	0.172457	Growth arrest-specific protein 1 Precursor
Foxp1	2694.38	2569.22	2030.8	1740.71	2258.78	0.172388	Forkhead box protein P1
Ankrd10	1281.19	1279.27	970.504	853.106	1096.02	0.17229	Ankyrin repeat domain-containing protein 10
Eif4b	733.511	725.5	563.067	480.991	625.767	0.172201	Eukaryotic translation initiation factor 4B
Gls	1190.07	1199.22	908.388	795.285	1023.24	0.17204	glutaminase isoform 1
Ldb1	811.539	490.869	709.248	701.749	678.351	0.171901	LIM domain-binding protein 1
Rsrc2	601.844	616.015	450.343	414.297	520.625	0.17164	Arginine/serine-rich coiled-coil protein 2
Fzd8	573.961	549.323	498.09	355.191	494.141	0.171535	Frizzled-8 Precursor
Rsad1	533.577	418.628	399.663	333.077	421.236	0.171455	Radical S-adenosyl methionine domain-containing protein 1, mitochondrial
Myadm	4101.57	3807.96	3724.23	2517.35	3537.78	0.171175	Myeloid-associated differentiation marker (Myeloid up-regulated protein)
Klhl17	1010.03	768.787	702.317	665.619	786.689	0.170518	Kelch-like protein 17
Adamts12	1663.71	1306.06	1237.39	1045.19	1313.09	0.170497	A disintegrin and metalloproteinase with thrombospondin motifs 12
Rrbp1	2013.83	2803.03	2800.14	3317.22	2733.55	0.170407	ribosome binding protein 1 isoform b
Ptbp2	1653.1	1606.83	1239.42	1093.19	1398.14	0.170291	Polypyrimidine tract-binding protein 2
Hcfc1r1	3606.01	3626.35	3026.85	2319.45	3144.67	0.169744	Host cell factor C1 regulator 1
Timp2	8124.42	6627.48	8002.46	5205.45	6989.95	0.169697	Metalloproteinase inhibitor 2 Precursor
Rpl22	1200.81	995.252	883.18	757.872	959.28	0.16969	60S ribosomal protein L22
Strn3	953.283	923.133	676.99	657.806	802.803	0.169398	Striatin-3
BC031353	506.087	465.096	520.152	325.869	454.301	0.169182	Putative uncharacterized protein Fragment
Rcor3	945.482	900.938	757.634	599.587	800.91	0.169032	REST corepressor 3
Iqsec1	1151.09	838.973	894.122	736.085	905.069	0.168991	IQ motif and SEC7 domain-containing protein 1
Stxbp5	533.355	401.302	387.064	346.337	417.015	0.168178	Syntaxin-binding protein 5
Acot11	514.3	408.782	364.791	334.156	405.507	0.168141	Acyl-coenzyme A thioesterase 11
Alg2	1475.46	1478.38	1111.85	1004.25	1267.48	0.167943	Alpha-1,3-mannosyltransferase ALG2
Ptpdc1	544.355	460.706	458.134	333.225	449.105	0.167802	Protein tyrosine phosphatase domain-containing protein 1
Rbmx	1223.2	975.716	850.362	807.673	964.239	0.167768	RNA binding motif protein, X-linked
Snhg6	1079.43	1140.76	745.6	859.732	956.381	0.167712	---
Maf	1865.89	1967.26	1596.01	1246.3	1668.86	0.167277	Transcription factor Maf (V-maf musculoaponeurotic fibrosarcoma oncogene homolog)
Slc7a2	850.036	728.922	689.061	524.582	698.15	0.166771	Low affinity cationic amino acid transporter 2
Cbr3	1724.72	1272.28	1099.4	1402.08	1374.62	0.166503	carbonyl reductase 3
Cnot3	607.565	502.44	437.573	392.75	485.082	0.166478	CCR4-NOT transcription complex subunit 3
Xist	2310.3	2049.89	1904.45	1431.54	1924.04	0.165986	---
Tbx15	1043.76	966.517	857.468	655.434	880.794	0.165733	T-box transcription factor TBX15
Cul7	2211.56	1688.24	1747.4	1397.59	1761.2	0.165672	Cullin-7
Farp1	1480.25	1071.87	1141.07	964.489	1164.42	0.165657	FERMRhoGEF (Arhgef) and pleckstrin domain protein 1
Ift81	617.492	591.823	505.565	394.114	527.248	0.165641	Intraflagellar transport protein 81 homolog
AU021025	606.813	529.588	421.283	408.783	491.617	0.165627	---
Tial1	795.408	646.849	538.243	543.822	631.08	0.165217	Nucleolysin TIAR (TIA-1-related protein)
Itga10	2745.35	2268.82	2017.6	1761.59	2198.34	0.165208	integrin, alpha 10
Wdr6	3194.04	2826.49	2419.17	2042.17	2620.47	0.164843	WD repeat domain 6
Galt	707.65	581.95	568.522	440.278	574.6	0.164726	Galactose-1-phosphate uridylyltransferase
Sfrs11	1191.79	1117.75	798.494	874.604	995.661	0.164193	splicing factor, arginine/serine-rich 11 isoform 1
Ampd2	933.517	667.918	627.204	695.671	731.078	0.163305	AMP deaminase 2
Centd2	930.699	879.438	788.674	589.561	797.093	0.1633	---
Lrrk1	543.198	487.551	434.013	343.127	451.972	0.16318	Leucine-rich repeat serine/threonine-protein kinase 1
Rarg	1399.19	1155.59	1173.71	871.852	1150.09	0.1627	Retinoic acid receptor gamma
Golgb1	1810.96	1564.98	1350.72	1169.19	1473.96	0.162659	golgi autoantigen, golgin subfamily b, macrogolgin 1
Tlcd1	584.661	552.517	446.64	385.771	492.397	0.162438	TLC domain-containing protein 1 Precursor
AI503316	793.222	654.486	574.832	518.874	635.353	0.162272	---
Myst4	584.552	555.804	477.989	376.517	498.715	0.161627	Histone acetyltransferase MYST4
Numbl	593.622	466.918	509.977	375.667	486.546	0.161488	Numb-like protein
Eno1	8598.99	8163.33	6755.64	5627.87	7286.45	0.161285	---
Alkbh3	664.925	587.961	481.526	442.358	544.193	0.161219	Alpha-ketoglutarate-dependent dioxygenase alkB homolog 3
Dact3	596.477	530.272	573.04	380.878	520.167	0.161195	Dapper homolog 3
Nol5a	1665.76	1297.94	1092.8	1226.83	1320.83	0.160755	---
Sfrs16	862.587	650.493	677.508	558.968	687.389	0.160431	Splicing factor, arginine/serine-rich 16
Plxnb1	561.907	521.47	449.87	362.226	473.868	0.160217	Plexin-B1 Precursor
Mxra8	5786.62	4606.65	5709.84	3867.69	4992.7	0.160211	Matrix-remodeling-associated protein 8
Zfp260	2147.22	2112.07	1652.16	1459.29	1842.69	0.160208	Zinc finger protein 260
Carm1	2544.68	1949.7	1972.27	1647.43	2028.52	0.159937	Histone-arginine methyltransferase CARM1
Jun	1597.35	1485.16	1612.18	1047.75	1435.61	0.15969	Transcription factor AP-1
Rab34	2918.65	2378.57	2240.88	1872.7	2352.7	0.159587	Ras-related protein Rab-34
Safb2	1046.67	776.246	770.939	703.458	824.327	0.159567	Putative uncharacterized protein
Ski	1563.81	1262.97	1408.42	997.307	1308.13	0.159476	Ski oncogene (C-ski)
Cnot10	1122.24	882.26	867.442	722.932	898.72	0.159424	CCR4-NOT transcription complex subunit 10
Brwd1	585.988	516.771	402.743	410.98	479.121	0.159346	Bromodomain and WD repeat-containing protein 1
Trip10	979.157	777.469	715.27	647.359	779.814	0.158947	Cdc42-interacting protein 4
Zranb1	689.659	895.903	656.208	596.024	709.448	0.158936	Ubiquitin thioesterase Zranb1
Sympk	785.697	575.199	611.862	521.207	623.491	0.158856	Symplekin
Htra2	967.484	667.349	704.911	701.074	760.205	0.158592	Serine protease HTRA2, mitochondrial Precursor
Lamc1	1615.53	1278.63	1272.16	1037.36	1300.92	0.15836	Laminin subunit gamma-1 Precursor
Tmbim1	1727.84	1692.84	1699.57	1136.04	1564.07	0.158225	Transmembrane BAX inhibitor motif-containing protein 1
Lamb2	1149.84	939.616	874.885	744.34	927.171	0.158054	Laminin subunit beta-2 Precursor
D2Ertd612e	507.277	488.453	363.157	361.959	430.212	0.158018	---
Mett11d1	656.575	464.911	508.463	451.152	520.275	0.156622	Protein RSM22 homolog, mitochondrial
Fusip1	696.774	551.696	469.357	502.326	555.038	0.156601	FUS-interacting serine-arginine-rich protein 1
Tcta	827.016	845.613	705.151	558.606	734.097	0.156366	T-cell leukemia translocation-altered gene protein homolog
Nope	2813.69	2739.52	2310.06	1864.77	2432.01	0.156152	Immunoglobulin superfamily DCC subclass member 4
Sft2d2	842.024	695.942	668.128	540.419	686.628	0.156103	Vesicle transport protein SFT2B
Tspyl2	547.583	421.624	439.727	355.957	441.223	0.156076	Testis-specific Y-encoded-like protein 2
Vps16	639.559	475.081	462.924	441.528	504.773	0.155991	Vacuolar protein sorting-associated protein 16 homolog
Tgfb3	2546.68	2327.78	2793.62	1795.26	2365.83	0.155693	Transforming growth factor beta-3
Prkcdbp	1138.07	936.464	948.075	726.149	937.189	0.155552	Protein kinase C delta-binding protein
Pex6	535.905	368.876	452.962	377.452	433.798	0.155422	Peroxisome assembly factor 2
Tshz2	629.646	518.198	457.041	422.532	506.854	0.155344	Teashirt homolog 2
Egln3	554.121	547.968	450.754	373.562	481.601	0.154994	Egl nine homolog 3
D3Ertd300e	750.652	664.909	583.146	490.811	622.38	0.154765	Protein FAM48A
Atad3a	2022.9	1541.4	1405.44	1439.89	1602.41	0.154681	ATPase family AAA domain-containing protein 3
Chkb	1703.71	1327.02	1297.57	1125.79	1363.52	0.154676	Choline/ethanolamine kinase
Limd1	1763.08	1423.33	1295.92	1178.59	1415.23	0.154524	LIM domain-containing protein 1
Socs5	857.79	614.134	584.213	693.888	687.506	0.154431	Suppressor of cytokine signaling 5
Setd5	1922.35	1573.59	1389.92	1302.4	1547.07	0.153677	SET domain-containing protein 5
Il6st	1493.18	1236.78	1250.33	957.597	1234.47	0.153617	Interleukin-6 receptor subunit beta
Ankrd16	1548.8	1216.19	1219.68	1013.68	1249.59	0.153511	Ankyrin repeat domain-containing protein 16
Rbm5	727.557	721.096	604.443	489.501	635.649	0.1535	RNA-binding protein 5
Gas5	1342.69	1197.81	908.685	992.457	1110.41	0.153492	---
Plec1	1305.38	1055.58	1278.76	881.732	1130.36	0.15327	Plectin-1
BC034090	526.226	414.787	398.841	349.366	422.305	0.153126	MKIAA1614 protein Fragment
Col11a2	5023.39	4037.72	3444.55	3600.32	4026.5	0.152805	Collagen alpha-2(XI) chain Precursor
Ankrd11	970.66	887.652	756.533	644.543	814.847	0.152767	ankyrin repeat domain 11
Sfrs18	630.116	511.591	546.741	408.054	524.125	0.151964	Splicing factor, arginine/serine-rich 18
Solh	1117.32	907.671	831.885	748.592	901.366	0.151755	Calpain-15
Coq10a	590.761	541.114	503.524	383.542	504.735	0.151578	coenzyme Q10 homolog A
Ankzf1	764.568	689.908	571.316	519.5	636.323	0.151535	Ankyrin repeat and zinc finger domain-containing protein 1
Jarid2	1717.28	1445.43	1263.15	1160.77	1396.66	0.151312	Protein Jumonji (Jumonji/ARID domain-containing protein 2)
Erbb2ip	562.866	539.844	428.279	390.871	480.465	0.151043	Protein LAP2
Tpm2	2605.15	3072.14	2812.77	1999	2622.27	0.151035	Tropomyosin beta chain
Scarf2	2478.17	1767.77	2337.78	1799.82	2095.88	0.150875	Scavenger receptor class F member 2
Saps3	622.712	491.518	483.847	412.602	502.67	0.150855	Serine/threonine-protein phosphatase 6 regulatory subunit 3
Trim35	541.521	429.922	403.701	365.266	435.102	0.150775	Tripartite motif-containing protein 35
Dnmbp	505.946	505.305	406.861	350.361	442.118	0.150582	Dynamin-binding protein
Ncor2	1423.09	1035.62	1145.77	973.421	1144.48	0.15054	Nuclear receptor corepressor 2
Genes in Cluster II
Gene symbol	Expression level					CSD	Description
	PZ	PHZ	UHZ	LHZ	Average
Scrg1	1985.34	2380.92	394.579	56.5364	1204.34	0.826944	Scrapie-responsive protein 1
Epyc	2002.07	3391.78	775.52	82.5105	1562.97	0.80608	Epiphycan Precursor (Dermatan sulfate proteoglycan 3)
Il17b	1911.06	3050.36	633.76	103.988	1424.79	0.804015	Interleukin-17B Precursor
Sox9	1062.62	1545.19	551.084	162.227	830.281	0.628528	SRY-box containing gene 9
Matn3	4684.78	6053.83	2344.18	518.263	3400.26	0.625818	Matrilin 3
Ihh	368.156	998.95	713.165	107.496	546.942	0.61801	Indian hedgehog
Hapln1	5623.9	7923.34	3978.88	499.155	4506.32	0.600191	Hyaluronan and proteoglycan link protein 1
Matn1	4538.47	5859.32	2635.78	676.267	3427.46	0.571438	Matrilin 1, cartilage matrix protein
Pygl	1309.55	1767.32	598.519	329.816	1001.3	0.568236	Liver glycogen phosphorylase
Prom1	236.686	653.639	487.386	117.553	373.816	0.560617	Prominin 1
Ak3l1	742.523	1191.56	543.793	180.061	664.483	0.549416	Adenylate kinase 3-like 1
Scin	679.211	1713.58	706.559	470.18	892.382	0.541085	Scinderin
3830612M24	1126.95	1615.51	580.894	349.408	918.19	0.535521	---
Cobll1	428.392	506.525	209.744	97.0786	310.435	0.529372	Cobl-like 1
Tceal7	886.938	1458.82	723.583	251.428	830.192	0.519744	hypothetical protein LOC100040972
Slc2a1	2116.48	3470.66	1500.48	709.107	1949.18	0.518267	Glucose transporter type 1
Fxyd2	414.93	597.857	386.637	73.5388	368.241	0.511825	FXYD domain-containing ion transport regulator 2 isoform b
Leprel1	1684.11	2452.12	1191.12	453.539	1445.22	0.503606	Leprecan-like 1
Prkg2	978.991	1741.28	789.202	412.897	980.592	0.493719	Protein kinase, cgmp-dependent, type II
Car8	526.324	912.908	400.541	222.116	515.472	0.492061	Carbonic anhydrase 8
Bnip3	3072.26	5066.29	2420.91	1138.86	2924.58	0.485106	BCL2/adenovirus E1B 19 kda protein-interacting protein 3
Aldoc	798.81	1389.62	520.445	430.715	784.896	0.477243	Fructose-bisphosphate aldolase C
BF642829	2348.36	3043.97	1337.65	801.911	1882.97	0.462262	Solute carrier family 5 member 3
Fgfr3	2873.2	3361.55	1854.49	735.888	2206.28	0.456933	Fibroblast growth factor receptor 3
Car12	1447.17	1782.89	1000.29	378.173	1152.13	0.456599	Carbonic anyhydrase 12
Ckmt2	618.515	828.622	530.62	158.158	533.979	0.454127	Creatine kinase, sarcomeric mitochondrial
Bmper	471.888	570.879	282.43	144.088	367.321	0.450248	BMP-binding endothelial regulator
Aldh1a3	274.748	744.371	839.041	343.385	550.386	0.444843	Aldehyde dehydrogenase family 1, subfamily A3
Tcfl5	1074.75	1265.87	658.107	323.415	830.535	0.440776	Transcription factor-like 5 (basic helix-loop-helix)
Lims2	860.802	933.267	512.586	241.21	636.966	0.437046	LIM and senescent cell antigen like domains 2
Pcolce2	3086.2	4709.24	2371.93	1313.16	2870.13	0.43031	Procollagen C-endopeptidase enhancer 2
C1qtnf3	1877.91	3078.1	1989.27	743.89	1922.29	0.429843	C1q and tumor necrosis factor related protein 3
Asph	1088.11	1240.76	768.54	290.607	847.005	0.429315	Aspartyl/asparaginyl beta-hydroxylase
Bex1	553.255	618.806	387.882	148.518	427.115	0.425013	Protein BEX1 (Brain-expressed X-linked protein 1 homolog)
Stc2	470.309	698.245	356.808	196.164	430.381	0.424664	Stanniocalcin 2
Asb5	473.155	654.748	406.62	154.607	422.283	0.424482	Ankyrin repeat and SOCS box protein 5
Zfp533	868.445	1214.87	618.674	340.964	760.737	0.423013	Zinc finger protein 385B (Zinc finger protein 533)
Vgll2	498.056	771.155	406.367	216.227	472.951	0.42274	Transcription cofactor vestigial-like protein 2
Meox2	521.998	651.549	408.232	154.33	434.027	0.421624	Mesenchyme homeobox 2
Cdkn1c	5863.59	7028.27	5818.25	1465.78	5043.97	0.420708	Cyclin-dependent kinase inhibitor 1C (P57)
Atp1b4	784.527	1064.82	704.86	250.062	701.066	0.41751	X/potassium-transporting ATPase subunit beta-m
Myoz2	411.896	631.097	450.986	154.36	412.085	0.413075	Myozenin-2
Synpo2	916.863	987.58	679.538	252.25	709.058	0.40527	Synaptopodin-2
Myot	1068.77	1311.24	959.133	315.994	913.784	0.402611	Myotilin
Neb	1745.92	1987.78	1420.6	500.634	1413.73	0.399146	Nebulin
Ppa1	5486.1	8201.02	4412.17	2533.26	5158.14	0.397467	Pyrophosphatase (inorganic) 1
Art1	855.895	911.719	711.32	229.507	677.11	0.396645	GPI-linked NAD(P)(+)--arginine ADP-ribosyltransferase 1
Synpo2l	772.082	941.422	601.125	256.465	642.774	0.394256	Synaptopodin 2-like protein
Trdn	1195.55	1377.69	954.25	361.729	972.304	0.394093	triadin
Mb	1762.3	2340.27	1759.9	592.176	1613.66	0.393755	Myoglobin [Source:UniProtKB/Swiss-Prot;Acc:P04247];
Sh3bgr	2276.28	2519.53	1862.61	657.858	1829.07	0.391358	SH3 domain-binding glutamic acid-rich protein
Rbm24	539.46	580.47	395.629	163.403	419.74	0.388665	RNA binding motif protein 24
Myom2	3272.08	3769.68	2617.64	1027.15	2671.64	0.386886	myomesin 2
Itgb1bp2	860.056	942.85	710.779	251.122	691.202	0.386782	Integrin beta-1-binding protein 2
Flvcr2	582.102	966.296	476.336	354.678	594.853	0.38506	---
Rpgrip1	314.061	750.109	344.72	408.54	454.357	0.383223	X-linked retinitis pigmentosa GTPase regulator-interacting protein 1
Serinc5	855.489	1587.47	974.264	544.875	990.524	0.382253	Serine incorporator 5
Usp53	415.773	709.656	772.287	272.235	542.488	0.379846	Ubiquitin specific peptidase 53
Cilp	816.367	962.052	762.564	257.299	699.57	0.379619	Cartilage intermediate layer protein 1
Cox7a1	1175.93	1316.45	1083.01	357.96	983.337	0.37678	Cytochrome c oxidase polypeptide 7A1, mitochondrial
Fxyd3	299.279	598.541	503.917	219.713	405.362	0.375651	FXYD domain-containing ion transport regulator 3
Hhip	616.957	791.498	570.436	223.823	550.678	0.373939	Hedgehog-interacting protein
Kbtbd10	901.975	1033.05	710.482	303.608	737.279	0.373544	kelch repeat and BTB (POZ) domain containing 10
Ldb3	1911.89	1981.5	1633.33	564.352	1522.77	0.373314	LIM domain-binding protein 3
Immt	400.335	613.894	261.833	267.424	385.872	0.370188	Mitochondrial inner membrane protein
Nrap	720.604	776.863	561.757	232.293	572.879	0.369832	Nebulin-related-anchoring protein
Depdc6	1663.27	1755.24	1200.87	561.14	1295.13	0.365202	DEP domain containing 6
Anxa8	1033.52	1759.72	1594.59	624.63	1253.12	0.360536	Annexin A8
Ankrd23	712.688	876.305	500.52	304.533	598.512	0.360515	Ankyrin repeat domain-containing protein 23
Trps1	2351.78	2916.75	1747.4	983.758	1999.92	0.358895	Trichorhinophalangeal syndrome I (human)
H2-Ab1	562.336	722.782	334.699	307.839	481.914	0.354069	Histocompatibility 2, class II antigen A, beta 1
Gpt2	419.256	537.067	308.154	196.118	365.149	0.347229	Glutamic pyruvate transaminase (alanine aminotransferase) 2
Cox8b	1773.37	1840.01	1611.12	594.305	1454.7	0.34624	Cytochrome c oxidase subunit 8B, mitochondrial
Pdlim3	658.102	751.349	522.754	257.313	547.38	0.340076	PDZ and LIM domain protein 3
Trim47	1111.13	1223.92	837.881	431.451	901.097	0.338837	Tripartite motif-containing 47
Eps8l2	537.38	753.359	658.606	259.036	552.095	0.336372	Epidermal growth factor receptor kinase substrate 8-like protein 2
Eya1	766.932	903.413	576.914	329.095	644.089	0.334862	Eyes absent 1 homolog (Drosophila)
Tmem182	733.846	860.196	585.088	303.494	620.656	0.334152	Transmembrane protein 182
Cav3	530.091	606.689	503.885	202.968	460.908	0.333337	Caveolin-3 (M-caveolin)
Ccdc88c	365.564	575.248	382.266	217.012	385.022	0.330574	Coiled-coil domain containing 88C
Hspb6	900.544	925.88	778.008	325.136	732.392	0.329998	Heat shock protein beta-6
Lss	303.814	515.322	305.183	218.008	335.582	0.326647	Lanosterol synthase
Osbpl1a	931.991	1114.32	676.858	433.958	789.283	0.326053	Oxysterol binding protein-like 1A
Mod1	1363.32	1996.93	1354.77	741.701	1364.18	0.325345	NADP-dependent malic enzyme
Pdlim5	1348.56	1866.7	1412.21	672.295	1324.94	0.321904	PDZ and LIM domain protein 5
Anxa11	694.593	817.722	475.653	337.506	581.368	0.321023	Annexin A11
Acan	15609.3	16052.4	12499.5	6086.7	12562	0.316931	Aggrecan
D3Bwg0562e	623.132	941.31	767.583	360.704	673.182	0.31595	Lipid phosphate phosphatase-related protein type 4
Mlf1	552.374	627.182	467.506	233.15	470.053	0.314822	Myeloid leukemia factor 1
Ttn	6031.42	6235.17	5282.6	2350.87	4975.01	0.312766	Titin
Slc4a3	539.231	535.096	598.573	222.05	473.737	0.311282	Solute carrier family 4 (anion exchanger), member 3
Mustn1	1036.62	1114.49	824.847	434.273	852.558	0.309342	Musculoskeletal embryonic nuclear protein 1
ORF63	441.489	564.207	423.217	212.75	410.416	0.307848	TAK1-like protein
Cbara1	517.636	662.479	467.743	259.816	476.918	0.302601	Calcium binding atopy-related autoantigen 1
Zfp207	418.087	801.257	407.588	497.373	531.076	0.300906	zinc finger protein 207 isoform 1
Ptp4a2	1020.99	2263.66	1292.54	1579.22	1539.1	0.300536	Protein tyrosine phosphatase type IVA 2
Enc1	665.57	1244.35	1005.59	596.63	878.036	0.298509	Ectodermal-neural cortex 1
Nexn	757.076	839.763	644.379	334.03	643.812	0.297955	Nexilin (F-actin binding protein)
Abtb2	527.109	707.446	392.615	328.227	488.849	0.296983	Ankyrin repeat and BTB (POZ) domain containing 2
LOC14210	337.322	641.67	329.097	400.852	427.235	0.296978	---
Btbd3	1098.37	1393.3	772.715	649.623	978.503	0.296609	BTB (POZ) domain containing 3
Hnrpab	933.162	1793.21	1019.07	1008.9	1188.58	0.295017	---
Rora	1298.29	1512.72	1209.38	618.96	1159.84	0.285533	RAR-related orphan receptor alpha
Tspan2	872.952	968.764	1094.97	454.721	847.852	0.283357	Tetraspanin 2
C80258	556.983	623.85	391.937	293.246	466.504	0.280564	Expressed sequence C80258
Ltv1	1352.6	1468.15	883.371	730.625	1108.69	0.278883	LTV1 homolog (S. Cerevisiae)
Ldlrad3	1638.82	2055.06	1270.68	954.654	1479.8	0.277747	Low density lipoprotein receptor class A domain containing 3
Hspb7	485.086	550.871	448.439	232.871	429.317	0.277669	Heat shock protein beta-7
Wnt5b	629.591	967.939	686.377	443.477	681.846	0.275765	Wingless-related MMTV integration site 5B
Pawr	403.251	724.961	774.572	460.009	590.698	0.273042	PRKC, apoptosis, WT1, regulator
Wnt4	898.366	1567.24	818.372	1054.08	1084.52	0.268605	WNK lysine deficient protein kinase 4
Tmem58	1703.1	2198.85	1574.47	999.275	1618.92	0.26376	Transmembrane protein 58
Slc8a3	6613.48	8472.92	5609.17	3988.92	6171.12	0.263439	Solute carrier family 8 (sodium/calcium exchanger), member 3
Sc5d	560.217	858.294	559.686	428.626	601.706	0.26183	Sterol-C5-desaturase (fungal ERG3, delta-5-desaturase) homolog
Rragd	449.163	543.776	377.987	254.004	406.232	0.26032	Ras-related GTP-binding protein D
Slc38a2	2193.2	3010.8	2638.24	1397.23	2309.87	0.260264	Solute carrier family 38, member 2
Gulp1	781.882	902.314	623.577	427.837	683.902	0.260041	GULP, engulfment adaptor PTB domain containing 1
Cd24a	1661.64	2498.07	3039.9	3544.57	2686.04	0.259742	CD24a antigen
Calu	1280.7	1420.61	903.082	723.662	1082.01	0.259171	Calumenin
Ank3	550.665	596.262	514.529	272.544	483.5	0.258928	Ankyrin 3, epithelial
Strbp	560.454	838.399	508.102	443.358	587.578	0.256365	Spermatid perinuclear RNA binding protein
Stk39	552.914	891.794	668.216	450.555	640.87	0.256001	Serine/threonine kinase 39, STE20/SPS1 homolog (yeast)
Tacc1	482.514	793.744	433.407	500.306	552.493	0.255976	Transforming, acidic coiled-coil containing protein 1
Rras2	539.789	987.839	784.83	559.327	717.946	0.255141	Related RAS viral (r-ras) oncogene homolog 2
Nid2	1594.57	1712.3	1120.23	884.67	1327.94	0.25494	Nidogen 2
Nek1	945.016	1008.95	678.177	514.704	786.713	0.254396	Serine/threonine-protein kinase Nek1
Nudt21	639.899	1078.1	651.178	629.745	749.73	0.253071	Cleavage and polyadenylation specificity factor subunit 5 (Nucleoside diphosphate-linked moiety X motif 21)
Chst12	543.186	580.81	490.505	274.316	472.204	0.251306	Carbohydrate sulfotransferase 12
Ppnr	434.831	638.056	764.261	428.923	566.518	0.250402	Per-pentamer repeat gene
Pacsin2	3999.16	4422.37	2963.41	2288.27	3418.3	0.246042	Protein kinase C and casein kinase substrate in neurons 2
Flnc	1082.46	1135.71	951.02	556.662	931.465	0.243265	Filamin C, gamma
Acat2	2564.35	3017.06	2105.91	1525.54	2303.21	0.239926	Acetyl-Coenzyme A acetyltransferase 2
Pim1	418.252	647.871	825.471	796.241	671.959	0.239916	Proto-oncogene serine/threonine-protein kinase Pim-1
Aspn	2849.53	4062.06	4726.77	2665.66	3576	0.238803	Asporin
Jmjd3	733.369	1106.38	659.983	647.286	786.755	0.238243	Histone demethylase JMJD3
Epha3	1950.72	2233.29	1907.98	1086.49	1794.62	0.238224	Ephrin type-A receptor 3
AI956758	541.106	574.707	399.767	310.446	456.507	0.234096	Expressed sequence AI956758
Slc38a4	395.911	782.577	744.569	654.054	644.278	0.234066	Solute carrier family 38, member 4
Ptp4a1	1558.36	2650.67	2282.3	1566.11	2014.36	0.233581	Protein tyrosine phosphatase 4a1
Smr2	581.785	673.508	541.651	337.243	533.547	0.230535	Submaxillary gland androgen-regulated protein 2, isoform alpha
Dclk1	1211.03	1421.9	1357.8	728.082	1179.7	0.230326	Doublecortin-like kinase 1
Grb14	1027.01	1859.01	1413.39	1175.36	1368.69	0.230039	Growth factor receptor bound protein 14
Atp2b1	489.008	794.6	542.416	465.243	572.817	0.228801	Atpase, Ca++ transporting, plasma membrane 1
Mef2c	1697.08	2827.49	2551.92	1710.34	2196.71	0.228777	Myocyte enhancer factor 2C
Fdft1	1179.21	1562.07	1197.49	799.391	1184.54	0.227727	Farnesyl diphosphate farnesyl transferase 1
Dkk3	1512.38	2012.72	2338.17	1302.37	1791.41	0.227597	Dickkopf homolog 3 (Xenopus laevis)
Cugbp2	593.937	659.752	523.552	337.838	528.77	0.227503	CUG-BP- and ETR-3-like factor 2
Duoxa1	352.99	498.926	597.637	358.036	451.897	0.226874	Dual oxidase maturation factor 1
Tmem30b	636.62	707.7	666.024	364.96	593.826	0.226544	Transmembrane protein 30B
Tubb2a	3546.84	3999.97	2793	2157.58	3124.35	0.225735	Tubulin, beta 2A
Ldlr	985.166	1194.55	859.734	623.974	915.856	0.225637	Low density lipoprotein receptor
Ccdc104	683.149	1164.1	845.655	708.846	850.437	0.224985	Coiled-coil domain containing 104
Chac1	370.11	569.064	411.238	318.047	417.115	0.224728	Chac, cation transport regulator-like 1 (E. Coli)
Plod2	2354.33	2628.18	1621.11	1575.56	2044.79	0.223555	Procollagen lysine, 2-oxoglutarate 5-dioxygenase 2
Agl	718.948	772.205	575.321	415.1	620.393	0.223548	Amylo-1,6-glucosidase, 4-alpha-glucanotransferase
Tgfb2	1056.12	1299.23	1335.58	718.369	1102.32	0.223475	Transforming growth factor, beta 2
Panx3	5141.14	7524.51	5131.35	4218.71	5503.93	0.222614	Pannexin 3
Sema3d	454.426	832.806	568.779	688.018	636.007	0.220861	Sema domain, immunoglobulin domain (Ig), short basic domain, secreted, 3D
Appl1	472.025	727.537	515.745	416.944	533.063	0.220632	Adaptor protein, phosphotyrosine interaction, PH domain and leucine zipper containing 1
Pafah1b1	992.999	1116.35	838.073	599.178	886.65	0.217729	Platelet-activating factor acetylhydrolase, isoform 1b, subunit 1
Reep1	703.286	721.449	636.272	389.221	612.557	0.216777	Receptor accessory protein 1
Hdlbp	905.595	1094.73	660.065	671.618	833.001	0.216187	High density lipoprotein (HDL) binding protein
AW046287	595.379	777.386	461.208	487.171	580.286	0.21442	Expressed sequence AW046287
Prkg1	1111.49	1415.32	1137.3	751.152	1103.81	0.213708	Protein kinase, cgmp-dependent, type I
Thbs1	3226.24	4565.54	3065.64	2638.49	3373.98	0.213607	Thrombospondin 1
Hmgcr	356.618	623.796	443.315	425.948	462.419	0.213346	3-hydroxy-3-methylglutaryl-Coenzyme A reductase
Rbms3	2287.54	2623.49	1802.59	1486.67	2050.07	0.213162	RNA binding motif, single stranded interacting protein
Insig1	690.935	1077.96	703.282	678.627	787.7	0.213033	Insulin induced gene 1
Mboat2	694.835	972.371	612.541	590.614	717.59	0.212019	Membrane bound O-acyltransferase domain containing 2
Mycbp	472.928	742.001	450.767	529.084	548.695	0.209949	C-Myc-binding protein
Mpped2	720.77	739.661	672.888	410.244	635.891	0.208418	Metallophosphoesterase domain containing 2
Calml4	459.958	535.305	374.545	304.035	418.461	0.208318	Calmodulin-like 4
Ibrdc1	1242.92	1637.65	1101.78	952.442	1233.7	0.206565	IBR domain-containing protein 1
Ptgfrn	3150.64	3228.65	3211.5	1847.45	2859.56	0.204598	Prostaglandin F2 receptor negative regulator
Idi1	423.988	707.463	522.591	467.378	530.355	0.20375	Isopentenyl-diphosphate delta isomerase
Foxo1	845.912	965.779	615.943	603.143	757.694	0.20346	Forkhead box O1
Sc4mol	604.716	1040.89	766.656	726.085	784.587	0.20332	Sterol-C4-methyl oxidase-like
Pofut2	3162.88	3836.87	2947.59	2122.47	3017.45	0.202839	Protein O-fucosyltransferase 2
Dhcr7	557.296	736.125	475.38	448.937	554.435	0.202456	7-dehydrocholesterol reductase
Slc25a36	2801.07	3383.21	3368.46	1963.86	2879.15	0.20083	Solute carrier family 25 member 36
Smpd3	2596.73	3498.24	2337.67	2105.37	2634.5	0.200455	Sphingomyelin phosphodiesterase 3, neutral
Klhl13	1717.87	2498.26	1730.28	1526.6	1868.25	0.199431	Kelch-like 13 (Drosophila)
Mllt11	855.887	920.182	662.659	548.225	746.738	0.199162	Myeloid/lymphoid or mixed-lineage leukemia (trithorax homolog, Drosophila)
Gats	758.415	786.337	640.993	455.276	660.255	0.197359	GATS-like protein 1
Tmod1	756.338	874.852	793.182	491.388	728.94	0.197136	Tropomodulin 1
AI452195	583.56	690.187	576.492	385.824	559.016	0.196182	Expressed sequence AI452195
Slc35a3	1192.44	1688.3	1051.12	1137.62	1267.37	0.19583	Solute carrier family 35 (UDP-N-acetylglucosamine transporter), member 3
Hebp2	391.563	695.508	565.394	591.562	561.007	0.194765	Heme binding protein 2
Impad1	1914.84	2366.64	1603.15	1431.68	1829.08	0.194318	Inositol monophosphatase domain containing 1
Arsi	1189.53	1263.37	1472	839.076	1191	0.19149	Arylsulfatase i
Slc1a4	609.436	722.324	575.318	414.053	580.283	0.190115	Solute carrier family 1 (glutamate/neutral amino acid transporter), member 4
Pfn2	2873.31	3140.38	2496.89	1832.77	2585.84	0.189965	Profilin 2
Nktr	1383.64	1478.18	1083.06	904.284	1212.29	0.189736	Natural killer tumor recognition sequence
Rassf5	474.423	719.856	774.412	563.714	633.101	0.18936	Ras association (ralgds/AF-6) domain family member 5
Yme1l1	699.228	1061.1	680.688	783.991	806.252	0.18878	YME1-like 1 (S. Cerevisiae)
Pabpc1	776.552	1000.77	602.651	713.594	773.392	0.187865	Polyadenylate-binding protein 1
Acpl2	1743.46	2719.26	2043.86	1794.75	2075.33	0.187319	Acid phosphatase-like 2
Pik3ca	484.782	665.757	465.953	413.663	507.539	0.18716	Phosphatidylinositol 3-kinase, catalytic, alpha polypeptide
Cyp51	324.079	522.642	412.19	356.217	403.782	0.187033	Cytochrome P450, family 51
Sgms2	1600.61	2664.55	2012.94	1977.99	2064.03	0.185345	Sphingomyelin synthase 2
Snx24	1493.24	1580.58	1202.46	968.205	1311.12	0.184936	Sorting nexing 24
Usp2	584.971	642.037	514.616	380.261	530.471	0.184298	Ubiquitin carboxyl-terminal hydrolase 2
Polr3k	488.38	667.424	402.035	532.794	522.658	0.183479	Polymerase (RNA) III (DNA directed) polypeptide K
Fyco1	826.692	886.118	692.623	536.314	735.437	0.183079	FYVE and coiled-coil domain containing 1
Pdpk1	465.938	713.364	539.683	470.563	547.387	0.183014	3-phosphoinositide dependent protein kinase-1
Wac	677.343	783.477	542.024	493.066	623.978	0.182977	WW domain containing adaptor with coiled-coil
Rps6	812.144	993.944	612.299	700.323	779.677	0.182826	Ribosomal protein S6
Med12l	522.962	620.507	515.531	362.314	505.328	0.182807	Mediator of RNA polymerase II transcription, subunit 12 homolog (yeast)-like
Acat1	957.433	1092.26	807.503	663.296	880.124	0.182562	Acetyl-Coenzyme A acetyltransferase 1
Edg2	900.128	1103.04	759.183	691.254	863.4	0.182459	---
Laptm4b	1511.82	1957.76	1330.24	1249.17	1512.25	0.181344	Lysosomal-associated protein transmembrane 4B
Soat1	1060.06	1272.69	754.276	994.471	1020.37	0.181184	Sterol O-acyltransferase 1
Scarb1	1437.91	1792.42	1253.89	1116.49	1400.18	0.181087	Scavenger receptor class B, member 1
Ccnd2	664.925	875.129	714.152	523.871	694.519	0.180702	G1/S-specific cyclin-D2
Ehd3	453.965	670.178	694.766	500.889	579.949	0.179704	EH-domain containing 3
Gpam	1109.42	1224.3	972.44	737.894	1011.01	0.179173	Glycerol-3-phosphate acyltransferase, mitochondrial
Adcy7	1386.35	1603.43	1330.25	950.518	1317.64	0.178525	Adenylate cyclase 7
Ccdc3	2167.54	2343.16	2713.1	1618.34	2210.54	0.178489	Coiled-coil domain containing 3
Nxn	572.232	698.67	541.833	419.409	558.036	0.177985	Nucleoredoxin
Glt8d2	529.852	635.008	580.096	381.803	531.69	0.177153	Glycosyltransferase 8 domain containing 2
Sidt2	1409.99	1479.62	1284.06	898.931	1268.15	0.176948	SID1 transmembrane family, member 2
Thbs2	8320.2	9066.92	10170.6	6109.95	8416.91	0.176514	Thrombospondin 2
Klf9	3260.64	3494.04	3283.05	2125.51	3040.81	0.176347	Kruppel-like factor 9
Sgpp1	553.644	731.994	502.845	476.142	566.156	0.176121	Sphingosine-1-phosphate phosphatase 1
Eid1	2593.26	2892.68	1934.62	1958.1	2344.66	0.17581	EP300 interacting inhibitor of differentiation 1
Styx	527.647	653.602	458.233	414.927	513.602	0.175772	Serine/threonine/tyrosine interaction protein
Phkb	612.141	685.991	521.645	425.294	561.268	0.174119	Phosphorylase kinase beta
Acly	2364.03	2642.93	1807.47	1763.88	2144.58	0.173704	ATP citrate lyase
Ttc28	1187.44	1262.89	1143.92	773.195	1091.86	0.172953	Tetratricopeptide repeat domain 28
Nr1d2	1650.45	1872.05	1505.87	1139.41	1541.94	0.172831	Nuclear receptor subfamily 1, group D, member 2
Lats2	391.187	537.148	354.773	378.653	415.44	0.172047	Large tumor suppressor 2
Mtap4	505.039	655.804	567.143	404.118	533.026	0.172046	---
Aatf	876.902	908.548	725.216	576.235	771.725	0.171616	Apoptosis antagonizing transcription factor
Pgk1	6137.26	7280.76	5239	4637.57	5823.65	0.171071	Phosphoglycerate kinase 1
Phtf2	903.613	1316.9	1077.14	866.266	1040.98	0.171059	Putative homeodomain transcription factor 2
Fahd2a	1197.88	1304.45	1060.98	806.504	1092.45	0.170523	Fumarylacetoacetate hydrolase domain containing 2A
Kif1b	871.081	937.328	810.877	576.235	798.88	0.170366	Kinesin family member 1B
Ttll1	571.412	625.824	443.74	414.636	513.903	0.170225	Tubulin tyrosine ligase-like 1
Taf13	1555.02	1805.5	1173.26	1275.93	1452.43	0.170142	TAF13 RNA polymerase II, TATA box binding protein-associated factor
Amot	1942.46	2001.32	1745.35	1252.13	1735.31	0.169788	Angiomotin
Nucb2	1366.15	1586.2	1296.76	968.417	1304.38	0.169777	Nucleobindin 2
Scd1	5806.38	6668.13	5111.97	4153.47	5434.99	0.169763	Stearoyl-Coenzyme A desaturase 1
Casc4	2117.97	2423.36	1825.15	1523.92	1972.6	0.169537	Cancer susceptibility candidate 4
Palld	472.204	618.058	714.097	496.25	575.152	0.169398	Palladin, cytoskeletal associated protein
Sypl	831.02	1189.42	781.611	938.128	935.045	0.168317	Synaptophysin-like protein
Egln1	1138.29	1262.2	986.493	791.392	1044.59	0.168292	EGL nine homolog 1 (C. Elegans)
Trim2	878.924	1114.61	1076.63	719.627	947.447	0.167906	Tripartite motif-containing 2
Lin7c	647.817	938.932	643.67	857.239	771.915	0.167691	Lin-7 homolog C (C. Elegans)
Map3k5	606.385	870.223	693.454	573.996	686.014	0.167599	Mitogen-activated protein kinase kinase kinase 5
Pura	1354.74	1534.79	1049.89	1044.91	1246.08	0.167437	Purine rich element binding protein A
B3gat3	495.41	560.801	404.542	366.413	456.791	0.166751	Beta-1,3-glucuronyltransferase 3 (glucuronosyltransferase I)
Fads2	840.372	972.865	685.76	642.272	785.318	0.166732	Fatty acid desaturase 2
Stard4	733.587	952.878	706.946	611.285	751.174	0.166431	Star-related lipid transfer (START) domain containing 4
Lgals3	4122.12	5979.67	4584.48	4036.98	4680.81	0.166274	Lectin, galactose binding, soluble 3
Cops2	340.53	512.816	356.567	413.595	405.877	0.16618	COP9 (constitutive photomorphogenic) homolog, subunit 2
Ccng1	2110.02	2688.26	2063.45	1696.21	2139.49	0.165961	Cyclin G1
Akap13	599.53	622.367	527.253	394.659	535.952	0.165705	A kinase (PRKA) anchor protein 13
Edil3	648.767	894.463	690.082	583.134	704.112	0.165213	EGF-like repeats and discoidin I-like domains 3
Pcmt1	634.873	762.159	521.336	518.007	609.094	0.164367	Protein-L-isoaspartate (D-aspartate) O-methyltransferase 1
Plxdc2	998.76	1014.88	1003.96	659.106	919.176	0.163477	Plexin domain containing 2
Iqwd1	1114.44	1439.18	1036.63	948.426	1134.67	0.16336	IQ motif and WD repeat-containing protein 1
Bfar	550.111	586.907	435.322	391.678	491.005	0.163113	Bifunctional apoptosis regulator
Hsd17b7	346.708	507.428	385.618	352.356	398.028	0.163025	Hydroxysteroid (17-beta) dehydrogenase 7
Rab33b	1657.72	1809.37	1285.18	1236.08	1497.09	0.162369	RAB33B, member of RAS oncogene family
Hmgcs1	3841.63	4797.26	3971.28	3010.86	3905.26	0.162153	3-hydroxy-3-methylglutaryl-Coenzyme A synthase 1
Cabc1	795.596	810.71	869.74	549.552	756.399	0.162077	Chaperone activity of bc1 complex-like, mitochondrial
Pdpn	463.259	582.047	458.845	368.537	468.172	0.161988	Podoplanin
Mef2d	430.425	559.021	617.711	427.855	508.753	0.161725	Myocyte enhancer factor 2D
Gnb4	1560.91	2119.48	1643.04	1394.69	1679.53	0.160344	Guanine nucleotide binding protein (G protein), beta 4
Enpp2	1445.51	1974.36	1773.67	1315.37	1627.23	0.160321	Ectonucleotide pyrophosphatase/phosphodiesterase 2
Arhgap5	603.647	802.588	553.259	565.032	631.131	0.159602	Rho gtpase activating protein 5
Wipi1	612.175	848.32	767.954	576.073	701.131	0.158954	WD repeat domain, phosphoinositide interacting 1
BC028454	419.497	519.21	354.229	364.025	414.24	0.158158	Cdna sequence BC028454
Acsl3	505.26	615.783	501.428	391.059	503.382	0.157859	Acyl-coa synthetase long-chain family member 3
Smpdl3b	1254.22	1294.45	1078.27	851.356	1119.57	0.156219	Sphingomyelin phosphodiesterase, acid-like 3B
Megf9	447.808	555.371	491.832	357.336	463.087	0.155566	Multiple EGF-like-domains 9
Kcmf1	528.189	565.088	460.056	369.354	480.672	0.15499	Potassium channel modulatory factor 1
Ube1c	679.425	959.7	687.135	702.087	757.087	0.154886	Ubiquitin-like modifier-activating enzyme 3
Nuak1	1094.49	1227.62	1153.38	792.965	1067.11	0.154773	NUAK family, SNF1-like kinase, 1
Ufm1	535.335	803.447	605.757	719.707	666.062	0.154719	Ubiquitin-fold modifier 1
Sec23ip	563.977	680.262	450.162	507.279	550.42	0.154576	Sec23 interacting protein
Ccdc109b	430.397	548.658	525.493	369.36	468.477	0.154496	Coiled-coil domain containing 109B
Steap1	347.732	513.276	370.662	436.645	417.079	0.154457	Six transmembrane epithelial antigen of the prostate 1
Psmc6	421.416	621.551	457.332	556.331	514.157	0.154196	Proteasome (prosome, macropain) 26S subunit, atpase, 6
Tiam2	842.8	871.101	806.014	570.526	772.61	0.153938	T-cell lymphoma invasion and metastasis 2
Homer1	621.433	677.431	515.215	455.053	567.283	0.153605	Homer homolog 1 (Drosophila)
Tmem41b	994.25	1175.3	840.314	805.979	953.96	0.153193	Transmembrane protein 41B
P4ha2	3898.91	4550.78	3979.71	2917.76	3836.79	0.153015	Procollagen-proline, 2-oxoglutarate 4-dioxygenase, alpha II
Gadd45b	614.631	934.486	811.773	719.642	770.133	0.152918	Growth arrest and DNA-damage-inducible 45 beta
Sec24a	1173.06	1565.45	1041.6	1336.5	1279.15	0.152867	Sec24 related gene family, member A (S. Cerevisiae)
Ugp2	1621.55	2272.87	1930.76	1565.29	1847.61	0.152742	UDP-glucose pyrophosphorylase 2
Ube1dc1	1115.61	1307.16	949.31	889.318	1065.35	0.152407	Ubiquitin-like modifier-activating enzyme 5
Ccdc88a	825.565	1068.68	887.292	701.851	870.847	0.151927	Coiled coil domain containing 88A
Raph1	3745.16	4896.9	3466.41	3462.29	3892.69	0.151825	Ras association (ralgds/AF-6) and pleckstrin homology domains 1
Tmem45a	1265.7	1531.06	1217.35	997.235	1252.84	0.151534	Transmembrane protein 45a
Txnl2	494.419	739.524	556.789	639.219	607.488	0.151308	Thioredoxin-like protein 2
Bcat1	802.859	832.274	762.182	548.287	736.401	0.151307	Branched chain aminotransferase 1, cytosolic
Tmem30a	814.281	1161.34	824.32	1012.11	953.011	0.150877	Transmembrane protein 30A
Genes in Cluster III
Gene symbol	Expression level					CSD	Description
	PZ	PHZ	UHZ	LHZ	Average
Wnk4	513.854	1357.26	2455.9	442.317	1192.33	0.682216	Serine/threonine-protein kinase WNK4
Bmp6	300.751	822.445	997.641	291.095	602.983	0.519523	Bone morphogenetic protein 6
Loxl4	529.73	913.015	1499.37	1215.44	1039.39	0.346324	Lysyl oxidase homolog 4 Precursor
Lrrc15	1746.45	2656.24	3928.7	1905.36	2559.19	0.336874	Leucine-rich repeat-containing protein 15
Fos	2511.68	1726.47	3867.91	2355.18	2615.31	0.29848	Proto-oncogene protein c-fos (Cellular oncogene fos)
Pdzrn4	354.609	476.01	593.963	265.444	422.507	0.29357	Putative uncharacterized protein Fragment
Lrrc17	609.186	785.331	1175.4	643.264	803.295	0.279799	Leucine-rich repeat-containing protein 17
Col3a1	1146.88	1233.26	1521.01	672.072	1143.3	0.26703	Collagen alpha-1(III) chain Precursor
Tnn	4675.35	6467.15	8505.02	4908.58	6139.03	0.249203	Tenascin-N Precursor (TN-N)
Col12a1	2341.46	2742.08	4104.25	2423.18	2902.74	0.244479	Collagen alpha-1(XII) chain Precursor
Plekhg4	938.434	1065.15	1446.89	747.89	1049.59	0.243591	pleckstrin homology domain containing, family G (with RhoGef domain) member 4
LOC67527	724.039	592.975	1128.16	891.297	834.118	0.239774	---
Ccdc80	926.287	1048.58	1430.85	754.195	1039.98	0.239163	Coiled-coil domain-containing protein 80
Prss35	904.957	1247.59	1588.82	930.043	1167.85	0.238084	Inactive serine protease 35 Precursor
Tcf7l2	414.418	496.807	706.49	424.382	510.524	0.230202	Transcription factor 7-like 2 (HMG box transcription factor 4)
Prrx2	604.9	591.487	756.98	387.583	585.237	0.224401	Paired mesoderm homeobox protein 2
6530403A03Rik	634.495	806.845	986.67	566.24	748.562	0.217821	---
Angptl2	6403.01	5967.7	6474.39	3573.39	5604.62	0.212086	Angiopoietin-related protein 2
Angptl2	6403.01	5967.7	6474.39	3573.39	5604.62	0.212086	Angiopoietin-related protein 2
1810041L15Rik	607.508	575.657	757.589	412.71	588.366	0.208194	Uncharacterized protein KIAA1644
Sulf1	2189.85	2908.24	3544.04	2300.74	2735.72	0.197721	Extracellular sulfatase Sulf-1
E030004N02Rik	319.413	384.269	535.87	395.837	408.847	0.193004	Transcription regulator protein BACH2
Npnt	1396.78	1937.51	2378.48	1720.57	1858.33	0.191926	Nephronectin Precursor
D5Ertd579e	1379.64	1600.33	1936.17	1163.12	1519.82	0.188046	Uncharacterized protein KIAA0232
Raf1	1531.63	1597.93	2366.45	1960	1864	0.178522	RAF proto-oncogene serine/threonine-protein kinase
Nr4a2	966.479	1236.39	1125.32	755.627	1020.95	0.177033	Nuclear receptor subfamily 4 group A member 2
Pak1	1154.57	1485.69	1881.95	1441.61	1490.96	0.173769	Serine/threonine-protein kinase PAK 1
Dusp1	2053.12	1870.48	2772.1	1922.83	2154.63	0.168309	Dual specificity protein phosphatase 1
6430537K16Rik	793.408	953.545	1151.85	765.928	916.183	0.167843	---
Ptn	3431.84	4612.81	4487.44	3152.03	3921.03	0.162805	Pleiotrophin (Heparin-binding growth-associated molecule)
Dleu2	482.763	689.572	741.586	639.524	638.361	0.151657	---
Genes in Cluster IV
Gene symbol	Expression level					CSD	Description
	PZ	PHZ	UHZ	LHZ	Average
Ppbp	29.5989	30.6327	194.762	514.613	192.402	1.02806	pro-platelet basic protein
Ptgs2	28.5979	74.0352	263.195	736.779	275.652	1.0172	Prostaglandin-endoperoxide synthase 2
Hoxb2	92.298	87.3234	219.728	751.888	287.809	0.949033	Homeo box B2
Hemgn	23.9083	65.9277	854.295	1116.98	515.279	0.930899	Hemogen (Hemopoietic gene protein)
Rhag	17.6858	38.9921	609.942	674.43	335.262	0.91827	Rhesus blood group-associated A glycoprotein
Ngp	102.262	192.028	2382.4	2851.88	1382.14	0.901865	neutrophilic granule protein
Stfa3	27.0825	53.916	602.907	753.169	359.269	0.899898	stefin A-like protein
Ctse	68.0435	113.099	1083.66	1511.96	694.19	0.896767	Cathepsin E Precursor
Slc4a1	132.7	325.124	3660.36	4143.22	2065.35	0.893607	Band 3 anion transport protein (Solute carrier family 4 member 1)
Car2	204.072	408.601	2950.3	4103.46	1916.61	0.8675	Carbonic anhydrase 2
Camp	86.7284	167.799	1533.95	1743.49	882.993	0.860587	Cathelin-related antimicrobial peptide
Gypa	47.8388	65.0751	560.901	711.268	346.271	0.851104	Glycophorin
S100a9	158.976	417.423	3165.86	3583.96	1831.55	0.847973	S100 calcium-binding protein A9 (Migration inhibitory factor-related protein 14)
Mmp10	66.4102	100.568	421.176	789.37	344.381	0.847362	Matrix metallopeptidase 10
S100a8	185.236	508.172	3247.12	3996.15	1984.17	0.837966	S100 calcium-binding protein A8 (Migration inhibitory factor-related protein 8)
Plac8	111.217	152.834	506.154	1061.4	457.9	0.831447	Placenta-specific gene 8 protein
Alas2	208.96	241.089	2054.04	2464.52	1242.15	0.827187	5-aminolevulinate synthase, erythroid-specific, mitochondrial
Irx3	121.488	210.107	500.191	1155.19	496.745	0.815584	Iroquois related homeobox 3 (Drosophila)
Igk-V1	91.094	179.547	722.631	1182.67	543.985	0.810597	---
Tspan33	77.6387	98.4329	667.409	847.589	422.767	0.806161	Tetraspanin-33
Ermap	102.704	154.48	984.917	1236.07	619.542	0.805839	Erythroid membrane-associated protein Precursor
Vpreb1	75.5365	117.016	717.685	870.668	445.226	0.793802	Immunoglobulin iota chain Precursor
Rsad2	190.299	228.595	1515.56	1809.41	935.967	0.784254	Radical S-adenosyl methionine domain-containing protein 2
Mpo	54.7156	81.4442	467.911	579.9	295.993	0.78218	Myeloperoxidase
Myb	58.3719	87.888	447.466	591.27	296.249	0.773256	Myb proto-oncogene protein
Eraf	410.638	706.239	3689.59	4506.69	2328.29	0.771517	---
Stfa1	98.3625	310.27	1475.05	1561.37	861.263	0.768533	Stefin-3
Mt2	482.536	437.816	856.91	2399.28	1044.14	0.765359	Metallothionein 2
Klf1	80.3678	97.0934	472.472	635.275	321.302	0.745907	Krueppel-like factor 1
Egr3	62.7689	145.877	328.201	629.659	291.626	0.745813	Early growth response 3
Ebi2	102.646	133.211	190.301	552.397	244.639	0.737608	---
Mt1	745.377	723.881	1578.66	3835.59	1720.88	0.737208	Metallothionein 1
Tal1	148.027	158.561	665.98	973.321	486.472	0.720431	T-cell acute lymphocytic leukemia protein 1 homolog
Phex	324.277	1158.45	2376.13	4040.39	1974.81	0.707951	Phosphate regulating gene with homologies to endopeptidases on the X chromosome
Mmp9	2794.98	2773.17	9727.69	16003.9	7824.94	0.703859	Matrix metallopeptidase 9
Prtn3	79.154	93.5649	442.196	502.769	279.421	0.695411	Myeloblastin Precursor (Proteinase 3)
Tyrobp	728.329	793.236	1872.97	3795.64	1797.54	0.689803	TYRO protein tyrosine kinase binding protein
9230110J10	276.801	230.797	1208.79	1332.28	762.168	0.669799	Transcription factor E2F2
Cp	414.568	542.378	1103.11	2190.68	1062.68	0.659512	Ceruloplasmin
Gal	131.151	248.179	340.224	775.263	373.704	0.651297	Galanin Precursor
Laptm5	648.889	711.22	1546.45	3035.33	1485.47	0.647897	Lysosomal-associated protein transmembrane 5
Ckb	2074.64	1802.88	4012.81	8196.71	4021.76	0.635695	Creatine kinase, brain
Pdgfc	464.103	584.093	946.966	2084.9	1020.02	0.627439	Platelet-derived growth factor, C polypeptide
Prdm1	139.58	155.072	243.017	561.418	274.772	0.619175	PR domain containing 1, with ZNF domain
Col10a1	511.226	1859	4190.14	4944.42	2876.2	0.617851	Collagen, type X, alpha 1
Edg7	84.5703	168.768	260.268	503.513	254.28	0.616398	---
Tmcc2	496.147	404.633	1752.67	1921.12	1143.64	0.609069	Transmembrane and coiled-coil domains protein 2
Enpp6	114.603	188.537	300.973	592.664	299.194	0.608187	Ectonucleotide pyrophosphatase/phosphodiesterase 6
Slc25a37	364.313	306.955	1211.78	1453.79	834.211	0.606887	Mitochondrial iron transporter 1 (Solute carrier family 25 member 37)
Arsb	1266.77	1332.4	2241.08	4865.58	2426.46	0.601669	Arylsulfatase B
Ncf4	102.395	132.916	363.443	501.948	275.175	0.600739	Neutrophil cytosolic factor 4
Pik3ap1	124.585	151.768	301.741	545.622	280.929	0.59463	Phosphoinositide-3-kinase adaptor protein 1
Mmp16	258.46	318.372	550.767	1076.36	550.989	0.585079	Matrix metallopeptidase 16
Slc36a2	370.947	734.318	1415.25	2130.08	1162.65	0.578575	Solute carrier family 36 (proton/amino acid symporter), member 2
Tmem176a	1150.06	1188.3	2001.12	4079.67	2104.79	0.565275	Transmembrane protein 176A
Cfh	118.883	285.429	429.324	714.194	386.957	0.564782	Complement component factor h
Dkk1	290.969	436.149	717.069	1282.27	681.614	0.556195	Dickkopf homolog 1 (Xenopus laevis)
Atp6v1b2	1073.83	1088.48	2127.62	3831.06	2030.25	0.553659	Atpase, H+ transporting, lysosomal V1 subunit B2
Irx5	145.621	457.417	781.681	976.88	590.4	0.536598	Iroquois related homeobox 5 (Drosophila)
Cdo1	928.82	1422.03	2824.18	4042.76	2304.45	0.529823	Cysteine dioxygenase 1, cytosolic
St8sia4	472.378	552.822	794.991	1610.09	857.571	0.525208	ST8 alpha-N-acetyl-neuraminide alpha-2,8-sialyltransferase 4
BC022224	283.394	279.07	734.494	961.674	564.658	0.521716	---
Hmbs	485.275	494.504	1341.68	1648.2	992.414	0.518017	Porphobilinogen deaminase
Centd3	385.057	335.767	603.248	1113.24	609.327	0.505235	---
Ucp2	1090.17	953.709	2264.25	3316.46	1906.15	0.503891	Uncoupling protein 2 (mitochondrial, proton carrier)
Ptprz1	396.189	1022.56	1508.69	2098.49	1256.48	0.498201	Protein tyrosine phosphatase, receptor type Z, polypeptide 1
Csf1r	2580.88	2516.92	4006.4	7589.79	4173.5	0.493667	Colony stimulating factor 1 receptor
Emcn	641.484	532.813	709.751	1613.29	874.334	0.493263	Endomucin
Gnptab	243.277	259.663	366.208	716.571	396.43	0.481207	N-acetylglucosamine-1-phosphate transferase, alpha and beta subunits
Slc30a1	449.882	484.579	653.273	1314.07	725.451	0.480307	Solute carrier family 30 (zinc transporter), member 1
Cdh2	1099.53	1436.58	2064.61	3660.69	2065.35	0.476447	Cadherin 2
Ctsh	1208.69	1512.05	2071.03	3867.49	2164.82	0.476047	Cathepsin H
Gucy1a3	332.575	383.899	373.759	906.648	499.22	0.472762	Guanylate cyclase 1, soluble, alpha 3
Metrnl	685.954	872.58	1469.93	2285.82	1328.57	0.46963	Meteorin, glial cell differentiation regulator-like
Pitpnm1	254.472	274.726	506.452	772.665	452.079	0.464303	Phosphatidylinositol transfer protein, membrane-associated 1
Kazald1	758.765	901.754	1724.74	2431.04	1454.07	0.463413	Kazal-type serine peptidase inhibitor domain 1
Megf10	149.846	238.813	389.108	554.85	333.154	0.462048	Multiple EGF-like-domains 10
Arhgdib	568.071	471.767	1066.61	1504.91	902.84	0.459095	Rho, GDP dissociation inhibitor (GDI) beta
Insig2	685.638	882.207	1196.32	2151.54	1228.93	0.458083	Insulin induced gene 2
Hexb	1913.65	2103.61	2709.55	5363.88	3022.67	0.457636	Hexosaminidase B
Alad	632.962	493.682	1294.02	1608.28	1007.24	0.456943	Delta-aminolevulinic acid dehydratase
Epb4.1	290.752	288.107	612.607	829.858	505.331	0.453484	Protein 4.1 (Band 4.1)
Akr1b8	327.795	430.878	659.773	1053.13	617.893	0.450771	Aldo-keto reductase family 1, member B8
Glb1	344.346	364.621	531.833	956.971	549.443	0.448234	Galactosidase, beta 1
Gda	198.983	193.802	404.341	553.767	337.723	0.446795	Guanine deaminase
Ermp1	665.088	686.078	1034.87	1811.45	1049.37	0.442027	Endoplasmic reticulum metallopeptidase 1
Col22a1	2143.61	2797.56	3951.49	6574.45	3866.78	0.437568	Collagen, type XXII, alpha 1
Ralgps2	212.513	257.031	337.486	611.197	354.557	0.436582	Ral GEF with PH domain and SH3 binding motif 2
Spata13	363.818	370.743	603.31	985.258	580.782	0.434991	Spermatogenesis associated 13
Edg3	2377.36	2418.25	3578.22	6207.27	3645.27	0.426787	---
Plxnd1	1073.68	865.293	1523.32	2521.94	1496.06	0.426621	Plexin D1
Pcsk6	823.138	1124.72	1769.88	2567.21	1571.24	0.425805	Proprotein convertase subtilisin/kexin type 6
Marcksl1	1668.32	1410.62	2435.43	3998.95	2378.33	0.424139	MARCKS-like 1
Gpr133	393.822	451.603	688.401	1102.44	659.067	0.422968	G protein-coupled receptor 133
Plk2	611.601	557.278	847.731	1489.37	876.496	0.422488	Polo-like kinase 2 (Drosophila)
Igfbp2	414.893	169.623	236.174	529.037	337.432	0.422049	Insulin-like growth factor binding protein 2
Pdgfb	424.591	328.679	509.8	934.077	549.287	0.420935	Platelet derived growth factor, B polypeptide
Bglap1	3649.14	7280.13	11664.7	13107.8	8925.46	0.417496	Bone gamma carboxyglutamate protein 1 isoform 1
Adcy3	584.117	521.764	792.972	1382.57	820.356	0.414186	Adenylate cyclase 3
Smox	710.227	729.299	1373.42	1872.7	1171.41	0.414002	Spermine oxidase
Atp6v1c1	1483.52	1768.49	2345.86	4055.45	2413.33	0.413404	Atpase, H+ transporting, lysosomal V1 subunit C1
BC004728	213.082	206.895	300.924	524.951	311.463	0.413358	Small transmembrane and glycosylated protein
Gprc5c	356.244	363.995	544.05	905.847	542.534	0.410686	G protein-coupled receptor, family C, group 5, member C
Atp6v1a	979.836	1077.01	1462.74	2547.42	1516.75	0.409995	Atpase, H+ transporting, lysosomal V1 subunit A
Ramp1	1209.55	1474.51	2139.08	3378.33	2050.37	0.408777	Receptor (calcitonin) activity modifying protein 1
Dusp6	953.967	903.776	1311.38	2283.15	1363.07	0.406415	Dual specificity phosphatase 6
Socs3	607.772	655.249	863.202	1530.73	914.237	0.40325	Suppressor of cytokine signaling 3
Tmem86a	814.051	749.138	1142.97	1909.05	1153.8	0.39946	Transmembrane protein 86A
Csf1	480.708	502.536	870.148	1227.65	770.261	0.397352	Colony stimulating factor 1 (macrophage)
Rbp1	870.218	643.507	823.637	1678.01	1003.84	0.396806	Retinol binding protein 1, cellular
42432	248.201	237.761	483.363	599.612	392.234	0.394797	---
Ctsk	6471.88	6212.38	10099.6	15562.5	9586.59	0.393984	Cathepsin K
Psat1	647.564	669.086	983.817	1581.88	970.586	0.388624	Phosphoserine aminotransferase 1
Myd116	401.703	407.615	824.424	973.144	651.721	0.387595	---
Prkch	537.032	539.606	673.584	1240.17	747.598	0.387506	Protein kinase C, eta
Hbb-b2	7289.25	9115.61	17654.5	18831.8	13222.8	0.384094	Hemoglobin, beta adult major chain; hemoglobin, beta adult minor chain
Dmp1	3617.15	7312.1	10681.8	11871.6	8370.67	0.383937	Dentin matrix protein 1
Vdr	308.851	453.831	614.753	896.736	568.543	0.383788	Vitamin D receptor
Camk2n1	396.658	415.955	572.734	954.072	584.855	0.382723	Calcium/calmodulin-dependent protein kinase II inhibitor 1
Mtss1	549.197	629.416	784.243	1361.45	831.077	0.38222	Metastasis suppressor 1
Cebpb	542.487	554.903	953.452	1320.83	842.918	0.381588	CCAAT/enhancer binding protein (C/EBP), beta
Emid1	501.33	437.102	629.499	1078.37	661.576	0.378502	EMI domain containing 1
Ppm1e	202.822	288.307	404.753	573.421	367.326	0.37816	Protein phosphatase 1E (PP2C domain containing)
Zfp711	192.396	298.992	376.919	553.461	355.442	0.370696	Zinc finger protein 711
Slc4a2	759.389	599.033	979.819	1549.35	971.898	0.37016	Solute carrier family 4 (anion exchanger), member 2
Spns2	409.335	496.581	753.261	1053.7	678.218	0.370015	Spinster homolog 2 (Drosophila)
Abcg2	392.882	422.635	633.926	947.731	599.293	0.369765	ATP-binding cassette, sub-family G (WHITE), member 2
Ednrb	813.912	792.783	987.532	1775.34	1092.39	0.36752	Endothelin receptor type B
AI843639	221.508	242.684	417.868	538.02	355.02	0.366944	---
Anxa3	489.239	719.102	981.447	1364.23	888.504	0.366026	Annexin A3
Bmp8a	198.848	435.928	641.693	568.125	461.148	0.365245	Bone morphogenetic protein 8a
Ctsc	1669.94	1721.78	2121.73	3732.94	2311.6	0.362964	Cathepsin C
T2bp	267.991	270.784	460.144	619.66	404.645	0.362163	TRAF-interacting protein with FHA domain-containing protein A
Tusc1	391.999	480.203	561.624	956.268	597.523	0.360878	Tumor suppressor candidate 1
P2ry5	458.859	441.764	596.482	1000.42	624.382	0.36074	Oleoyl-L-alpha-lysophosphatidic acid receptor
Cldn5	831.113	678.026	1034.41	1674.11	1054.42	0.359876	Claudin 5
Gusb	1386.92	1265.32	1758.6	2938.42	1837.31	0.359864	Glucuronidase, beta
Adamts9	921.747	808.885	1113.02	1899.88	1185.88	0.359497	Metallopeptidase with thrombospondin type 1 motif, 9
Coro1c	516.133	455.934	775.44	1105.41	713.23	0.359329	Coronin, actin binding protein 1C
Sec11c	863.114	1191.1	1410.17	2252	1429.1	0.35928	SEC11 homolog C (S. Cerevisiae)
AI428479	489.315	620.317	737.841	1214.43	765.476	0.357563	---
Blvrb	485.588	514.518	929.44	1125.92	763.866	0.357389	Biliverdin reductase B (flavin reductase (NADPH))
Steap4	1198.21	1055.17	1724.88	2541.82	1630.02	0.357367	STEAP family member 4
BC028528	322.438	328.08	369.879	689.232	427.407	0.356267	Uncharacterized protein C1orf54 homolog
Insc	293.926	423.294	692.143	771.094	545.114	0.355979	Inscuteable homolog (Drosophila)
Sema6d	1433.92	1353.62	1828.84	3058.09	1918.62	0.355474	Sema domain, transmembrane domain, and cytoplasmic domain, 6D
Lrrc33	251.694	200.199	343.788	503.922	324.901	0.35534	Leucine rich repeat containing 33
Lrp4	398.977	624.869	828.319	1114.91	741.768	0.355339	Low density lipoprotein receptor-related protein 4
Bmp2k	575.142	823.518	1022.58	1526.54	986.947	0.354168	BMP2 inducible kinase
Tfdp2	249.024	264.913	506.13	560.185	395.063	0.353168	Transcription factor Dp-2 (E2F dimerization partner 2)
Rcan1	679.301	808.087	1167.09	1660.86	1078.83	0.352802	Regulator of calcineurin 1
LOC620695	271.844	238.777	284.156	532.196	331.743	0.352426	---
Atp6v1h	778.927	886.892	1087.96	1810.34	1141.03	0.352336	Atpase, H+ transporting, lysosomal V1 subunit H
Car3	5046.8	5907.08	6765.35	11728.5	7361.94	0.352249	Carbonic anhydrase 3
Limd2	486.347	452.975	716.819	1049.65	676.448	0.352159	LIM domain containing 2
BC004044	554.941	676.174	1171.39	1342.4	936.227	0.351541	---
Zswim6	514.179	618.245	786.419	1240.11	789.737	0.351474	Zinc finger, SWIM domain containing 6
X99384	636.406	536.003	829.987	1289.05	822.862	0.351399	Paladin
Ube2c	1195.62	1164.02	1992.05	2643.89	1748.89	0.35112	Ubiquitin-conjugating enzyme E2C
Tek	426.296	370.902	399.663	792.747	497.402	0.345071	Endothelial-specific receptor tyrosine kinase
Atp6v1e1	2395.66	2582.63	3463.22	5393.37	3458.72	0.343332	Atpase, H+ transporting, lysosomal V1 subunit E1
Ank	1508.63	1734.11	2779.49	3530.88	2388.28	0.341468	Progressive ankylosis
Ifi30	1584.24	1619.64	2485.32	3498.07	2296.82	0.340386	Interferon gamma inducible protein 30
Col13a1	1006.13	1291.9	2368.16	2235.95	1725.54	0.340281	Collagen, type XIII, alpha 1
Cdh5	480.388	415.254	558.468	938.525	598.159	0.339285	Cadherin 5
Me2	491.242	637.908	782.096	1196.36	776.901	0.338657	Malic enzyme 2, NAD(+)-dependent, mitochondrial
Tnfaip2	686.882	1076.73	1350.38	1837.64	1237.91	0.3384	Tumor necrosis factor, alpha-induced protein 2
Srgn	595.969	608.423	1030.18	1304.01	884.644	0.33755	Serglycin
Mmp13	5559.62	5752.2	9483.81	12193.1	8247.17	0.335082	Matrix metallopeptidase 13
Tmem176b	2922.15	2822.56	3671.21	6022.89	3859.7	0.334554	Transmembrane protein 176B
Nrp2	2306.9	2302.81	3337.52	4913.3	3215.13	0.331942	Neuropilin 2
Sat1	1413.94	1441.76	1765	2951.26	1892.99	0.330896	Spermidine/spermine N1-acetyl transferase 1
Gimap6	332.649	385.289	515.826	752.042	496.451	0.326183	Gtpase, IMAP family member 6
LOC620893	240.154	243.387	427.994	504.368	353.976	0.326051	Polypeptide N-acetylgalactosaminyltransferase 3
Nup210	250.011	336.829	556.31	574.903	429.513	0.325174	Nuclear pore membrane glycoprotein 210
Serpine2	7468.07	6499.23	9071.9	14306.3	9336.38	0.322705	Serine (or cysteine) peptidase inhibitor, clade E, member 2
AW146242	683.412	676.369	927.412	1406.77	923.49	0.321352	EGFR-coamplified and overexpressed protein
Icam2	389.677	360.506	445.16	751.197	486.635	0.320039	Intercellular adhesion molecule 2
Ece1	1008.08	864.654	1210.26	1901.55	1246.13	0.319245	Endothelin converting enzyme 1
Spp1	5548.3	10927.2	13970.1	14669	11278.7	0.318752	Secreted phosphoprotein 1
Hexa	3154.02	2929.75	3753.98	6119.89	3989.41	0.317441	Hexosaminidase A
Rapgef5	379.278	355.27	356.236	688.924	444.927	0.317353	Rap guanine nucleotide exchange factor (GEF) 5
Baz1a	444.63	467.664	618.459	934.618	616.343	0.317207	Bromodomain adjacent to zinc finger domain 1A
BC067047	724.762	737.207	1050.26	1508.41	1005.16	0.316844	---
Antxr2	1372.79	1418.17	2007.58	2879.21	1919.44	0.316799	Anthrax toxin receptor 2
Tgfbr1	1415.68	1594.78	1755.41	2964.95	1932.7	0.314566	Transforming growth factor, beta receptor I
Mmrn2	1336.82	1336.66	1505.62	2615.12	1698.56	0.314179	Multimerin 2
Epha2	430.71	475.504	877.188	853.213	659.154	0.313779	Eph receptor A2
Rap2a	776.895	694.127	852.772	1444.4	942.048	0.313582	RAS related protein 2a
Fxyd5	1466.96	1370.06	2290.12	2900.96	2007.02	0.312815	FXYD domain-containing ion transport regulator 5
Cdk2ap2	300.601	288.8	469.696	603.416	415.628	0.312558	CDK2-associated protein 2
Edem1	915.674	1149.69	1441.83	2079.54	1396.68	0.312233	ER degradation enhancer, mannosidase alpha-like 1
Abcb10	376.274	366.192	668.135	735.71	536.578	0.311418	ATP-binding cassette sub-family B member 10, mitochondrial
Sirpa	332.339	328.967	444.172	668.305	443.446	0.310864	Signal-regulatory protein alpha
Atp6v1f	1653.09	1619.86	2243.35	3316.88	2208.29	0.310838	Atpase, H+ transporting, lysosomal V1 subunit F
Gmnn	456.958	524.477	705.894	993.331	670.165	0.309778	Geminin
Tmem51	573.688	473.42	509.519	957.667	628.573	0.307627	Transmembrane protein 51
Rapgef4	254.016	260.892	331.761	513.135	339.951	0.307447	Rap guanine nucleotide exchange factor (GEF) 4
Adam12	1688.74	1920.53	2813.18	3631.12	2513.39	0.306302	Metallopeptidase domain 12 (meltrin alpha)
Ptpn1	770.477	800.422	1090.75	1576.79	1059.61	0.305524	Protein tyrosine phosphatase, non-receptor type 1
Rab27b	341.728	760.028	894.648	673.845	667.562	0.305462	RAB27b, member RAS oncogene family
Gsr	357.92	450.001	548.901	798.689	538.878	0.305272	Glutathione reductase
Atp6v0c	6084.88	5562.63	8057.95	11653.6	7839.76	0.30492	Atpase, H+ transporting, lysosomal V0 subunit C
Map4k3	1112.83	1114.35	1291.57	2150.15	1417.22	0.302952	Mitogen-activated protein kinase kinase kinase kinase 3
Slc20a1	1043.21	994.901	1626.4	2036.08	1425.15	0.302769	Solute carrier family 20, member 1
Uhrf1	801.39	671.999	1105.99	1461.05	1010.11	0.301266	Ubiquitin-like, containing PHD and RING finger domains, 1
Capzb	651.551	545.626	858.973	1175.13	807.821	0.29729	F-actin-capping protein subunit beta
Rap1b	1254.95	1338.65	1868.51	2563.93	1756.51	0.297277	RAS related protein 1b
Ncoa4	630.211	747.426	1014.52	1349.01	935.293	0.29563	Nuclear receptor coactivator 4
Atp6v1d	1959.58	2411.27	2697.43	4173.89	2810.54	0.295289	Atpase, H+ transporting, lysosomal V1 subunit D
Nes	612.364	565.165	766.715	1144.26	772.125	0.29453	Nestin
Smap1l	316.962	315.593	459.335	622.375	428.566	0.294519	Stromal membrane-associated protein 2
Ddx59	234.088	307.898	367.688	519.672	357.336	0.293821	DEAD (Asp-Glu-Ala-Asp) box polypeptide 59
Kcnn4	377.327	518.171	807.092	791.819	623.602	0.293212	Potassium intermediate/small conductance Ca-activated channel, subfamily N member 4
Tcn2	1872.43	1971.84	2557.43	3737.74	2534.86	0.292784	Transcobalamin 2
Slc29a1	818.803	625.042	998.562	1379.8	955.552	0.291231	Solute carrier family 29 (nucleoside transporters), member 1
Robo4	312.142	233.242	325.663	507.193	344.56	0.291128	Roundabout homolog 4 (Drosophila)
Sh3bgrl3	2314.73	2334.77	3283.74	4530.62	3115.96	0.290686	SH3 domain binding glutamic acid-rich protein-like 3
Farp2	1056.84	1268.33	1542.5	2230.16	1524.46	0.290153	FERM, rhogef and pleckstrin domain protein 2
Lrrc16	512.404	531.308	699.27	1010.18	688.292	0.289952	Leucine-rich repeat-containing protein 16A
Hpcal1	837.209	841.297	1252.52	1633.17	1141.05	0.289599	Hippocalcin-like 1
Gclm	463.992	497.337	869.279	873.516	676.031	0.289525	Glutamate-cysteine ligase, modifier subunit
Smad6	254.909	298.518	485.586	510.204	387.304	0.289176	MAD homolog 6 (Drosophila)
Hmgb2	915.197	1068.07	1363.21	1910.04	1314.13	0.289066	High mobility group box 2
Copg2as2	1127.5	1113.07	1274.85	2096.14	1402.89	0.288848	Coatomer protein complex, subunit gamma 2, antisense 2
Sox18	697.577	502.779	683.351	1091.11	743.703	0.288784	SRY-box containing gene 18
Lgmn	1435.17	1565.68	1866.75	2857.84	1931.36	0.288569	Legumain
Nsbp1	349.99	482.926	496.438	766.024	523.844	0.288408	Nucleosome-binding protein 1
Gpx1	4118.97	3898.54	6758.39	7592.62	5592.13	0.288351	Glutathione peroxidase 1
Ptgis	2405.08	3281.91	4964.93	5077.62	3932.39	0.288084	Prostaglandin I2 (prostacyclin) synthase
Ets1	1239.65	1347.28	1475.86	2412.59	1618.85	0.287757	E26 avian leukemia oncogene 1, 5' domain
Gm2a	1541.76	1491.78	1693.55	2811.24	1884.58	0.286609	GM2 ganglioside activator protein
F13a1	804.834	1064.15	1663.49	1634.93	1291.85	0.285692	Coagulation factor XIII, A1 subunit
Trim59	410.741	461.387	605.242	836.331	578.425	0.285454	Tripartite motif-containing 59
Hfe	321.474	270.93	301.209	527.092	355.176	0.284005	Hemochromatosis
Mgat4b	773.076	635.678	904.324	1324.61	909.421	0.283523	Mannoside acetylglucosaminyltransferase 4, isoenzyme B
Tmbim4	819.677	841.845	1124.85	1587.39	1093.44	0.283072	Transmembrane BAX inhibitor motif containing 4
Rbp7	376.455	351.475	445.644	683.405	464.245	0.282501	Retinol binding protein 7, cellular
Pdk3	497.287	604.103	701.784	1032.25	708.856	0.282469	Pyruvate dehydrogenase kinase, isoenzyme 3
Stk17b	960.028	1193.69	1438.55	2023.3	1403.89	0.281804	Serine/threonine kinase 17b (apoptosis-inducing)
Ptpn13	577.216	664.907	980.755	1170.26	848.284	0.281644	Protein tyrosine phosphatase, non-receptor type 13
Ap2s1	2355.4	2225.3	3113.34	4359.07	3013.28	0.281346	Adaptor-related protein complex 2, sigma 1 subunit
Slc15a2	342.667	257.634	551.594	466.423	404.58	0.278722	Solute carrier family 15 member 2
Ibrdc3	388.186	400.898	536.72	746.852	518.164	0.27848	IBR domain-containing protein 3
Id3	2443.94	2425.48	3879.36	4564.93	3328.43	0.278217	Inhibitor of DNA binding 3
Rrm2	1608.94	1728.02	2464.76	3154.12	2238.96	0.277713	Ribonucleotide reductase M2
Cstb	3826.75	4447.4	5389.77	7735.53	5349.86	0.277678	Cystatin B
Cited2	367.149	607.44	615.353	843.492	608.359	0.276915	Cbp/p300-interacting transactivator, with Glu/Asp-rich carboxy-terminal domain, 2
Jundm2	1508.61	1803.08	2345.47	3099.26	2189.11	0.276445	---
Fzd5	399.941	472.596	659.673	814.193	586.601	0.276168	Frizzled homolog 5 (Drosophila)
Mical3	319.652	297.276	453.723	579.93	412.645	0.275322	Microtubule associated monoxygenase, calponin and LIM domain containing 3
Atp6v0b	2387.76	2486.42	3246.91	4572.35	3173.36	0.275243	Atpase, H+ transporting, lysosomal V0 subunit B
Myd88	606.968	550.051	753.658	1079.9	747.645	0.275143	Myeloid differentiation primary response gene 88
Serpinf1	2947.95	2838.44	4420.38	5410.92	3904.42	0.274266	Serine (or cysteine) peptidase inhibitor, clade F, member 1
Sft2d1	769.038	715.081	910.999	1369.84	941.24	0.273674	SFT2 domain containing 1
Cxcr7	552.795	1125.96	1244.59	1222.96	1036.58	0.27288	Chemokine (C-X-C motif) receptor 7
Dbndd2	668.417	766.613	965.039	1333	933.268	0.272506	Dysbindin (dystrobrevin binding protein 1) domain containing 2
Bmp2	386.318	806.006	864.171	666.849	680.836	0.271045	Bone morphogenetic protein 2
Sfrp4	1269.59	1404.58	2255.28	2379.53	1827.25	0.27059	Secreted frizzled-related protein 4
Agpat3	338.058	307.776	397.565	592.164	408.891	0.270569	1-acylglycerol-3-phosphate O-acyltransferase 3
Ctsb	2396.58	1974.98	3057.05	4022.89	2862.88	0.269952	Cathepsin B
Dpysl3	523.9	544.904	873.563	968.611	727.745	0.269849	Dihydropyrimidinase-like 3
Ugt1a6a	507.41	416.815	646.599	849.067	604.973	0.269383	UDP glucuronosyltransferase 1 family, polypeptide A6B
Birc5	936.078	917.359	1378.15	1716.27	1236.96	0.26884	Baculoviral IAP repeat-containing 5
Ier2	776.161	516.766	929.073	1134.76	839.189	0.26869	Immediate early response 2
D16H22S680E	309.415	336.066	423.397	594.414	415.823	0.267892	Ser/Thr-rich protein T10 in DGCR region
Hat1	332.449	401.169	452.997	663.996	462.653	0.267717	Histone aminotransferase 1
Vasp	1020.75	841.621	1303.76	1703.77	1217.47	0.267386	Vasodilator-stimulated phosphoprotein
Timp1	4567.97	5621.37	7808.38	9207.16	6801.22	0.266919	Tissue inhibitor of metalloproteinase 1
Dtx4	737.662	658.184	883.88	1271.99	887.929	0.265846	Deltex 4 homolog (Drosophila)
Gdi2	294.808	318.444	364.62	553.551	382.856	0.265632	Guanosine diphosphate (GDP) dissociation inhibitor 2
Fat3	401.424	663.443	847.075	849.94	690.471	0.265312	FAT tumor suppressor homolog 3 (Drosophila)
ENSMUSG00000073143	518.991	664.74	963.285	1032.11	794.781	0.265186	JmjC domain-containing histone demethylation protein 1D
Bambi	1446.44	1724.16	2132.4	2879.95	2045.74	0.263917	BMP and activin membrane-bound inhibitor, homolog (Xenopus laevis)
Mmp14	1178.31	1075.88	1588.53	2062.32	1476.26	0.263473	Matrix metallopeptidase 14 (membrane-inserted)
Uap1l1	654.127	612.496	753.431	1137.56	789.403	0.262763	UDP-N-acteylglucosamine pyrophosphorylase 1-like 1
Sh2b3	355.709	299.381	389.351	582.792	406.808	0.261961	SH2B adaptor protein 3
Porcn	416.102	349.873	513.588	692.338	492.975	0.261665	Porcupine homolog (Drosophila)
Carhsp1	381.905	348.782	521.936	664.866	479.372	0.261328	Calcium regulated heat stable protein 1
D4Bwg0951e	424.777	418.542	436.324	729.279	502.231	0.261318	Uncharacterized protein C9orf150 homolog
Ctsz	4174.04	3843.81	4292.03	6989.04	4824.73	0.261221	Cathepsin Z
Frmd4a	458.023	477.644	564.638	839.855	585.04	0.260651	FERM domain containing 4A
Plekhg2	831.216	658.938	907.99	1315.68	928.455	0.259643	Pleckstrin homology domain containing, family G member 2
Stx7	806.678	950.056	1156.96	1574.81	1122.12	0.257995	Syntaxin 7
Galnt3	500.347	628.433	755.042	1004.33	722.037	0.257884	UDP-N-acetyl-alpha-D-galactosamine:polypeptide N-acetylgalactosaminyltransferase 3
Litaf	1486.84	1492.31	1938.23	2688.45	1901.46	0.257648	LPS-induced TN factor
Hebp1	408.831	531.877	743.492	806.995	622.798	0.257086	Heme binding protein 1
Abl2	504.194	581.18	726.203	974.08	696.414	0.25708	V-abl Abelson murine leukemia viral oncogene homolog 2
Wdfy2	528.949	558.93	583.326	942.092	653.324	0.256884	WD repeat and FYVE domain containing 2
Prcp	409.005	454.753	695.881	752.371	578.003	0.256688	Prolylcarboxypeptidase (angiotensinase C)
Cd97	934.413	878.582	1057.11	1601.18	1117.82	0.256251	CD97 antigen
Tgfb1	1231.22	1354.77	2070.83	2255.72	1728.13	0.255875	Transforming growth factor, beta 1
Kalrn	365.123	501.08	635.482	748.88	562.641	0.255704	Kalirin, rhogef kinase
BC035537	416.444	481.751	671.974	797.564	591.933	0.255687	---
Cdt1	1408.46	1178.39	1768.94	2303.93	1664.93	0.255114	Chromatin licensing and DNA replication factor 1
Tie1	350.805	238.949	374.577	501.998	366.582	0.254955	Tyrosine kinase with immunoglobulin-like and EGF-like domains 1
Golm1	1380.37	1377.17	1848.49	2478.59	1771.15	0.254758	Golgi membrane protein 1
Cgref1	2247.52	3314.61	4036.34	4704.02	3575.62	0.254698	Cell growth regulator with EF hand domain 1
Ppp2cb	748.989	806.068	1056.71	1394.62	1001.6	0.254323	Protein phosphatase 2 (formerly 2A), catalytic subunit, beta isoform
Tpp1	1411.69	1365.77	1500.98	2399.86	1669.57	0.254212	Tripeptidyl peptidase I
Cdkn2d	742.107	776.082	1198.95	1327.92	1011.27	0.253683	Cyclin-dependent kinase inhibitor 2D (p19, inhibits CDK4)
Tmtc2	862.557	1193.11	1691.35	1648.19	1348.8	0.253503	Transmembrane and tetratricopeptide repeat containing 2
Mpp1	1386.88	1245.99	1766.27	2349.85	1687.25	0.253231	Membrane protein, palmitoylated
Rgs3	1659.84	2054.62	3129.48	2994.04	2459.49	0.252116	Regulator of G-protein signaling 3
Tubb6	1755.3	1760.7	2469.33	3141.15	2281.62	0.252005	Tubulin, beta 6
Kdr	895.233	728.742	883.846	1380.78	972.151	0.251935	Kinase insert domain protein receptor
Rhoc	649.799	565.107	802.143	1075.97	773.256	0.2513	Ras homolog gene family, member C
Mbd2	303.044	319.455	423.708	554.915	400.281	0.25122	Methyl-cpg binding domain protein 2
42624	1905.51	1639.02	2077.28	3077.59	2174.85	0.250171	Septin 11
Ifitm5	4386.66	3825.48	5270.71	7229.67	5178.13	0.249444	Interferon induced transmembrane protein 5
Mkrn1	1033.9	957.764	1627.32	1671.72	1322.67	0.248228	Makorin-1
Unc5b	869.879	1046.7	1392.8	1669.05	1244.61	0.248199	Unc-5 homolog B (C. Elegans)
Sfrs2	541.563	439.82	632.053	854.538	616.994	0.248107	Splicing factor, arginine/serine-rich 2 (SC-35)
LOC632329	1965.18	1987.52	2482.63	3480.92	2479.06	0.247791	---
Gipc1	402.636	316.34	504.441	621.373	461.197	0.247077	GIPC PDZ domain containing family, member 1
Lig1	744.914	564.426	882.33	1124.74	829.102	0.246721	Ligase I, DNA, ATP-dependent
Rgs10	804.021	745.568	1025.33	1364.66	984.896	0.246546	Regulator of G-protein signalling 10
Fbln1	608.986	518.674	757.371	986.301	717.833	0.246412	Fibulin 1
Flt1	538.917	467.233	529.76	844.191	595.025	0.24617	FMS-like tyrosine kinase 1
Tspan14	642.382	604.367	753.352	1086.69	771.697	0.246105	Tetraspanin 14
Foxc1	871.435	731.919	838.727	1337.12	944.801	0.245881	Forkhead box C1
H2-L	1627.79	1394.51	1998.07	2637.48	1914.46	0.245316	Histocompatibility 2, D region
Kcnk1	1529.07	1765.58	2303.15	2874.85	2118.16	0.245103	Potassium channel, subfamily K, member 1
Evi2a	394.498	671.774	825.011	731.692	655.744	0.244623	Ecotropic viral integration site 2a
Zwint	736.308	728.134	909.045	1276.37	912.465	0.243491	ZW10 interactor
Nus1	624.257	798.001	844.063	1203.8	867.531	0.242919	Nuclear undecaprenyl pyrophosphate synthase 1 homolog
Hist2h2aa1	494.043	549.223	723.682	907.786	668.683	0.242254	Histone cluster 2, h3b
Cpt1a	475.624	424.076	505.326	763.48	542.127	0.241758	Carnitine palmitoyltransferase 1a, liver
Mid1ip1	432.78	414.333	582.546	738.917	542.144	0.24164	Mid1 interacting protein 1 (gastrulation specific G12-like)
Tmem123	623.328	766.645	921.312	1194.59	876.469	0.241596	Transmembrane protein 123
Slc25a39	879.562	708.159	1075.69	1361.58	1006.25	0.241386	Solute carrier family 25, member 39
Ctss	950.271	963.285	1118.69	1643.99	1169.06	0.241299	Cathepsin S
Qsox1	740.468	736.156	1034.83	1285.66	949.279	0.241082	Quiescin Q6 sulfhydryl oxidase 1
Myo1d	873.841	1023.08	1334.37	1633.68	1216.24	0.240681	Myosin ID
Cd302	1027.25	1112.22	1213.51	1816.23	1292.3	0.239568	CD302 antigen
Ibsp	5027.43	6708.91	8247.89	9836.58	7455.2	0.239481	Integrin binding sialoprotein
Gpihbp1	1520.71	1250.56	1547.04	2316.78	1658.77	0.23947	GPI-anchored HDL-binding protein 1
Plvap	2225.32	1753.13	1960.13	3176.46	2278.76	0.239008	Plasmalemma vesicle associated protein
Asf1b	416.945	412.874	595.978	716.533	535.583	0.238968	ASF1 anti-silencing function 1 homolog B (S. Cerevisiae)
Atp13a2	326.199	265.169	380.644	504.426	369.11	0.238845	Atpase type 13A2
Acsl5	761.134	816.97	1093.55	1364.72	1009.09	0.238661	Acyl-coa synthetase long-chain family member 5
Cln8	360.012	460.446	546.404	695.432	515.573	0.238613	Ceroid-lipofuscinosis, neuronal 8
Sdc2	1284.36	1579.63	2203.08	2366.89	1858.49	0.238305	Syndecan 2
Rftn1	632.504	564.794	656.582	1002.77	714.163	0.238031	Raftlin lipid raft linker 1
Tuba1c	346.673	429.405	518.664	660.245	488.747	0.237759	Tubulin, alpha 1C
Pcsk5	1100.83	1039.93	987.965	1698.95	1206.92	0.237688	Proprotein convertase subtilisin/kexin type 5
Myo10	1223.57	1247.38	1689.68	2135.74	1574.09	0.237364	Myosin X
Slc31a1	382.862	485.927	507.887	725.06	525.434	0.237033	Solute carrier family 31, member 1
Mcm5	1306.52	1134.62	1593.27	2092.84	1531.81	0.236969	Minichromosome maintenance deficient 5, cell division cycle 46
Lasp1	1280.42	1035.76	1560.78	1966.56	1460.88	0.236874	LIM and SH3 protein 1
Ergic2	306.454	446.335	498.303	614.011	466.276	0.236866	ERGIC and golgi 2
Cybasc3	695.948	849.74	1102.71	1306.04	988.609	0.236529	Cytochrome b, ascorbate dependent 3
Ptprg	420.806	446.008	455.406	716.733	509.738	0.235761	Protein tyrosine phosphatase, receptor type, G
Bok	678.948	641.722	881.592	1136.41	834.667	0.235634	BCL2-related ovarian killer protein
Cd47	1900.01	2167.4	2823.33	3465.74	2589.12	0.234621	CD47 antigen (Rh-related antigen, integrin-associated signal transducer)
Nipa2	271.948	378.834	369.556	525.423	386.44	0.234213	Non imprinted in Prader-Willi/Angelman syndrome 2 homolog
Slit3	556.822	546.408	824.863	930.418	714.628	0.234067	Slit homolog 3 (Drosophila)
Adfp	1340.56	1276.63	1598	2229.51	1611.18	0.233816	Adrenergic receptor kinase, beta 1
Hba-a1	14739.1	16957.1	24599.7	25962.3	20564.6	0.233673	Hemoglobin alpha, adult chain 2; hemoglobin alpha, adult chain 1
Ssbp4	381.296	299.293	463.72	569.264	428.393	0.233364	Single stranded DNA binding protein 4
Mcam	671.169	479.693	643.772	922.452	679.271	0.233112	Melanoma cell adhesion molecule
Elovl1	907.877	825.31	1154.68	1479.43	1091.83	0.233084	Elongation of very long chain fatty acids (FEN1/Elo2, SUR4/Elo3, yeast)-like 1
Prei4	682.441	790.16	1047.47	1242.24	940.578	0.232739	Putative glycerophosphodiester phosphodiesterase 5
Agtrl1	4956.9	4550.63	4958.7	7781.56	5561.95	0.232334	---
Ncl	290.315	373.368	354.576	535.241	388.375	0.232281	Nucleolin
Kbtbd11	842.992	748.169	972.932	1343.25	976.835	0.231456	Kelch repeat and BTB (POZ) domain containing 11
Slc20a2	785.156	784.446	993.764	1336.99	975.088	0.231453	Solute carrier family 20, member 2
Mki67	2813.07	2506.62	3818.82	4475.57	3403.52	0.231107	Antigen identified by monoclonal antibody Ki 67
Pecam1	514.409	347.936	445.662	660.021	492.007	0.230925	Platelet/endothelial cell adhesion molecule 1
Eif4a1	2137.84	2109.55	2571.5	3594.72	2603.4	0.230816	Eukaryotic translation initiation factor 4A1
Grn	2871.4	2207.77	2874.91	4131.63	3021.43	0.230408	Granulin
Ppih	593.376	594.499	711.753	1002.25	725.469	0.230032	Peptidyl prolyl isomerase H
Ppox	471.807	320.461	598.555	597.765	497.147	0.229933	Protoporphyrinogen oxidase
Cdr2l	1324.27	1331.95	1790.26	2254.96	1675.36	0.229303	Cerebellar degeneration-related protein 2-like
Hes1	368.243	343.922	480.071	603.451	448.922	0.229297	Hairy and enhancer of split 1 (Drosophila)
Nola2	640.285	645.038	797.472	1087.54	792.583	0.229187	---
Gns	2361.48	2238.91	2535.3	3805.4	2735.27	0.229136	Glucosamine (N-acetyl)-6-sulfatase
Hist1h2bp	1339.9	1280.34	1680.68	2219.79	1630.18	0.228876	Histone cluster 1, h2bp
Abca1	1352.01	1519.62	1754.07	2410.64	1759.09	0.228737	ATP-binding cassette, sub-family A (ABC1), member 1
Creg1	901.715	1003.84	1418.04	1576.1	1224.92	0.228717	Cellular repressor of E1A-stimulated genes 1
Tnfrsf19	870.074	1088.9	1579.66	1469.88	1252.13	0.228451	Tumor necrosis factor receptor superfamily, member 19
Rhog	689.963	610.711	857.494	1096.07	813.56	0.228445	Ras homolog gene family, member G
Incenp	1777.34	1475.63	1993.84	2706.52	1988.33	0.228159	Inner centromere protein
Hsd17b12	381.444	428.985	464.241	671.585	486.564	0.227697	Hydroxysteroid (17-beta) dehydrogenase 12
Adam10	1707.52	2019.74	2409	3112.46	2312.18	0.2269	Metallopeptidase domain 10
Atp2c1	627.146	671.871	828.049	1093.56	805.155	0.226601	Atpase, Ca++-sequestering
Glrx5	2674.39	2762.65	3904.14	4542.58	3470.94	0.2265	Glutaredoxin 5 homolog (S. Cerevisiae)
Htra3	329.321	432.387	617.939	532.659	478.076	0.226149	Htra serine peptidase 3
Dbf4	498.008	526.778	663.63	862.539	637.739	0.225932	DBF4 homolog (S. Cerevisiae)
Gpd1l	350.236	323.186	441.535	565.552	420.128	0.22546	Glycerol-3-phosphate dehydrogenase 1-like
Tmem9b	720.519	892.936	1019.4	1331.34	991.048	0.225295	TMEM9 domain family, member B
Txnrd1	996.233	895.034	1232.33	1583.43	1176.76	0.225006	Thioredoxin reductase 1
Ifngr2	496.983	545.155	756.284	860.454	664.719	0.224562	Interferon gamma receptor 2
Pard6g	1548.56	1868.32	2554.4	2745.93	2179.3	0.224364	Par-6 partitioning defective 6 homolog gamma (C. Elegans)
Pigq	2042.19	1832.1	2488.68	3233.93	2399.22	0.223857	Phosphatidylinositol glycan anchor biosynthesis, class Q
Psme3	305.725	341.785	434.273	539.884	405.417	0.223705	Proteaseome (prosome, macropain) 28 subunit, 3
Src	393.033	328.784	457.962	596.442	444.056	0.223234	Rous sarcoma oncogene
Hsd3b7	728.354	610.149	872.684	1106.86	829.512	0.223217	Hydroxy-delta-5-steroid dehydrogenase, 3 beta- and steroid delta-isomerase 7
Atp6ap2	2752.07	2958.82	3260.42	4700.4	3417.93	0.222996	Atpase, H+ transporting, lysosomal accessory protein 2
Pik3ip1	554.538	594.058	832.387	946.118	731.775	0.222923	Phosphoinositide-3-kinase interacting protein 1
Atp1a1	1926.28	1861.44	2334.13	3159.31	2320.29	0.222898	Atpase, Na+/K+ transporting, alpha 1 polypeptide
Stom	569.937	544.426	837.943	901.999	713.576	0.221817	Erythrocyte band 7 integral membrane protein
Dhrs1	520.329	555.852	688.858	895.616	665.164	0.221202	Dehydrogenase/reductase (SDR family) member 1
Tmed2	540.312	563.961	731.264	918.215	688.438	0.220373	Transmembrane emp24 domain trafficking protein 2
Mcm3	668.375	589.35	884.358	1029.63	792.928	0.219657	Minichromosome maintenance deficient 3 (S. Cerevisiae)
Zfp36	391.164	295.704	548.987	462.491	424.586	0.219176	Zinc finger protein 36
Slc31a2	390.977	446.975	574.557	687.346	524.964	0.218985	Solute carrier family 31, member 2
Ptpn12	1984.54	2230.13	2378.88	3420.63	2503.55	0.218843	Protein tyrosine phosphatase, non-receptor type 12
Plk1	478.171	367.595	563.722	679.187	522.169	0.218795	Polo-like kinase 1 (Drosophila)
Gab2	608.126	689.964	784.031	1064.64	786.69	0.218792	Growth factor receptor bound protein 2-associated protein 2
Mmd	749.117	798.044	834.512	1245.49	906.791	0.218222	Monocyte to macrophage differentiation-associated
Egfl7	1304.23	1153.11	1424.92	2001.04	1470.82	0.218185	EGF-like domain 7
Tyms	548.64	545.843	667.084	903.265	666.208	0.218175	Thymidylate synthase
H2afx	989.727	1019.23	1258.51	1661.26	1232.18	0.21812	H2A histone family, member X
Ppp2r1b	782.268	806.613	1005.86	1313.95	977.172	0.217881	Protein phosphatase 2 (formerly 2A), regulatory subunit A (PR 65), beta isoform
F11r	476.394	429.467	513.4	735.054	538.579	0.21774	F11 receptor
Manba	416.295	432.524	487.72	692.609	507.287	0.217279	Mannosidase, beta A, lysosomal
Mpdu1	501.033	463.49	651.386	793.458	602.342	0.217215	Mannose-P-dolichol utilization defect 1
Myct1	450.431	368.062	445.857	648.894	478.311	0.216979	Myc target 1
Sema5a	309.871	341.22	429.762	535.191	404.011	0.21676	Sema domain, seven thrombospondin repeats, transmembrane domain and short cytoplasmic domain, 5A
Ywhab	499.599	704.077	732.569	939.234	718.87	0.216675	Tyrosine 3-monooxygenase/tryptophan 5-monooxygenase activation protein, beta polypeptide
Klhl24	441.383	515.14	552.144	772.639	570.326	0.216408	Kelch-like 24 (Drosophila)
Tmed5	356.393	488.525	438.565	642.109	481.398	0.216227	Transmembrane emp24 protein transport domain containing 5
D13Ertd787e	638.553	663.83	1018.32	999.715	830.104	0.215945	---
Atox1	2577.03	2428.6	3082.98	4109.69	3049.57	0.215893	ATX1 (antioxidant protein 1) homolog 1 (yeast)
Stab1	617.693	425.853	578.036	791.782	603.341	0.215878	Stabilin 1
Reep3	324.847	384.501	448.336	577.156	433.71	0.215872	Receptor accessory protein 3
Ifitm3	4821.91	4300.91	5725.73	7461.46	5577.5	0.215372	Interferon induced transmembrane protein 3
Timeless	511.557	395.501	519.046	716.246	535.588	0.215149	Timeless homolog (Drosophila)
Rgs2	488.075	523.236	563.604	814.969	597.471	0.21488	Regulator of G-protein signaling 2
Pip5k2a	583.51	681.44	922.187	1003.96	797.774	0.214776	Phosphatidylinositol-5-phosphate 4-kinase type-2 alpha
Prps2	329.442	363.825	384.176	555.78	408.306	0.213964	Phosphoribosyl pyrophosphate synthetase 2
Isca1	2101.55	2150.67	2909.92	3468.75	2657.72	0.213494	Iron-sulfur cluster assembly 1 homolog (S. Cerevisiae)
Gypc	402.881	396.87	593.87	634.375	506.999	0.213211	---
BC054438	821.507	914.576	954.938	1386.26	1019.32	0.213188	Transmembrane protein 204 (Claudin-like protein 24)
Angptl4	1050.24	861.588	1031.03	1499.56	1110.6	0.212731	Angiopoietin-like 4
Ctsa	2558.75	2318.91	2897.64	3951.16	2931.62	0.212684	Cathepsin A
Slc25a10	550.606	577.183	672.242	916.654	679.171	0.212576	Solute carrier family 25 (mitochondrial carrier, dicarboxylate transporter), member 10
Ndfip1	1726.69	1953.15	2427.26	2984.31	2272.85	0.212207	Nedd4 family interacting protein 1
Map4k4	1692.63	1452.85	1880.67	2532.27	1889.61	0.212121	Mitogen-activated protein kinase kinase kinase kinase 4
Zfand5	459.887	509.968	599.786	787.361	589.25	0.211929	Zinc finger, AN1-type domain 5
Atp10d	845.052	893.986	1053.36	1413.21	1051.4	0.211751	Atpase, class V, type 10D
Adamts5	521.716	719.456	821.655	960.427	755.813	0.211615	Metalloprotease with thrombospondin type 1 motif, 5 (aggrecanase-2)
Cdc25b	434.946	358.127	592.824	606.275	498.043	0.211196	M-phase inducer phosphatase 2
Rb1	489.87	775.306	782.639	918.971	741.697	0.210658	Retinoblastoma 1
Atf6	473.777	524.738	583.48	803.096	596.273	0.210576	Activating transcription factor 6
Endod1	563.25	520.294	669.313	878.315	657.793	0.210385	Endonuclease domain containing 1
Mafb	1982.66	1432.57	2028.48	2632.49	2019.05	0.210376	V-maf musculoaponeurotic fibrosarcoma oncogene family, protein B (avian)
Tmem120a	356.471	378.284	489.749	595.74	455.061	0.210228	Transmembrane protein 120A
Cdca5	487.313	450.47	549.787	755.026	560.649	0.209944	Cell division cycle associated 5
Tomm22	814.188	854.09	1018.64	1350.12	1009.26	0.209254	Translocase of outer mitochondrial membrane 22 homolog (yeast)
Psme2	914.858	921.514	1122.78	1487.05	1111.55	0.209022	Proteasome (prosome, macropain) 28 subunit, beta;
Ccnb1	303.958	316.286	373.913	500.739	373.724	0.208553	Cyclin B1
Omd	660.001	763.756	1128.62	991.769	886.036	0.208161	Osteomodulin
Bcl6b	337.208	312.034	339.698	506.95	373.973	0.207324	B-cell CLL/lymphoma 6, member B
Tk1	545.719	446.833	625.195	787.409	601.289	0.207315	Thymidine kinase 1
Ptp4a3	1207.81	1177.75	1791.67	1838.26	1503.87	0.207272	Protein tyrosine phosphatase 4a3
Tmem41a	739.974	773.827	852.262	1205.02	892.769	0.207017	Transmembrane protein 41a
Cdc42ep2	369.089	320.447	356.149	532.623	394.577	0.206975	CDC42 effector protein (Rho gtpase binding) 2
Acsl4	305.598	517.344	453.919	553.155	457.504	0.206837	Acyl-coa synthetase long-chain family member 4
Tead2	463.703	369.57	497.595	654.152	496.255	0.206589	TEA domain family member 2
EG666231	2460.72	2721.5	3591.1	4120.29	3223.4	0.206554	---
Bnip2	814.145	901.508	1065.16	1376.92	1039.43	0.206529	BCL2/adenovirus E1B interacting protein 2
42431	581.914	582.246	858.628	906.485	732.318	0.206451	---
Ube2a	1397.62	1594.06	1840.33	2391.51	1805.88	0.206395	Ubiquitin-conjugating enzyme E2A, RAD6 homolog (S. Cerevisiae)
LOC545261	649.83	701.385	719.668	1057.42	782.075	0.205887	---
Rhod	383.847	342.998	439.091	580.722	436.665	0.205858	Ras homolog gene family, member D
Swap70	797.989	765.583	892.88	1244.84	925.322	0.20567	SWA-70 protein
Pvrl3	740.378	1053.78	1165.06	1350.49	1077.43	0.205665	Poliovirus receptor-related 3
Bad	562.514	492.967	688.918	842.268	646.667	0.205662	BCL2-associated agonist of cell death
Eif5	513.857	697.436	742.992	930.709	721.248	0.205561	Eukaryotic translation initiation factor 5
Mrpl34	703.102	629.703	838.249	1066.21	809.316	0.205251	Mitochondrial ribosomal protein L34
Npc2	4503.18	4433.59	5513.26	7181.68	5407.93	0.205187	Niemann Pick type C2
Zeb2	315.625	366.863	485.623	531.738	424.962	0.20518	Zinc finger E-box binding homeobox 2
Plekha2	744.231	911.295	1105.51	1300.08	1015.28	0.205153	Pleckstrin homology domain-containing, family A member 2
Prkar1a	1671.1	1568.63	2075.74	2600.21	1978.92	0.205025	Protein kinase, camp dependent regulatory, type I, alpha
Prdx2	3647.86	3365.44	4837.79	5569.65	4355.18	0.204977	Peroxiredoxin 2
Chmp1b	443.828	567.664	550.389	774.473	584.088	0.204956	Chromatin modifying protein 1B
M6pr	1145.07	1230.09	1329.25	1877.97	1395.59	0.204949	Mannose-6-phosphate receptor, cation dependent
Nhsl1	359.59	335.992	413.166	554.959	415.927	0.204366	NHS-like 1
Mcm4	454.297	497.121	598.727	760.952	577.774	0.204321	Minichromosome maintenance deficient 4 homolog (S. Cerevisiae)
Commd6	310.569	330.307	403.386	513.233	389.374	0.203994	COMM domain containing 6
Cacnb3	612.615	442.473	596.685	793.655	611.357	0.203596	Calcium channel, voltage-dependent, beta 3 subunit
Myo1b	1233.93	1447.98	1726.43	2121.15	1632.37	0.203294	Myosin IB
Rhbdl2	539.858	870.291	783.917	976.48	792.637	0.203235	Rhomboid, veinlet-like 2 (Drosophila)
Tjp1	1387.8	1664.56	1927.98	2406.18	1846.63	0.203233	Tight junction protein 1
Ube2d3	961.616	1066.98	1250.65	1615.16	1223.6	0.203174	Ubiquitin-conjugating enzyme E2D 3
Hn1	526.783	561.508	688.754	869.135	661.545	0.202807	Hematological and neurological expressed sequence 1
Ctla2a	436.963	459.65	446.773	684.428	506.954	0.202742	Cytotoxic T lymphocyte-associated protein 2 alpha
Pfn1	5041.07	4077.19	5936.41	7120.45	5543.78	0.202553	Profilin 1
Cd74	526.273	353.354	475.807	632.415	496.962	0.201919	CD74 antigen
Cdc42	1679.82	1943.1	2209.06	2858.26	2172.56	0.201552	Cell division cycle 42 homolog (S. Cerevisiae)
Ap1s2	1718.03	2180.25	2515.41	3016.9	2357.65	0.201201	Adaptor-related protein complex 1, sigma 2 subunit
Eml4	412.822	399.271	516.694	646.905	493.923	0.201086	Echinoderm microtubule associated protein like 4
Rab8b	906.003	898.616	1075.73	1432.28	1078.16	0.200695	RAB8B, member RAS oncogene family
Cyb5r4	681.656	816.577	926.498	1173.82	899.638	0.20063	Cytochrome b5 reductase 4
Kti12	369.211	347.397	427.131	566.975	427.679	0.200006	KTI12 homolog, chromatin associated (S. Cerevisiae)
Fgd5	401.386	365.645	404.387	590.496	440.479	0.199654	FYVE, rhogef and PH domain containing 5
Gja1	3619.47	4818.98	5627.1	6365.24	5107.7	0.199405	Gap junction protein, alpha 1
Mtfr1	368.245	573.541	541.903	662.988	536.669	0.199191	Mitochondrial fission regulator 1
Eng	1027.9	833.957	1073.88	1435.98	1092.93	0.199067	Endoglin
Odc1	1240.42	1779.58	1902.49	2226.4	1787.22	0.198852	Ornithine decarboxylase, structural 1
Arf5	1286.6	969.655	1649.54	1604.12	1377.48	0.198801	ADP-ribosylation factor 5
Nusap1	690.695	687.889	899.063	1091.34	842.247	0.198736	Nucleolar and spindle associated protein 1
Acaa2	1321.63	1264.17	1500.19	2034.43	1530.1	0.198614	Acetyl-Coenzyme A acyltransferase 2
Shkbp1	720.195	706.476	914.12	1129.34	867.532	0.198283	Sh3kbp1 binding protein 1
Aurka	351.305	297.569	415.079	506.562	392.629	0.198223	Aurora kinase A
AW322671	1049.82	1001.24	1229.5	1618.28	1224.71	0.1981	---
Gpr116	1007.36	939.852	1159.25	1532.28	1159.69	0.197744	G protein-coupled receptor 116
Fmnl3	838.337	786.875	1061.94	1280.6	991.936	0.197724	Formin-like 3
Tpx2	369.967	291.784	438.632	505.022	401.351	0.197477	TPX2, microtubule-associated protein homolog (Xenopus laevis)
Elmo1	556.212	536.624	765.386	847.859	676.52	0.197347	Engulfment and cell motility 1, ced-12 homolog (C. Elegans)
Csnk1g3	724.207	919.896	967.045	1256.34	966.873	0.196841	Casein kinase 1, gamma 3
Ebp	1275.78	1534.33	1722.54	2177.86	1677.63	0.196405	Phenylalkylamine Ca2+ antagonist (emopamil) binding protein
Rtel1	372.552	438.278	572.202	614.224	499.314	0.196001	Regulator of telomere elongation helicase 1
Akp2	2677.12	2864.78	4332.55	3686.24	3390.18	0.195672	Alkaline phosphatase, tissue-nonspecific isozyme
Trak2	457.231	475.075	661.266	715.322	577.223	0.195555	Trafficking protein, kinesin binding 2
Bmi1	715.961	910.429	856.677	1211.05	923.529	0.1955	Bmi1 polycomb ring finger oncogene
Ranbp10	877.06	858.346	1248.66	1321.26	1076.33	0.195391	Ran-binding protein 10
Cd93	1859.64	1530.02	1760.69	2538	1922.09	0.19519	CD93 antigen
Psme1	937.865	867.097	1060.39	1409.09	1068.61	0.195005	Proteasome (prosome, macropain) 28 subunit, alpha
Arl6ip1	1407.29	1299.73	1655.58	2120.23	1620.71	0.194951	ADP-ribosylation factor-like 6 interacting protein 1
Mrpl52	1254.02	1323.95	1590.22	2022.02	1547.55	0.194687	Mitochondrial ribosomal protein L52
Svep1	743.793	615.058	728.108	1025.99	778.238	0.194565	Sushi, von Willebrand factor type A, EGF and pentraxin domain containing 1
Ttyh2	912.634	1033.38	1137.58	1509.87	1148.37	0.194518	Tweety homolog 2 (Drosophila)
Ube2f	905.262	1160.15	1432.95	1531.21	1257.4	0.194503	Ubiquitin-conjugating enzyme E2F
Wisp1	1980.48	2676.76	2974.92	3470.15	2775.58	0.194363	WNT1 inducible signaling pathway protein 1
Tspo	863.622	790.907	1220.15	1221.28	1023.99	0.19375	Translocator protein
Fes	394.717	355.682	522.105	573.629	461.533	0.193502	Feline sarcoma oncogene
Cd44	2605.37	3336.96	3987.23	4452.69	3595.56	0.193461	CD44 antigen
Sh3bp1	446.455	347.134	442.734	594.655	457.744	0.193348	SH3-domain binding protein 1
Ier5	450.718	474.929	494.141	707.167	531.739	0.192662	Immediate early response 5
Vamp8	1368.79	1244.23	1785.38	2007.75	1601.54	0.192617	Vesicle-associated membrane protein 8
Serinc3	710.641	864.183	1048.79	1197.06	955.169	0.192583	Serine incorporator 3
Cdr2	613.596	723.627	919.007	1013.51	817.436	0.192568	Cerebellar degeneration-related 2
Notch1	921.568	782.646	1003.86	1309.46	1004.38	0.192222	Notch gene homolog 1 (Drosophila)
Pgs1	557.562	462.701	604.613	781.036	601.478	0.192166	Phosphatidylglycerophosphate synthase 1
Ramp2	1408.02	1000.34	1239.3	1706.82	1338.62	0.192165	Receptor (calcitonin) activity modifying protein 2
Tmsb10	1199.85	1452.72	1764.49	2016.17	1608.31	0.192095	Thymosin, beta 10
LOC100039220	1366.6	1345.36	1763.01	2112.26	1646.8	0.191913	---
Nlk	511.741	632.799	587.413	844.719	644.168	0.191875	Nemo like kinase
Cenpe	454.794	399.871	480.059	654.357	497.27	0.191475	Centromere protein E
Wif1	749.396	596.569	621.46	949.065	729.123	0.191456	Wnt inhibitory factor 1
Gabarapl2	1053.37	1105.06	1401.64	1677.52	1309.39	0.191433	Gamma-aminobutyric acid (GABA) A receptor-associated protein-like 2
Rrm1	1219.31	1107.35	1612.85	1771.23	1427.69	0.191294	Ribonucleotide reductase M1
Cno	541.243	805.648	691.332	924.05	740.568	0.19103	Cappuccino
Cmtm6	530.568	522.183	611.13	816.119	620	0.191024	CKLF-like MARVEL transmembrane domain containing 6
Ormdl2	318.285	347.838	409.997	516.703	398.206	0.19086	ORM1-like 2 (S. Cerevisiae)
Mcoln1	386.688	352.759	410.149	566.127	428.931	0.190697	Mucolipin 1
Ctnnb1	2689.19	2431.82	3165.69	3965.66	3063.09	0.190603	Catenin (cadherin associated protein), beta 1
Rab2	429.672	555.572	572.065	737.114	573.606	0.190535	---
Alox5ap	426.888	367.862	598.853	549.787	485.847	0.190473	Arachidonate 5-lipoxygenase-activating protein
Med10	1311.44	1440.02	1755.74	2129.33	1659.13	0.190436	Mediator of RNA polymerase II transcription, subunit 10 homolog
Hagh	767.752	899.26	1090.81	1274.11	1007.98	0.190323	Hydroxyacyl glutathione hydrolase
Epdr1	1273.29	1393.19	1927.65	1973.6	1641.93	0.190027	Ependymin related protein 1 (zebrafish)
Nr2f6	507.163	454.024	550.746	737.779	562.428	0.190027	Nuclear receptor subfamily 2, group F, member 6
Ppp2r2a	328.985	371.403	391.221	534.029	406.409	0.18955	Protein phosphatase 2 (formerly 2A), regulatory subunit B (PR 52), alpha isoform
Itgav	5039.74	5311	6348.51	8018.08	6179.33	0.18911	Integrin alpha V
Hipk1	1236.03	1358.96	1791.95	1965.68	1588.16	0.189049	Homeodomain interacting protein kinase 1
LOC100038961	437.574	604.538	641.36	760.07	610.886	0.188894	---
Refbp2	1295.96	1051.58	1507.67	1772.54	1406.93	0.188858	RNA and export factor-binding protein 2
Tfrc	4284.56	3357.14	3506.75	5315.89	4116.08	0.188783	Transferrin receptor
Nfe2l2	587.461	659.063	745.215	958.386	737.531	0.188747	Nuclear factor, erythroid derived 2, like 2
BC017612	454.643	435.011	427.046	651.55	492.063	0.188241	UPF0443 protein C11orf75 homolog
Vamp5	348.992	340.99	476.388	523.86	422.557	0.187931	Vesicle-associated membrane protein 5
Psap	1773.73	1396.31	1965.31	2375.2	1877.64	0.187869	Prosaposin
Sin3b	1725.08	2079.04	2217.29	2878.24	2224.91	0.187753	Transcriptional regulator, SIN3B (yeast)
Tgoln1	429.89	551.645	526.155	720.019	556.927	0.187704	Trans-golgi network protein 2; trans-golgi network protein
Dgat1	599.656	527.013	760.328	852.788	684.946	0.187637	Diacylglycerol O-acyltransferase 1
Nudc	419.345	416.804	527.393	646.072	502.403	0.18749	Nuclear distribution gene C homolog (Aspergillus)
Ube2h	740.179	851.621	1043.4	1210.61	961.453	0.187375	Ubiquitin-conjugating enzyme E2H
Ndst1	735.034	665.479	779.477	1064.56	811.137	0.187205	N-deacetylase/N-sulfotransferase (heparan glucosaminyl) 1
Csnk1d	637.872	478.788	677.755	822.722	654.284	0.187174	Casein kinase 1, delta
Azin1	1339.34	1455.53	1589.66	2135.19	1629.93	0.187039	Antizyme inhibitor 1
Bach1	1475.84	1801.19	2004.97	2473.96	1938.99	0.18667	BTB and CNC homology 1
Ifngr1	1037.06	1182.32	1590.95	1619.64	1357.49	0.186572	Interferon gamma receptor 1
Itga1	456.125	764.634	635.122	736.306	648.047	0.186426	Integrin alpha 1
Klhl25	619.173	648.019	801.812	974.731	760.934	0.186115	Kelch-like 25 (Drosophila)
Degs1	1315.84	1380.65	1705.5	2072.9	1618.72	0.185904	Degenerative spermatocyte homolog 1 (Drosophila)
Stard3nl	503.432	573.065	687.551	819.953	646	0.185809	STARD3 N-terminal like
Smpdl3a	659.429	711.492	805.805	1049.64	806.592	0.185735	Sphingomyelin phosphodiesterase, acid-like 3A
Leprotl1	940.87	1031.37	1292.95	1502.87	1192.01	0.18556	Leptin receptor overlapping transcript-like 1
Sar1a	1745.96	2082.31	2425.96	2891.85	2286.52	0.185521	SAR1 gene homolog A (S. Cerevisiae)
Lyzs	1525.33	1239.81	1732.01	2073.99	1642.79	0.185155	Lysozyme c-2 precursor
Bmp1	2376.83	2143.28	3064.5	3404.83	2747.36	0.185154	Bone morphogenetic protein 1
Ntn1	877.653	534.904	656.198	807.56	719.079	0.185081	Netrin 1
Jhdm1d	415.569	646.548	653.276	706.107	605.375	0.184985	Jumonji C domain-containing histone demethylase 1 homolog D
Scand1	1985.04	1656.93	2423.34	2715.98	2195.32	0.184633	SCAN domain-containing 1
Dstn	3377.14	4171.18	4579.47	5652.33	4445.03	0.184524	Destrin
Dctn3	835.254	847.35	1029.98	1291.56	1001.04	0.184434	Dynactin 3
Cd109	1416.18	1474.37	1808.72	2215.77	1728.76	0.184288	CD109 antigen
Yipf6	368.998	511.814	351.566	531.537	440.979	0.184208	Yip1 domain family, member 6
Rbm45	737.555	686.464	820.825	1084.07	832.228	0.183969	RNA binding motif protein 45
Cd276	1087.11	1144.79	1566.39	1657.4	1363.92	0.183941	CD276 antigen
Ccndbp1	708.745	686.221	963.25	1045.03	850.811	0.183629	Cyclin D-type binding-protein 1
Cks2	1923.36	1978.47	2322	2983.18	2301.75	0.183352	Cyclin-dependent kinases regulatory subunit 2
Nme1	3001.95	3223.41	3763.17	4751.97	3685.13	0.183252	Tumor metastatic process-associated protein; non-metastatic cells 1
Slc39a10	845.386	896.805	896.597	1292.53	982.83	0.183174	Solute carrier family 39 (zinc transporter), member 10
Fabp5	6914.07	6332.64	7631.59	10050.2	7732.11	0.183029	Fatty acid binding protein 5, epidermal
Apool	361.569	458.707	452.187	601.144	468.402	0.183002	Apolipoprotein O-like
Mta2	558.608	426.198	617.224	719.968	580.499	0.182895	Metastasis-associated gene family, member 2
Cpeb4	1078.76	1233.92	1319.28	1741.83	1343.45	0.18284	Cytoplasmic polyadenylation element binding protein 4
Syngr2	774.58	786.459	998.918	1190.96	937.729	0.182671	Synaptogyrin 2
Gemin7	887.495	886.808	1142.1	1352.7	1067.28	0.182622	Gem (nuclear organelle) associated protein 7
Zfp618	485.979	582.709	707.995	792.709	642.348	0.182427	Zinc fingerprotein 618
Cnih4	1419.99	1635.02	1842.74	2308.34	1801.52	0.182387	Cornichon homolog 4 (Drosophila)
Ubl4	878.484	977.277	1131.63	1409.07	1099.11	0.182334	Ubiquitin-like 4
Sh3bgrl	1063.99	1276.89	1261.92	1726.57	1332.34	0.1821	SH3-binding domain glutamic acid-rich protein like
Canx	923.077	979.139	1161.53	1448.86	1128.15	0.181781	Calnexin
Drctnnb1a	896.081	977.552	1144.36	1423.85	1110.46	0.181777	---
Stard3	610.768	589.742	676.214	908.407	696.283	0.181756	START domain containing 3
Osbpl8	447.353	512.555	562.151	723.412	561.368	0.181754	Oxysterol binding protein-like 8
Dhrs7b	325.204	351.502	397.286	512.693	396.671	0.180955	Dehydrogenase/reductase (SDR family) member 7B
Txnl1	965.619	1170.01	1203.98	1581.64	1230.31	0.180756	Thioredoxin-like 1
Dgkd	419.17	368.757	480.462	594.155	465.636	0.180583	Diacylglycerol kinase, delta
Tmem14c	1633.35	1669.15	2166.41	2495.62	1991.13	0.180541	Transmembrane protein 14C
Arpc3	2592.22	2740.69	3258.07	4050.23	3160.3	0.180413	Actin related protein 2/3 complex, subunit 3
Lphn2	679.027	551.718	594.835	868.29	673.468	0.180324	Latrophilin 2
Gpr177	1146.42	1352.96	1674.21	1842.27	1503.97	0.180286	Integral membrane protein GPR177 Precursor
Golph3	1017.94	1515.2	1417.06	1720.87	1417.77	0.180249	Golgi phosphoprotein 3
Mpzl1	1429.92	1320.85	1756.37	2079.12	1646.57	0.180208	Myelin protein zero-like 1
Cebpd	550.949	488.339	674.587	779.45	623.331	0.180192	CCAAT/enhancer binding protein (C/EBP), delta
Impa1	873.941	973.242	1097.07	1394.09	1084.58	0.180155	Inositol (myo)-1(or 4)-monophosphatase 1
Psip1	453.369	533.123	587.755	738.477	578.181	0.180146	PC4 and SFRS1 interacting protein 1
Ecm1	944.682	575.862	876.386	927.947	831.22	0.179933	Extracellular matrix protein 1
Phc2	1544.63	1418.3	1802.11	2241.67	1751.68	0.179771	Polyhomeotic-like 2 (Drosophila)
Mcm7	737.009	583.795	813.019	970.232	776.014	0.179439	Minichromosome maintenance deficient 7 (S. Cerevisiae)
Eif4g1	332.276	373.887	529.441	454.476	422.52	0.179322	Eukaryotic translation initiation factor 4, gamma 1
Tle3	521.661	483.157	621.578	759.46	596.464	0.17907	Transducin-like enhancer of split 3, homolog of Drosophila E(spl)
Nupr1	3686.34	4649.24	6068.41	5404.4	4952.1	0.179045	Nuclear protein 1
Pcbp3	533.037	425.055	591.664	704.156	563.478	0.178954	Poly(rc) binding protein 3
Ell2	1223.45	1567.88	1555.34	2023.98	1592.66	0.178797	Elongation factor RNA polymerase II 2
Usp7	446.127	406.521	535.394	642.301	507.586	0.178707	Ubiquitin specific peptidase 7
Ppargc1b	332.459	338.914	388.851	506.786	391.752	0.178451	Peroxisome proliferative activated receptor, gamma, coactivator 1 beta
42623	382.266	436.953	371.382	568.681	439.82	0.178339	Septin 10
Oaz1	4368.39	3965.02	5353.49	6248.66	4983.89	0.178146	Ornithine decarboxylase antizyme 1
Arf6	873.658	869.602	1227.25	1268.65	1059.79	0.178085	ADP-ribosylation factor 6
Sphk1	367.881	403.892	541.693	558.521	467.997	0.178001	Sphingosine kinase 1
Bub1	436.597	353.657	372.308	547.966	427.632	0.177684	Budding uninhibited by benzimidazoles 1 homolog (S. Cerevisiae)
Hnrpf	723.273	788.982	884.288	1135.22	882.94	0.177248	---
Ppp1cc	1225.12	1239.52	1472.4	1860.42	1449.36	0.177193	Protein phosphatase 1, catalytic subunit, gamma isoform
Fbxo33	413.742	494.302	501.755	666.794	519.149	0.177144	F-box protein 33
Lman1	1049.15	1597.94	1564.77	1748.74	1490.15	0.177086	Lectin, mannose-binding, 1
Psd3	442.519	457.219	478.468	666.054	511.065	0.176868	Pleckstrin and Sec7 domain containing 3
Ptplad2	370.843	376.308	394.453	552.104	423.427	0.176663	Protein tyrosine phosphatase-like A domain containing 2
Rnd3	1047.38	1231.48	1391.86	1692.56	1340.82	0.176644	Rho family gtpase 3
Frmd4b	716.499	617.523	706.197	974.245	753.616	0.176568	FERM domain containing 4B
Pros1	555.554	555.582	579.823	818.253	627.303	0.176452	Protein S (alpha)
Pqlc2	348.167	348.073	415.713	524.625	409.145	0.176362	PQ loop repeat containing 2
Cisd1	732.895	816.009	912.752	1158.26	904.979	0.176228	CDGSH iron sulfur domain 1
Gba	802.575	803.469	918.158	1204.93	932.284	0.176215	Glucosidase, beta, acid
Rod1	1016.28	1213.92	1339	1649.28	1304.62	0.176186	ROD1 regulator of differentiation 1 (S. Pombe)
Atp1b3	3410.88	4352.78	4561.46	5635.44	4490.14	0.176084	Atpase, Na+/K+ transporting, beta 3 polypeptide
Smc2	831.818	748.948	958.635	1183.3	930.676	0.176066	Structural maintenance of chromosomes 2
Tomm70a	405.821	520.157	482.035	656.309	516.08	0.17599	Translocase of outer mitochondrial membrane 70 homolog A (yeast)
Commd2	519.994	566.66	612.265	809.558	627.119	0.175832	COMM domain containing 2
Sbk1	696.725	801.939	806.347	1098.41	850.856	0.175718	SH3-binding kinase 1
Wdr1	898.906	868.347	1080.24	1329.23	1044.18	0.175661	WD repeat domain 1
Cdca8	1220.55	1117.5	1185.03	1696.2	1304.82	0.175485	Cell division cycle associated 8
Aytl2	1162.7	992.727	1263.71	1595.46	1253.65	0.175346	Lysophosphatidylcholine acyltransferase 1
Agpat5	421.068	572.302	528.818	691.79	553.495	0.175224	1-acylglycerol-3-phosphate O-acyltransferase 5
Pdha1	358.441	394.615	480.285	561.102	448.611	0.175179	Pyruvate dehydrogenase E1 alpha 1
Glrx2	651.952	684.272	842.416	1001.41	795.013	0.175172	Glutaredoxin 2 (thioltransferase)
Sh3glb2	386.551	353.537	446.694	553.789	435.143	0.175134	SH3-domain GRB2-like endophilin B2
Tpte2	986.333	865.307	1027.19	1365.83	1061.16	0.174996	Cytokine receptor-like factor 2 Precursor
Trp53inp1	1850.64	2060.08	2543.28	2894.61	2337.15	0.174683	Transformation related protein 53 inducible nuclear protein 1
42617	421.09	325.593	395.849	528.653	417.796	0.174592	Septin 4
Eif1a	441.917	643.209	558.417	719.532	590.769	0.174549	Eukaryotic translation initiation factor 1A
Mef2a	802.662	884.762	1077.9	1254.62	1004.99	0.174503	Myocyte enhancer factor 2A
Sgk3	694.081	922.319	836.883	1125.01	894.573	0.174431	Serum/glucocorticoid regulated kinase 3
Mapre1	828.026	1009.11	1068.91	1344.52	1062.64	0.174414	Microtubule-associated protein, RP/EB family, member 1
Tmem77	701.148	859.961	868.825	1133.55	890.872	0.174196	Transmembrane protein 77
Nras	446.418	488.246	605.776	692.751	558.298	0.17402	Neuroblastoma ras oncogene
Banf1	1753.95	1459.97	1992.27	2356.87	1890.76	0.173783	Barrier to autointegration factor 1
Uchl3	372.07	458.532	459.092	600.499	472.548	0.173363	Ubiquitin carboxyl-terminal esterase L3 (ubiquitin thiolesterase)
Cdc2a	1226.51	1142.78	1297.71	1749.01	1354	0.173231	Cell division control protein 2 homolog
Iscu	1949.47	2006.47	2446.49	2957.37	2339.95	0.1731	Iscu iron-sulfur cluster scaffold homolog (E. Coli)
Adrbk1	417.091	434.426	562.488	628.162	510.541	0.172599	Beta-adrenergic receptor kinase 1
Acads	498.707	463.533	625.728	711.079	574.762	0.172535	Acyl-Coenzyme A dehydrogenase, short chain
Gtf2e1	346.59	439.301	357.789	525.486	417.291	0.172515	General transcription factor II E, polypeptide 1 (alpha subunit)
Kpnb1	1235.58	1910.59	1875.28	1992.55	1753.5	0.172246	Karyopherin (importin) beta 1
Ralb	958.92	1086.11	1149.99	1504.24	1174.81	0.172154	V-ral simian leukemia viral oncogene homolog B (ras related)
Spred1	1149.94	1321.06	1315.24	1792.75	1394.75	0.171957	Sprouty protein with EVH-1 domain 1, related sequence
Stt3b	639.52	890.144	878.372	1057.24	866.318	0.171795	STT3, subunit of the oligosaccharyltransferase complex, homolog B
Pctk2	718.472	561.52	665.428	898.145	710.891	0.171564	Phosphate cytidylyltransferase 2, ethanolamine
Parp12	453.436	408.842	454.751	626.689	485.929	0.171511	Poly (ADP-ribose) polymerase family, member 12
Mboat5	586.311	609.432	705.846	889.833	697.856	0.171328	---
AW555355	368.342	356.705	445.173	539.849	427.517	0.171274	---
Cks1b	1253.13	1157.1	1452.46	1789.08	1412.94	0.171192	CDC28 protein kinase 1b
Fryl	661.51	747.707	911.337	1031.73	838.072	0.171064	Furry homolog-like (Drosophila)
Apold1	405.996	374.146	403.728	564.783	437.163	0.170978	Apolipoprotein L domain containing 1
Yaf2	440.729	498.004	503.516	682.676	531.231	0.170975	YY1 associated factor 2
Uchl5	702.293	820.541	788.606	1089.41	850.212	0.170211	Ubiquitin carboxyl-terminal esterase L5
Thoc4	1494.42	1179.28	1646.19	1912.8	1558.17	0.170141	THO complex subunit 4
Arpc1b	3433.17	3489.3	4228.78	5143.74	4073.75	0.170107	Actin related protein 2/3 complex, subunit 1B
H2afz	778.511	990.217	1003.48	1261.24	1008.36	0.169704	H2A histone family, member Z
Nrp1	1014.53	921.897	898.026	1340.97	1043.85	0.169536	Neuropilin 1
Sepx1	619.021	627.498	815.152	915.575	744.311	0.169535	Selenoprotein X 1
Prpf4b	330.962	395.033	375.918	516.197	404.528	0.16943	PRP4 pre-mrna processing factor 4 homolog B (yeast)
Arpc4	2154.82	2292.14	2687.48	3292.26	2606.67	0.16937	Actin related protein 2/3 complex, subunit 4
Kif2c	379.136	344.929	426.376	533.919	421.09	0.169256	Kinesin family member 2C
Pqlc1	693.352	664.945	818.94	1006.27	795.878	0.169104	PQ loop repeat containing 1
Map2k5	447.953	427.83	502.135	646.606	506.131	0.168998	Mitogen-activated protein kinase kinase 5
Bsdc1	435.424	479.097	646.728	632.74	548.497	0.168946	BSD domain containing 1
BC021523	417.268	319.641	371.816	505.092	403.454	0.168775	GRAM domain-containing protein 4
Atp6v0e	3986.75	4373.05	5002.55	6160.78	4880.78	0.168651	Atpase, H+ transporting, lysosomal V0 subunit E
Dync1li1	425.228	419.509	521.785	625.18	497.926	0.168619	Dynein cytoplasmic 1 light intermediate chain 1
Cs	773.274	779.896	928.697	1150.22	908.022	0.168521	Citrate synthase
Dazap2	2344.15	2509.75	3023.62	3578.2	2863.93	0.168481	DAZ associated protein 2
Cmtm7	1115.17	1013.44	1346.68	1561.04	1259.08	0.168434	CKLF-like MARVEL transmembrane domain containing 7
Cenpa	1012.94	923.754	1148.85	1426.1	1127.91	0.168369	Centromere protein A
Rab7	751.532	796.231	949.791	1142.78	910.083	0.168285	RAB7, member RAS oncogene family
Socs2	1184.28	1364.2	1357.57	1834.25	1435.08	0.168276	Suppressor of cytokine signaling 2
Ltb4dh	421.157	499.496	614.276	653.072	547	0.168226	---
Spcs2	1601.2	1698.24	1871.94	2426.76	1899.53	0.168186	Signal peptidase complex subunit 2 homolog (S. Cerevisiae)
Btg2	862.025	719.06	1137.82	1003.64	930.638	0.167958	BTG family member 2(NGF-inducible protein TIS21)
Snx8	612.617	509.346	663.659	811.681	649.326	0.167836	Sorting nexin 8
Nubp1	415.152	475.56	526.933	650.87	517.129	0.167775	Nucleotide binding protein 1
Adam19	1319.61	1088.36	1426.34	1738.28	1393.15	0.167772	Metallopeptidase domain 19 (meltrin beta)
Stim2	724.984	872.591	942.044	1155.25	923.717	0.167757	Stromal interaction molecule 2
Ehd4	618.058	592.039	663.108	884.988	689.548	0.167742	EH-domain containing 4
H2-K1	1323.77	1368.17	1668.34	1986.3	1586.65	0.167711	H-2 class I histocompatibility antigen, K-B alpha chain
Ctnnd1	419.112	346.658	486.809	549.164	450.436	0.16769	Catenin (cadherin associated protein), delta 1
Sfrs3	441.436	465.915	421.071	628.667	489.272	0.167659	Splicing factor, arginine/serine-rich 3 (srp20)
Cdkn1a	2380.72	2292.97	2846.47	3451.08	2742.81	0.167657	Cyclin-dependent kinase inhibitor 1A (P21)
Nubp2	417.891	370.314	462.668	576.887	456.94	0.167561	Nucleotide binding protein 2
Metap2	1069.17	1043.85	1398.27	1536.66	1261.99	0.167523	Methionine aminopeptidase 2
Cdc42ep1	803.281	757.184	965.469	1148.81	918.685	0.167349	CDC42 effector protein (Rho gtpase binding) 1
Gfm1	505.776	542.407	591.586	768.213	601.995	0.167243	G elongation factor, mitochondrial 1
Mcl1	1847.74	2155.96	2252.95	2898.03	2288.67	0.167041	Myeloid cell leukemia sequence 1
Rnf149	1240.76	1407.04	1460.7	1919.54	1507.01	0.166954	Ring finger protein 149
Midn	621.206	533.218	646.462	834.86	658.936	0.16682	Midnolin
Ext1	1383.26	1373.31	1782.52	2015.2	1638.57	0.166609	Exostoses (multiple) 1
AV025504	476.861	579.209	572.686	751.825	595.145	0.166545	---
Ehd1	759.815	964.99	970.335	1219.66	978.7	0.166512	EH-domain containing 1
Zfp36l1	2015.72	1999.92	2366.06	2958.86	2335.14	0.16646	Zinc finger protein 36, C3H type-like 1
Chpt1	469.836	533.92	502.586	708.415	553.689	0.166447	Choline phosphotransferase 1
Galnt5	364.366	492.377	530.51	587.625	493.72	0.166117	UDP-N-acetyl-alpha-D-galactosamine:polypeptide N-acetylgalactosaminyltransferase 5
Vps29	786.275	917.335	939.413	1226.54	967.39	0.166077	Vacuolar protein sorting 29 (S. Pombe)
Slc44a1	3446.63	4178.37	5161.99	5272.73	4514.93	0.166023	Solute carrier family 44, member 1
Eif3j	662.063	793.823	844.195	1047.3	836.845	0.16552	Eukaryotic translation initiation factor 3, subunit J
B3gnt2	534.307	509.744	602.046	765.364	602.865	0.165414	UDP-glcnac:betagal beta-1,3- N-acetylglucosaminyltransferase 2
Clic4	530.562	603.242	708.737	822.075	666.154	0.165242	Chloride intracellular channel 4 (mitochondrial)
Cndp2	1094.08	1203.78	1283.95	1669.59	1312.85	0.165068	CNDP dipeptidase 2 (metallopeptidase M20 family)
Renbp	384.973	335.115	393.903	517.567	407.89	0.164671	Renin binding protein
Csk	489.462	400.673	585.288	622.09	524.378	0.164545	C-src tyrosine kinase
Dynll2	806.505	887.665	1055.57	1232.69	995.608	0.164441	Dynein light chain LC8-type 2
Nfatc2ip	536.392	526.498	582.838	772.867	604.649	0.164431	Nuclear factor of activated T-cells, calcineurin-dependent 2 interacting protein
Erp29	1394.46	1448.49	1715.98	2083.59	1660.63	0.16431	Endoplasmic reticulum protein 29
Cklf	577.166	599.235	635.021	851.89	665.828	0.16429	Chemokine-like factor
Pdlim2	595.81	601.325	867.685	779.799	711.155	0.164257	PDZ and LIM domain 2
Stx6	705.557	533.628	690.959	856.903	696.762	0.164218	Syntaxin 6
Rnf213	398.602	371.871	470.048	562.843	450.841	0.164042	Ring finger protein 213
Centg2	390.41	354.747	432.965	542.544	430.166	0.16399	---
Myo1e	1239.6	1039.94	1408.29	1632.85	1330.17	0.163913	Myosin IE
Actl6a	498.185	499.732	609.873	730.871	584.665	0.16384	Actin-like 6A
Commd3	708.151	768.794	753.44	1049.21	819.899	0.163749	COMM domain containing 3
Ect2	317.114	422.334	402.594	506.994	412.259	0.16372	Ect2 oncogene
Map1lc3b	2822.53	3705.78	4219.63	4435.71	3795.91	0.163699	Microtubule-associated protein 1 light chain 3 beta
Jup	408.431	374.367	431.615	566.213	445.156	0.163532	Junction plakoglobin
Ncapd3	338.704	346.563	396.44	500.771	395.619	0.163341	Non-SMC condensin II complex, subunit D3
Itgb1bp1	404.671	454.038	552.568	616.014	506.823	0.162814	Integrin beta 1 binding protein 1
Sdc1	1452.16	1285	1612.01	1981.27	1582.61	0.162754	Syndecan 1
Eif4e	1665.84	1548.37	1861.53	2338.97	1853.68	0.162752	Eukaryotic translation initiation factor 4E
Efnb1	480.512	409.849	481.612	633.358	501.333	0.162729	Ephrin B1
Lrrfip1	908.634	1327.52	1180.16	1432.91	1212.31	0.162476	Leucine rich repeat (in FLII) interacting protein 1
Tm2d1	474.41	637.565	588.413	751.624	613.003	0.162379	TM2 domain containing 1
Zyx	413.766	347.38	448.216	544.664	438.506	0.162378	Zyxin
Macf1	551.589	467.648	662.005	719.307	600.137	0.16228	Microtubule-actin crosslinking factor 1
Atp6v1g1	3129.77	3652.87	3867.05	4863.92	3878.4	0.162186	Atpase, H+ transporting, lysosomal V1 subunit G1
Abi2	571.19	661.832	678.045	880.799	697.966	0.162099	Abl-interactor 2
Irf1	764.562	647.163	796.039	1007.75	803.877	0.16187	Interferon regulatory factor 1
Gne	390.174	403.731	472.781	578.552	461.31	0.161686	Glucosamine
Lox	3535.76	3917.69	4808.92	5334.44	4399.2	0.161534	Lysyl oxidase
Camk2b	1866.33	1713.6	2592.51	2206.73	2094.79	0.161492	Calcium/calmodulin-dependent protein kinase type II beta chain
Gm266	593.299	784.292	919.699	894.673	797.991	0.16127	Predicted gene 266
Psme4	494.39	640.166	723.811	774.859	658.306	0.16125	Proteasome (prosome, macropain) activator subunit 4
Top2a	1579.44	1391.82	1819.01	2138.45	1732.18	0.161173	Topoisomerase (DNA) II alpha
Tmem49	1115.13	1157.87	1447.26	1642.04	1340.57	0.161058	Transmembrane protein 49
Ostf1	929.214	1139.82	1331.53	1441.16	1210.43	0.161031	Osteoclast stimulating factor 1
Tmem16a	1175.75	1515.6	1740.55	1828.21	1565.03	0.161031	---
Cerk	651.246	529.515	677.073	833.83	672.916	0.16099	Ceramide kinase
Tln1	1263.36	1083.72	1443.17	1677.77	1367.01	0.16084	Talin 1
St3gal5	635.371	778.039	902.788	987.319	825.879	0.160817	ST3 beta-galactoside alpha-2,3-sialyltransferase 5
Bzw1	831.238	1089.34	1071.38	1320.77	1078.18	0.160648	Basic leucine zipper and W2 domains 1
Bscl2	533.938	539.27	703.133	767.759	636.025	0.160418	Bernardinelli-Seip congenital lipodystrophy 2 homolog (human)
Psma7	1081.83	1297.03	1349.18	1687.49	1353.89	0.160366	Proteasome (prosome, macropain) subunit, alpha type 7
Mad2l1	1008.17	1122.05	1260.5	1536.46	1231.79	0.160168	MAD2 mitotic arrest deficient-like 1 (yeast)
Pdgfa	1417.47	1795.02	1620.12	2181.23	1753.46	0.160137	Platelet derived growth factor, alpha
Slc25a5	5477.51	5834.59	6652.7	8196.86	6540.42	0.160073	Solute carrier family 25 (mitochondrial carrier, adenine nucleotide translocator), member 5
Nrarp	539.565	475.155	493.435	698.841	551.749	0.159687	Notch-regulated ankyrin repeat protein
Hmgb3	1578.32	1494.33	1816.42	2226.1	1778.79	0.159655	High mobility group box 3
Lrp10	1797.79	1619.61	2100.67	2457.96	1994.01	0.159635	Low-density lipoprotein receptor-related protein 10
D11Bwg0434e	1184.87	1236.02	1406.42	1753.93	1395.31	0.159611	Ribonuclease kappa
Itfg1	983.07	1213.66	1333.59	1542.61	1268.23	0.159585	Integrin alpha FG-GAP repeat containing 1
Taldo1	1316.31	1397.01	1657.76	1962.1	1583.29	0.159478	Transaldolase 1
Mcm2	1032.75	890.385	1217.67	1363.3	1126.03	0.159435	Minichromosome maintenance deficient 2 mitotin (S. Cerevisiae)
Slc2a13	712.427	1109.12	916.402	1038.8	944.186	0.159429	Solute carrier family 2 (facilitated glucose transporter), member 13
Coq10b	393.261	428.053	467.912	591.276	470.125	0.159037	Coenzyme Q10 homolog B (S. Cerevisiae)
Txndc14	539.863	558.383	607.801	790.499	624.136	0.158952	Thioredoxin domain-containing protein 14 Precursor
Fundc1	332.688	431.47	443.516	526.856	433.633	0.158865	FUN14 domain containing 1
Wdr26	633.458	821.128	877.168	1000.65	833.101	0.158806	WD repeat domain 26
Syce2	417.104	446.605	509.913	623.76	499.345	0.158751	Synaptonemal complex central element protein 2
Ccnb2	681.694	559.474	703.101	872.994	704.316	0.158652	Cyclin B2
Lnx2	495.527	466.81	590.926	693.832	561.774	0.158456	Ligand of numb-protein X 2
B2m	4994.26	5214.01	5954.28	7376.9	5884.86	0.158366	Beta-2 microglobulin
Esam1	887.935	743.942	879.698	1144.12	913.923	0.158306	---
Jak1	791.787	803.489	904.968	1151.25	912.873	0.158282	Janus kinase 1
Mcart1	471.168	526.861	702.352	652.467	588.212	0.158161	Mitochondrial carrier triple repeat 1
Cyba	1413.48	1323.94	1819.16	1923.4	1619.99	0.157987	Cytochrome b-245, alpha polypeptide
Sri	1444.02	1589.66	1991.52	2135.03	1790.06	0.157882	Sorcin
Marcks	1443.29	1145.59	1596.97	1790.68	1494.13	0.157881	Myristoylated alanine-rich C-kinase substrate
Sap30	578.072	704.603	672.061	886.795	710.383	0.157588	Sin3 associated polypeptide
Pa2g4	643.075	730.641	888.001	966.394	807.028	0.157555	Proliferation-associated 2G4
Commd8	389.587	449.756	473.654	596.147	477.286	0.157453	COMM domain containing 8
Ctbp2	608.502	760.671	672.899	919.179	740.313	0.15742	C-terminal binding protein 2
Psmd4	571.275	565.565	682.158	820.892	659.972	0.157406	Proteasome (prosome, macropain) 26S subunit, non-atpase, 4
Pold4	426.127	461.148	571.617	629.271	522.041	0.156981	Polymerase (DNA-directed), delta 4
Stox2	412.309	414.532	508.838	595.195	482.718	0.156882	Storkhead box 2
Snrpb2	610.749	739.051	721.398	937.948	752.287	0.156765	U2 small nuclear ribonucleoprotein B
Dera	342.007	416.385	409.21	527.084	423.671	0.156679	2-deoxyribose-5-phosphate aldolase homolog (C. Elegans)
Ccrn4l	5216.5	5158.25	6750.5	7358.98	6121.06	0.156569	CCR4 carbon catabolite repression 4-like (S. Cerevisiae)
Cdc73	405.361	589.191	527.066	627.201	537.205	0.15654	Cell division cycle 73, Paf1/RNA polymerase II complex component, homolog
Aprt	2191.95	2057.14	2558.3	3052.14	2464.88	0.156383	Adenine phosphoribosyl transferase
Rab35	413.755	374.457	495.196	560.377	460.946	0.156317	RAB35, member RAS oncogene family
Elavl1	583.232	605.706	735.344	852.781	694.266	0.156109	Embryonic lethal, abnormal vision, Drosophila- like 1
Sephs2	394.73	548.4	414.522	558.192	478.961	0.156054	Selenophosphate synthetase 2
Psmd9	410.781	396.922	507.471	577.677	473.213	0.156022	Proteasome (prosome, macropain) 26S subunit, non-atpase, 9
Lypla1	448.959	651.735	530.311	666.308	574.328	0.155995	Lysophospholipase 1
Ncaph	638.675	656.566	755.371	931.755	745.592	0.155993	Non-SMC condensin I complex, subunit H
Wtap	547.046	663.179	570.824	803.651	646.175	0.155898	Wilms' tumour 1-associating protein
Basp1	1527.87	1912.82	2166.31	2356.64	1990.91	0.155835	Brain abundant, membrane attached signal protein 1
Pole4	388.969	377.727	459.736	551.318	444.438	0.155824	Polymerase (DNA-directed), epsilon 4 (p12 subunit)
Ncapd2	598.189	409.44	599.463	627.625	558.679	0.155658	Non-SMC condensin I complex, subunit D2
Irf2bp2	1231.8	1208.46	1568.27	1733.65	1435.55	0.155593	Interferon regulatory factor 2 binding protein 2
Ssh2	896.813	889.218	1093.39	1282.34	1040.44	0.155585	Slingshot homolog 2 (Drosophila)
Tmepai	1450.38	1840.91	2100.04	2223.53	1903.72	0.155445	---
Skil	1965.09	2419.31	2133.99	2933.18	2362.89	0.155362	SKI-like
Cox6a1	5790.98	5175.12	6754.08	7786.16	6376.59	0.155165	Cytochrome c oxidase, subunit VI a, polypeptide 1
Hist1h2ae	4642.57	4136.86	5379.08	6232.7	5097.8	0.155011	Histone cluster 1, h2ad
Gadd45gip1	430.674	327.618	472.316	506.971	434.395	0.154942	Growth arrest and DNA-damage-inducible, gamma interacting protein 1
Zbtb34	376.888	357.238	411.218	524.282	417.407	0.154904	Zinc finger and BTB domain containing 34
Ubap2l	592.248	477.069	631.72	741.604	610.66	0.154868	Ubiquitin associated protein 2-like
Smu1	480.776	533.065	556.541	717.955	572.084	0.154822	Smu-1 suppressor of mec-8 and unc-52 homolog (C. Elegans)
Klf6	425.757	578.602	655.305	625.123	571.197	0.154593	Kruppel-like factor 6
Dgkz	1715.33	1490.83	1787.85	2260.68	1813.67	0.154575	Diacylglycerol kinase zeta
Tnc	603.726	773.217	794.284	943.092	778.58	0.154546	Tenascin C
Ergic3	759.219	788.026	950.994	1106.02	901.064	0.154374	ERGIC and golgi 3
Fcgrt	2175.98	1872.45	2443.55	2852.58	2336.14	0.154176	Fc receptor, igg, alpha chain transporter
Calm2	2640.46	2714.04	3221.48	3834.14	3102.53	0.154059	Calmodulin 2; calmodulin 1
BC003266	658.416	584.856	704.367	880.486	707.031	0.153938	hypothetical protein LOC80284
Mtpn	658.503	826.103	915.991	1016.13	854.182	0.153901	Myotrophin
Eif3f	6842.23	6020.96	8450.37	8869.09	7545.66	0.153832	Eukaryotic translation initiation factor 3, subunit F
Ywhaz	4524.17	3845.31	5099.03	5866.69	4833.8	0.153779	Tyrosine 3-monooxygenase/tryptophan 5-monooxygenase activation protein, zeta polypeptide
Rpp30	481.013	522.575	542.587	708.893	563.767	0.153756	Ribonuclease P/MRP 30 subunit (human)
Cdh11	375.539	495.033	550.542	573.781	498.724	0.153712	Cadherin 11
Cuta	1050.99	863.76	1171.12	1327.45	1103.33	0.153652	Cuta divalent cation tolerance homolog (E. Coli)
Ccdc12	1926.97	2120.92	2598.02	2838.44	2371.09	0.15348	Coiled-coil domain containing 12
Actr3	3493.67	3538.64	4400.65	5003.33	4109.07	0.153379	ARP3 actin-related protein 3 homolog (yeast)
Shfm1	2916.83	3777.48	4106.38	4512.6	3828.32	0.153369	Split hand/foot malformation (ectrodactyly) type 1
F2r	2007.27	2174.43	1946.43	2810.02	2234.54	0.153311	Coagulation factor II (thrombin) receptor
Klf13	614.474	610.909	775.568	868.99	717.485	0.15315	Kruppel-like factor 13
Tax1bp3	1371.8	1226.34	1583.07	1837.94	1504.79	0.153112	Tax1 (human T-cell leukemia virus type I) binding protein 3
Rac1	2280.73	2354.56	2743.81	3313.03	2673.03	0.153103	RAS-related C3 botulinum substrate 1
Jagn1	856.907	834.637	966.239	1207.63	966.353	0.153088	Jagunal homolog 1 (Drosophila)
Eif2s1	1315.09	1660.87	1612.3	2027.65	1653.98	0.153031	Eukaryotic translation initiation factor 2 subunit 1
Sp7	1638.02	1904.92	2319.41	2424.45	2071.7	0.152962	Sp7 transcription factor 7
Efhd2	1068.05	1410.61	1215.91	1606.2	1325.19	0.152949	EF hand domain containing 2
Lipa	757.824	715.379	758.229	1028.77	815.052	0.152892	Lysosomal acid lipase A
Eif4ebp2	625.061	781.137	804.083	967.716	794.499	0.152842	Eukaryotic translation initiation factor 4E binding protein 2
Nrip1	393.403	443.349	520.427	588.588	486.442	0.152811	Nuclear receptor interacting protein 1
Gpx4	3128.66	3051.75	3906.86	4375.05	3615.58	0.152535	Glutathione peroxidase 4
Slc39a1	1522.49	1809.02	1746.31	2293.16	1842.74	0.152498	Solute carrier family 39 (zinc transporter), member 1
Nfkbia	4326.82	4628.13	5278.31	6373.87	5151.78	0.152355	Nuclear factor of kappa light polypeptide gene enhancer in B-cells inhibitor, alpha
Emg1	1572.48	1615.18	1857.38	2274.56	1829.9	0.152341	EMG1 nucleolar protein homolog (S. Cerevisiae)
Cib1	1232.86	1278.97	1516.95	1789.69	1454.62	0.152249	Calcium and integrin binding 1 (calmyrin)
Sms	562.051	512.77	617.57	762.141	613.633	0.15223	Spermine synthase
Memo1	979.122	1021.32	1281.82	1406.51	1172.19	0.151989	Mediator of cell motility 1
Trappc4	804.375	889.34	993.097	1199.61	971.606	0.151948	Trafficking protein particle complex 4
ENSMUSG00000073624	6709.84	6969.88	9101.64	9432.52	8053.47	0.151822	---
Myo18a	2051.39	1662.99	2150.25	2561.48	2106.53	0.151735	Myosin XVIIIA
Hspa14	583.572	552.138	637.276	805.668	644.663	0.151728	Heat shock protein 14
Ddit4	1046.05	1119.42	1468.05	1463.78	1274.33	0.151721	DNA-damage-inducible transcript 4
Egr1	2295.93	1941.44	2861.27	2785.18	2470.95	0.15171	Early growth response 1
Ndufc2	2396.74	2157.72	2592.27	3217.52	2591.06	0.1517	NADH dehydrogenase (ubiquinone) 1, subcomplex 2
Tor2a	481.499	476.614	557.114	682.933	549.54	0.151699	Torsin family 2, member A
Id2	476.239	590.523	733.432	633.961	608.539	0.151664	Inhibitor of DNA binding 2
Tcp11l2	474.692	609.991	719.377	688.289	623.087	0.151653	T-complex 11 (mouse) like 2
Btg1	2859.01	3348.05	3835.25	4319.47	3590.44	0.151603	B-cell translocation gene 1, anti-proliferative
Actr2	3150.95	3378.08	3887.85	4635.17	3763.01	0.151442	ARP2 actin-related protein 2 homolog (yeast)
Sae1	562.246	481.131	625.049	729.434	599.465	0.151368	SUMO1 activating enzyme subunit 1
Hist1h3a	477.244	452.576	607.858	646.163	545.96	0.151358	Histone cluster 1, h3i
Hmgb1	354.939	390.107	422.092	526.153	423.323	0.151051	High-mobility group (nonhistone chromosomal) protein 1-like 1
Klf3	927.757	1224.64	1196.91	1435.69	1196.25	0.150834	Kruppel-like factor 3 (basic)
Prdx4	778.033	1135.97	987.856	1164.99	1016.71	0.150785	Peroxiredoxin 4
Pdia5	1044.53	1273.57	1419.36	1592.25	1332.43	0.150762	Protein disulfide isomerase associated 5
Mmp23	1312.98	1458.85	1955.34	1652.08	1594.81	0.15074	Matrix metallopeptidase 23
Insl3	372.66	369.479	446.041	527.556	428.934	0.150732	Insulin-like 3
Synj1	405.315	494.891	581.103	604.739	521.512	0.150643	Synaptojanin 1
Slc39a11	652.358	680.824	675.287	923.252	732.93	0.150627	Solute carrier family 39 (metal ion transporter), member 11
Ap1s1	795.663	723.862	886.335	1073.68	869.884	0.150583	Adaptor protein complex AP-1, sigma 1
Itm2c	3710.1	3357.73	4046.05	4985.43	4024.83	0.15048	Integral membrane protein 2C
Arf1	1578.64	1667.61	1908.58	2302.29	1864.28	0.150309	ADP-ribosylation factor 1
Taf12	407.959	420.182	476.468	587.791	473.1	0.150241	TAF12 RNA polymerase II, TATA box binding protein (TBP)-associated factor
Snx6	352.213	456.018	422.741	536.873	441.961	0.150215	Sorting nexin 6
Dtymk	693.835	624.962	803.083	927.275	762.289	0.150189	Deoxythymidylate kinase
Lyst	348.987	406.667	520.659	478.195	438.627	0.150156	Lysosomal trafficking regulator

## Sheet: 2. Mouse skeletal phenotype
Table S2B DEGs associated with mouse skeletal disorders (396 genes).
Gene Symbol	Mouse skeletal phenotype	PubMed ID (Notation '-' represents the reference from International Mouse Phenotyping Consortium or the direct summissions from third party organizations)
Abhd14a	Phenotype:<1>increased rib number, greater than normal numbers of the pairs of bony structures that are elements of the body wall;<2>increased sacral vertebrae number, increase of any or all of the bony segments of the spine located posterior to the lumbar vertebrae and anterior to the caudal vertebrae;	PubMed:<1>-;<2>-;
Acvr1b	Phenotype:<1>abnormal incisor morphology, any structural anomaly of the teeth, normally consisting of two pairs, top and bottom, of the long teeth that are the most anterior and prominent in the jaw;<2>abnormal incisor color, anomaly in the color and shading of the incisor, which normally presents in shades of white;	PubMed:<1>21191412;<2>21191412;
Acvr2a	Phenotype:<1>absent incisors, absence of the pairs of long teeth that are the most anterior and prominent in the jaw;<2>mandible hypoplasia, underdevelopment or reduced size, usually due to a reduced number of cells, of the lower bony framework of the mouth where the inferior teeth are held;<3>abnormal craniofacial bone morphology, any structural anomaly of the cranial or facial bones;<4>lumbar v…	PubMed:<1>7885474;<2>7885474;<3>7885474;<4>16991118;
Aebp1	Phenotype:<1>kinked tail, a sharp bend or zigzag in the tail;<2>curly tail, a loop or corkscrew-like curl in the tail;	PubMed:<1>11438679;<2>11438679;
Aff3	Phenotype:<1>decreased caudal vertebrae number, reduced number of the bony segments of the tail or tail remnant;<2>vertebral transformation, homeotic transformation of a specific vertebrae to adopt the fate of another;<3>abnormal sacral vertebrae morphology, any structural anomaly of any or all of the bony segments of the spine located posterior to the lumbar vertebrae and anterior to the caudal …	PubMed:<1>-;<2>-;<3>-;<4>-;<5>-;<6>-;<7>-;
Agtr2	Phenotype:<1>increased trabecular bone thickness, thicker than normal bone with a lattice-like or spongy structure;<2>abnormal bone trabecula morphology, any structural anomaly of the network of intersecting plates and spicules in cancellous bone which form a meshwork of intercommunicating spaces filled with blood vessels and marrow; in mature bone, the trabeculae are aligned in parallel with the…	PubMed:<1>19004830;<2>19004830;<3>19004830;<4>19004830;<5>19004830;
Angptl2	Phenotype:<1>abnormal tail tip morphology, any structural anomaly of the distal end of the tail;	PubMed:<1>19723494;
Ankrd11	Phenotype:<1>decreased bone mineral density, reduction in the quatitative measurment value of mineral content of bone; BMD is used as an indicator of bone strength used as a measure of structural strength and screen for osteoporosis; bone mineral density is the ratio of bone mineral content to bone size;<2>abnormal nasal bone morphology, any structural anomaly of either of two rectangular bone pl…	PubMed:<1>17986521;<2>17986521;<3>17986521;<4>17986521;<5>17986521;<6>17986521;<7>17986521;<8>17986521;<9>17986521;<10>17986521;<11>17986521;<12>17986521;<13>17986521;<14>17986521;<15>17986521;
Anxa6	Phenotype:<1>abnormal femur morphology, any structural anomaly of the long bone of the thigh;<2>increased width of hypertrophic chondrocyte zone, increased width of cartilage cell matrix layer;	PubMed:<1>22692895;<2>22692895;
Apobec2	Phenotype:<1>decreased bone mineral density, reduction in the quatitative measurment value of mineral content of bone; BMD is used as an indicator of bone strength used as a measure of structural strength and screen for osteoporosis; bone mineral density is the ratio of bone mineral content to bone size;<2>decreased bone mineral content, reduction in the amount (usually in grams/cm of bone minera…	PubMed:<1>-;<2>-;
Atp2a2	Phenotype:<1>abnormal osteoclast differentiation, atypical production of or inability to produce the specialized phagocytic cells associated with the absorption and removal of the mineralized matrix of bone tissue;	PubMed:<1>23395171;
Axl	Phenotype:<1>joint inflammation, local accumulation of fluid, plasma proteins, and leukocytes in the joints;	PubMed:<1>11452127;
Bclaf1	Phenotype:<1>polydactyly, greater than the normal complement of digits on one or more autopods;	PubMed:<1>19008920;
Bnc2	Phenotype:<1>abnormal fontanelle morphology, any structural anomaly in the membranous interval at the margins of cranial bones in neonates;<2>parietal bone hypoplasia, underdevelopment or reduced size, usually due to a reduced number of cells, in the curved bone forming part of the vault of the cranium;<3>abnormal pterygoid process morphology, any structural anomaly of the process projecting down…	PubMed:<1>19706529;<2>19706529;<3>19706529;<4>19706529;<5>19706529;<6>19706529;
Boc	Phenotype:<1>decreased bone mineral density, reduction in the quatitative measurment value of mineral content of bone; BMD is used as an indicator of bone strength used as a measure of structural strength and screen for osteoporosis; bone mineral density is the ratio of bone mineral content to bone size;<2>absent maxillary shelf, missing bony projection of the maxilla that normally fuses with pal…	PubMed:<1>-;<2>21183473;<3>21183473;<4>21183473;<5>21183473;<6>21183473;<7>21183473;<8>21183473;<9>21183473;<10>-;
C1qtnf2	Phenotype:<1>abnormal bone structure, anomaly in the composite material or the layered arrangement of the bony endoskeleton of the body;	PubMed:<1>-;
Cav1	Phenotype:<1>abnormal trabecular bone morphology, any structural anomaly of bone that has a lattice-like or spongy structure; it is highly vascular and contains intercommunicating spaces filled with bone marrow;<2>abnormal long bone epiphysis morphology, any structural anomaly of the rounded end of a long bone;<3>abnormal long bone metaphysis morphology, any structural anomaly of the conical sect…	PubMed:<1>16995819;<2>17550335;<3>17550335;<4>16995819;<5>16995819;<6>17550335;<7>16995819;<8>17550335;<9>16995819;<10>17550335;<11>17550335;<12>17550335;<13>16995819;<14>16995819;<15>17550335;<16>16995819;<17>17550335;<18>17550335;<19>17550335;
Cbx6	Phenotype:<1>abnormal tibia morphology, any structural anomaly of the medial and larger of the two bones of the lower leg;<2>decreased caudal vertebrae number, reduced number of the bony segments of the tail or tail remnant;<3>abnormal bone structure, anomaly in the composite material or the layered arrangement of the bony endoskeleton of the body;<4>increased bone mineral content, elevation in t…	PubMed:<1>-;<2>-;<3>-;<4>-;
Cd36	Phenotype:<1>decreased bone mass, a reduction in the total amount of bone tissue contained in the skeleton;	PubMed:<1>17440173;
Cdon	Phenotype:<1>absent mandible, missing the lower bony framework of the mouth where the inferior teeth are held;<2>abnormal vertebrae morphology, any structural anomaly of the bony segments of the spinal column;<3>abnormal vertebral body morphology, any structural anomaly of the main cylindrical portion of the vertebra ventral to the vertebral canal;<4>absent maxillary shelf, missing bony projectio…	PubMed:<1>17504941;<2>17504941;<3>17504941;<4>21183473;<5>16648472;<6>21183473;<7>17504941;<8>17504941;<9>17504941;<10>12620190;<11>12620190;<12>12620190;<13>21183473;<14>17504941;<15>17504941;<16>12620190;<17>21183473;<18>12620190;<19>21183473;
Chad	Phenotype:<1>decreased bone mineral density, reduction in the quatitative measurment value of mineral content of bone; BMD is used as an indicator of bone strength used as a measure of structural strength and screen for osteoporosis; bone mineral density is the ratio of bone mineral content to bone size;<2>abnormal trabecular bone morphology, any structural anomaly of bone that has a lattice-like…	PubMed:<1>23755099;<2>23755099;<3>23755099;<4>23755099;<5>23755099;<6>23755099;<7>23755099;
Chd2	Phenotype:<1>decreased bone mineral density, reduction in the quatitative measurment value of mineral content of bone; BMD is used as an indicator of bone strength used as a measure of structural strength and screen for osteoporosis; bone mineral density is the ratio of bone mineral content to bone size;<2>kyphosis, forward curvature of the spine, characterized by extensive flexion;<3>lordosis, a…	PubMed:<1>-;<2>19137022,16810678;<3>19137022;<4>-;<5>-;<6>-;<7>-;
Chkb	Phenotype:<1>abnormal forelimb morphology, any structural anomaly of the projecting rostral-most paired appendages of an animal trunk, used in particular for movement and grasping; usually denotes the arm or front limb in mammalian species;<2>abnormal joint morphology, any structural anomaly of the moveable articulation point of two or more bones;<3>short radius, reduced length of the short bone …	PubMed:<1>16371353;<2>-;<3>-;<4>-;<5>16371353;<6>16371353;
Chst11	Phenotype:<1>short mandible, reduced length of the lower bony framework of the mouth where the inferior teeth are held;<2>short maxilla, reduced length of the upper jaw bone;<3>abnormal vertebrae morphology, any structural anomaly of the bony segments of the spinal column;<4>abnormal cartilage morphology, any structural anomaly of the nonvascular, resilient, flexible connective tissue found prima…	PubMed:<1>16079159;<2>16079159;<3>16079159;<4>16079159;<5>16079159;<6>16079159;<7>16079159;<8>16079159;<9>16079159;<10>16079159;<11>16079159;<12>16079159;<13>16079159;<14>16079159;<15>16079159;<16>16079159;<17>16079159;<18>16079159;<19>16079159;
Clcn3	Phenotype:<1>kyphoscoliosis, kyphosis combined with scoliosis;<2>kyphosis, forward curvature of the spine, characterized by extensive flexion;	PubMed:<1>12059962;<2>12470859;
Clstn1	Phenotype:<1>decreased bone mineral content, reduction in the amount (usually in grams/cm of bone mineral divided by a bone-scanned area;	PubMed:<1>-;
Cnot3	Phenotype:<1>decreased bone mineral density, reduction in the quatitative measurment value of mineral content of bone; BMD is used as an indicator of bone strength used as a measure of structural strength and screen for osteoporosis; bone mineral density is the ratio of bone mineral content to bone size;<2>osteoporosis, reduction in bone mass or atrophy of skeletal tissue; may lead to skeletal fr…	PubMed:<1>24550297;<2>24550297;<3>24550297;<4>24550297;<5>24550297;<6>24550297;<7>24550297;<8>24550297;<9>24550297;<10>24550297;<11>24550297;<12>24550297;
Col11a2	Phenotype:<1>abnormal nasal bone morphology, any structural anomaly of either of two rectangular bone plates forming the bridge of the nose;<2>abnormal chondrocyte morphology, any structural anomaly of a polymorphic cell that forms cartilage;<3>abnormal cranium morphology, any structural anomaly of the bones of the head;<4>disorganized long bone epiphyseal plate, a lack of the regular arrangement…	PubMed:<1>11668593;<2>11668593;<3>11668593;<4>11668593;<5>11668593;
Col14a1	Phenotype:<1>decreased bone mineral density, reduction in the quatitative measurment value of mineral content of bone; BMD is used as an indicator of bone strength used as a measure of structural strength and screen for osteoporosis; bone mineral density is the ratio of bone mineral content to bone size;<2>decreased tendon stiffness, reduced ability of tendon to maintain tensile strength and load…	PubMed:<1>-;<2>19136672;<3>19136672;
Col27a1	Phenotype:<1>kyphosis, forward curvature of the spine, characterized by extensive flexion;<2>abnormal chondrocyte morphology, any structural anomaly of a polymorphic cell that forms cartilage;<3>domed cranium, increased curvature to the hemispherical shape of the upper cranial case;<4>abnormal mandible morphology, any structural anomaly of the lower bony framework of the mouth where the inferior …	PubMed:<1>22206015;<2>22206015;<3>22206015;<4>22206015;<5>22206015;<6>22206015;<7>22206015;<8>22206015;<9>22206015;<10>22206015;<11>22206015;<12>22206015;<13>22206015;<14>22206015;<15>22206015;<16>22206015;
Col2a1	Phenotype:<1>decreased bone mineral density, reduction in the quatitative measurment value of mineral content of bone; BMD is used as an indicator of bone strength used as a measure of structural strength and screen for osteoporosis; bone mineral density is the ratio of bone mineral content to bone size;<2>abnormal bone marrow cavity morphology, any structural anomaly of the medullary cavities of…	PubMed:<1>7590256;<2>7590256;<3>7276808;<4>7276808;<5>20730911;<6>11680679;<7>7590256;<8>11680679,12814946;<9>15132997;<10>11680679;<11>24475193;<12>12814946,11680679;<13>15132997;<14>7590256,9832566;<15>12814946,11680679;<16>7590256,9832566;<17>-;<18>15132997;<19>20730911;<20>7590256;<21>-;<22>-;<23>7590256;<24>22028304;<25>25541700;<26>20730911;<27>7590256;<28>15132997;<29>7590256;<30>15132997;…
Col9a1	Phenotype:<1>abnormal chondrocyte morphology, any structural anomaly of a polymorphic cell that forms cartilage;<2>abnormal tibia morphology, any structural anomaly of the medial and larger of the two bones of the lower leg;<3>abnormal femur morphology, any structural anomaly of the long bone of the thigh;<4>absent cartilage, absence of the nonvascular, resilient, flexible connective tissue found…	PubMed:<1>8197187;<2>8197187;<3>8197187;<4>8197187;<5>10595929;<6>8197187;<7>8197187;<8>8197187;
Col9a2	Phenotype:<1>abnormal radius morphology, any structural anomaly of the short bone of the lateral forearm;<2>abnormal tibia morphology, any structural anomaly of the medial and larger of the two bones of the lower leg;<3>abnormal femur morphology, any structural anomaly of the long bone of the thigh;<4>short tibia, reduced length of the medial and larger bone of the lower leg;<5>abnormal joint mor…	PubMed:<1>-;<2>-;<3>-;<4>-;<5>-;<6>-;<7>-;<8>-;
Comp	Phenotype:<1>abnormal cartilage morphology, any structural anomaly of the nonvascular, resilient, flexible connective tissue found primarily in joints, walls of the thorax, and tubular structures, but which also comprises most of the skeleton in early fetal life;<2>abnormal chondrocyte morphology, any structural anomaly of a polymorphic cell that forms cartilage;<3>short limbs, reduced average le…	PubMed:<1>22006726;<2>17588960;<3>17588960;<4>17588960;<5>17588960;<6>19762713;<7>19808781;<8>22006726;<9>17588960;<10>17588960;<11>17588960;<12>17588960;<13>19808781;<14>22006726;
Crabp1	Phenotype:<1>polydactyly, greater than the normal complement of digits on one or more autopods;	PubMed:<1>7768191;
Crabp2	Phenotype:<1>polydactyly, greater than the normal complement of digits on one or more autopods;<2>postaxial polydactyly, duplication of all or part of any of the rays except the first ray on one or more of the autopods;	PubMed:<1>7768191;<2>7720575;
Creb3l2	Phenotype:<1>decreased chondrocyte number, fewer than normal numbers of polymorphic cells that form cartilage;<2>short limbs, reduced average length of the extremities;<3>abnormal craniofacial bone morphology, any structural anomaly of the cranial or facial bones;<4>chondrodystrophy, abnormal development of the cartilage primordia of long bones, resulting in abnormally short extremities but norma…	PubMed:<1>19767744;<2>19767744;<3>19767744;<4>19767744;<5>19767744;<6>19767744;<7>19767744;
Cryab	Phenotype:<1>kyphosis, forward curvature of the spine, characterized by extensive flexion;<2>osteoarthritis, a type of arthritis that results in the breakdown and eventual loss of the auricular cartilage of one or more joints;	PubMed:<1>11687538;<2>11687538;
Ctdspl	Phenotype:<1>increased caudal vertebrae number, increased number of the bony segments of the coccyx or tail;	PubMed:<1>-;
Cul7	Phenotype:<1>decreased bone mineral density, reduction in the quatitative measurment value of mineral content of bone; BMD is used as an indicator of bone strength used as a measure of structural strength and screen for osteoporosis; bone mineral density is the ratio of bone mineral content to bone size;	PubMed:<1>-;
Daam2	Phenotype:<1>abnormal cranium morphology, any structural anomaly of the bones of the head;<2>abnormal maxilla morphology, any structural anomaly of the upper bony framework of the mouth where the superior teeth are held;<3>abnormal bone structure, anomaly in the composite material or the layered arrangement of the bony endoskeleton of the body;<4>decreased bone mineral content, reduction in the a…	PubMed:<1>-;<2>-;<3>-;<4>-;
Dact1	Phenotype:<1>abnormal vertebrae morphology, any structural anomaly of the bony segments of the spinal column;<2>short tail, reduced length of tail compared to control;<3>decreased caudal vertebrae number, reduced number of the bony segments of the tail or tail remnant;<4>abnormal tail bud morphology, anomalous formation of the primordial region of the embryo that arises to form the tail of the ad…	PubMed:<1>19701191;<2>19701191;<3>19701191;<4>19701191;<5>20145239;<6>20145239;<7>19701191;<8>19701191;<9>20145239;
Dact3	Phenotype:<1>increased rib number, greater than normal numbers of the pairs of bony structures that are elements of the body wall;	PubMed:<1>-;
Dlk1	Phenotype:<1>rib fusion, appearance of one or more ribs as a single structure;<2>asymmetric rib attachment, loss of bilateral symmetry in rib attachments to the vertebral column or to the sternum;	PubMed:<1>12101250;<2>12101250;
Egln3	Phenotype:<1>abnormal autopod morphology, any structural anomaly of the distal elements of the limb of vertebrates including the pedal or prehensile appendages (e.g. hand, foot, paw, phalanges and/or digits;	PubMed:<1>18056838;
Eln	Phenotype:<1>abnormal epiphyseal plate morphology, any structural anomaly of the cartilaginous center of ossification on the bones permitting growth of the bone in both directions during development;	PubMed:<1>23994172;
Evc	Phenotype:<1>delayed bone ossification, late onset of the formation of bone;<2>abnormal basioccipital bone morphology, any structural anomaly of the basilar process of the occipital bone in the base of the cranium, frequently forming a direct part of the occipital in the adult, but usually distinct in the young;<3>abnormal rib morphology, any structural anomaly of the bones forming the bony wall …	PubMed:<1>17660199;<2>17660199;<3>17660199;<4>17660199;<5>17660199;<6>17660199;<7>17660199;<8>17660199;<9>17660199;<10>23026747;<11>17660199;<12>17660199;<13>17660199;<14>23026747;<15>17660199;<16>17660199;<17>17660199;<18>23026747;<19>17660199;<20>17660199;<21>17660199;<22>17660199;<23>23026747;<24>17660199;<25>17660199;<26>23026747;
Fat4	Phenotype:<1>abnormal vertebrae morphology, any structural anomaly of the bony segments of the spinal column;<2>kyphosis, forward curvature of the spine, characterized by extensive flexion;<3>abnormal thoracic vertebrae morphology, any structural anomaly of any or all of the thirteen bony segments of the spine located anterior to the lumbar vertebrae and posterior to the cervical vertebrae;<4>abn…	PubMed:<1>21303848;<2>18604206;<3>21303848;<4>21303848;<5>18604206;<6>21303848;<7>21303848;<8>21303848;<9>21303848;<10>21303848;
Fbn1	Phenotype:<1>decreased bone mineral density, reduction in the quatitative measurment value of mineral content of bone; BMD is used as an indicator of bone strength used as a measure of structural strength and screen for osteoporosis; bone mineral density is the ratio of bone mineral content to bone size;<2>abnormal trabecular bone morphology, any structural anomaly of bone that has a lattice-like…	PubMed:<1>22374917;<2>22374917;<3>10097121;<4>10097121;<5>176891;<6>176891;<7>22242013;<8>22242013;<9>20729550;<10>176891;<11>22374917;<12>22242013;<13>22242013;<14>176891;<15>176891;<16>22242013;<17>176891;<18>22242013;<19>176891;<20>176891;<21>176891;<22>176891;<23>176891;<24>22374917;<25>22374917;<26>22374917;<27>22374917;
Fbn2	Phenotype:<1>syndactyly, any degree of webbing or fusion of the digits, may involve only soft tissues or also can include bone;<2>abnormal autopod morphology, any structural anomaly of the distal elements of the limb of vertebrates including the pedal or prehensile appendages (e.g. hand, foot, paw, phalanges and/or digits;<3>abnormal skeleton development, any anomaly in the formation of bone tiss…	PubMed:<1>-;<2>11470817;<3>20729550;<4>11470817;<5>20729550;<6>20729550;<7>11470817;<8>20161761;<9>11470817;
Fgfr2	Phenotype:<1>delayed bone ossification, late onset of the formation of bone;<2>decreased bone mineral density, reduction in the quatitative measurment value of mineral content of bone; BMD is used as an indicator of bone strength used as a measure of structural strength and screen for osteoporosis; bone mineral density is the ratio of bone mineral content to bone size;<3>abnormal neurocranium mor…	PubMed:<1>12135917;<2>12756187;<3>11274405;<4>15975938;<5>10631169;<6>20175913;<7>11274405;<8>15316116;<9>15316116;<10>12135917;<11>14499350;<12>15975938;<13>10631169;<14>15316116;<15>11180951;<16>12756187;<17>12756187;<18>11180951;<19>20175913;<20>20503384;<21>15975938;<22>15975938;<23>12756187;<24>20503384;<25>14499350;<26>10631169;<27>15975938;<28>15975938;<29>11180951;<30>15234214,10631169;<3…
Fgfrl1	Phenotype:<1>axial skeleton hypoplasia, underdevelopment or reduced size in the skeletal elements of the trunk, usually due to reduced cell number;<2>abnormal neurocranium morphology, any structural anomaly of the bones of the skull enclosing the brain;<3>abnormal sphenoid bone morphology, any structural anomaly of the irregularly shaped bone of the base of the skull;<4>abnormal vertebrae morphol…	PubMed:<1>19383940;<2>25126760;<3>19383940;<4>19383940;<5>19056490;<6>19383940;<7>19383940;<8>19383940;<9>19383940;<10>19383940;<11>19383940;<12>19383940;<13>19383940;<14>19383940;<15>19383940;<16>19383940;<17>25126760;<18>19383940;<19>25126760;<20>19383940;<21>19383940;<22>19383940;<23>19383940;<24>19383940;<25>19383940;<26>19383940;<27>19383940;
Flnb	Phenotype:<1>delayed bone ossification, late onset of the formation of bone;<2>decreased bone mineral density, reduction in the quatitative measurment value of mineral content of bone; BMD is used as an indicator of bone strength used as a measure of structural strength and screen for osteoporosis; bone mineral density is the ratio of bone mineral content to bone size;<3>kyphoscoliosis, kyphosis …	PubMed:<1>17510210;<2>17360453;<3>17360453;<4>17510210;<5>17510210;<6>17360453;<7>17510210;<8>17635842;<9>17606870;<10>17635842;<11>23979929;<12>17606870;<13>17510210;<14>17635842;<15>17510210;<16>17510210;<17>17510210;<18>17360453;<19>17606870;<20>17606870;<21>24551245;<22>23979929;<23>24551245;<24>17510210;<25>17510210;<26>17510210;<27>17510210,24551245;<28>17606870;<29>17510210,24551245;<30>17…
Fmod	Phenotype:<1>abnormal mandible morphology, any structural anomaly of the lower bony framework of the mouth where the inferior teeth are held;<2>abnormal femur morphology, any structural anomaly of the long bone of the thigh;<3>abnormal limb morphology, any structural anomaly of the projecting paired appendages of an animal trunk, used in particular for movement and grasping; usually denotes the a…	PubMed:<1>16612079;<2>12089156;<3>12089156;<4>11978731;<5>12089156;<6>12089156;<7>12089156;<8>11076963;<9>12089156;<10>11978731;<11>16006154;<12>16612079,16006154;<13>11978731;<14>16006154;
Fst	Phenotype:<1>increased rib number, greater than normal numbers of the pairs of bony structures that are elements of the body wall;<2>abnormal rib development, anomalous formation of the bones forming the bony wall of the chest;<3>decreased rib number, fewer than normal numbers of the pairs of bony structures that make up the body wall;<4>decreased lumbar vertebrae number, reduced number of the si…	PubMed:<1>24019467;<2>7885475;<3>7885475;<4>7885475;<5>24019467;<6>24019467;<7>7885475;<8>7885475;<9>7885475;<10>24019467;
Fstl1	Phenotype:<1>abnormal rib morphology, any structural anomaly of the bones forming the bony wall of the chest;<2>abnormal digit morphology, any structural anomaly of the fingers or toes;<3>abnormal metacarpal bone morphology, any structural anomaly in the five bones of the forepaws/hands that articulate proximally with the carpal bones and distally with the phalanges;<4>abnormal tracheal cartilage…	PubMed:<1>21826198;<2>21826198;<3>21826198;<4>21482757;<5>21826198;<6>21826198;<7>21826198;<8>21826198;<9>21826198;<10>21482757;<11>21826198;<12>21826198;<13>21826198;<14>21482757;<15>21826198;<16>21826198;<17>21826198;<18>21826198;<19>21826198;
Fzd1	Phenotype:<1>short mandible, reduced length of the lower bony framework of the mouth where the inferior teeth are held;	PubMed:<1>20940229;
Fzd2	Phenotype:<1>short mandible, reduced length of the lower bony framework of the mouth where the inferior teeth are held;	PubMed:<1>20940229;
Fzd7	Phenotype:<1>kinked tail, a sharp bend or zigzag in the tail;<2>short tail, reduced length of tail compared to control;	PubMed:<1>23095888;<2>23095888;
Fzd9	Phenotype:<1>decreased bone mineral density, reduction in the quatitative measurment value of mineral content of bone; BMD is used as an indicator of bone strength used as a measure of structural strength and screen for osteoporosis; bone mineral density is the ratio of bone mineral content to bone size;<2>decreased compact bone thickness, thinner than normal superficial layer of compact bone;<3>…	PubMed:<1>21402791;<2>21402791;<3>21402791;<4>21402791;<5>21402791;<6>-;<7>21402791;<8>21402791;<9>21402791;<10>21402791;<11>21402791;<12>21402791;<13>21402791;<14>21402791;
Gas1	Phenotype:<1>absent mandible, missing the lower bony framework of the mouth where the inferior teeth are held;<2>short mandible, reduced length of the lower bony framework of the mouth where the inferior teeth are held;<3>abnormal vertebrae morphology, any structural anomaly of the bony segments of the spinal column;<4>abnormal vertebral body morphology, any structural anomaly of the main cylindr…	PubMed:<1>17504941;<2>17504941;<3>17504941;<4>17504941;<5>17504941;<6>17504940;<7>17504940;<8>12399319;<9>17504940;<10>12399319;<11>12399319;<12>17504941;<13>17504940;<14>12399319;<15>12399319;<16>12399319;<17>17504941;<18>17504941;<19>17504941;<20>17504941;<21>12399319;<22>12399319;<23>12399319;<24>12399319;<25>12399319;<26>12399319;
Ghr	Phenotype:<1>decreased bone mineral density, reduction in the quatitative measurment value of mineral content of bone; BMD is used as an indicator of bone strength used as a measure of structural strength and screen for osteoporosis; bone mineral density is the ratio of bone mineral content to bone size;<2>abnormal trabecular bone morphology, any structural anomaly of bone that has a lattice-like…	PubMed:<1>19460757;<2>11133160;<3>11133160;<4>11133160;<5>10631109;<6>10631109;<7>10631109;<8>10631109;<9>11133160;<10>11133160;<11>11133160;<12>10631109;<13>10631109;<14>10631109;<15>10631109,16174655;<16>10631109;
Gli1	Phenotype:<1>polydactyly, greater than the normal complement of digits on one or more autopods;<2>abnormal digit morphology, any structural anomaly of the fingers or toes;	PubMed:<1>10725236;<2>10725236;
Gli2	Phenotype:<1>delayed bone ossification, late onset of the formation of bone;<2>abnormal basioccipital bone morphology, any structural anomaly of the basilar process of the occipital bone in the base of the cranium, frequently forming a direct part of the occipital in the adult, but usually distinct in the young;<3>short maxilla, reduced length of the upper jaw bone;<4>abnormal basisphenoid bone m…	PubMed:<1>9006072;<2>9006072;<3>9006072;<4>9006072;<5>9006072;<6>9006072;<7>9006072;<8>9006072;<9>9006072;<10>19815519;<11>9006072;<12>9006072;<13>9006072;<14>19056373;<15>9006072;<16>9006072;<17>9006072;<18>9006072;<19>9006072;<20>9006072;<21>9006072;<22>9006072;<23>9731531;<24>9006072;<25>9006072;<26>9006072;<27>9006072;<28>9006072;<29>9006072;<30>9006072;<31>9006072;<32>9006072;<33>9006072;<34…
Gpc3	Phenotype:<1>absent mandible, missing the lower bony framework of the mouth where the inferior teeth are held;<2>abnormal rib morphology, any structural anomaly of the bones forming the bony wall of the chest;<3>rib fusion, appearance of one or more ribs as a single structure;<4>mandible hypoplasia, underdevelopment or reduced size, usually due to a reduced number of cells, of the lower bony fram…	PubMed:<1>11846487;<2>10964473;<3>11846487;<4>10402475;<5>11846487;<6>11846487;<7>11846487;<8>11846487;<9>11846487;<10>15936336;<11>11846487;<12>15936336;<13>11846487;
H19	Phenotype:<1>rib fusion, appearance of one or more ribs as a single structure;<2>increased rib number, greater than normal numbers of the pairs of bony structures that are elements of the body wall;<3>split xiphoid process, the appearance of an abnormal division of the caudal tip of the sternum;<4>asymmetric rib-sternum attachment, loss of bilateral symmetry in rib attachments to the sternum;<5>a…	PubMed:<1>11846487;<2>11846487;<3>11846487;<4>11846487;<5>11846487;
Hip1r	Phenotype:<1>abnormal bone marrow cavity morphology, any structural anomaly of the medullary cavities of the bones;<2>abnormal spine curvature, deviation from the typical S-shape of the spine;	PubMed:<1>15121852;<2>15121852;
Hoxa10	Phenotype:<1>increased rib number, greater than normal numbers of the pairs of bony structures that are elements of the body wall;<2>abnormal axial skeleton morphology, any structural anomaly of the articulated bones of the cranium and vertebral column;<3>abnormal rib development, anomalous formation of the bones forming the bony wall of the chest;<4>abnormal lumbar vertebrae morphology, any stru…	PubMed:<1>7700356;<2>7667266;<3>17626057;<4>17626057;<5>17626057;<6>12869760;<7>12869760;<8>12869760;<9>12869760;<10>12869760;<11>7667266;<12>7667266;<13>7667266;<14>7700356;<15>12869760;<16>7667266;<17>7667266;<18>12869760;<19>7700356;<20>7667266;<21>7667266;
Hoxa9	Phenotype:<1>rib fusion, appearance of one or more ribs as a single structure;<2>increased rib number, greater than normal numbers of the pairs of bony structures that are elements of the body wall;<3>decreased caudal vertebrae number, reduced number of the bony segments of the tail or tail remnant;<4>abnormal rib development, anomalous formation of the bones forming the bony wall of the chest;<5…	PubMed:<1>9013929;<2>9013929;<3>17626057;<4>17626057;<5>17626057;<6>17626057;<7>17626057;<8>17626057;<9>9013929;<10>8625797;<11>8625797;<12>8625797;<13>8625797;<14>8625797;<15>17626057;<16>17626057;<17>8625797;<18>8625797;<19>17626057;<20>17626057;
Hoxc10	Phenotype:<1>increased rib number, greater than normal numbers of the pairs of bony structures that are elements of the body wall;<2>abnormal femur morphology, any structural anomaly of the long bone of the thigh;<3>abnormal rib development, anomalous formation of the bones forming the bony wall of the chest;<4>abnormal bone mineralization, defect in the process by which minerals are deposited in…	PubMed:<1>12869760;<2>19623272;<3>17626057;<4>19623272;<5>19623272;<6>17626057;<7>17626057;<8>12869760;<9>19623272;<10>12869760;<11>12869760;<12>12869760;<13>12869760;<14>19623272;<15>19623272;<16>12869760;<17>12869760;<18>19623272;<19>19623272;<20>12869760;<21>19623272;<22>12869760;<23>19623272;<24>19623272;
Hoxc4	Phenotype:<1>increased rib number, greater than normal numbers of the pairs of bony structures that are elements of the body wall;<2>abnormal rib development, anomalous formation of the bones forming the bony wall of the chest;<3>abnormal thoracic vertebrae morphology, any structural anomaly of any or all of the thirteen bony segments of the spine located anterior to the lumbar vertebrae and post…	PubMed:<1>8626021;<2>8626021;<3>8626021;<4>8660891;<5>8660891;<6>8660891;<7>8626021;<8>8626021;<9>8626021;
Hoxc8	Phenotype:<1>abnormal vertebrae morphology, any structural anomaly of the bony segments of the spinal column;<2>abnormal rib morphology, any structural anomaly of the bones forming the bony wall of the chest;<3>abnormal sternum morphology, any structural anomaly of the long flat bone of the chest that articulates with clavicle and first seven rib pairs; from rostral to caudal positions, the stern…	PubMed:<1>11311170;<2>1348969;<3>1348969;<4>11311170,1348969;<5>1348969;<6>12917291;<7>1348969,11311170;<8>1348969;<9>11311170;<10>12917291;<11>12917291;<12>11311170;<13>11311170;<14>11311170;<15>11311170;<16>1348969;<17>11311170;<18>11311170;<19>1348969;<20>11311170;
Hspg2	Phenotype:<1>delayed bone ossification, late onset of the formation of bone;<2>abnormal bone marrow cavity morphology, any structural anomaly of the medullary cavities of the bones;<3>abnormal neurocranium morphology, any structural anomaly of the bones of the skull enclosing the brain;<4>short mandible, reduced length of the lower bony framework of the mouth where the inferior teeth are held;<5>…	PubMed:<1>10545953;<2>10579729;<3>10579729;<4>10545953;<5>17213231;<6>17213231;<7>12814946;<8>10545953;<9>12814946;<10>17213231;<11>10545953;<12>10545953;<13>10545953;<14>10545953;<15>10545953;<16>10545953;<17>10545953;<18>10545953;<19>10545953;<20>17213231;<21>17213231;<22>12814946,10579729;<23>10545953;<24>18647752;<25>12814946,10579729;<26>17213231;<27>17213231;<28>17213231;<29>17213231;<30>10…
Ick	Phenotype:<1>delayed bone ossification, late onset of the formation of bone;<2>short limbs, reduced average length of the extremities;<3>abnormal skeleton development, any anomaly in the formation of bone tissue;<4>abnormal bone mineralization, defect in the process by which minerals are deposited into bone;<5>abnormal long bone morphology, any structural anomaly of the bones that consist of a tu…	PubMed:<1>24853502;<2>24853502;<3>24853502;<4>24853502;<5>24853502;<6>24853502;<7>24853502;<8>24853502;<9>24853502;
Idua	Phenotype:<1>increased bone mineral density, increase in the quatitative measurment value of mineral content of bone; BMD is used as an indicator of bone strength used as a measure of structural strength and screen for osteoporosis; bone mineral density is the ratio of bone mineral content to bone size;<2>abnormal vertebrae morphology, any structural anomaly of the bony segments of the spinal col…	PubMed:<1>19751987;<2>9660052;<3>9097952,9660052;<4>9660052;<5>9660052;<6>9097952;<7>9660052;<8>9660052;<9>9097952;<10>9660052;<11>9097952;<12>9660052;<13>9660052;<14>15111796;<15>19751987;<16>9660052;<17>9660052;<18>15111796;<19>15111796;<20>17101178;<21>9660052;<22>17920451;<23>15111796;<24>19751987;<25>15111796;<26>15111796;
Ift172	Phenotype:<1>short limbs, reduced average length of the extremities;<2>polydactyly, greater than the normal complement of digits on one or more autopods;<3>abnormal limb morphology, any structural anomaly of the projecting paired appendages of an animal trunk, used in particular for movement and grasping; usually denotes the arm and/or legs in mammalian species;<4>short tibia, reduced length of t…	PubMed:<1>19521792;<2>18930042;<3>21653639;<4>21653639;<5>21653639;<6>21653639;<7>21653639;<8>21653639;<9>21653639;<10>21653639;<11>20511334;
Igf1	Phenotype:<1>delayed bone ossification, late onset of the formation of bone;<2>fragile skeleton, easily damaged or broken bones;<3>decreased bone mineral density, reduction in the quatitative measurment value of mineral content of bone; BMD is used as an indicator of bone strength used as a measure of structural strength and screen for osteoporosis; bone mineral density is the ratio of bone miner…	PubMed:<1>8402901;<2>12591604;<3>12591604;<4>11133160;<5>11133160;<6>11133160;<7>12235108;<8>12235108;<9>12235108;<10>12235108;<11>11133160;<12>12235108;<13>12591604;<14>12591604;<15>12235108;<16>12235108;
Igf1r	Phenotype:<1>delayed bone ossification, late onset of the formation of bone;<2>abnormal neurocranium morphology, any structural anomaly of the bones of the skull enclosing the brain;<3>abnormal trabecular bone morphology, any structural anomaly of bone that has a lattice-like or spongy structure; it is highly vascular and contains intercommunicating spaces filled with bone marrow;<4>abnormal hind…	PubMed:<1>8402901;<2>12215457;<3>12215457;<4>11846487;<5>12215457;<6>12215457;<7>12215457;<8>12215457;<9>12215457;<10>12215457;<11>12215457;<12>11846487;<13>12215457;<14>12215457;
Igf2	Phenotype:<1>delayed bone ossification, late onset of the formation of bone;<2>decreased bone mineral density, reduction in the quatitative measurment value of mineral content of bone; BMD is used as an indicator of bone strength used as a measure of structural strength and screen for osteoporosis; bone mineral density is the ratio of bone mineral content to bone size;<3>abnormal bone marrow cavi…	PubMed:<1>8402901;<2>21148188;<3>21148188;<4>9389646;<5>9389646;<6>21148188;<7>21148188;<8>9389646;<9>21148188;<10>9389646;<11>21148188;<12>9389646;<13>21148188;<14>21148188;<15>21148188;<16>21148188;<17>21148188;<18>21148188;
Igf2r	Phenotype:<1>polydactyly, greater than the normal complement of digits on one or more autopods;<2>kinked tail, a sharp bend or zigzag in the tail;<3>short tail, reduced length of tail compared to control;<4>abnormal tail morphology, any structural anomaly of the flexible elongated appendage located at the caudal end of the torso in many species; it is usually continuous with the vertebral column;…	PubMed:<1>7984240;<2>7984240;<3>12507915;<4>11311167;<5>7984240;<6>7984240;<7>7984240;<8>7984240;
Il18	Phenotype:<1>decreased bone mineral density, reduction in the quatitative measurment value of mineral content of bone; BMD is used as an indicator of bone strength used as a measure of structural strength and screen for osteoporosis; bone mineral density is the ratio of bone mineral content to bone size;	PubMed:<1>24565845;
Il6st	Phenotype:<1>increased bone mineral density, increase in the quatitative measurment value of mineral content of bone; BMD is used as an indicator of bone strength used as a measure of structural strength and screen for osteoporosis; bone mineral density is the ratio of bone mineral content to bone size;<2>osteoporosis, reduction in bone mass or atrophy of skeletal tissue; may lead to skeletal fra…	PubMed:<1>16679075;<2>12370259;<3>14755335;<4>14755335;<5>14617570;<6>14755335;<7>11457894;<8>14617570;<9>11457894;<10>11457894;<11>14755335;<12>12370259;<13>14617570;<14>19109195;<15>16679075;<16>14617570;<17>14617570;<18>14617570;<19>14617570;<20>14617570;<21>14617570;<22>14617570;<23>14617570;<24>14755335;<25>14755335;<26>14617570;<27>16679075;<28>14617570;<29>11457894;<30>14755335;<31>1461757…
Inha	Phenotype:<1>kyphoscoliosis, kyphosis combined with scoliosis;	PubMed:<1>8090730;
Itga10	Phenotype:<1>abnormal cartilage development, anomaly in the formation of the nonvascular, resilient, flexible connective tissue found primarily in joints, walls of the thorax, and tubular structures, but which also comprises most of the skeleton in early fetal life;<2>short tibia, reduced length of the medial and larger bone of the lower leg;<3>abnormal long bone epiphyseal plate morphology, any …	PubMed:<1>15713743;<2>15713743;<3>15713743;<4>15713743;<5>15713743;
Jarid2	Phenotype:<1>abnormal sternum morphology, any structural anomaly of the long flat bone of the chest that articulates with clavicle and first seven rib pairs; from rostral to caudal positions, the sternum consists of three parts: manubrium, body, and xiphoid process;<2>abnormal thoracic cage morphology, any structural anomaly of the bony and cartilaginous structure enclosing the thoracic cavity, c…	PubMed:<1>10807864;<2>10807864;
Jmjd1c	Phenotype:<1>vertebral transformation, homeotic transformation of a specific vertebrae to adopt the fate of another;<2>decreased lumbar vertebrae number, reduced number of the six bony segments of the spine located anterior to the sacral vertebrae and posterior to the thoracic vertebrae;<3>increased sacral vertebrae number, increase of any or all of the bony segments of the spine located posterio…	PubMed:<1>-;<2>-;<3>-;
Jun	Phenotype:<1>kyphosis, forward curvature of the spine, characterized by extensive flexion;<2>scoliosis, lateral and rotational curvature of the spine;<3>arthritis, autoimmune joint inflammation, marked by changes in the synovial membranes and thickening of articular structures, widespread degeneration of the collagen fibers in connective tissues, and by atrophy and rarefaction of bony structures;…	PubMed:<1>12441295;<2>12441295;<3>16163348;<4>16163348;<5>12441295;<6>12441295;<7>16163348;
Lama2	Phenotype:<1>kyphosis, forward curvature of the spine, characterized by extensive flexion;<2>scoliosis, lateral and rotational curvature of the spine;<3>abnormal cranium morphology, any structural anomaly of the bones of the head;<4>increased cranium width, having an increased side-to-side, or lateral distance of the cranium;	PubMed:<1>16589799;<2>12044978;<3>17459142;<4>17459142;
Lect1	Phenotype:<1>increased bone mineral density, increase in the quatitative measurment value of mineral content of bone; BMD is used as an indicator of bone strength used as a measure of structural strength and screen for osteoporosis; bone mineral density is the ratio of bone mineral content to bone size;<2>failure of secondary bone resorption, inability to degrade the organic and inorganic phases …	PubMed:<1>12509461;<2>12509461;<3>12509461;<4>12509461;<5>12509461;<6>12509461;<7>12509461;
Limd1	Phenotype:<1>abnormal osteoclast physiology, any functional anomaly of the specialized phagocytic cells associated with the absorption and removal of the mineralized matrix of bone tissue;<2>abnormal osteoclast cell number, deviation from the average number of the specialized phagocytic cells associated with the absorption and removal of the mineralized matrix of bone tissue;	PubMed:<1>17092936;<2>17092936;
Lmo4	Phenotype:<1>absent craniofacial bones, missing skeletal elements comprising the cranium and face;<2>abnormal sphenoid bone morphology, any structural anomaly of the irregularly shaped bone of the base of the skull;<3>curly tail, a loop or corkscrew-like curl in the tail;<4>acrania, complete or partial absence of a skull; usually associated with anencephaly;<5>absent presphenoid bone, absence of …	PubMed:<1>14966285;<2>14966286;<3>16949565;<4>19913004;<5>14966286;<6>14966286;<7>14966286;
Loxl3	Phenotype:<1>short mandible, reduced length of the lower bony framework of the mouth where the inferior teeth are held;<2>abnormal vomer bone morphology, any structural anomaly of the triangular flat bone of the nasal septum;<3>abnormal vertebral body morphology, any structural anomaly of the main cylindrical portion of the vertebra ventral to the vertebral canal;<4>abnormal spine curvature, devi…	PubMed:<1>26307084;<2>26307084;<3>26307084;<4>26307084;<5>26307084;<6>26307084;
Lrig3	Phenotype:<1>abnormal skeleton morphology, any structural anomaly of the bony framework of the body in vertebrates;	PubMed:<1>24086156;
Lrrk1	Phenotype:<1>increased bone mineral density, increase in the quatitative measurment value of mineral content of bone; BMD is used as an indicator of bone strength used as a measure of structural strength and screen for osteoporosis; bone mineral density is the ratio of bone mineral content to bone size;<2>abnormal bone marrow cavity morphology, any structural anomaly of the medullary cavities of …	PubMed:<1>23526378;<2>23526378;<3>23526378;<4>-;<5>23526378;<6>23526378;<7>-;<8>-;<9>-;<10>-;<11>-;<12>-;<13>23526378;<14>-;<15>-;<16>23526378;<17>23526378;<18>-;<19>23526378;<20>23526378;<21>23526378;<22>-;<23>23526378;<24>23526378;<25>-;<26>-;<27>-;<28>-;<29>23526378;<30>23526378;<31>-;<32>23526378;<33>23526378;<34>23526378;
Ltbp1	Phenotype:<1>short mandible, reduced length of the lower bony framework of the mouth where the inferior teeth are held;<2>short maxilla, reduced length of the upper jaw bone;<3>malocclusion, perturbations in the normal patterned arrangement of the teeth or alignment of the jaw, resulting in the incorrect position of biting or chewing surfaces of the upper and lower teeth;<4>abnormal cranium morph…	PubMed:<1>17950478;<2>17950478;<3>-;<4>17950478;<5>17950478;<6>-;<7>-;<8>17950478;<9>17950478;<10>-;<11>17950478;
Ly6a	Phenotype:<1>osteoporosis, reduction in bone mass or atrophy of skeletal tissue; may lead to skeletal fragility;<2>decreased osteoclast cell number, reduced number of the specialized phagocytic cells associated with the absorption and removal of the mineralized matrix of bone tissue;<3>decreased bone strength, reduced ability of bone to endure the application of force without yielding or breaking…	PubMed:<1>12732718;<2>12732718;<3>12732718;<4>12732718;<5>12732718;<6>12732718;<7>12732718;<8>12732718;<9>12732718;
Mdk	Phenotype:<1>decreased bone mineral density, reduction in the quatitative measurment value of mineral content of bone; BMD is used as an indicator of bone strength used as a measure of structural strength and screen for osteoporosis; bone mineral density is the ratio of bone mineral content to bone size;<2>abnormal bone structure, anomaly in the composite material or the layered arrangement of th…	PubMed:<1>-;<2>-;<3>-;
Mdm4	Phenotype:<1>dark foot pads, darker color of the foot pads due to excess pigment;<2>kinked tail, a sharp bend or zigzag in the tail;	PubMed:<1>21674502;<2>17526734;
Med12	Phenotype:<1>abnormal neurocranium morphology, any structural anomaly of the bones of the skull enclosing the brain;<2>curly tail, a loop or corkscrew-like curl in the tail;<3>abnormal vertebral spinous process morphology, any structural anomaly of the dorsal projection of the vertebral arch that projects backward and downward from the junction of the laminae, and serves for the attachment of mus…	PubMed:<1>20589884;<2>20589884;<3>20589884;<4>20589884;
Mertk	Phenotype:<1>joint inflammation, local accumulation of fluid, plasma proteins, and leukocytes in the joints;	PubMed:<1>11452127;
Mfap2	Phenotype:<1>decreased bone mineral density, reduction in the quatitative measurment value of mineral content of bone; BMD is used as an indicator of bone strength used as a measure of structural strength and screen for osteoporosis; bone mineral density is the ratio of bone mineral content to bone size;<2>abnormal compact bone morphology, any structural anomaly of the outer layers of solid, hard…	PubMed:<1>23963447;<2>23963447;<3>23963447;<4>23963447;<5>23963447;<6>23963447;
Mfap5	Phenotype:<1>decreased bone mineral density, reduction in the quatitative measurment value of mineral content of bone; BMD is used as an indicator of bone strength used as a measure of structural strength and screen for osteoporosis; bone mineral density is the ratio of bone mineral content to bone size;<2>abnormal compact bone morphology, any structural anomaly of the outer layers of solid, hard…	PubMed:<1>23963447;<2>23963447;<3>23963447;<4>23963447;<5>23963447;<6>23963447;
Mn1	Phenotype:<1>abnormal interparietal bone morphology, any structural anomaly of the bone of the cranium that lies above and anterior to the occipital bone in some mammals;<2>abnormal supraoccipital bone morphology, any structural anomaly of the bone on the dorsal side of the great foramen of the skull, usually forming a part of the occipital in the adult, but distinct in the young;<3>absent vomer …	PubMed:<1>15870292;<2>15870292;<3>15870292;<4>15870292;<5>15870292;<6>15870292;<7>15870292;<8>15870292;<9>15870292;<10>15870292;<11>15870292;<12>15870292;<13>15870292;<14>15870292;<15>15870292;<16>15870292;<17>15870292;<18>15870292;
Mxra7	Phenotype:<1>short tibia, reduced length of the medial and larger bone of the lower leg;	PubMed:<1>-;
Nbl1	Phenotype:<1>lumbar vertebral transformation, homeotic transformation of any lumbar vertebrae to adopt the fate of another vertebrae;	PubMed:<1>11134349;
Ncor2	Phenotype:<1>abnormal bone marrow cavity morphology, any structural anomaly of the medullary cavities of the bones;<2>abnormal trabecular bone morphology, any structural anomaly of bone that has a lattice-like or spongy structure; it is highly vascular and contains intercommunicating spaces filled with bone marrow;<3>decreased compact bone thickness, thinner than normal superficial layer of compa…	PubMed:<1>24191050;<2>24191050;<3>24191050;<4>24191050;<5>24191050;<6>24191050;<7>24191050;<8>24191050;<9>24191050;<10>24191050;<11>24191050;
Ndrg2	Phenotype:<1>abnormal thoracic vertebrae morphology, any structural anomaly of any or all of the thirteen bony segments of the spine located anterior to the lumbar vertebrae and posterior to the cervical vertebrae;<2>lumbar vertebral transformation, homeotic transformation of any lumbar vertebrae to adopt the fate of another vertebrae;<3>sacral vertebral transformation, homeotic transformation of…	PubMed:<1>22819676;<2>22819676;<3>22819676;<4>22819676;
Nfatc2	Phenotype:<1>abnormal neurocranium morphology, any structural anomaly of the bones of the skull enclosing the brain;<2>abnormal cranium morphology, any structural anomaly of the bones of the head;<3>abnormal mandible morphology, any structural anomaly of the lower bony framework of the mouth where the inferior teeth are held;<4>abnormal zygomatic arch morphology, any structural anomaly of the bon…	PubMed:<1>16554754;<2>16554754;<3>16554754;<4>16554754;
Nfatc4	Phenotype:<1>abnormal neurocranium morphology, any structural anomaly of the bones of the skull enclosing the brain;<2>abnormal cranium morphology, any structural anomaly of the bones of the head;<3>abnormal mandible morphology, any structural anomaly of the lower bony framework of the mouth where the inferior teeth are held;<4>abnormal zygomatic arch morphology, any structural anomaly of the bon…	PubMed:<1>16554754;<2>16554754;<3>16554754;<4>16554754;
Nfic	Phenotype:<1>abnormal tooth development, any anomaly in the formation of the teeth;<2>abnormal molar morphology, any structural anomaly of the most posterior teeth located on either side of the jaw, characterized by a large crown and broad chewing surface;<3>abnormal dentin morphology, any structural anomaly in the hard portion of the tooth surrounding the pulp, covered by enamel on the crown and…	PubMed:<1>12529411;<2>12529411;<3>12529411;<4>12529411;<5>12529411;<6>12529411;<7>12529411;<8>12529411;<9>12529411;<10>12529411;
Nfix	Phenotype:<1>delayed bone ossification, late onset of the formation of bone;<2>decreased compact bone thickness, thinner than normal superficial layer of compact bone;<3>abnormal vertebral body morphology, any structural anomaly of the main cylindrical portion of the vertebra ventral to the vertebral canal;<4>kyphosis, forward curvature of the spine, characterized by extensive flexion;<5>scoliosi…	PubMed:<1>17353270;<2>17353270;<3>17353270;<4>17353270;<5>17353270;<6>17353270;<7>17353270;<8>17353270;<9>17353270;<10>17353270;<11>17353270;<12>17353270;<13>17353270;<14>17353270;<15>17353270;<16>17353270;<17>17353270;<18>17353270;<19>17353270;<20>17353270;
Nlgn2	Phenotype:<1>kyphosis, forward curvature of the spine, characterized by extensive flexion;	PubMed:<1>18550748;
Notch3	Phenotype:<1>kyphosis, forward curvature of the spine, characterized by extensive flexion;	PubMed:<1>-;
Nov	Phenotype:<1>abnormal cartilage development, anomaly in the formation of the nonvascular, resilient, flexible connective tissue found primarily in joints, walls of the thorax, and tubular structures, but which also comprises most of the skeleton in early fetal life;<2>abnormal chondrocyte morphology, any structural anomaly of a polymorphic cell that forms cartilage;<3>enlarged cranium, increased …	PubMed:<1>18289368;<2>18289368;<3>18289368;<4>18289368;<5>18289368;<6>19934377;<7>19934377;<8>18289368;<9>18289368;<10>18289368;<11>19934377;<12>19934377;<13>18289368;<14>19934377;<15>18289368;<16>18289368;<17>18289368;<18>18289368;<19>19934377;<20>18289368;<21>19934377;<22>19934377;
Npr2	Phenotype:<1>short maxilla, reduced length of the upper jaw bone;<2>malocclusion, perturbations in the normal patterned arrangement of the teeth or alignment of the jaw, resulting in the incorrect position of biting or chewing surfaces of the upper and lower teeth;<3>abnormal long bone hypertrophic chondrocyte zone, anomaly of the layer of the epiphyseal plate of a long bone where chondrocytes ma…	PubMed:<1>5713631;<2>5713631;<3>23065701;<4>-;<5>15572448;<6>5713631;<7>5713631;<8>5713631;<9>5713631;<10>15572448;<11>5713631;<12>5713631;<13>17728275;<14>5713631;<15>5713631;<16>5713631;<17>5713631;<18>5713631;<19>5713631;<20>5713631;<21>5713631;<22>5713631;<23>17728275;<24>17728275;<25>17728275;<26>17728275;<27>5713631;<28>886262;<29>23065701;<30>-;<31>5713631;<32>5713631;<33>5713631;<34>15572…
Nr3c1	Phenotype:<1>decreased bone mineral density, reduction in the quatitative measurment value of mineral content of bone; BMD is used as an indicator of bone strength used as a measure of structural strength and screen for osteoporosis; bone mineral density is the ratio of bone mineral content to bone size;<2>osteoporosis, reduction in bone mass or atrophy of skeletal tissue; may lead to skeletal fr…	PubMed:<1>10471508;<2>10471508;<3>20519123;<4>20519123;<5>20519123;<6>20519123;<7>20519123;
Ntrk2	Phenotype:<1>kyphosis, forward curvature of the spine, characterized by extensive flexion;<2>increased rib number, greater than normal numbers of the pairs of bony structures that are elements of the body wall;<3>decreased width of hypertrophic chondrocyte zone, decreased width of cartilage cell matrix layer;<4>decreased long bone epiphyseal plate size, reduced size of the cartilaginous center of…	PubMed:<1>23776632;<2>-;<3>23776632;<4>23776632;
Pappa2	Phenotype:<1>short mandible, reduced length of the lower bony framework of the mouth where the inferior teeth are held;<2>abnormal mandible morphology, any structural anomaly of the lower bony framework of the mouth where the inferior teeth are held;<3>short tail, reduced length of tail compared to control;<4>short tibia, reduced length of the medial and larger bone of the lower leg;<5>short femu…	PubMed:<1>23457539;<2>23457539;<3>23457539;<4>23457539;<5>23457539;<6>23457539;<7>23457539;<8>23457539;<9>23457539;<10>23457539;<11>23457539;
Per1	Phenotype:<1>abnormal skeleton development, any anomaly in the formation of bone tissue;<2>increased osteoblast cell number, greater than average number of skeletogenic cells that secrete osteoid, are capable of producing mineralized (hydroxyapatite matrix, are located adjacent to or within osteoid tissue, and arise from the transformation of a preosteoblast cell;<3>abnormal osteoblast physiology…	PubMed:<1>16143109;<2>16143109;<3>16143109;<4>16143109;
Phf14	Phenotype:<1>abnormal sternum ossification, anomaly in the process of the formation of the sternum bone by the replacement of cartilage tissue with mineralized bone;	PubMed:<1>22730381;
Pitx1	Phenotype:<1>short mandible, reduced length of the lower bony framework of the mouth where the inferior teeth are held;<2>abnormal cartilage morphology, any structural anomaly of the nonvascular, resilient, flexible connective tissue found primarily in joints, walls of the thorax, and tubular structures, but which also comprises most of the skeleton in early fetal life;<3>abnormal forelimb morpho…	PubMed:<1>10049363;<2>10101115;<3>23022097;<4>10101115;<5>10101115;<6>10049363;<7>23022097;<8>12441290;<9>21775501;<10>23022097;<11>12441290;<12>10049363;<13>10101115;<14>12441290;<15>10101115;<16>10101115;<17>10101115;<18>10101115;<19>23022097;<20>12441290;<21>10101115;<22>12441290;<23>10049363;<24>10101115;<25>10101115;<26>10101115;<27>10101115;<28>10049363;<29>10101115;<30>23022097;<31>1010111…
Pkd1	Phenotype:<1>delayed bone ossification, late onset of the formation of bone;<2>decreased bone mineral density, reduction in the quatitative measurment value of mineral content of bone; BMD is used as an indicator of bone strength used as a measure of structural strength and screen for osteoporosis; bone mineral density is the ratio of bone mineral content to bone size;<3>abnormal bone marrow cavi…	PubMed:<1>18652813;<2>23064367;<3>11689485;<4>18652813;<5>18652813;<6>18652813;<7>23029375;<8>11593033;<9>11593033;<10>18652813;<11>18652813;<12>18652813;<13>11593033;<14>16400024;<15>11593033;<16>11689485;<17>23029375;<18>-;<19>11689485;<20>11689485;<21>23029375;<22>11689485;<23>11689485;<24>11689485;<25>18579360;<26>18652813;<27>11593033;<28>18652813;<29>11593033;<30>23029375;<31>11593033;<32>1…
Plagl1	Phenotype:<1>abnormal caudal vertebrae morphology, any structural anomaly of the bony segments of the coccyx or tail;<2>curly tail, a loop or corkscrew-like curl in the tail;<3>abnormal talus morphology, any structural anomaly of the bone that articulates with the tibia and fibula;<4>abnormal phalanx morphology, any structural anomaly of any of the long bones of the digits;<5>abnormal bone ossifi…	PubMed:<1>17084362;<2>17084362;<3>17084362;<4>17084362;<5>17084362;
Pofut1	Phenotype:<1>rib fusion, appearance of one or more ribs as a single structure;<2>kinked tail, a sharp bend or zigzag in the tail;<3>short tail, reduced length of tail compared to control;<4>absent vertebral spinous process, missing the dorsal projection of the vertebral arch that projects backward and downward from the junction of the laminae, and serves for the attachment of muscles and ligament…	PubMed:<1>19161597;<2>19161597;<3>19161597;<4>19161597;<5>19161597;<6>19161597;<7>19161597;
Prdm5	Phenotype:<1>delayed bone ossification, late onset of the formation of bone;<2>decreased bone mineral density, reduction in the quatitative measurment value of mineral content of bone; BMD is used as an indicator of bone strength used as a measure of structural strength and screen for osteoporosis; bone mineral density is the ratio of bone mineral content to bone size;<3>abnormal bone structure, …	PubMed:<1>22589746;<2>22589746;<3>22589746;<4>22589746;<5>22589746;<6>22589746;<7>22589746;<8>22589746;<9>22589746;
Prickle1	Phenotype:<1>short mandible, reduced length of the lower bony framework of the mouth where the inferior teeth are held;<2>short premaxilla, reduced length of the anterior and interior portion of the maxilla;<3>abnormal chondrocyte morphology, any structural anomaly of a polymorphic cell that forms cartilage;<4>short limbs, reduced average length of the extremities;<5>abnormal forelimb morphology,…	PubMed:<1>25190059;<2>25190059;<3>25190059;<4>25190059;<5>25190059;<6>25190059;<7>25190059;<8>25190059;<9>25190059;<10>-;<11>25190059;<12>25190059;<13>25190059;<14>25190059;<15>25190059;<16>25190059;<17>25190059;<18>25190059;<19>25190059;
Prnp	Phenotype:<1>kyphosis, forward curvature of the spine, characterized by extensive flexion;<2>abnormal tail morphology, any structural anomaly of the flexible elongated appendage located at the caudal end of the torso in many species; it is usually continuous with the vertebral column;	PubMed:<1>19038218;<2>22072968;
Ptch1	Phenotype:<1>abnormal neurocranium morphology, any structural anomaly of the bones of the skull enclosing the brain;<2>abnormal interparietal bone morphology, any structural anomaly of the bone of the cranium that lies above and anterior to the occipital bone in some mammals;<3>abnormal basisphenoid bone morphology, any structural anomaly of part of the base of the cranium between the basioccipit…	PubMed:<1>23897749;<2>23897749;<3>23897749;<4>23897749;<5>23897749;<6>9585239;<7>23897749;<8>23897749;<9>8830098;<10>16936073;<11>16936073;<12>16936073;<13>16936073;<14>23897749;<15>9585239;<16>9262482;<17>9262482;<18>8830098;<19>-;<20>8830098;<21>-;<22>20018657;<23>16936073;<24>16936073;<25>16936073;<26>9585239;<27>16936073;<28>23897749;<29>23897749;<30>23897749;<31>23897749;<32>23897749;<33>238…
Pxdn	Phenotype:<1>kinked tail, a sharp bend or zigzag in the tail;	PubMed:<1>24895407;
Rab34	Phenotype:<1>polydactyly, greater than the normal complement of digits on one or more autopods;<2>abnormal limb morphology, any structural anomaly of the projecting paired appendages of an animal trunk, used in particular for movement and grasping; usually denotes the arm and/or legs in mammalian species;<3>abnormal limb bud morphology, any structural anomaly of the mesenchymal outgrowth on the l…	PubMed:<1>-;<2>-;<3>-;
Rarg	Phenotype:<1>abnormal basioccipital bone morphology, any structural anomaly of the basilar process of the occipital bone in the base of the cranium, frequently forming a direct part of the occipital in the adult, but usually distinct in the young;<2>abnormal vertebrae morphology, any structural anomaly of the bony segments of the spinal column;<3>rib fusion, appearance of one or more ribs as a si…	PubMed:<1>10559481;<2>9240560;<3>8388780;<4>9240560;<5>9240560;<6>8388780;<7>8388780;<8>7607068;<9>9376317;<10>7607068;<11>8388780;<12>9376317;<13>9376317;<14>9376317;<15>9376317;<16>7607068;<17>9376317;<18>7607068;<19>9376317;<20>8388780,9376317;<21>7607068;<22>9240560;<23>14660544;<24>8388780;<25>8388780;<26>8388780;<27>9376317;<28>14660544;<29>9376317;<30>9376317;<31>7607068;<32>9240560;<33>76…
Reck	Phenotype:<1>abnormal forelimb morphology, any structural anomaly of the projecting rostral-most paired appendages of an animal trunk, used in particular for movement and grasping; usually denotes the arm or front limb in mammalian species;<2>abnormal apical ectodermal ridge morphology, any structural anomaly of the multilayered ectodermal region at the tip of a limb bud necessary for the proper …	PubMed:<1>23213437;<2>23213437;<3>23213437;<4>23213437;<5>23213437;<6>23213437;<7>23213437;
Ror2	Phenotype:<1>abnormal malleus morphology, any structural anomaly of the largest of the three auditory ossicles, which resembles a club or hammer;<2>delayed bone ossification, late onset of the formation of bone;<3>short mandible, reduced length of the lower bony framework of the mouth where the inferior teeth are held;<4>abnormal nasal bone morphology, any structural anomaly of either of two rect…	PubMed:<1>14745966;<2>14745966;<3>14745966;<4>18353862;<5>18353862;<6>10651906;<7>18353862;<8>11713269;<9>10651906;<10>10651906;<11>14745966,10651906;<12>14745966;<13>14745966;<14>14745966;<15>14745966;<16>14745966;<17>10700181;<18>10700181;<19>10700181;<20>10700181;<21>14745966;<22>14745966;<23>18353862;<24>10700181;<25>14745966;<26>18353862;<27>10700181;<28>18353862;<29>18353862;<30>10700181;<3…
Runx3	Phenotype:<1>delayed bone ossification, late onset of the formation of bone;<2>decreased bone mineral density, reduction in the quatitative measurment value of mineral content of bone; BMD is used as an indicator of bone strength used as a measure of structural strength and screen for osteoporosis; bone mineral density is the ratio of bone mineral content to bone size;<3>abnormal neurocranium mor…	PubMed:<1>25605327;<2>25605327;<3>25605327;<4>25605327;<5>25605327;<6>25605327;<7>12093746;<8>25605327;<9>25605327;<10>25605327;<11>25605327;<12>25605327;<13>25605327;<14>25605327;<15>25605327;<16>25605327;<17>25605327;<18>25605327;<19>25605327;<20>25605327;<21>25605327;<22>25605327;<23>25605327;<24>25605327;<25>25605327;<26>25605327;<27>25605327;
Scarf2	Phenotype:<1>long tibia, increased length of the medial and larger of the two bones of the lower leg;	PubMed:<1>-;
Scube2	Phenotype:<1>abnormal trabecular bone morphology, any structural anomaly of bone that has a lattice-like or spongy structure; it is highly vascular and contains intercommunicating spaces filled with bone marrow;<2>decreased compact bone thickness, thinner than normal superficial layer of compact bone;<3>abnormal long bone hypertrophic chondrocyte zone, anomaly of the layer of the epiphyseal plate…	PubMed:<1>25639508;<2>25639508;<3>25639508;<4>25639508;<5>25639508;<6>25639508;<7>25639508;<8>25639508;<9>25639508;<10>25639508;<11>25639508;<12>25639508;<13>25639508;<14>25639508;
Setd5	Phenotype:<1>abnormal cranium morphology, any structural anomaly of the bones of the head;<2>abnormal maxilla morphology, any structural anomaly of the upper bony framework of the mouth where the superior teeth are held;<3>increased rib number, greater than normal numbers of the pairs of bony structures that are elements of the body wall;<4>abnormal tooth morphology, atypical size, shape or hard …	PubMed:<1>-;<2>-;<3>-;<4>-;<5>-;<6>-;<7>-;<8>-;
Sfrp1	Phenotype:<1>decreased bone mineral density, reduction in the quatitative measurment value of mineral content of bone; BMD is used as an indicator of bone strength used as a measure of structural strength and screen for osteoporosis; bone mineral density is the ratio of bone mineral content to bone size;<2>abnormal trabecular bone morphology, any structural anomaly of bone that has a lattice-like…	PubMed:<1>-;<2>14976225;<3>16467359;<4>16467359;<5>-;<6>16467359;<7>-;
Sfrp2	Phenotype:<1>decreased bone mineral density, reduction in the quatitative measurment value of mineral content of bone; BMD is used as an indicator of bone strength used as a measure of structural strength and screen for osteoporosis; bone mineral density is the ratio of bone mineral content to bone size;<2>short limbs, reduced average length of the extremities;<3>syndactyly, any degree of webbing…	PubMed:<1>-;<2>16467359;<3>16467359;<4>16700072;<5>18446812;<6>18729207;<7>18446812;<8>18446812;<9>-;<10>18729207;<11>18446812;<12>18446812;<13>18446812;<14>18446812;<15>18446812;<16>16467359;<17>18446812;<18>18729207;<19>18729207;<20>18446812;<21>18729207;<22>-;
Shox2	Phenotype:<1>abnormal cartilage development, anomaly in the formation of the nonvascular, resilient, flexible connective tissue found primarily in joints, walls of the thorax, and tubular structures, but which also comprises most of the skeleton in early fetal life;<2>short limbs, reduced average length of the extremities;<3>abnormal limb morphology, any structural anomaly of the projecting paire…	PubMed:<1>16537395;<2>16537395;<3>16537395;<4>16537395;<5>16537395;<6>16537395;<7>16537395;<8>16537395;<9>16537395;<10>16537395;<11>16537395;<12>21454626;
Ski	Phenotype:<1>abnormal neurocranium morphology, any structural anomaly of the bones of the skull enclosing the brain;<2>short mandible, reduced length of the lower bony framework of the mouth where the inferior teeth are held;<3>abnormal jaw morphology, any structural anomaly of the bony framework of the mouth where the teeth are held;<4>polydactyly, greater than the normal complement of digits on…	PubMed:<1>9284043;<2>9284043;<3>9284043;<4>11731796;<5>11731796;<6>9284043;<7>9284043;<8>9284043;<9>9284043;<10>9284043;<11>9284043;<12>9284043;<13>9284043;<14>9284043;<15>9284043;<16>9284043;
Slc35d1	Phenotype:<1>short limbs, reduced average length of the extremities;<2>abnormal craniofacial bone morphology, any structural anomaly of the cranial or facial bones;<3>chondrodystrophy, abnormal development of the cartilage primordia of long bones, resulting in abnormally short extremities but normal head and trunk;<4>abnormal long bone epiphyseal plate proliferative zone, any anomaly of the germi…	PubMed:<1>17952091;<2>17952091;<3>17952091;<4>17952091;<5>17952091;<6>17952091;<7>17952091;
Slc37a4	Phenotype:<1>abnormal bone marrow cavity morphology, any structural anomaly of the medullary cavities of the bones;<2>abnormal long bone epiphysis morphology, any structural anomaly of the rounded end of a long bone;<3>abnormal long bone metaphysis morphology, any structural anomaly of the conical section of bone between the epiphysis and diaphysis of the long bones; this section grows during chi…	PubMed:<1>12925567;<2>12925567;<3>12925567;<4>12925567;
Slc40a1	Phenotype:<1>decreased bone mineral density, reduction in the quatitative measurment value of mineral content of bone; BMD is used as an indicator of bone strength used as a measure of structural strength and screen for osteoporosis; bone mineral density is the ratio of bone mineral content to bone size;<2>short tibia, reduced length of the medial and larger bone of the lower leg;<3>abnormal bone…	PubMed:<1>-;<2>-;<3>-;<4>-;<5>-;
Smoc1	Phenotype:<1>abnormal cranium morphology, any structural anomaly of the bones of the head;<2>abnormal maxilla morphology, any structural anomaly of the upper bony framework of the mouth where the superior teeth are held;<3>abnormal hindlimb morphology, any structural anomaly of the projecting caudal-most paired appendages of an animal trunk, used in particular for movement and grasping; usually d…	PubMed:<1>-;<2>-;<3>21194678;<4>21194678;<5>-;<6>21194678;<7>21194678;<8>21194678;<9>21194678;<10>21194678;<11>21194678;<12>-;<13>21194678;<14>-;<15>21194678;<16>21750680;<17>21194678;<18>21194678;
Sost	Phenotype:<1>increased bone mineral density, increase in the quatitative measurment value of mineral content of bone; BMD is used as an indicator of bone strength used as a measure of structural strength and screen for osteoporosis; bone mineral density is the ratio of bone mineral content to bone size;<2>abnormal trabecular bone morphology, any structural anomaly of bone that has a lattice-like …	PubMed:<1>18269310,24225945;<2>18269310;<3>24225945;<4>19419300;<5>20952383;<6>19594304;<7>24225945,18269310;<8>18269310;<9>22886088;<10>18269310;<11>24225945;<12>18269310;<13>19419300;<14>18269310;<15>24225945;<16>18269310;<17>24225945;<18>24225945;<19>18269310;<20>22886088;<21>24225945;<22>18269310;<23>18269310;<24>24225945;
Sox11	Phenotype:<1>abnormal vertebrae morphology, any structural anomaly of the bony segments of the spinal column;<2>abnormal rib morphology, any structural anomaly of the bones forming the bony wall of the chest;<3>abnormal xiphoid process morphology, any structural anomaly of the caudal tip of the sternum;<4>abnormal cranium morphology, any structural anomaly of the bones of the head;<5>maxilla hypo…	PubMed:<1>20596238;<2>15254231;<3>20596238;<4>20596238;<5>15254231;<6>15254231;<7>20596238;<8>20596238;<9>20596238;<10>15254231;<11>20596238;<12>20596238;<13>15254231;<14>15254231;<15>15254231;<16>20596238;<17>15254231;<18>20596238;<19>15254231;<20>15254231;<21>15254231;<22>15254231;<23>15254231;<24>15254231;<25>20596238;<26>20596238;
Sox5	Phenotype:<1>abnormal neurocranium morphology, any structural anomaly of the bones of the skull enclosing the brain;<2>abnormal sternum morphology, any structural anomaly of the long flat bone of the chest that articulates with clavicle and first seven rib pairs; from rostral to caudal positions, the sternum consists of three parts: manubrium, body, and xiphoid process;<3>abnormal cartilage morph…	PubMed:<1>11702786;<2>11702786;<3>11702786;<4>16652367;<5>11702786;<6>11702786;<7>18543318;<8>18543318;<9>18543318;<10>11702786;<11>18543318;<12>18543318;<13>11702786;<14>11702786;<15>11702786;<16>18543318;<17>11702786;<18>11702786;<19>11702786;<20>11702786;<21>18543318;<22>18543318;<23>11702786;
Sox6	Phenotype:<1>abnormal sternum morphology, any structural anomaly of the long flat bone of the chest that articulates with clavicle and first seven rib pairs; from rostral to caudal positions, the sternum consists of three parts: manubrium, body, and xiphoid process;<2>abnormal cartilage morphology, any structural anomaly of the nonvascular, resilient, flexible connective tissue found primarily in…	PubMed:<1>16652367;<2>11702786;<3>16652367;<4>11702786;<5>11702786;<6>18543318;<7>18543318;<8>18543318;<9>11702786;<10>18543318;<11>18543318;<12>11702786;<13>11702786;<14>11702786;<15>11702786;<16>11702786;<17>11702786;<18>18543318;
Spon1	Phenotype:<1>abnormal femur morphology, any structural anomaly of the long bone of the thigh;<2>abnormal bone remodeling, aberrant process of the continuous turnover of bone matrix and mineral that involves a balance of resorption and reactive bone formation by osteoclasts and osteoblasts, respectively;<3>increased bone resorption, greater than average amount of degradation of the organic and ino…	PubMed:<1>24875054;<2>24875054;<3>24875054;<4>24875054;<5>24875054;<6>24875054;<7>24875054;<8>24875054;
Ssbp2	Phenotype:<1>short tibia, reduced length of the medial and larger bone of the lower leg;<2>abnormal joint morphology, any structural anomaly of the moveable articulation point of two or more bones;<3>increased bone mineral content, elevation in the amount (usually in grams/cm of bone mineral divided by a bone-scanned area;<4>decreased bone mineral content, reduction in the amount (usually in gram…	PubMed:<1>-;<2>20348955;<3>-;<4>-;
Sspn	Phenotype:<1>kyphosis, forward curvature of the spine, characterized by extensive flexion;	PubMed:<1>22798625;
Sulf2	Phenotype:<1>absent mandible, missing the lower bony framework of the mouth where the inferior teeth are held;<2>short mandible, reduced length of the lower bony framework of the mouth where the inferior teeth are held;<3>abnormal basisphenoid bone morphology, any structural anomaly of part of the base of the cranium between the basioccipital and the presphenoid, which usually ossifies separately…	PubMed:<1>18213582;<2>18213582;<3>17593974;<4>18213582;<5>17593974;<6>18213582;<7>18213582;<8>18213582;<9>18213582;<10>18213582;<11>17593974;<12>18213582;<13>18213582;<14>18213582;<15>18213582;<16>18213582;<17>18213582;<18>18213582;<19>18213582;<20>18213582;<21>18213582;<22>18213582;<23>17593974;<24>18213582;<25>17593974;<26>18213582;
Syne1	Phenotype:<1>kyphoscoliosis, kyphosis combined with scoliosis;	PubMed:<1>19008300;
Tacc3	Phenotype:<1>abnormal neurocranium morphology, any structural anomaly of the bones of the skull enclosing the brain;<2>abnormal cartilage morphology, any structural anomaly of the nonvascular, resilient, flexible connective tissue found primarily in joints, walls of the thorax, and tubular structures, but which also comprises most of the skeleton in early fetal life;<3>abnormal cartilage developm…	PubMed:<1>17359303;<2>17359303;<3>17359303;<4>17359303;<5>17359303;<6>17359303;<7>17359303;<8>17359303;<9>17359303;<10>17359303;
Tbx15	Phenotype:<1>abnormal neurocranium morphology, any structural anomaly of the bones of the skull enclosing the brain;<2>abnormal supraoccipital bone morphology, any structural anomaly of the bone on the dorsal side of the great foramen of the skull, usually forming a part of the occipital in the adult, but distinct in the young;<3>abnormal basioccipital bone morphology, any structural anomaly of t…	PubMed:<1>15652702;<2>15652702;<3>15728667;<4>15652702;<5>15652702;<6>15652702;<7>15728667;<8>15652702;<9>13654621;<10>13654621;<11>15652702;<12>15652702;<13>15652702;<14>15652702;<15>15652702;<16>15652702;<17>15728667;<18>15652702;<19>13654621;<20>13654621;<21>15652702;<22>15652702;<23>15652702;<24>15652702;<25>15652702;<26>15652702;<27>15728667;<28>15728667;<29>15652702;<30>15652702;<31>1565270…
Tgfb3	Phenotype:<1>abnormal cartilage development, anomaly in the formation of the nonvascular, resilient, flexible connective tissue found primarily in joints, walls of the thorax, and tubular structures, but which also comprises most of the skeleton in early fetal life;<2>abnormal chondrocyte morphology, any structural anomaly of a polymorphic cell that forms cartilage;<3>interdigital webbing, fold o…	PubMed:<1>11960699;<2>11960699;<3>11960699;<4>11960699;<5>11960699;
Tgfbr3	Phenotype:<1>rib fusion, appearance of one or more ribs as a single structure;<2>abnormal sternum morphology, any structural anomaly of the long flat bone of the chest that articulates with clavicle and first seven rib pairs; from rostral to caudal positions, the sternum consists of three parts: manubrium, body, and xiphoid process;<3>abnormal femur morphology, any structural anomaly of the long …	PubMed:<1>12773577;<2>12773577;<3>12773577;<4>12773577;<5>12773577;<6>12773577;<7>12773577;
Thbs3	Phenotype:<1>abnormal femur morphology, any structural anomaly of the long bone of the thigh;<2>premature bone ossification, early onset of the formation of bone;	PubMed:<1>15964815;<2>15964815;
Thra	Phenotype:<1>delayed bone ossification, late onset of the formation of bone;<2>decreased bone mineral density, reduction in the quatitative measurment value of mineral content of bone; BMD is used as an indicator of bone strength used as a measure of structural strength and screen for osteoporosis; bone mineral density is the ratio of bone mineral content to bone size;<3>abnormal fontanelle morph…	PubMed:<1>17622582;<2>11731613;<3>16051666;<4>11731613;<5>24914936;<6>17327419;<7>17327419;<8>17327419;<9>11731613;<10>24914936;<11>9927422;<12>17327419;<13>16051666;<14>24914936,16051666;<15>24914936;<16>24914936;<17>17327419;<18>17327419;<19>17327419;<20>16051666;<21>16051666;<22>17327419;<23>11731613;<24>24914936;<25>24914936;<26>16051666;<27>24914936;<28>17327419;<29>24914936;<30>17327419;<31…
Tmem63a	Phenotype:<1>vertebral transformation, homeotic transformation of a specific vertebrae to adopt the fate of another;<2>polysyndactyly, greater than the normal complement of digits present on an autopod with interdigital webbing also present;<3>fusion of vertebral arches, improper union of the dorsal part of adjacent vertebra;	PubMed:<1>-;<2>-;<3>-;
Tnmd	Phenotype:<1>abnormal tendon morphology, any structural anomaly of the fibrous bands or cords of connective tissue at the ends of muscle fibers that attach muscles to bones and other structures;	PubMed:<1>15632070;
Tom1l2	Phenotype:<1>malocclusion, perturbations in the normal patterned arrangement of the teeth or alignment of the jaw, resulting in the incorrect position of biting or chewing surfaces of the upper and lower teeth;<2>kyphosis, forward curvature of the spine, characterized by extensive flexion;	PubMed:<1>18343975;<2>18343975;
Trip11	Phenotype:<1>abnormal long bone epiphysis morphology, any structural anomaly of the rounded end of a long bone;<2>abnormal chondrocyte morphology, any structural anomaly of a polymorphic cell that forms cartilage;<3>domed cranium, increased curvature to the hemispherical shape of the upper cranial case;<4>short limbs, reduced average length of the extremities;<5>abnormal bone mineralization, defe…	PubMed:<1>20089971;<2>20089971;<3>20089971;<4>20089971;<5>20089971;<6>20089971;<7>20089971;<8>20089971;<9>20089971;
Tulp3	Phenotype:<1>abnormal vertebrae morphology, any structural anomaly of the bony segments of the spinal column;<2>rib bifurcation, forking or division of ribs, may be a result of partial rib fusions;<3>polydactyly, greater than the normal complement of digits on one or more autopods;<4>oligodactyly, congenital condition in which some digits or parts of digits are missing;<5>abnormal digit morpholog…	PubMed:<1>11406614;<2>19223390;<3>19223390;<4>19223390;<5>19223390;<6>19223390;<7>19223390;<8>19223390;<9>19223390;
Wdr35	Phenotype:<1>absent ribs, absence of all the pairs of bony structures that make up the body wall;<2>polysyndactyly, greater than the normal complement of digits present on an autopod with interdigital webbing also present;<3>short ribs, reduced length of the bones forming the bony wall of the chest;	PubMed:<1>21473986;<2>21473986;<3>21473986;
Wwp2	Phenotype:<1>domed cranium, increased curvature to the hemispherical shape of the upper cranial case;<2>abnormal jaw morphology, any structural anomaly of the bony framework of the mouth where the teeth are held;<3>short nasal bone, reduced length of either of two rectangular bone plates forming the bridge of the nose;<4>long incisors, increased length of the set of long teeth that are the most a…	PubMed:<1>21170031;<2>21170031;<3>21170031;<4>21170031;
Wwtr1	Phenotype:<1>abnormal skeleton morphology, any structural anomaly of the bony framework of the body in vertebrates;<2>abnormal bone ossification, any anomaly in the formation of bone or of a bony substance, or the conversion of fibrous tissue or of cartilage into bone or a bony substance;	PubMed:<1>17251353;<2>17251353;
Zfp521	Phenotype:<1>fragile skeleton, easily damaged or broken bones;<2>abnormal fontanelle morphology, any structural anomaly in the membranous interval at the margins of cranial bones in neonates;<3>abnormal trabecular bone morphology, any structural anomaly of bone that has a lattice-like or spongy structure; it is highly vascular and contains intercommunicating spaces filled with bone marrow;<4>decr…	PubMed:<1>21173110;<2>21173110;<3>21173110;<4>21173110;<5>20951345;<6>20951345;<7>21173110;<8>20951345;<9>20951345;<10>20951345;<11>21173110;<12>20951345;<13>20951345,21642473;<14>21173110;<15>21173110;<16>20951345;<17>21173110;<18>21173110;<19>21642473,20951345;<20>21173110;<21>21173110;<22>20951345;<23>21173110;
Acan	Phenotype:<1>abnormal trabecular bone morphology, any structural anomaly of bone that has a lattice-like or spongy structure; it is highly vascular and contains intercommunicating spaces filled with bone marrow;<2>abnormal vertebrae morphology, any structural anomaly of the bony segments of the spinal column;<3>abnormal vertebral body morphology, any structural anomaly of the main cylindrical por…	PubMed:<1>-;<2>632744;<3>9192671;<4>-;<5>9192671;<6>9192671;<7>-;<8>632744;<9>-;<10>-;<11>-;<12>-;<13>-;<14>632744;<15>632744;<16>17510707;<17>9192671;<18>632744;<19>-;<20>9192671;<21>632744;<22>632744;<23>10594233;<24>-;
Acat2	Phenotype:<1>polydactyly, greater than the normal complement of digits on one or more autopods;	PubMed:<1>-;
Agl	Phenotype:<1>kyphosis, forward curvature of the spine, characterized by extensive flexion;<2>long tibia, increased length of the medial and larger of the two bones of the lower leg;	PubMed:<1>25092169;<2>-;
Aldh1a3	Phenotype:<1>ethmoturbinate hypoplasia, underdevelopment or reduced size, usually due to a reduced number of cells, of the conchae of the ethmoid bone which occupy the caudal part of the nasal fossae and form the lateral and superior portions of the turbinate bones in mammals;	PubMed:<1>14623956;
Asph	Phenotype:<1>syndactyly, any degree of webbing or fusion of the digits, may involve only soft tissues or also can include bone;	PubMed:<1>11773073;
Aspn	Phenotype:<1>polydactyly, greater than the normal complement of digits on one or more autopods;	PubMed:<1>-;
Atp2b1	Phenotype:<1>short tibia, reduced length of the medial and larger bone of the lower leg;	PubMed:<1>-;
Bmper	Phenotype:<1>abnormal basisphenoid bone morphology, any structural anomaly of part of the base of the cranium between the basioccipital and the presphenoid, which usually ossifies separately in the embryo or in the young, and becomes a part of the sphenoid in the adult; in many animals it persists as a separate bone between the basioccipital bone and the presphenoidal bone;<2>abnormal scapula mor…	PubMed:<1>18789316;<2>17035289;<3>17035289;<4>17035289;<5>17035289;<6>17035289;<7>17035289;<8>17035289;<9>17035289;<10>17035289;<11>17035289;<12>17035289;<13>17035289;<14>17035289;<15>17035289;<16>17035289;<17>17035289;<18>17035289;<19>17035289;<20>17035289;<21>18789316;<22>18789316;<23>17035289;<24>18789316;<25>18789316;<26>17035289;<27>17035289;<28>18789316;<29>17035289;<30>17035289;<31>1703528…
C1qtnf3	Phenotype:<1>joint inflammation, local accumulation of fluid, plasma proteins, and leukocytes in the joints;<2>increased susceptibility to induced arthritis, more likely to be stricken with changes in the synovial membranes and thickening of articular structures, widespread degeneration of the collagen fibers in connective tissues, and by atrophy and rarefaction of bony structures that are induce…	PubMed:<1>24269820;<2>24269820;
Cav3	Phenotype:<1>kyphosis, forward curvature of the spine, characterized by extensive flexion;	PubMed:<1>11159934;
Cdkn1c	Phenotype:<1>delayed bone ossification, late onset of the formation of bone;<2>abnormal long bone epiphysis morphology, any structural anomaly of the rounded end of a long bone;<3>abnormal vertebrae morphology, any structural anomaly of the bony segments of the spinal column;<4>abnormal rib morphology, any structural anomaly of the bones forming the bony wall of the chest;<5>rib bifurcation, fork…	PubMed:<1>19276117;<2>9136926;<3>19276117;<4>9925645;<5>9925645;<6>9925645;<7>9136926;<8>9136926;<9>9925645;<10>9136926;<11>9136926;<12>19276117;<13>9136926;<14>9144284;<15>9925645;<16>9144284;<17>9925645;<18>9144284;<19>10731669;<20>9925645;<21>9144284;<22>9136926;<23>10731669;<24>10731669;
Cyp51	Phenotype:<1>polyphalangy, increased number of phalanges in any of the digits;<2>absent palatine bone horizontal plate, missing bony plate of the palatine bone that normally fuses with maxillary shelf to form secondary (hard palate;<3>abnormal radius morphology, any structural anomaly of the short bone of the lateral forearm;<4>abnormal carpal bone morphology, any structural anomaly of the nine n…	PubMed:<1>21705796;<2>21705796;<3>21705796;<4>21705796;<5>21705796;<6>21705796;<7>21705796;<8>21705796;<9>21705796;<10>21705796;<11>21705796;<12>21705796;<13>21705796;<14>21705796;<15>21705796;<16>21705796;<17>21705796;<18>21705796;<19>21705796;
Dhcr7	Phenotype:<1>syndactyly, any degree of webbing or fusion of the digits, may involve only soft tissues or also can include bone;	PubMed:<1>16446309;
Duoxa1	Phenotype:<1>delayed endochondral bone ossification, late onset of bone formation in bones that form from cartilage;<2>abnormal limb long bone morphology, any structural anomaly of any of the several elongated bones of the extremities;	PubMed:<1>23770197;<2>23770197;
Egln1	Phenotype:<1>domed cranium, increased curvature to the hemispherical shape of the upper cranial case;	PubMed:<1>23264599;
Epyc	Phenotype:<1>short femur, reduced length of the long bone of the thigh;<2>osteoarthritis, a type of arthritis that results in the breakdown and eventual loss of the auricular cartilage of one or more joints;<3>osteophytes, bony projections that form along joint margins at bone edges, including the spine; these are frequently found in areas affected by arthritis such as the disc or joint spaces wh…	PubMed:<1>19932218;<2>19932218;<3>19932218;
Eya1	Phenotype:<1>absent premaxilla, missing anterior and interior portion of the maxilla;<2>abnormal basisphenoid bone morphology, any structural anomaly of part of the base of the cranium between the basioccipital and the presphenoid, which usually ossifies separately in the embryo or in the young, and becomes a part of the sphenoid in the adult; in many animals it persists as a separate bone betwee…	PubMed:<1>10471511;<2>10471511;<3>10471511;<4>10471511;<5>10471511;<6>10471511;<7>10471511;<8>10471511;<9>10471511;<10>10471511;<11>10471511;<12>10471511;<13>10471511;<14>10471511;<15>10471511;<16>10471511;<17>10471511;<18>10471511;<19>10471511;<20>10471511;<21>16916509;<22>10471511;<23>10471511;<24>10471511;<25>10471511;<26>10471511;
Fdft1	Phenotype:<1>increased rib number, greater than normal numbers of the pairs of bony structures that are elements of the body wall;	PubMed:<1>-;
Fgfr3	Phenotype:<1>abnormal malleus morphology, any structural anomaly of the largest of the three auditory ossicles, which resembles a club or hammer;<2>delayed bone ossification, late onset of the formation of bone;<3>decreased bone mineral density, reduction in the quatitative measurment value of mineral content of bone; BMD is used as an indicator of bone strength used as a measure of structural st…	PubMed:<1>19073250;<2>11406607;<3>10587515;<4>8601314;<5>19086028;<6>19086028;<7>10200283;<8>10200283;<9>10587515;<10>22367969;<11>10587515;<12>17360456;<13>8601314;<14>8630492;<15>8630492;<16>8630492;<17>11406607;<18>11406607;<19>8630492;<20>9887329;<21>19073250;<22>10200283;<23>10587515;<24>10587515;<25>10200283;<26>11406607;<27>17360456;<28>8601314;<29>8630492;<30>19086028;<31>8630492;<32>9887…
Foxo1	Phenotype:<1>abnormal tail morphology, any structural anomaly of the flexible elongated appendage located at the caudal end of the torso in many species; it is usually continuous with the vertebral column;	PubMed:<1>23135404;
Glt8d2	Phenotype:<1>abnormal rib morphology, any structural anomaly of the bones forming the bony wall of the chest;<2>decreased lumbar vertebrae number, reduced number of the six bony segments of the spine located anterior to the sacral vertebrae and posterior to the thoracic vertebrae;<3>increased sacral vertebrae number, increase of any or all of the bony segments of the spine located posterior to th…	PubMed:<1>-;<2>-;<3>-;
Hapln1	Phenotype:<1>abnormal long bone epiphysis morphology, any structural anomaly of the rounded end of a long bone;<2>abnormal long bone metaphysis morphology, any structural anomaly of the conical section of bone between the epiphysis and diaphysis of the long bones; this section grows during childhood and juvenile stages and is completely ossified in adults;<3>lordosis, anteriorly convex curvature …	PubMed:<1>9988279;<2>9988279;<3>9988279;<4>9988279;<5>9988279;<6>9988279;<7>9988279;<8>9988279;<9>9988279;<10>9988279;<11>9988279;<12>9988279;<13>9988279;
Hsd17b7	Phenotype:<1>decreased length of long bones, reduced end-to-end length of the several elongated bones of the extremities;	PubMed:<1>21515572;
Ihh	Phenotype:<1>abnormal bone marrow cavity morphology, any structural anomaly of the medullary cavities of the bones;<2>absent neurocranium, missing bones of the skull enclosing the brain;<3>short mandible, reduced length of the lower bony framework of the mouth where the inferior teeth are held;<4>abnormal trabecular bone morphology, any structural anomaly of bone that has a lattice-like or spongy…	PubMed:<1>19906844;<2>15951842;<3>10465785;<4>10465785;<5>16278811;<6>10465785;<7>16278811;<8>16278811;<9>10465785;<10>15951842;<11>10465785,11748145;<12>15951842;<13>10465785;<14>10465785,11748145;<15>10465785;<16>10465785;<17>11748145,10465785;<18>11748145;<19>10465785;<20>19252479;<21>15075292;<22>11748145;<23>11748145;<24>10465785;<25>10465785;<26>15951842;<27>15951842;<28>10465785;<29>104657…
Impad1	Phenotype:<1>axial skeleton hypoplasia, underdevelopment or reduced size in the skeletal elements of the trunk, usually due to reduced cell number;<2>abnormal cartilage development, anomaly in the formation of the nonvascular, resilient, flexible connective tissue found primarily in joints, walls of the thorax, and tubular structures, but which also comprises most of the skeleton in early fetal l…	PubMed:<1>18539921;<2>18539921;<3>18539921;<4>18539921;<5>18539921;<6>18695242;<7>18695242;<8>18695242;<9>18695242;<10>18695242;<11>18539921;<12>18695242;<13>18539921;
Kif1b	Phenotype:<1>lordosis, anteriorly convex curvature of the spine;<2>abnormal limb morphology, any structural anomaly of the projecting paired appendages of an animal trunk, used in particular for movement and grasping; usually denotes the arm and/or legs in mammalian species;	PubMed:<1>11389829;<2>-;
Lgals3	Phenotype:<1>abnormal long bone hypertrophic chondrocyte zone, anomaly of the layer of the epiphyseal plate of a long bone where chondrocytes mature and enlarge;<2>abnormal long bone epiphyseal plate morphology, any structural anomaly of the cartilaginous center of ossification located at one or both ends of bones between the epiphysis (end and the diaphysis (shaft of long bones; longitudinal gro…	PubMed:<1>11133164;<2>11133164;<3>11133164;
Lss	Phenotype:<1>polydactyly, greater than the normal complement of digits on one or more autopods;	PubMed:<1>-;
Matn1	Phenotype:<1>abnormal long bone epiphyseal plate morphology, any structural anomaly of the cartilaginous center of ossification located at one or both ends of bones between the epiphysis (end and the diaphysis (shaft of long bones; longitudinal growth of the bone occurs at the plate during development in children and juveniles;	PubMed:<1>10633862;
Matn3	Phenotype:<1>abnormal long bone hypertrophic chondrocyte zone, anomaly of the layer of the epiphyseal plate of a long bone where chondrocytes mature and enlarge;<2>abnormal chondrocyte morphology, any structural anomaly of a polymorphic cell that forms cartilage;<3>short limbs, reduced average length of the extremities;<4>short tibia, reduced length of the medial and larger bone of the lower leg;…	PubMed:<1>17517694;<2>17517694;<3>17517694;<4>17517694;<5>17517694;<6>16877353;<7>16877353;<8>17517694;<9>16877353;
Mef2c	Phenotype:<1>abnormal trabecular bone morphology, any structural anomaly of bone that has a lattice-like or spongy structure; it is highly vascular and contains intercommunicating spaces filled with bone marrow;<2>short limbs, reduced average length of the extremities;<3>short tibia, reduced length of the medial and larger bone of the lower leg;<4>short fibula, reduced length of the lateral and s…	PubMed:<1>17336904;<2>17336904;<3>17336904;<4>17336904;<5>17336904;<6>17336904;<7>17336904;<8>17336904;
Mef2d	Phenotype:<1>failure of endochondral bone ossification, failure to initiate or a block in the process of the formation of bone by the replacement of cartilage tissue with mineralized bone;<2>failure of sternum ossification, failure to initiate or a block in the process of the formation of the sternum bone by the replacement of cartilage tissue with mineralized bone;	PubMed:<1>17336904;<2>17336904;
Meox2	Phenotype:<1>delayed bone ossification, late onset of the formation of bone;<2>decreased bone mineral density, reduction in the quatitative measurment value of mineral content of bone; BMD is used as an indicator of bone strength used as a measure of structural strength and screen for osteoporosis; bone mineral density is the ratio of bone mineral content to bone size;<3>osteoporosis, reduction i…	PubMed:<1>18378898;<2>14769860;<3>15229648;<4>14769860;<5>12925591;<6>12925591;<7>12925591;<8>12925591;<9>12925591;<10>12925591;<11>15037549;<12>18378898;<13>18519639;<14>15037550;<15>18378898;<16>14769860;<17>10403250;<18>14769860;<19>12925591;<20>12925591;<21>14769860;<22>18378898;<23>18378898;<24>15229648;<25>12925591;<26>12925591;<27>12925591;<28>14769860;<29>14769860;<30>14769860;<31>1476986…
Neb	Phenotype:<1>kyphosis, forward curvature of the spine, characterized by extensive flexion;	PubMed:<1>16902413;
Nek1	Phenotype:<1>domed cranium, increased curvature to the hemispherical shape of the upper cranial case;	PubMed:<1>9070925;
Nxn	Phenotype:<1>abnormal rib morphology, any structural anomaly of the bones forming the bony wall of the chest;<2>abnormal sternum morphology, any structural anomaly of the long flat bone of the chest that articulates with clavicle and first seven rib pairs; from rostral to caudal positions, the sternum consists of three parts: manubrium, body, and xiphoid process;<3>abnormal cranium morphology, an…	PubMed:<1>-;<2>20970343;<3>-;<4>-;<5>-;<6>-;<7>-;<8>20970343;<9>-;<10>20970343;<11>20970343;<12>-;
Pcmt1	Phenotype:<1>kyphosis, forward curvature of the spine, characterized by extensive flexion;	PubMed:<1>9482793;
Pdpk1	Phenotype:<1>short mandible, reduced length of the lower bony framework of the mouth where the inferior teeth are held;<2>abnormal forelimb morphology, any structural anomaly of the projecting rostral-most paired appendages of an animal trunk, used in particular for movement and grasping; usually denotes the arm or front limb in mammalian species;	PubMed:<1>16219676;<2>16219676;
Pik3ca	Phenotype:<1>increased osteosarcoma incidence, greater than the expected number of a malignant neoplasm derived form mesenchymal stem cells, osteoblasts or osteocytes, occurring in a specific population in a given time period; osteosarcoma is a highly invasive and destructive tumor rising in the skeleton with osteoid and immature woven bone;	PubMed:<1>22666336;
Prkg2	Phenotype:<1>abnormal long bone hypertrophic chondrocyte zone, anomaly of the layer of the epiphyseal plate of a long bone where chondrocytes mature and enlarge;<2>abnormal cranium morphology, any structural anomaly of the bones of the head;<3>short limbs, reduced average length of the extremities;<4>short tibia, reduced length of the medial and larger bone of the lower leg;<5>short femur, reduce…	PubMed:<1>8953039;<2>8953039;<3>8953039;<4>8953039;<5>8953039;<6>8953039;<7>8953039;<8>8953039;<9>8953039;
Pth1r	Phenotype:<1>decreased bone mineral density, reduction in the quatitative measurment value of mineral content of bone; BMD is used as an indicator of bone strength used as a measure of structural strength and screen for osteoporosis; bone mineral density is the ratio of bone mineral content to bone size;<2>abnormal neurocranium morphology, any structural anomaly of the bones of the skull enclosin…	PubMed:<1>21220409;<2>8662561;<3>8662561;<4>21220409;<5>12050144;<6>12050144;<7>12050144;<8>12050144;<9>8662561;<10>8662561;<11>12050144;<12>12194850;<13>12050144;<14>15951842;<15>8662561;<16>12050144;<17>8662561;<18>8662561;<19>12050144;<20>8662561;<21>16840548;<22>12050144;<23>15951842;<24>8662561;<25>15951842;<26>-;<27>8662561;
Reep1	Phenotype:<1>kyphosis, forward curvature of the spine, characterized by extensive flexion;	PubMed:<1>24051375;
Sc5d	Phenotype:<1>abnormal neurocranium morphology, any structural anomaly of the bones of the skull enclosing the brain;<2>mandible hypoplasia, underdevelopment or reduced size, usually due to a reduced number of cells, of the lower bony framework of the mouth where the inferior teeth are held;<3>short limbs, reduced average length of the extremities;<4>polydactyly, greater than the normal complement…	PubMed:<1>12812989;<2>12812989;<3>12812989;<4>12812989;<5>-;<6>12812989;<7>12812989;<8>-;<9>12812989;<10>-;<11>12812989;<12>12812989;<13>12812989;<14>12812989;<15>12812989;<16>12812989;<17>12812989;
Scin	Phenotype:<1>abnormal osteoclast physiology, any functional anomaly of the specialized phagocytic cells associated with the absorption and removal of the mineralized matrix of bone tissue;<2>abnormal osteoclast morphology, any structural anomaly of the specialized phagocytic cells associated with the absorption and removal of the mineralized matrix of bone tissue;<3>abnormal osteoclast differenti…	PubMed:<1>25681458;<2>25681458;<3>25681458;
Smpd3	Phenotype:<1>delayed bone ossification, late onset of the formation of bone;<2>decreased bone mineral density, reduction in the quatitative measurment value of mineral content of bone; BMD is used as an indicator of bone strength used as a measure of structural strength and screen for osteoporosis; bone mineral density is the ratio of bone mineral content to bone size;<3>abnormal long bone metaph…	PubMed:<1>15764706;<2>8456819;<3>8456819;<4>8456819;<5>8456819;<6>6391574;<7>15764706;<8>15764706;<9>6801109;<10>8456819;<11>15764706;<12>16025116;<13>16025116,6391574;<14>8456819;<15>8456819;<16>15764706;<17>15764706;<18>16025116;<19>8456819;<20>8456819;<21>8456819;<22>8456819;<23>8456819;<24>8456819;<25>8456819;<26>8456819;<27>8456819;<28>16025116;<29>6801109;<30>8456819;<31>8456819;<32>8456819…
Sox9	Phenotype:<1>abnormal bone marrow cavity morphology, any structural anomaly of the medullary cavities of the bones;<2>osteoporosis, reduction in bone mass or atrophy of skeletal tissue; may lead to skeletal fragility;<3>short mandible, reduced length of the lower bony framework of the mouth where the inferior teeth are held;<4>short maxilla, reduced length of the upper jaw bone;<5>abnormal trabec…	PubMed:<1>19201862;<2>19201862;<3>11371614;<4>26234751;<5>16203988;<6>19201862;<7>12414734;<8>21484342;<9>11371614;<10>16203988;<11>23236180;<12>11371614;<13>12414734;<14>11371614;<15>12414734;<16>11371614;<17>19201862;<18>12878728;<19>12878728;<20>12414734;<21>12414734;<22>20215352;<23>12414734;<24>11371614;<25>11371614;<26>16203988;<27>16203988;<28>12878728;<29>11371614;<30>12878728;<31>1137161…
Tgfb2	Phenotype:<1>abnormal neurocranium morphology, any structural anomaly of the bones of the skull enclosing the brain;<2>large anterior fontanelle, enlarged diamond-shaped membranous interval at the junction of the coronal, sagittal and metopic sutures of the cranium;<3>short mandible, reduced length of the lower bony framework of the mouth where the inferior teeth are held;<4>abnormal rib morpholo…	PubMed:<1>9217007;<2>9217007;<3>9217007;<4>9217007;<5>9217007;<6>9217007;<7>9217007;<8>11960699;<9>11960699;<10>9217007;<11>9217007;<12>9217007;<13>11960699;<14>9217007;<15>9217007;<16>9217007;<17>9217007;<18>9217007;<19>9217007;<20>9217007;<21>9217007;<22>9217007;<23>9217007;<24>9217007;<25>9217007;<26>9217007;<27>9217007;<28>9217007;<29>9217007;<30>9217007;<31>9217007;<32>9217007;<33>9217007;<3…
Thbs1	Phenotype:<1>kyphosis, forward curvature of the spine, characterized by extensive flexion;<2>lordosis, anteriorly convex curvature of the spine;<3>abnormal hindlimb morphology, any structural anomaly of the projecting caudal-most paired appendages of an animal trunk, used in particular for movement and grasping; usually denotes the legs or back limbs in mammalian species;<4>abnormal tail morpholo…	PubMed:<1>9657149;<2>9486968;<3>17293482;<4>12213711;<5>11696456;
Thbs2	Phenotype:<1>increased bone mineral density, increase in the quatitative measurment value of mineral content of bone; BMD is used as an indicator of bone strength used as a measure of structural strength and screen for osteoporosis; bone mineral density is the ratio of bone mineral content to bone size;<2>kyphosis, forward curvature of the spine, characterized by extensive flexion;<3>lordosis, an…	PubMed:<1>9442117;<2>9442117;<3>12213711;<4>12213711;<5>9442117;<6>9442117;<7>9442117;
Trps1	Phenotype:<1>decreased bone mineral density, reduction in the quatitative measurment value of mineral content of bone; BMD is used as an indicator of bone strength used as a measure of structural strength and screen for osteoporosis; bone mineral density is the ratio of bone mineral content to bone size;<2>kyphoscoliosis, kyphosis combined with scoliosis;<3>short mandible, reduced length of the l…	PubMed:<1>12446778;<2>12446778;<3>17997399;<4>17997399;<5>12446778;<6>12446778;<7>17997399;<8>17997399;<9>12446778;<10>12446778;<11>17997399;<12>17997399;<13>17997399;<14>17997399;<15>12446778;<16>17997399;<17>17997399;<18>17997399;<19>12446778;<20>12446778;
Tspan2	Phenotype:<1>kyphosis, forward curvature of the spine, characterized by extensive flexion;	PubMed:<1>24038504;
Ttc28	Phenotype:<1>decreased bone mineral density, reduction in the quatitative measurment value of mineral content of bone; BMD is used as an indicator of bone strength used as a measure of structural strength and screen for osteoporosis; bone mineral density is the ratio of bone mineral content to bone size;<2>abnormal vertebrae morphology, any structural anomaly of the bony segments of the spinal co…	PubMed:<1>-;<2>-;<3>-;<4>-;<5>-;<6>-;<7>-;<8>-;<9>-;<10>-;<11>-;
Ttn	Phenotype:<1>kyphosis, forward curvature of the spine, characterized by extensive flexion;	PubMed:<1>-;
Wnt4	Phenotype:<1>abnormal limb morphology, any structural anomaly of the projecting paired appendages of an animal trunk, used in particular for movement and grasping; usually denotes the arm and/or legs in mammalian species;	PubMed:<1>19285468;
Wnt5b	Phenotype:<1>abnormal limb morphology, any structural anomaly of the projecting paired appendages of an animal trunk, used in particular for movement and grasping; usually denotes the arm and/or legs in mammalian species;<2>short tibia, reduced length of the medial and larger bone of the lower leg;<3>decreased lumbar vertebrae number, reduced number of the six bony segments of the spine located a…	PubMed:<1>19285468;<2>-;<3>-;
Angptl2	Phenotype:<1>abnormal tail tip morphology, any structural anomaly of the distal end of the tail;	PubMed:<1>19723494;
Bach2	Phenotype:<1>decreased bone mineral density, reduction in the quatitative measurment value of mineral content of bone; BMD is used as an indicator of bone strength used as a measure of structural strength and screen for osteoporosis; bone mineral density is the ratio of bone mineral content to bone size;<2>abnormal bone structure, anomaly in the composite material or the layered arrangement of th…	PubMed:<1>-;<2>-;<3>-;
Bmp6	Phenotype:<1>abnormal sternum morphology, any structural anomaly of the long flat bone of the chest that articulates with clavicle and first seven rib pairs; from rostral to caudal positions, the sternum consists of three parts: manubrium, body, and xiphoid process;<2>abnormal xiphoid process morphology, any structural anomaly of the caudal tip of the sternum;<3>split xiphoid process, the appeara…	PubMed:<1>9664685;<2>9664685;<3>9664685;<4>9664685;<5>9664685;<6>9664685;
Col12a1	Phenotype:<1>kyphoscoliosis, kyphosis combined with scoliosis;<2>kyphosis, forward curvature of the spine, characterized by extensive flexion;<3>abnormal cartilage development, anomaly in the formation of the nonvascular, resilient, flexible connective tissue found primarily in joints, walls of the thorax, and tubular structures, but which also comprises most of the skeleton in early fetal life;<…	PubMed:<1>24334604;<2>21670218;<3>21670218;<4>21670218;<5>21670218;<6>21670218;<7>21670218;<8>21670218;<9>21670218;<10>21670218;<11>21670218;<12>21670218;<13>21670218;<14>21670218;<15>21670218;<16>21670218;
Dusp1	Phenotype:<1>increased susceptibility to induced arthritis, more likely to be stricken with changes in the synovial membranes and thickening of articular structures, widespread degeneration of the collagen fibers in connective tissues, and by atrophy and rarefaction of bony structures that are induced by inflammatory responses caused by chemical or mechanical agents;	PubMed:<1>16424221;
Fos	Phenotype:<1>abnormal bone marrow cavity morphology, any structural anomaly of the medullary cavities of the bones;<2>osteopetrosis, excessive formation of dense trabecular bone and excessive calcified cartilage formation; may lead to anemia and extramedullary hematopoiesis;<3>failure of tooth eruption, inability of the teeth to grow into the oral cavity;<4>absent teeth, absence of some or all of…	PubMed:<1>11069886;<2>11069886;<3>1423615;<4>1423615,11039731;<5>1465144;<6>1465144;<7>1465144;<8>1465144;<9>1423615;<10>1465144;<11>1423615;<12>1465144;<13>1423615;<14>1465144;<15>1423615;<16>1423615;<17>11069886;<18>21119595;<19>1423615;<20>21119595;<21>1465144;<22>21119595;
Pak1	Phenotype:<1>abnormal bone structure, anomaly in the composite material or the layered arrangement of the bony endoskeleton of the body;<2>decreased bone mineral content, reduction in the amount (usually in grams/cm of bone mineral divided by a bone-scanned area;	PubMed:<1>-;<2>-;
Prrx2	Phenotype:<1>abnormal malleus morphology, any structural anomaly of the largest of the three auditory ossicles, which resembles a club or hammer;<2>delayed bone ossification, late onset of the formation of bone;<3>short mandible, reduced length of the lower bony framework of the mouth where the inferior teeth are held;<4>abnormal tooth development, any anomaly in the formation of the teeth;<5>abs…	PubMed:<1>9729491;<2>9729491;<3>9876178;<4>9876178;<5>9876178;<6>9729491;<7>9882503;<8>9876178;<9>9729491;<10>9876178;<11>9876178;<12>9729491;<13>9882503;<14>9729491;<15>9882503;<16>9882503;<17>9882503;<18>9882503;<19>9882503;<20>9882503;<21>9876178;<22>9882503;<23>9729491;<24>9876178;<25>9729491;<26>9729491;<27>9729491;<28>9729491;<29>9729491;<30>9729491;<31>9729491;<32>9882503;<33>9729491;<34>9…
Ptn	Phenotype:<1>abnormal neurocranium morphology, any structural anomaly of the bones of the skull enclosing the brain;<2>abnormal skeleton development, any anomaly in the formation of bone tissue;<3>short femur, reduced length of the long bone of the thigh;<4>increased bone mineral content, elevation in the amount (usually in grams/cm of bone mineral divided by a bone-scanned area;	PubMed:<1>12413943;<2>12413943;<3>12413943;<4>12413943;
Raf1	Phenotype:<1>short maxilla, reduced length of the upper jaw bone;<2>increased cranium width, having an increased side-to-side, or lateral distance of the cranium;<3>mandible hypoplasia, underdevelopment or reduced size, usually due to a reduced number of cells, of the lower bony framework of the mouth where the inferior teeth are held;<4>decreased cranium height, decrease in the rostral-caudal di…	PubMed:<1>18952847;<2>21339642;<3>18952847;<4>21339642;<5>22826437;<6>22826437;
Sulf1	Phenotype:<1>absent mandible, missing the lower bony framework of the mouth where the inferior teeth are held;<2>short mandible, reduced length of the lower bony framework of the mouth where the inferior teeth are held;<3>abnormal basisphenoid bone morphology, any structural anomaly of part of the base of the cranium between the basioccipital and the presphenoid, which usually ossifies separately…	PubMed:<1>18213582;<2>18213582;<3>17593974;<4>18213582;<5>17593974;<6>18213582;<7>18213582;<8>18213582;<9>18213582;<10>18213582;<11>17593974;<12>18213582;<13>18213582;<14>18213582;<15>18213582;<16>18213582;<17>18213582;<18>18213582;<19>18213582;<20>18213582;<21>18213582;<22>18213582;<23>17593974;<24>18213582;<25>17593974;<26>18213582;
Tcf7l2	Phenotype:<1>increased bone mineral content, elevation in the amount (usually in grams/cm of bone mineral divided by a bone-scanned area;	PubMed:<1>-;
Abca1	Phenotype:<1>abnormal bone structure, anomaly in the composite material or the layered arrangement of the bony endoskeleton of the body;	PubMed:<1>22862945;
Adam10	Phenotype:<1>abnormal bone marrow morphology, any structural anomaly of the soft tissue that fills the cavities of bones;	PubMed:<1>22042698;
Adamts5	Phenotype:<1>abnormal cartilage morphology, any structural anomaly of the nonvascular, resilient, flexible connective tissue found primarily in joints, walls of the thorax, and tubular structures, but which also comprises most of the skeleton in early fetal life;<2>syndactyly, any degree of webbing or fusion of the digits, may involve only soft tissues or also can include bone;<3>interdigital web…	PubMed:<1>15800625;<2>19922873;<3>19922873;<4>15800624;<5>15800625;<6>19922873;
Adamts9	Phenotype:<1>syndactyly, any degree of webbing or fusion of the digits, may involve only soft tissues or also can include bone;<2>interdigital webbing, fold of skin, or web, between the toes that is not normally present;	PubMed:<1>19922873;<2>19922873;
Alox5ap	Phenotype:<1>decreased susceptibility to induced arthritis, less likely to be stricken with changes in the synovial membranes and thickening of articular structures, widespread degeneration of the collagen fibers in connective tissues, and by atrophy and rarefaction of bony structures that are induced by inflammatory responses caused by chemical or mechanical agents;	PubMed:<1>9091585;
Ank	Phenotype:<1>abnormal malleus morphology, any structural anomaly of the largest of the three auditory ossicles, which resembles a club or hammer;<2>increased bone mineral density, increase in the quatitative measurment value of mineral content of bone; BMD is used as an indicator of bone strength used as a measure of structural strength and screen for osteoporosis; bone mineral density is the rat…	PubMed:<1>19257826;<2>19257826;<3>19257826;<4>17186460;<5>17186460;<6>7276519;<7>10894769,7276519;<8>1659102;<9>17186460;<10>19257826;<11>19257826;<12>7276519;<13>7276519;<14>7276519;<15>19257826;<16>16869722;<17>10894769,7276519,16869722;<18>10894769;<19>19257826;<20>7276519;<21>10894769,7276519,19257826;<22>17186460;<23>19257826;<24>16869722;<25>16869722;<26>1659102;<27>1659102;<28>12817751;<29…
Anxa3	Phenotype:<1>abnormal digit morphology, any structural anomaly of the fingers or toes;	PubMed:<1>-;
Arpc1b	Phenotype:<1>abnormal rib morphology, any structural anomaly of the bones forming the bony wall of the chest;<2>vertebral fusion, the union of one or more vertebrae into a single structure;<3>fusion of vertebral arches, improper union of the dorsal part of adjacent vertebra;	PubMed:<1>-;<2>-;<3>-;
Arsb	Phenotype:<1>increased bone mineral density, increase in the quatitative measurment value of mineral content of bone; BMD is used as an indicator of bone strength used as a measure of structural strength and screen for osteoporosis; bone mineral density is the ratio of bone mineral content to bone size;<2>short maxilla, reduced length of the upper jaw bone;<3>abnormal rib morphology, any structur…	PubMed:<1>-;<2>8710849;<3>8710849;<4>8710849;<5>8710849;<6>8710849;<7>8710849;<8>-;<9>-;<10>8710849;<11>8710849;<12>8710849;<13>8710849;<14>8710849;<15>8710849;
Atp6v1d	Phenotype:<1>decreased caudal vertebrae number, reduced number of the bony segments of the tail or tail remnant;	PubMed:<1>-;
Bmi1	Phenotype:<1>abnormal vertebrae morphology, any structural anomaly of the bony segments of the spinal column;<2>abnormal scapula morphology, any structural anomaly of either or both of the large, flat bones of the back part of the shoulder;<3>abnormal axial skeleton morphology, any structural anomaly of the articulated bones of the cranium and vertebral column;<4>abnormal craniofacial bone morpho…	PubMed:<1>18366140;<2>11290297;<3>11290297;<4>11290297;<5>11290297;<6>7926765;<7>11290297;<8>11290297;<9>11290297;<10>7926765;<11>11290297;<12>7926765;<13>7926765;<14>7926765;<15>11290297;<16>11290297;
Bmp1	Phenotype:<1>fragile skeleton, easily damaged or broken bones;<2>abnormal long bone metaphysis morphology, any structural anomaly of the conical section of bone between the epiphysis and diaphysis of the long bones; this section grows during childhood and juvenile stages and is completely ossified in adults;<3>kyphosis, forward curvature of the spine, characterized by extensive flexion;<4>abnorma…	PubMed:<1>24419319;<2>24419319;<3>24419319;<4>24419319;<5>24419319;<6>24419319;<7>24419319;<8>24419319;<9>24419319;<10>24419319;<11>8951074;<12>8951074;<13>8951074;<14>24419319;<15>24419319;<16>24419319;<17>24419319;<18>24419319;<19>24419319;<20>24419319;<21>24419319;<22>24419319;<23>24419319;<24>24419319;<25>24419319;<26>24419319;<27>24419319;<28>24419319;<29>24419319;<30>24419319;<31>24419319;<…
Bmp2	Phenotype:<1>delayed bone ossification, late onset of the formation of bone;<2>fragile skeleton, easily damaged or broken bones;<3>decreased bone mineral density, reduction in the quatitative measurment value of mineral content of bone; BMD is used as an indicator of bone strength used as a measure of structural strength and screen for osteoporosis; bone mineral density is the ratio of bone miner…	PubMed:<1>17194222;<2>23843612;<3>23843612;<4>17194222;<5>22219353;<6>22219353;<7>22219353;<8>23843612;<9>17194222;<10>17194222;<11>22219353;<12>17194222;<13>17194222;<14>17194222;<15>18769073;<16>17194222;<17>17194222;<18>17194222;<19>22219353;<20>17194222;<21>17194222;<22>17194222;<23>23843612;<24>17194222;<25>17194222;<26>17194222;<27>17194222;<28>17194222;<29>23843612;<30>23843612;<31>2221935…
Bnip2	Phenotype:<1>abnormal tibia morphology, any structural anomaly of the medial and larger of the two bones of the lower leg;<2>abnormal femur morphology, any structural anomaly of the long bone of the thigh;<3>decreased rib number, fewer than normal numbers of the pairs of bony structures that make up the body wall;<4>decreased lumbar vertebrae number, reduced number of the six bony segments of the…	PubMed:<1>-;<2>-;<3>-;<4>-;<5>-;
Btg2	Phenotype:<1>vertebral transformation, homeotic transformation of a specific vertebrae to adopt the fate of another;<2>cervical vertebral transformation, homeotic transformation of any cervical vertebrae to adopt the fate of another vertebrae;<3>thoracic vertebral transformation, homeotic transformation of any thoracic vertebrae to adopt the fate of another vertebrae;	PubMed:<1>15542835;<2>15542835;<3>15542835;
Cd44	Phenotype:<1>decreased compact bone thickness, thinner than normal superficial layer of compact bone;<2>short tibia, reduced length of the medial and larger bone of the lower leg;<3>joint swelling, enlargement of the joints, usually due to an accumulation of fluid;<4>arthritis, autoimmune joint inflammation, marked by changes in the synovial membranes and thickening of articular structures, wides…	PubMed:<1>15781582;<2>15619667;<3>15781582;<4>15781582;<5>11762953;<6>15596723;<7>15781582;<8>15781582;<9>15781582;<10>15781582;<11>15781582;<12>15619667;<13>15619667;<14>15781582;<15>15781582;
Cd47	Phenotype:<1>abnormal hindlimb morphology, any structural anomaly of the projecting caudal-most paired appendages of an animal trunk, used in particular for movement and grasping; usually denotes the legs or back limbs in mammalian species;<2>abnormal skeleton physiology, any functional anomaly of the bony framework of the body;<3>abnormal bone structure, anomaly in the composite material or the …	PubMed:<1>17293482;<2>19276363;<3>19276363;<4>17126807;<5>19276363;<6>19276363;<7>19276363;<8>19276363;
Cd74	Phenotype:<1>abnormal bone marrow morphology, any structural anomaly of the soft tissue that fills the cavities of bones;	PubMed:<1>19966810;
Cdc42	Phenotype:<1>abnormal xiphoid process morphology, any structural anomaly of the caudal tip of the sternum;<2>abnormal cartilage development, anomaly in the formation of the nonvascular, resilient, flexible connective tissue found primarily in joints, walls of the thorax, and tubular structures, but which also comprises most of the skeleton in early fetal life;<3>domed cranium, increased curvature…	PubMed:<1>22387309;<2>22387309;<3>23150167;<4>22387309;<5>22387309;<6>22387309;<7>22387309;<8>22387309;<9>22387309;<10>22387309;<11>22387309;<12>22387309;<13>22387309;<14>22387309;<15>22387309;<16>22387309;<17>22387309;<18>22387309;<19>22387309;<20>22387309;
Cdkn1a	Phenotype:<1>fragile skeleton, easily damaged or broken bones;<2>abnormal long bone epiphysis morphology, any structural anomaly of the rounded end of a long bone;<3>abnormal scapula morphology, any structural anomaly of either or both of the large, flat bones of the back part of the shoulder;<4>abnormal rib morphology, any structural anomaly of the bones forming the bony wall of the chest;<5>rib…	PubMed:<1>11076674;<2>9925645;<3>11076674;<4>9925645;<5>9925645;<6>9925645;<7>11076674;<8>15154924;<9>9925645;<10>9925645;<11>9887329;<12>16651620;<13>9925645;<14>9925645;<15>9925645;<16>11076674;<17>11076674;<18>11076674;<19>9887329;<20>9925645;<21>11076674;
Cdo1	Phenotype:<1>decreased bone mineral density, reduction in the quatitative measurment value of mineral content of bone; BMD is used as an indicator of bone strength used as a measure of structural strength and screen for osteoporosis; bone mineral density is the ratio of bone mineral content to bone size;<2>abnormal nasal bone morphology, any structural anomaly of either of two rectangular bone pl…	PubMed:<1>21693692;<2>21693692;<3>21693692;<4>21693692;<5>21693692;<6>21693692;<7>21693692;<8>21693692;
Cebpb	Phenotype:<1>abnormal osteoclast physiology, any functional anomaly of the specialized phagocytic cells associated with the absorption and removal of the mineralized matrix of bone tissue;<2>abnormal osteoclast morphology, any structural anomaly of the specialized phagocytic cells associated with the absorption and removal of the mineralized matrix of bone tissue;<3>decreased osteoclast cell numb…	PubMed:<1>19440205;<2>19440205;<3>20047998;<4>19440205;<5>19440205;<6>19440205;<7>19440205;<8>19440205;<9>19440205;<10>20047998;<11>19440205;<12>19440205;<13>19440205;<14>19440205;<15>19440205;
Cited2	Phenotype:<1>abnormal cranium morphology, any structural anomaly of the bones of the head;<2>abnormal tail position or orientation, tail is displaced from the normal location and/or does not orient in a typical pattern;	PubMed:<1>11823447;<2>15475956;
Col10a1	Phenotype:<1>abnormal tooth development, any anomaly in the formation of the teeth;<2>abnormal trabecular bone morphology, any structural anomaly of bone that has a lattice-like or spongy structure; it is highly vascular and contains intercommunicating spaces filled with bone marrow;<3>kyphosis, forward curvature of the spine, characterized by extensive flexion;<4>lordosis, anteriorly convex curv…	PubMed:<1>10811836;<2>9015315;<3>10811836;<4>10811836;<5>9015315;<6>9015315;<7>10811836;<8>20676705;<9>9015315;<10>19834559;<11>22692895;<12>10811836;<13>9015315;<14>19834559;<15>7842010;<16>19834559;<17>20676705;<18>20676705;<19>9015315;<20>22692895;
Coro1c	Phenotype:<1>abnormal tail development, anomaly in the formation of the tail;	PubMed:<1>-;
Csf1	Phenotype:<1>fragile skeleton, easily damaged or broken bones;<2>abnormal bone marrow cavity morphology, any structural anomaly of the medullary cavities of the bones;<3>osteoporosis, reduction in bone mass or atrophy of skeletal tissue; may lead to skeletal fragility;<4>osteopetrosis, excessive formation of dense trabecular bone and excessive calcified cartilage formation; may lead to anemia and…	PubMed:<1>21958845;<2>1262696;<3>16823860;<4>8018921;<5>-;<6>21958845;<7>21958845;<8>8018921;<9>1262696;<10>1262696;<11>21958845;<12>1887865;<13>1262696;<14>1262696;<15>1887865;<16>-;<17>1262696;<18>1262696;<19>8018921;<20>21958845;<21>21958845;<22>8045348;<23>21958845;<24>1262696;<25>21958845;<26>21958845;<27>1262696;<28>8929623;<29>1262696;<30>21958845;<31>21958845;<32>1262696;<33>21958845;<34>…
Csf1r	Phenotype:<1>fragile skeleton, easily damaged or broken bones;<2>increased bone mineral density, increase in the quatitative measurment value of mineral content of bone; BMD is used as an indicator of bone strength used as a measure of structural strength and screen for osteoporosis; bone mineral density is the ratio of bone mineral content to bone size;<3>failure of secondary bone resorption, in…	PubMed:<1>15312244;<2>16823860;<3>11756160;<4>16823860;<5>11756160;<6>11756160;<7>16823860;<8>11756160;<9>15312244;<10>11756160;<11>11756160;<12>11756160;<13>15312244;<14>15312244;<15>11756160;<16>15312244;<17>15312244;<18>15312244;<19>15312244;<20>11756160;<21>15312244;<22>11756160;<23>15312244;<24>15312244;<25>15312244;<26>16823860;<27>15312244;<28>11756160;<29>15312244;<30>15312244;
Ctbp2	Phenotype:<1>abnormal rib morphology, any structural anomaly of the bones forming the bony wall of the chest;<2>abnormal spine curvature, deviation from the typical S-shape of the spine;<3>abnormal vertebrae development, anomalous formation of the vertebrae from the sclerotome;	PubMed:<1>12101226;<2>12101226;<3>12101226;
Ctnnb1	Phenotype:<1>absent middle ear ossicles, missing small bones of the tympanic cavity;<2>increased bone mineral density, increase in the quatitative measurment value of mineral content of bone; BMD is used as an indicator of bone strength used as a measure of structural strength and screen for osteoporosis; bone mineral density is the ratio of bone mineral content to bone size;<3>osteoporosis, redu…	PubMed:<1>21087601;<2>-;<3>21876000;<4>21876000;<5>11262227;<6>21087601;<7>21087601;<8>19631205;<9>11585809;<10>16854976;<11>22991437;<12>22991437;<13>22991437;<14>15132997;<15>21087601;<16>16936073;<17>15132997;<18>21307168;<19>15132997;<20>21307168;<21>15132997;<22>12569130;<23>23358455;<24>20152185;<25>12569130;<26>23358455;<27>23358455;<28>11585809;<29>11585809;<30>21876000;<31>12569130;<32>2…
Ctsk	Phenotype:<1>fragile skeleton, easily damaged or broken bones;<2>increased bone mineral density, increase in the quatitative measurment value of mineral content of bone; BMD is used as an indicator of bone strength used as a measure of structural strength and screen for osteoporosis; bone mineral density is the ratio of bone mineral content to bone size;<3>decreased bone mineral density, reductio…	PubMed:<1>17210673;<2>15664014;<3>17803905;<4>16753017;<5>17803905;<6>15664014;<7>17210673;<8>17210673;<9>17210673;<10>17210673;<11>25811986;<12>15664014;<13>23341620;<14>17210673;<15>17210673;<16>17210673;<17>17210673;<18>17210673;<19>9811821;<20>-;<21>17210673;<22>16753017;<23>23341620;<24>9811821;<25>16753017;<26>23908115;<27>17210673;<28>9811821;<29>17210673;<30>17210673;<31>15664014;<32>1566…
Ctss	Phenotype:<1>decreased susceptibility to induced arthritis, less likely to be stricken with changes in the synovial membranes and thickening of articular structures, widespread degeneration of the collagen fibers in connective tissues, and by atrophy and rarefaction of bony structures that are induced by inflammatory responses caused by chemical or mechanical agents;	PubMed:<1>10072073;
Cyba	Phenotype:<1>increased bone mineral content, elevation in the amount (usually in grams/cm of bone mineral divided by a bone-scanned area;	PubMed:<1>-;
Degs1	Phenotype:<1>decreased bone mineral density, reduction in the quatitative measurment value of mineral content of bone; BMD is used as an indicator of bone strength used as a measure of structural strength and screen for osteoporosis; bone mineral density is the ratio of bone mineral content to bone size;<2>decreased bone mineral content, reduction in the amount (usually in grams/cm of bone minera…	PubMed:<1>17339025;<2>17339025;
Dkk1	Phenotype:<1>absent mandible, missing the lower bony framework of the mouth where the inferior teeth are held;<2>abnormal forelimb morphology, any structural anomaly of the projecting rostral-most paired appendages of an animal trunk, used in particular for movement and grasping; usually denotes the arm or front limb in mammalian species;<3>abnormal hindlimb morphology, any structural anomaly of …	PubMed:<1>11702953;<2>11702953;<3>11702953;<4>11702953;<5>11702953;<6>11702953;<7>21228006;<8>11702953;<9>11702953;<10>11702953;<11>11702953;<12>11702953;<13>11702953;<14>18505822;
Dmp1	Phenotype:<1>delayed bone ossification, late onset of the formation of bone;<2>growth retardation of molars, developmental delay of the growth of the molars;<3>abnormal long bone metaphysis morphology, any structural anomaly of the conical section of bone between the epiphysis and diaphysis of the long bones; this section grows during childhood and juvenile stages and is completely ossified in ad…	PubMed:<1>18257058;<2>14966118;<3>18257058;<4>14514755;<5>17033621;<6>14966118;<7>14966118;<8>14966118;<9>14966118;<10>21542006;<11>18257058;<12>17033621;<13>18257058;<14>14966118;<15>21542006;<16>14514755;<17>21542006;<18>17033621;<19>21542006;
Dusp6	Phenotype:<1>delayed bone ossification, late onset of the formation of bone;<2>premature suture closure, early fusion of the bones of the skull;<3>abnormal long bone hypertrophic chondrocyte zone, anomaly of the layer of the epiphyseal plate of a long bone where chondrocytes mature and enlarge;<4>abnormal cranium morphology, any structural anomaly of the bones of the head;<5>abnormal middle ear o…	PubMed:<1>17164422;<2>17164422;<3>17164422;<4>17164422;<5>17164422;<6>17164422;
Ece1	Phenotype:<1>absent middle ear ossicles, missing small bones of the tympanic cavity;<2>mandible hypoplasia, underdevelopment or reduced size, usually due to a reduced number of cells, of the lower bony framework of the mouth where the inferior teeth are held;<3>absent stapes, absence of the smallest and innermost of the three auditory ossicles;<4>absent incus, absence of the middle of the three a…	PubMed:<1>9449665;<2>9449665;<3>9449665;<4>9449665;<5>9449665;<6>9449665;<7>9449665;<8>9449665;<9>9449665;<10>9449665;<11>9449665;
Ednrb	Phenotype:<1>abnormal cartilage morphology, any structural anomaly of the nonvascular, resilient, flexible connective tissue found primarily in joints, walls of the thorax, and tubular structures, but which also comprises most of the skeleton in early fetal life;<2>absent palatine bone horizontal plate, missing bony plate of the palatine bone that normally fuses with maxillary shelf to form secon…	PubMed:<1>-;<2>17693063;<3>-;<4>-;<5>17693063;<6>17693063;
Efnb1	Phenotype:<1>abnormal frontal bone morphology, any structural anomaly of the bone forming the forehead and roof of the eye orbit;<2>abnormal rib morphology, any structural anomaly of the bones forming the bony wall of the chest;<3>asymmetric rib attachment, loss of bilateral symmetry in rib attachments to the vertebral column or to the sternum;<4>abnormal cartilage development, anomaly in the for…	PubMed:<1>16968134;<2>19515977;<3>12919674;<4>12919674;<5>12919674;<6>19515977;<7>12919674;<8>12919674;<9>17223098;<10>16968134;<11>12919674;<12>12919674;<13>12919674;<14>19515977;<15>15037550;<16>12919674;<17>12919674;<18>12919674;<19>12919674;<20>12919674;<21>12919674;
Egr1	Phenotype:<1>decreased bone mineral density, reduction in the quatitative measurment value of mineral content of bone; BMD is used as an indicator of bone strength used as a measure of structural strength and screen for osteoporosis; bone mineral density is the ratio of bone mineral content to bone size;<2>abnormal trabecular bone morphology, any structural anomaly of bone that has a lattice-like…	PubMed:<1>10792003;<2>10792003;<3>9819371;
Egr3	Phenotype:<1>scoliosis, lateral and rotational curvature of the spine;	PubMed:<1>9731539;
Ehd1	Phenotype:<1>malocclusion, perturbations in the normal patterned arrangement of the teeth or alignment of the jaw, resulting in the incorrect position of biting or chewing surfaces of the upper and lower teeth;<2>scoliosis, lateral and rotational curvature of the spine;<3>abnormal spine curvature, deviation from the typical S-shape of the spine;<4>vertebral fusion, the union of one or more verteb…	PubMed:<1>20359371;<2>-;<3>-;<4>-;
Elavl1	Phenotype:<1>short limbs, reduced average length of the extremities;<2>syndactyly, any degree of webbing or fusion of the digits, may involve only soft tissues or also can include bone;<3>synostosis, osseous union of two bones that are not normally connected;<4>abnormal craniofacial bone morphology, any structural anomaly of the cranial or facial bones;<5>delayed endochondral bone ossification, l…	PubMed:<1>19307312;<2>19307312;<3>19307312;<4>19307312;<5>19307312;<6>19307312;<7>19307312;<8>19307312;
Ell2	Phenotype:<1>decreased lumbar vertebrae number, reduced number of the six bony segments of the spine located anterior to the sacral vertebrae and posterior to the thoracic vertebrae;<2>increased sacral vertebrae number, increase of any or all of the bony segments of the spine located posterior to the lumbar vertebrae and anterior to the caudal vertebrae;	PubMed:<1>-;<2>-;
Elmo1	Phenotype:<1>decreased lumbar vertebrae number, reduced number of the six bony segments of the spine located anterior to the sacral vertebrae and posterior to the thoracic vertebrae;<2>increased sacral vertebrae number, increase of any or all of the bony segments of the spine located posterior to the lumbar vertebrae and anterior to the caudal vertebrae;	PubMed:<1>-;<2>-;
Epha2	Phenotype:<1>kinked tail, a sharp bend or zigzag in the tail;<2>short tail, reduced length of tail compared to control;<3>abnormal tail morphology, any structural anomaly of the flexible elongated appendage located at the caudal end of the torso in many species; it is usually continuous with the vertebral column;<4>abnormal caudal vertebrae morphology, any structural anomaly of the bony segments …	PubMed:<1>11287184;<2>11287184;<3>11287184;<4>11287184;<5>11287184;
Ext1	Phenotype:<1>scoliosis, lateral and rotational curvature of the spine;<2>abnormal cartilage morphology, any structural anomaly of the nonvascular, resilient, flexible connective tissue found primarily in joints, walls of the thorax, and tubular structures, but which also comprises most of the skeleton in early fetal life;<3>abnormal cartilage development, anomaly in the formation of the nonvascul…	PubMed:<1>20534475;<2>20534475;<3>20534475;<4>20534475;<5>20534475;<6>11431694;<7>15777636;<8>20534475;<9>15777636;<10>20534475;<11>20534475;<12>20534475;<13>20080592;<14>20534475;
F2r	Phenotype:<1>curly tail, a loop or corkscrew-like curl in the tail;	PubMed:<1>20152175;
Farp2	Phenotype:<1>abnormal osteoclast physiology, any functional anomaly of the specialized phagocytic cells associated with the absorption and removal of the mineralized matrix of bone tissue;<2>increased osteoclast cell number, greater than average number of the specialized phagocytic cells associated with the absorption and removal of the mineralized matrix of bone tissue;<3>decreased osteoclast ce…	PubMed:<1>20702777;<2>20702777;<3>20702777;<4>20702777;<5>20702777;<6>20702777;<7>20702777;
Fbln1	Phenotype:<1>abnormal nasal bone morphology, any structural anomaly of either of two rectangular bone plates forming the bridge of the nose;<2>abnormal frontal bone morphology, any structural anomaly of the bone forming the forehead and roof of the eye orbit;<3>abnormal parietal bone morphology, any structural anomaly of the curved bone forming part of the vault of the cranium;<4>abnormal cranium…	PubMed:<1>18538758;<2>18538758;<3>18538758;<4>18538758;<5>19922873;<6>19922873;<7>18538758;<8>18538758;<9>18538758;
Fmnl3	Phenotype:<1>polydactyly, greater than the normal complement of digits on one or more autopods;	PubMed:<1>-;
Foxc1	Phenotype:<1>delayed bone ossification, late onset of the formation of bone;<2>abnormal neurocranium morphology, any structural anomaly of the bones of the skull enclosing the brain;<3>short mandible, reduced length of the lower bony framework of the mouth where the inferior teeth are held;<4>abnormal sphenoid bone morphology, any structural anomaly of the irregularly shaped bone of the base of t…	PubMed:<1>-;<2>9635428;<3>-;<4>-;<5>17715063;<6>-;<7>-;<8>-;<9>10479458;<10>9635428;<11>-;<12>-;<13>9635428;<14>25808752;<15>-;<16>-;<17>-;<18>-;<19>-;<20>-;<21>-;<22>9635428;<23>-;<24>-;<25>-;<26>-;<27>-;<28>-;<29>-;<30>-;<31>-;<32>-;<33>-;<34>25808752;<35>-;<36>-;<37>-;<38>9635428;<39>-;<40>-;<41>9635428;<42>9635428;<43>-;<44>5500588;<45>9635428;<46>9635428;<47>-;<48>-;<49>9635428;<50>-;<51>-;<…
Gab2	Phenotype:<1>osteopetrosis, excessive formation of dense trabecular bone and excessive calcified cartilage formation; may lead to anemia and extramedullary hematopoiesis;<2>abnormal osteoclast morphology, any structural anomaly of the specialized phagocytic cells associated with the absorption and removal of the mineralized matrix of bone tissue;<3>decreased osteoclast cell number, reduced number…	PubMed:<1>15750601;<2>15750601;<3>15750601;<4>15750601;<5>15750601;<6>15750601;<7>15750601;<8>15750601;
Galnt3	Phenotype:<1>increased bone mineral density, increase in the quatitative measurment value of mineral content of bone; BMD is used as an indicator of bone strength used as a measure of structural strength and screen for osteoporosis; bone mineral density is the ratio of bone mineral content to bone size;<2>abnormal femur morphology, any structural anomaly of the long bone of the thigh;<3>increased…	PubMed:<1>19213845;<2>19213845;<3>22912827;<4>22912827;
Gba	Phenotype:<1>decreased bone mineral density, reduction in the quatitative measurment value of mineral content of bone; BMD is used as an indicator of bone strength used as a measure of structural strength and screen for osteoporosis; bone mineral density is the ratio of bone mineral content to bone size;<2>abnormal trabecular bone morphology, any structural anomaly of bone that has a lattice-like…	PubMed:<1>20962279;<2>20962279;<3>20962279;<4>20962279;<5>16954197;<6>20962279;
Gja1	Phenotype:<1>delayed bone ossification, late onset of the formation of bone;<2>decreased bone mineral density, reduction in the quatitative measurment value of mineral content of bone; BMD is used as an indicator of bone strength used as a measure of structural strength and screen for osteoporosis; bone mineral density is the ratio of bone mineral content to bone size;<3>abnormal neurocranium mor…	PubMed:<1>16155213;<2>16155213;<3>11076975;<4>11076975;<5>18003637;<6>11076975;<7>11076975;<8>16155213;<9>18003637;<10>11076975;<11>16155213;<12>18003637;<13>16155213;<14>16155213;<15>16155213;<16>16155213;<17>16155213;<18>11076975;<19>11076975;<20>11076975;<21>11076975;<22>18003637;<23>11076975;<24>11076975;<25>11076975;<26>18003637;<27>11076975;<28>11076975;<29>11076975;<30>16155213;<31>1107697…
Gnptab	Phenotype:<1>decreased bone mineral density, reduction in the quatitative measurment value of mineral content of bone; BMD is used as an indicator of bone strength used as a measure of structural strength and screen for osteoporosis; bone mineral density is the ratio of bone mineral content to bone size;<2>osteoporosis, reduction in bone mass or atrophy of skeletal tissue; may lead to skeletal fr…	PubMed:<1>24127423;<2>24127423;<3>17962477;<4>24127423;<5>24127423;<6>24127423;<7>24127423;<8>24127423;<9>24127423;<10>24127423;<11>24127423;<12>24127423;<13>24127423;<14>24127423;<15>24127423;<16>24127423;<17>24127423;<18>24127423;
Gusb	Phenotype:<1>abnormal neurocranium morphology, any structural anomaly of the bones of the skull enclosing the brain;<2>short limbs, reduced average length of the extremities;<3>thick tail, a tail with a greater diameter than normal;<4>short tail, reduced length of tail compared to control;<5>abnormal axial skeleton morphology, any structural anomaly of the articulated bones of the cranium and ver…	PubMed:<1>12700165;<2>12403825;<3>11228259,9774663;<4>-;<5>12700165;<6>12403825;<7>12403825;<8>2495302;<9>12403825;<10>12700165;<11>-;<12>12403825;<13>12403825;<14>12403825;
H2-K1	Phenotype:<1>abnormal spine curvature, deviation from the typical S-shape of the spine;	PubMed:<1>10922072;
Hat1	Phenotype:<1>increased bone mineral density, increase in the quatitative measurment value of mineral content of bone; BMD is used as an indicator of bone strength used as a measure of structural strength and screen for osteoporosis; bone mineral density is the ratio of bone mineral content to bone size;<2>absent mandible, missing the lower bony framework of the mouth where the inferior teeth are …	PubMed:<1>23754951;<2>23754951;<3>23754951;<4>23754951;<5>23754951;
Hbb-b2	Phenotype:<1>decreased compact bone thickness, thinner than normal superficial layer of compact bone;<2>abnormal femur morphology, any structural anomaly of the long bone of the thigh;<3>abnormal bone marrow morphology, any structural anomaly of the soft tissue that fills the cavities of bones;	PubMed:<1>8524813;<2>8524813;<3>24880340;
Hexa	Phenotype:<1>abnormal frontal bone morphology, any structural anomaly of the bone forming the forehead and roof of the eye orbit;<2>abnormal trabecular bone morphology, any structural anomaly of bone that has a lattice-like or spongy structure; it is highly vascular and contains intercommunicating spaces filled with bone marrow;<3>abnormal vertebrae morphology, any structural anomaly of the bony …	PubMed:<1>8896570;<2>9184660;<3>9184660;<4>9184660;<5>8896570;<6>8896570,9184660;<7>8896570;<8>8896570;<9>8896570;<10>8896570;<11>8896570;<12>8896570;<13>8896570;<14>8896570;
Hexb	Phenotype:<1>abnormal frontal bone morphology, any structural anomaly of the bone forming the forehead and roof of the eye orbit;<2>abnormal trabecular bone morphology, any structural anomaly of bone that has a lattice-like or spongy structure; it is highly vascular and contains intercommunicating spaces filled with bone marrow;<3>abnormal vertebrae morphology, any structural anomaly of the bony …	PubMed:<1>8896570;<2>9184660;<3>9184660;<4>9184660;<5>8896570;<6>8896570,9184660;<7>8896570;<8>8896570;<9>8896570;<10>8896570;<11>8896570;<12>8896570;<13>8896570;<14>8896570;
Hfe	Phenotype:<1>short tail, reduced length of tail compared to control;	PubMed:<1>16491649;
Hoxb2	Phenotype:<1>abnormal sternum morphology, any structural anomaly of the long flat bone of the chest that articulates with clavicle and first seven rib pairs; from rostral to caudal positions, the sternum consists of three parts: manubrium, body, and xiphoid process;<2>split sternum, the appearance of an abnormal division in the long flat bone of the chest which articulates with clavicle and first…	PubMed:<1>9012503;<2>11518511,9012503;<3>9012503;<4>9012503;<5>9012503;<6>9012503;<7>9012503;
Ibsp	Phenotype:<1>decreased bone mineral density, reduction in the quatitative measurment value of mineral content of bone; BMD is used as an indicator of bone strength used as a measure of structural strength and screen for osteoporosis; bone mineral density is the ratio of bone mineral content to bone size;<2>abnormal trabecular bone morphology, any structural anomaly of bone that has a lattice-like…	PubMed:<1>18458111;<2>18458111;<3>18458111;<4>18458111;<5>18458111;<6>18458111;<7>18458111;<8>18458111;<9>18458111;
Id3	Phenotype:<1>premature suture closure, early fusion of the bones of the skull;	PubMed:<1>16502419;
Ifitm5	Phenotype:<1>abnormal frontal bone morphology, any structural anomaly of the bone forming the forehead and roof of the eye orbit;<2>abnormal cranium morphology, any structural anomaly of the bones of the head;<3>abnormal mandible morphology, any structural anomaly of the lower bony framework of the mouth where the inferior teeth are held;<4>abnormal premaxilla morphology, any structural anomaly o…	PubMed:<1>20838829;<2>20838829;<3>20838829;<4>20838829;<5>20838829;<6>20838829;<7>20838829;<8>20838829;<9>20838829;<10>20838829;<11>20838829;<12>20838829;
Ifngr1	Phenotype:<1>decreased bone mineral density, reduction in the quatitative measurment value of mineral content of bone; BMD is used as an indicator of bone strength used as a measure of structural strength and screen for osteoporosis; bone mineral density is the ratio of bone mineral content to bone size;<2>abnormal osteoclast physiology, any functional anomaly of the specialized phagocytic cells …	PubMed:<1>19059914;<2>19059914;<3>9164973;<4>19059914;<5>19059914;<6>19059914;
Insl3	Phenotype:<1>abnormal gubernaculum morphology, any structural anomaly of the genitoinguinal ligaments that, in the male, connect the fetal testis to the developing scrotum, and, in the female, connect the ovaries to the uterus;	PubMed:<1>10391220;
Irf1	Phenotype:<1>decreased susceptibility to induced arthritis, less likely to be stricken with changes in the synovial membranes and thickening of articular structures, widespread degeneration of the collagen fibers in connective tissues, and by atrophy and rarefaction of bony structures that are induced by inflammatory responses caused by chemical or mechanical agents;	PubMed:<1>9317154;
Itgb1bp1	Phenotype:<1>delayed bone ossification, late onset of the formation of bone;<2>abnormal neurocranium morphology, any structural anomaly of the bones of the skull enclosing the brain;<3>abnormal vertebrae morphology, any structural anomaly of the bony segments of the spinal column;<4>abnormal cranium morphology, any structural anomaly of the bones of the head;<5>domed cranium, increased curvature …	PubMed:<1>17567669;<2>17567669;<3>17567669;<4>17567669;<5>17567669;<6>17567669;<7>17567669;<8>17567669;<9>17567669;<10>17567669;<11>17567669;<12>17567669;<13>17567669;<14>17567669;<15>17567669;
Jak1	Phenotype:<1>decreased bone mineral density, reduction in the quatitative measurment value of mineral content of bone; BMD is used as an indicator of bone strength used as a measure of structural strength and screen for osteoporosis; bone mineral density is the ratio of bone mineral content to bone size;<2>abnormal tail morphology, any structural anomaly of the flexible elongated appendage locate…	PubMed:<1>23791841;<2>23791841;<3>23791841;<4>23791841;<5>23791841;<6>23791841;<7>23791841;
Kdr	Phenotype:<1>abnormal skeleton development, any anomaly in the formation of bone tissue;<2>abnormal bone structure, anomaly in the composite material or the layered arrangement of the bony endoskeleton of the body;<3>abnormal long bone diaphysis morphology, any structural anomaly of the main or mid section (shaft of a long bone;<4>increased bone mass, an increase in the total amount of bone tissu…	PubMed:<1>20010698;<2>20010698;<3>20010698;<4>20010698;
Lasp1	Phenotype:<1>abnormal sternum morphology, any structural anomaly of the long flat bone of the chest that articulates with clavicle and first seven rib pairs; from rostral to caudal positions, the sternum consists of three parts: manubrium, body, and xiphoid process;<2>scoliosis, lateral and rotational curvature of the spine;<3>kinked tail, a sharp bend or zigzag in the tail;<4>abnormal tail morph…	PubMed:<1>19378260;<2>12438746;<3>19378260;<4>19378260;<5>19378260;<6>19378260;<7>19378260;<8>19378260;<9>19378260;<10>19378260;<11>19378260;<12>19378260;<13>12438746;<14>19378260;<15>19378260;
Lrp4	Phenotype:<1>abnormal tooth development, any anomaly in the formation of the teeth;<2>abnormal chondrocyte morphology, any structural anomaly of a polymorphic cell that forms cartilage;<3>abnormal forelimb morphology, any structural anomaly of the projecting rostral-most paired appendages of an animal trunk, used in particular for movement and grasping; usually denotes the arm or front limb in ma…	PubMed:<1>17119023;<2>16207730;<3>16207730;<4>16207730;<5>16207730;<6>-;<7>17119023;<8>17119023;<9>17119023;<10>17119023;<11>16207730;<12>-;<13>16207730;<14>-;<15>-;<16>20018657;<17>20018657;<18>16517118;<19>-;<20>17119023;<21>17119023;<22>16207730;<23>20018657;<24>-;
Lyst	Phenotype:<1>decreased tail pigmentation, visually detectable dilution of pigment present on the tail surface;	PubMed:<1>-;
Mafb	Phenotype:<1>abnormal hyoid bone greater horn morphology, any structural anomaly of the larger and more lateral of the paired processes on either side of the hyoid bone;	PubMed:<1>8100767;
Map4k4	Phenotype:<1>sirenomelia, fusion of the caudal-most (posterior or lower limbs often with partial or complete fusion of the autopods;	PubMed:<1>11290295;
Marcks	Phenotype:<1>acrania, complete or partial absence of a skull; usually associated with anencephaly;	PubMed:<1>8922669;
Memo1	Phenotype:<1>kyphosis, forward curvature of the spine, characterized by extensive flexion;<2>polydactyly, greater than the normal complement of digits on one or more autopods;	PubMed:<1>24056085;<2>-;
Metrnl	Phenotype:<1>decreased lumbar vertebrae number, reduced number of the six bony segments of the spine located anterior to the sacral vertebrae and posterior to the thoracic vertebrae;<2>increased sacral vertebrae number, increase of any or all of the bony segments of the spine located posterior to the lumbar vertebrae and anterior to the caudal vertebrae;	PubMed:<1>-;<2>-;
Mmp13	Phenotype:<1>delayed bone ossification, late onset of the formation of bone;<2>abnormal bone marrow cavity morphology, any structural anomaly of the medullary cavities of the bones;<3>abnormal trabecular bone morphology, any structural anomaly of bone that has a lattice-like or spongy structure; it is highly vascular and contains intercommunicating spaces filled with bone marrow;<4>abnormal carti…	PubMed:<1>15563592;<2>15539485;<3>15539485;<4>17275784;<5>15563592;<6>17275784;<7>15563592;<8>15539485;<9>19590036;<10>15563592;<11>15539485;<12>15563592;
Mmp14	Phenotype:<1>delayed bone ossification, late onset of the formation of bone;<2>decreased bone mineral density, reduction in the quatitative measurment value of mineral content of bone; BMD is used as an indicator of bone strength used as a measure of structural strength and screen for osteoporosis; bone mineral density is the ratio of bone mineral content to bone size;<3>osteoporosis, reduction i…	PubMed:<1>10520996;<2>10520996;<3>10520996;<4>10520996;<5>10520996;<6>10520996;<7>10737763;<8>10737763;<9>18022611;<10>14610065,10520996;<11>12952213;<12>10737763;<13>10520996;<14>10520996;<15>10520996;<16>10520996;<17>14610065;<18>18022611;<19>10520996,14610065;<20>10520996;<21>10520996;<22>18022611;<23>18022611;<24>10737763;<25>10520996;<26>10520996;<27>14610065,10520996;<28>10520996,23685250;<…
Mmp16	Phenotype:<1>abnormal neurocranium morphology, any structural anomaly of the bones of the skull enclosing the brain;<2>abnormal vomer bone morphology, any structural anomaly of the triangular flat bone of the nasal septum;<3>abnormal parietal bone morphology, any structural anomaly of the curved bone forming part of the vault of the cranium;<4>abnormal cartilage morphology, any structural anomaly…	PubMed:<1>18022611;<2>18022611;<3>18022611;<4>18022611;<5>18022611;<6>18022611;<7>18022611;<8>18022611;<9>18022611;<10>18022611;<11>18022611;<12>18022611;<13>18022611;<14>18022611;<15>18022611;<16>18022611;<17>18022611;<18>18022611;<19>18022611;<20>18022611;<21>18022611;<22>18022611;
Mmp9	Phenotype:<1>delayed bone ossification, late onset of the formation of bone;<2>abnormal bone marrow cavity morphology, any structural anomaly of the medullary cavities of the bones;<3>osteopetrosis, excessive formation of dense trabecular bone and excessive calcified cartilage formation; may lead to anemia and extramedullary hematopoiesis;<4>abnormal trabecular bone morphology, any structural ano…	PubMed:<1>9590175;<2>15539485;<3>9590175;<4>9590175;<5>12814946;<6>9590175;<7>9590175;<8>19364840;<9>19364840;<10>9590175;<11>9590175;<12>9590175;<13>9590175;<14>19364840;<15>12814946;<16>9590175;<17>19590036;<18>12814946;<19>15539485;<20>12814946;
Mt1	Phenotype:<1>abnormal trabecular bone morphology, any structural anomaly of bone that has a lattice-like or spongy structure; it is highly vascular and contains intercommunicating spaces filled with bone marrow;<2>decreased compact bone thickness, thinner than normal superficial layer of compact bone;<3>abnormal long bone epiphyseal plate morphology, any structural anomaly of the cartilaginous ce…	PubMed:<1>10869470;<2>10869470;<3>10869470;<4>10869470;<5>10869470;<6>10869470;<7>10869470;
Mt2	Phenotype:<1>abnormal trabecular bone morphology, any structural anomaly of bone that has a lattice-like or spongy structure; it is highly vascular and contains intercommunicating spaces filled with bone marrow;<2>decreased compact bone thickness, thinner than normal superficial layer of compact bone;<3>abnormal long bone epiphyseal plate morphology, any structural anomaly of the cartilaginous ce…	PubMed:<1>10869470;<2>10869470;<3>10869470;<4>10869470;<5>10869470;<6>10869470;<7>10869470;
Mta2	Phenotype:<1>abnormal axial skeleton morphology, any structural anomaly of the articulated bones of the cranium and vertebral column;	PubMed:<1>18353770;
Mtss1	Phenotype:<1>decreased bone mineral content, reduction in the amount (usually in grams/cm of bone mineral divided by a bone-scanned area;	PubMed:<1>21406566;
Myd88	Phenotype:<1>decreased susceptibility to induced arthritis, less likely to be stricken with changes in the synovial membranes and thickening of articular structures, widespread degeneration of the collagen fibers in connective tissues, and by atrophy and rarefaction of bony structures that are induced by inflammatory responses caused by chemical or mechanical agents;	PubMed:<1>19218085;
Myo10	Phenotype:<1>increased rib number, greater than normal numbers of the pairs of bony structures that are elements of the body wall;<2>syndactyly, any degree of webbing or fusion of the digits, may involve only soft tissues or also can include bone;<3>abnormal digit morphology, any structural anomaly of the fingers or toes;<4>abnormal tail pigmentation, anomaly in the coloration of the tail due to …	PubMed:<1>-;<2>-;<3>-;<4>-;<5>-;<6>-;
Myo18a	Phenotype:<1>abnormal limb bud morphology, any structural anomaly of the mesenchymal outgrowth on the lateral trunk of the embryo that develops into the limbs;	PubMed:<1>-;
Ndfip1	Phenotype:<1>short tail, reduced length of tail compared to control;<2>abnormal tail morphology, any structural anomaly of the flexible elongated appendage located at the caudal end of the torso in many species; it is usually continuous with the vertebral column;	PubMed:<1>17137798;<2>17137798;
Ndst1	Phenotype:<1>delayed bone ossification, late onset of the formation of bone;<2>absent neurocranium, missing bones of the skull enclosing the brain;<3>absent mandible, missing the lower bony framework of the mouth where the inferior teeth are held;<4>abnormal cranium morphology, any structural anomaly of the bones of the head;<5>mandible hypoplasia, underdevelopment or reduced size, usually due to…	PubMed:<1>16020517;<2>16020517;<3>16020517;<4>16020517;<5>16020517;<6>18385133;<7>16020517;<8>24355925;<9>24355925;
Nfe2l2	Phenotype:<1>ameloblast degeneration, a retrogressive impairment of function or destruction of the epithelial cells of the inner later of the enamel organ of the developing tooth;<2>abnormal tooth morphology, atypical size, shape or hard tissue structure of the teeth;<3>abnormal enamel morphology, any structural anomaly of the hard outer coating of the exposed portion of the tooth;<4>abnormal inc…	PubMed:<1>15265007;<2>15210949;<3>15265007;<4>15265007;
Notch1	Phenotype:<1>abnormal vertebrae morphology, any structural anomaly of the bony segments of the spinal column;	PubMed:<1>22484060;
Nrarp	Phenotype:<1>abnormal vertebrae morphology, any structural anomaly of the bony segments of the spinal column;<2>rib fusion, appearance of one or more ribs as a single structure;<3>kinked tail, a sharp bend or zigzag in the tail;<4>decreased caudal vertebrae number, reduced number of the bony segments of the tail or tail remnant;<5>vertebral fusion, the union of one or more vertebrae into a single…	PubMed:<1>21795391;<2>21795391;<3>21795391;<4>21795391;<5>21998026;<6>21998026;<7>21998026;<8>21998026;<9>21998026;<10>21998026;<11>21795391;
Nras	Phenotype:<1>short tail, reduced length of tail compared to control;	PubMed:<1>9334313;
Nubp1	Phenotype:<1>syndactyly, any degree of webbing or fusion of the digits, may involve only soft tissues or also can include bone;<2>oligodactyly, congenital condition in which some digits or parts of digits are missing;<3>abnormal digit morphology, any structural anomaly of the fingers or toes;	PubMed:<1>23028652;<2>23028652;<3>23028652;
Omd	Phenotype:<1>osteoporosis, reduction in bone mass or atrophy of skeletal tissue; may lead to skeletal fragility;	PubMed:<1>-;
Pa2g4	Phenotype:<1>kinked tail, a sharp bend or zigzag in the tail;	PubMed:<1>19094237;
Pcsk5	Phenotype:<1>delayed bone ossification, late onset of the formation of bone;<2>increased bone mineral density, increase in the quatitative measurment value of mineral content of bone; BMD is used as an indicator of bone strength used as a measure of structural strength and screen for osteoporosis; bone mineral density is the ratio of bone mineral content to bone size;<3>abnormal xiphoid process m…	PubMed:<1>18378898;<2>-;<3>18519639;<4>18378898;<5>18519639;<6>18519639;<7>18519639;<8>18519639;<9>-;<10>-;<11>18519639;<12>18378898;<13>-;<14>-;<15>18378898;<16>18378898;<17>18519639;<18>18519639;<19>18519639;<20>18519639;<21>18519639;<22>18519639;<23>18519639;<24>18519639;<25>-;<26>18378898;<27>18378898;<28>-;
Pcsk6	Phenotype:<1>abnormal jaw morphology, any structural anomaly of the bony framework of the mouth where the teeth are held;<2>absent nasal capsule, absence of the cartilage around the developing nasal cavity of the embryo;	PubMed:<1>10809672;<2>10809672;
Pdgfa	Phenotype:<1>abnormal scapula morphology, any structural anomaly of either or both of the large, flat bones of the back part of the shoulder;<2>rib bifurcation, forking or division of ribs, may be a result of partial rib fusions;<3>rib fusion, appearance of one or more ribs as a single structure;<4>kyphosis, forward curvature of the spine, characterized by extensive flexion;<5>abnormal axial skel…	PubMed:<1>15361870;<2>15361870;<3>15361870;<4>23938297;<5>15361870;<6>15361870;<7>15361870;<8>23938297;
Pdgfc	Phenotype:<1>abnormal scapula morphology, any structural anomaly of either or both of the large, flat bones of the back part of the shoulder;<2>rib bifurcation, forking or division of ribs, may be a result of partial rib fusions;<3>rib fusion, appearance of one or more ribs as a single structure;<4>kyphosis, forward curvature of the spine, characterized by extensive flexion;<5>abnormal axial skel…	PubMed:<1>15361870;<2>15361870;<3>15361870;<4>23938297;<5>15361870;<6>15361870;<7>15361870;<8>15361870;
Pecam1	Phenotype:<1>joint inflammation, local accumulation of fluid, plasma proteins, and leukocytes in the joints;<2>increased susceptibility to induced arthritis, more likely to be stricken with changes in the synovial membranes and thickening of articular structures, widespread degeneration of the collagen fibers in connective tissues, and by atrophy and rarefaction of bony structures that are induce…	PubMed:<1>14613294;<2>14613294;
Pfn1	Phenotype:<1>kyphoscoliosis, kyphosis combined with scoliosis;<2>abnormal long bone hypertrophic chondrocyte zone, anomaly of the layer of the epiphyseal plate of a long bone where chondrocytes mature and enlarge;<3>abnormal chondrocyte morphology, any structural anomaly of a polymorphic cell that forms cartilage;<4>abnormal skeleton physiology, any functional anomaly of the bony framework of the…	PubMed:<1>19262563;<2>19262563;<3>19262563;<4>19262563;<5>-;<6>19262563;<7>19262563;<8>19262563;<9>19262563;<10>19262563;<11>19262563;
Phc2	Phenotype:<1>abnormal supraoccipital bone morphology, any structural anomaly of the bone on the dorsal side of the great foramen of the skull, usually forming a part of the occipital in the adult, but distinct in the young;<2>abnormal basioccipital bone morphology, any structural anomaly of the basilar process of the occipital bone in the base of the cranium, frequently forming a direct part of t…	PubMed:<1>21059868;<2>16024804;<3>16024804;<4>16024804;<5>16024804;<6>16024804;<7>16024804;<8>16024804;<9>16024804;<10>16024804;<11>16024804;<12>16024804;<13>16024804;<14>16024804;<15>21059868;<16>16024804;<17>24091011;<18>16024804;<19>16024804;<20>16024804;<21>16024804;<22>16024804;<23>16024804;<24>16024804;<25>16024804;<26>16024804;<27>16024804;
Phex	Phenotype:<1>increased bone mineral density, increase in the quatitative measurment value of mineral content of bone; BMD is used as an indicator of bone strength used as a measure of structural strength and screen for osteoporosis; bone mineral density is the ratio of bone mineral content to bone size;<2>decreased bone mineral density, reduction in the quatitative measurment value of mineral con…	PubMed:<1>16449303;<2>15029877;<3>1962291;<4>1962291;<5>15029877;<6>17710565;<7>15579309;<8>12414538;<9>22161748;<10>12414538;<11>16449303;<12>17710565;<13>18289812;<14>1962291;<15>22527485;<16>15029877;<17>15579309;<18>15029877;<19>12414538;<20>15029877;<21>15029877;<22>14751570;<23>15029877;<24>15029877;<25>1962291;<26>15579309;<27>22573557;<28>16449303;<29>15029877;<30>16449303;<31>15976027;<3…
Plk2	Phenotype:<1>delayed bone ossification, late onset of the formation of bone;	PubMed:<1>12972611;
Plvap	Phenotype:<1>kinked tail, a sharp bend or zigzag in the tail;	PubMed:<1>23237953;
Plxnd1	Phenotype:<1>abnormal vertebral body morphology, any structural anomaly of the main cylindrical portion of the vertebra ventral to the vertebral canal;<2>rib fusion, appearance of one or more ribs as a single structure;<3>short tail, reduced length of tail compared to control;<4>micrognathia, abnormally reduced size of the jaws, especially of the mandible;<5>fusion of vertebral bodies, improper u…	PubMed:<1>18992737;<2>18992737;<3>18992737;<4>-;<5>18992737;
Porcn	Phenotype:<1>short limbs, reduced average length of the extremities;<2>syndactyly, any degree of webbing or fusion of the digits, may involve only soft tissues or also can include bone;<3>oligodactyly, congenital condition in which some digits or parts of digits are missing;<4>abnormal autopod morphology, any structural anomaly of the distal elements of the limb of vertebrates including the pedal…	PubMed:<1>21768372;<2>21768372;<3>21768372;<4>21768372;<5>21768372;<6>22412863;<7>22412863;<8>21768372;<9>22412863;<10>22412863;<11>21768372;<12>21768372;<13>22412863;<14>22412863;
Ppargc1b	Phenotype:<1>decreased bone resorption, reduced amount of degradation of the organic and inorganic phases of bone by absorption, usually by the abnormal function or number of osteoclasts;<2>abnormal osteoclast differentiation, atypical production of or inability to produce the specialized phagocytic cells associated with the absorption and removal of the mineralized matrix of bone tissue;	PubMed:<1>20519122;<2>20519122;
Prdm1	Phenotype:<1>oligodactyly, congenital condition in which some digits or parts of digits are missing;	PubMed:<1>19737919;
Prkar1a	Phenotype:<1>decreased bone mineral density, reduction in the quatitative measurment value of mineral content of bone; BMD is used as an indicator of bone strength used as a measure of structural strength and screen for osteoporosis; bone mineral density is the ratio of bone mineral content to bone size;<2>abnormal bone mineralization, defect in the process by which minerals are deposited into bo…	PubMed:<1>20421483;<2>20421483;<3>20421483;<4>20421483;<5>20421483;<6>20421483,20940146;<7>20421483;
Psap	Phenotype:<1>kyphosis, forward curvature of the spine, characterized by extensive flexion;	PubMed:<1>17353235;
Psip1	Phenotype:<1>abnormal neurocranium morphology, any structural anomaly of the bones of the skull enclosing the brain;<2>abnormal nasal bone morphology, any structural anomaly of either of two rectangular bone plates forming the bridge of the nose;<3>abnormal vertebrae morphology, any structural anomaly of the bony segments of the spinal column;<4>abnormal rib morphology, any structural anomaly of …	PubMed:<1>16980622;<2>16980622;<3>16980622;<4>16980622;<5>16980622;<6>16980622;<7>16980622;<8>16980622;<9>16980622;<10>16980622;<11>16980622;<12>16980622;<13>16980622;<14>16980622;<15>16980622;<16>16980622;<17>16980622;<18>16980622;<19>16980622;<20>16980622;<21>16980622;<22>16980622;<23>16980622;<24>16980622;<25>16980622;<26>16980622;
Ptgs2	Phenotype:<1>abnormal bone healing, defects in the restoration of integrity to bone after trauma;<2>decreased susceptibility to induced arthritis, less likely to be stricken with changes in the synovial membranes and thickening of articular structures, widespread degeneration of the collagen fibers in connective tissues, and by atrophy and rarefaction of bony structures that are induced by inflam…	PubMed:<1>12054171;<2>16556900;<3>12054171;<4>10727451;
Ptpn1	Phenotype:<1>decreased bone mineral density, reduction in the quatitative measurment value of mineral content of bone; BMD is used as an indicator of bone strength used as a measure of structural strength and screen for osteoporosis; bone mineral density is the ratio of bone mineral content to bone size;	PubMed:<1>16845389;
Rac1	Phenotype:<1>abnormal forelimb morphology, any structural anomaly of the projecting rostral-most paired appendages of an animal trunk, used in particular for movement and grasping; usually denotes the arm or front limb in mammalian species;<2>absent hindlimb, absence of the projecting caudal-most paired appendages of an animal trunk, used in particular for movement and grasping; usually denotes t…	PubMed:<1>18423204;<2>18423204;
Ralgps2	Phenotype:<1>increased rib number, greater than normal numbers of the pairs of bony structures that are elements of the body wall;	PubMed:<1>-;
Rb1	Phenotype:<1>fragile skeleton, easily damaged or broken bones;<2>abnormal scapula morphology, any structural anomaly of either or both of the large, flat bones of the back part of the shoulder;<3>abnormal xiphoid process morphology, any structural anomaly of the caudal tip of the sternum;<4>kyphosis, forward curvature of the spine, characterized by extensive flexion;<5>abnormal cartilage morpholo…	PubMed:<1>11076674;<2>11076674;<3>11076674;<4>1406932;<5>8957005;<6>18559481;<7>8957005;<8>11076674;<9>11076674;<10>11076674;<11>11076674;<12>11076674;
Rgs10	Phenotype:<1>increased bone mineral density, increase in the quatitative measurment value of mineral content of bone; BMD is used as an indicator of bone strength used as a measure of structural strength and screen for osteoporosis; bone mineral density is the ratio of bone mineral content to bone size;<2>short limbs, reduced average length of the extremities;<3>increased width of hypertrophic ch…	PubMed:<1>17626792;<2>17626792;<3>17626792;<4>17626792;<5>17626792;<6>17626792;<7>17626792;
Rnd3	Phenotype:<1>domed cranium, increased curvature to the hemispherical shape of the upper cranial case;	PubMed:<1>23630292;
Rrm2	Phenotype:<1>increased bone mineral content, elevation in the amount (usually in grams/cm of bone mineral divided by a bone-scanned area;	PubMed:<1>-;
2016-09-10	Phenotype:<1>increased rib number, greater than normal numbers of the pairs of bony structures that are elements of the body wall;<2>abnormal thoracic vertebrae morphology, any structural anomaly of any or all of the thirteen bony segments of the spine located anterior to the lumbar vertebrae and posterior to the cervical vertebrae;<3>decreased rib number, fewer than normal numbers of the pairs o…	PubMed:<1>-;<2>-;<3>-;
Serinc3	Phenotype:<1>decreased bone mineral density, reduction in the quatitative measurment value of mineral content of bone; BMD is used as an indicator of bone strength used as a measure of structural strength and screen for osteoporosis; bone mineral density is the ratio of bone mineral content to bone size;<2>decreased rib number, fewer than normal numbers of the pairs of bony structures that make u…	PubMed:<1>-;<2>-;<3>-;
Serpinf1	Phenotype:<1>abnormal bone mineralization, defect in the process by which minerals are deposited into bone;<2>decreased bone strength, reduced ability of bone to endure the application of force without yielding or breaking;<3>decreased bone trabecula number, decreased number of intersecting plates and spicules in cancellous bone which form a meshwork of intercommunicating spaces filled with blood…	PubMed:<1>23413146;<2>23413146;<3>23413146;<4>23413146;<5>23413146;
Sin3b	Phenotype:<1>abnormal bone mineralization, defect in the process by which minerals are deposited into bone;	PubMed:<1>18332431;
Slc20a1	Phenotype:<1>abnormal bone mineralization, defect in the process by which minerals are deposited into bone;	PubMed:<1>20161774;
Slc20a2	Phenotype:<1>decreased bone mineral density, reduction in the quatitative measurment value of mineral content of bone; BMD is used as an indicator of bone strength used as a measure of structural strength and screen for osteoporosis; bone mineral density is the ratio of bone mineral content to bone size;<2>kyphosis, forward curvature of the spine, characterized by extensive flexion;<3>abnormal bo…	PubMed:<1>-;<2>-;<3>-;<4>-;<5>-;<6>-;
Slc39a1	Phenotype:<1>abnormal limb development, anomaly in the formation of the limbs;	PubMed:<1>16652366;
Slc4a2	Phenotype:<1>abnormal bone marrow cavity morphology, any structural anomaly of the medullary cavities of the bones;<2>osteopetrosis, excessive formation of dense trabecular bone and excessive calcified cartilage formation; may lead to anemia and extramedullary hematopoiesis;<3>failure of tooth eruption, inability of the teeth to grow into the oral cavity;<4>abnormal trabecular bone morphology, an…	PubMed:<1>23341620;<2>23341620;<3>15123620;<4>23341620;<5>23341620;<6>23341620;<7>15123620;<8>23341620;<9>23341620;<10>23341620;<11>23341620;<12>23341620;<13>23341620;
Slit3	Phenotype:<1>abnormal central tendon morphology, any structural anomaly of the three-lobed cloverleaf-shaped aponeurosis situated at the center of the diaphragm; the central tendon is fused with the fibrous pericardium that provides attachment for the muscle fibers;	PubMed:<1>12702769;
Sms	Phenotype:<1>decreased bone mineral density, reduction in the quatitative measurment value of mineral content of bone; BMD is used as an indicator of bone strength used as a measure of structural strength and screen for osteoporosis; bone mineral density is the ratio of bone mineral content to bone size;<2>lordosis, anteriorly convex curvature of the spine;<3>abnormal spine curvature, deviation f…	PubMed:<1>-;<2>-;<3>-;<4>-;
Socs2	Phenotype:<1>abnormal tibia morphology, any structural anomaly of the medial and larger of the two bones of the lower leg;<2>increased width of hypertrophic chondrocyte zone, increased width of cartilage cell matrix layer;<3>abnormal long bone epiphyseal plate proliferative zone, any anomaly of the germinal layer of the epiphyseal plate where cells are actively dividing as well as producing extra…	PubMed:<1>18803233;<2>18803233;<3>18803233;<4>10890450;<5>10890450;<6>10890450;<7>10890450;<8>18803233;<9>18803233;<10>10890450;<11>18803233;<12>18803233;<13>18803233;<14>18803233;<15>18803233;<16>18803233;
Socs3	Phenotype:<1>increased susceptibility to induced arthritis, more likely to be stricken with changes in the synovial membranes and thickening of articular structures, widespread degeneration of the collagen fibers in connective tissues, and by atrophy and rarefaction of bony structures that are induced by inflammatory responses caused by chemical or mechanical agents;	PubMed:<1>17510322;
Sp7	Phenotype:<1>abnormal trabecular bone morphology, any structural anomaly of bone that has a lattice-like or spongy structure; it is highly vascular and contains intercommunicating spaces filled with bone marrow;<2>abnormal vertebrae morphology, any structural anomaly of the bony segments of the spinal column;<3>abnormal rib morphology, any structural anomaly of the bones forming the bony wall of …	PubMed:<1>16203988;<2>11792318;<3>11792318;<4>11792318;<5>16203988;<6>11792318;<7>16203988;<8>11792318;<9>22869368;<10>11792318;<11>16203988;<12>22869368;<13>22869368;<14>16203988;
Spns2	Phenotype:<1>increased bone mineral density, increase in the quatitative measurment value of mineral content of bone; BMD is used as an indicator of bone strength used as a measure of structural strength and screen for osteoporosis; bone mineral density is the ratio of bone mineral content to bone size;<2>abnormal rib morphology, any structural anomaly of the bones forming the bony wall of the ch…	PubMed:<1>-;<2>-;<3>-;<4>-;<5>-;<6>-;
Spp1	Phenotype:<1>increased bone mineral density, increase in the quatitative measurment value of mineral content of bone; BMD is used as an indicator of bone strength used as a measure of structural strength and screen for osteoporosis; bone mineral density is the ratio of bone mineral content to bone size;<2>decreased bone mineral density, reduction in the quatitative measurment value of mineral con…	PubMed:<1>16939396;<2>16939396;<3>16939396;<4>10393964,11278791;<5>12073157;<6>9661074,10393964;<7>11181551;<8>11181551;<9>16939396;<10>16939396;
Spred1	Phenotype:<1>kinked tail, a sharp bend or zigzag in the tail;	PubMed:<1>15630138;
Src	Phenotype:<1>abnormal bone marrow cavity morphology, any structural anomaly of the medullary cavities of the bones;<2>osteopetrosis, excessive formation of dense trabecular bone and excessive calcified cartilage formation; may lead to anemia and extramedullary hematopoiesis;<3>abnormal tooth eruption, anomalies in the passage of a tooth through the alveolar process and perforation of the gums;<4>…	PubMed:<1>1997203;<2>1997203;<3>1997203;<4>1997203;<5>-;<6>1997203;<7>8634424;<8>1997203;<9>1997203;<10>8634424;<11>1997203;<12>1997203;<13>1997203;<14>1997203;<15>1997203;<16>1997203;<17>1997203;<18>1997203;<19>1997203;<20>1997203;<21>1997203;
Svep1	Phenotype:<1>abnormal limb morphology, any structural anomaly of the projecting paired appendages of an animal trunk, used in particular for movement and grasping; usually denotes the arm and/or legs in mammalian species;<2>abnormal tail morphology, any structural anomaly of the flexible elongated appendage located at the caudal end of the torso in many species; it is usually continuous with the …	PubMed:<1>-;<2>-;
Tal1	Phenotype:<1>abnormal bone marrow morphology, any structural anomaly of the soft tissue that fills the cavities of bones;	PubMed:<1>12552125;
Tead2	Phenotype:<1>abnormal vertebrae morphology, any structural anomaly of the bony segments of the spinal column;	PubMed:<1>20596238;
Tgfb1	Phenotype:<1>malocclusion, perturbations in the normal patterned arrangement of the teeth or alignment of the jaw, resulting in the incorrect position of biting or chewing surfaces of the upper and lower teeth;<2>brittle teeth, fragile and likely to break teeth;<3>degenerate molars, deterioration or loss over time of the molars;<4>ameloblast degeneration, a retrogressive impairment of function or…	PubMed:<1>24056369;<2>11116156;<3>24056369;<4>16674659;<5>24056369;<6>24056369;<7>24056369;<8>16674659;<9>16674659;<10>11116156;<11>16674659;<12>24056369;<13>24056369;<14>24056369;<15>24056369;
Tgfbr1	Phenotype:<1>premature suture closure, early fusion of the bones of the skull;<2>kyphosis, forward curvature of the spine, characterized by extensive flexion;<3>abnormal cartilage development, anomaly in the formation of the nonvascular, resilient, flexible connective tissue found primarily in joints, walls of the thorax, and tubular structures, but which also comprises most of the skeleton in ea…	PubMed:<1>24355923;<2>24355923;<3>21841138;
Timp1	Phenotype:<1>abnormal femur morphology, any structural anomaly of the long bone of the thigh;<2>abnormal humerus morphology, any structural anomaly of the bone of the forelimb that articulates with the scapula above and the radius and ulna below;	PubMed:<1>-;<2>-;
Tmed2	Phenotype:<1>abnormal tail bud morphology, anomalous formation of the primordial region of the embryo that arises to form the tail of the adult; appears approximately ten days following conception as a short stump, and then initiates elongation and thinning in normal development;<2>small tail bud, decreased size or area of the primordial region of the embryo that arises to form the tail of the ad…	PubMed:<1>20178780;<2>20178780;
Tnfrsf19	Phenotype:<1>absent incisors, absence of the pairs of long teeth that are the most anterior and prominent in the jaw;<2>abnormal tooth morphology, atypical size, shape or hard tissue structure of the teeth;<3>abnormal molar morphology, any structural anomaly of the most posterior teeth located on either side of the jaw, characterized by a large crown and broad chewing surface;<4>decreased molar n…	PubMed:<1>18689798;<2>18689798;<3>18689798;<4>18689798;
Tyrobp	Phenotype:<1>increased bone mineral density, increase in the quatitative measurment value of mineral content of bone; BMD is used as an indicator of bone strength used as a measure of structural strength and screen for osteoporosis; bone mineral density is the ratio of bone mineral content to bone size;<2>abnormal bone marrow cavity morphology, any structural anomaly of the medullary cavities of …	PubMed:<1>12569157;<2>15073337;<3>12569157;<4>15073337;<5>12569157;<6>17611620,15632019;<7>15073337;<8>20212065;<9>15073337;<10>12569157;<11>21841309;<12>15632019,17611620;<13>15632019,17611620;<14>15073337;<15>15632019;<16>15073337;<17>15632019;<18>15632019;<19>12569157;<20>15632019;<21>17611620;
Ube2d3	Phenotype:<1>decreased bone mineral content, reduction in the amount (usually in grams/cm of bone mineral divided by a bone-scanned area;	PubMed:<1>-;
Uhrf1	Phenotype:<1>abnormal sclerotome morphology, any structural anomaly of the group of mesenchymal cells that emerge from the ventromedial part of a somite and migrate toward the notochord; normally, sclerotomal cells from adjacent somites become merged in intersomitically located masses that are the primordia of the centra of the vertebrae;	PubMed:<1>17994007;
Vdr	Phenotype:<1>increased bone mineral density, increase in the quatitative measurment value of mineral content of bone; BMD is used as an indicator of bone strength used as a measure of structural strength and screen for osteoporosis; bone mineral density is the ratio of bone mineral content to bone size;<2>decreased bone mineral density, reduction in the quatitative measurment value of mineral con…	PubMed:<1>23389957;<2>9241280,11687634;<3>9241280;<4>9241280;<5>9241280;<6>9241280;<7>15976027;<8>9241280;<9>15998839;<10>25147982;<11>9241280;<12>9241280;<13>9275211;<14>11697802;<15>9275211;<16>11851870,11687634;<17>9275211;<18>17099775;<19>9241280;<20>17099775;<21>9241280;<22>23389957;<23>23389957;<24>25147982;<25>9275211;<26>9241280;<27>9241280;<28>23389957;<29>23389957;<30>23389957;<31>25147…
Wdr1	Phenotype:<1>abnormal osteoclast physiology, any functional anomaly of the specialized phagocytic cells associated with the absorption and removal of the mineralized matrix of bone tissue;<2>increased osteoclast cell number, greater than average number of the specialized phagocytic cells associated with the absorption and removal of the mineralized matrix of bone tissue;	PubMed:<1>17515402;<2>17515402;
Wif1	Phenotype:<1>increased osteosarcoma incidence, greater than the expected number of a malignant neoplasm derived form mesenchymal stem cells, osteoblasts or osteocytes, occurring in a specific population in a given time period; osteosarcoma is a highly invasive and destructive tumor rising in the skeleton with osteoid and immature woven bone;	PubMed:<1>19307728;
Zfand5	Phenotype:<1>abnormal neurocranium morphology, any structural anomaly of the bones of the skull enclosing the brain;<2>abnormal frontal bone morphology, any structural anomaly of the bone forming the forehead and roof of the eye orbit;<3>abnormal sternum morphology, any structural anomaly of the long flat bone of the chest that articulates with clavicle and first seven rib pairs; from rostral to …	PubMed:<1>17143286;<2>17143286;<3>17143286;<4>17143286;<5>17143286;
Zfp36	Phenotype:<1>arthritis, autoimmune joint inflammation, marked by changes in the synovial membranes and thickening of articular structures, widespread degeneration of the collagen fibers in connective tissues, and by atrophy and rarefaction of bony structures;<2>decreased susceptibility to induced arthritis, less likely to be stricken with changes in the synovial membranes and thickening of articu…	PubMed:<1>8630730;<2>26831084;

## Sheet: 3. Human skeletal phenotype
Table S2C DEGs associated with human skeletal diseases in orthologous (93 genes).
Gene Symbol	Human skeletal diseases	PubMed ID
Adamts10	Phenotype: <1>WeillMarchesani;	PubMed: <1>26394607;
Antxr2	Phenotype: <1>Hyaline fibromatosis syndrome;	PubMed: <1>26394607;
Arsb	Phenotype: <1>Mucopolysaccharidosis type 6 (Maroteaux-Lamy);	PubMed: <1>26394607;
Aspn	Phenotype: <1>Disc Degeneration Disease;	PubMed: <1>23185509;
Bmp1	Phenotype: <1>"Osteogenesis imperfecta, progressively deforming type (OI type 3)";	PubMed: <1>26394607;
Bmp2	Phenotype: <1>Brachydactyly type A2;	PubMed: <1>26394607;
Bmper	Phenotype: <1>Diaphanospondylodysostosis;	PubMed: <1>26394607;
Cdkn1c	Phenotype: <1>"IMAGE syndrome (intrauterine growth retardation, metaphyseal dysplasia, adrenal hypoplasia, and genital anomalies)"; <2>Hallermann-Streiff syndrome;	PubMed: <1>26394607; <2>26394607;
Cdt1	Phenotype: <1>Ear-patella-short stature syndrome (MeierGorlin);	PubMed: <1>26394607;
Cenpe	Phenotype: <1>"Microcephaly 13, primary, autosomal recessive";	PubMed: <1>25939055;
Cilp	Phenotype: <1>Disc Degeneration Disease;	PubMed: <1>23185509;
Col10a1	Phenotype: <1>"Metaphyseal dysplasia, Schmid type (MCS)";	PubMed: <1>26394607;
Col11a2	Phenotype: <1>Stickler syndrome type 3 (non-ocular); <2>Fibrochondrogenesis; <3>"Oto-spondylo-mega-epiphyseal dysplasia (OSMED), recessive type"; <4>"Oto-spondylo-mega-epiphyseal dysplasia (OSMED), dominant type (Weissenbacher-Zweymuller syndrome, Stickler syndrome type 3)";	PubMed: <1>26394607; <2>26394607; <3>26394607; <4>26394607;
Col2a1	Phenotype: <1>Achondrogenesis type 2 (ACG2; Langer-Saldino); <2>"Platyspondylic dysplasia, Torrance type"; <3>Hypochondrogenesis; <4>Spondyloepiphyseal dysplasia congenital (SEDC); <5>Spondyloepimetaphyseal dysplasia (SEMD) Strudwick type; <6>Kniest dysplasia; <7>Spondyloperipheral dysplasia; <8>Mild SED with premature onset arthrosis; <9>SED with metatarsal shortening (formerly Czech dysplasia);…	PubMed: <1>26394607; <2>26394607; <3>26394607; <4>26394607; <5>26394607; <6>26394607; <7>26394607; <8>26394607; <9>26394607; <10>26394607;
Col9a1	Phenotype: <1>Multiple epiphyseal dysplasia (MED) type 6 (EDM6); <2>"Stickler syndrome, recessive type";	PubMed: <1>26394607; <2>26394607;
Col9a2	Phenotype: <1>Multiple epiphyseal dysplasia (MED) type 2 (EDM2);	PubMed: <1>26394607;
Col9a3	Phenotype: <1>Multiple epiphyseal dysplasia (MED) type 3 (EDM3);	PubMed: <1>26394607;
Comp	Phenotype: <1>Pseudoachondroplasia (PSACH); <2>Multiple epiphyseal dysplasia (MED) type 1 (EDM1);	PubMed: <1>26394607; <2>26394607;
Ctnnb1	Phenotype: <1>Osteoporosis;	PubMed: <1>22504420;
Ctsk	Phenotype: <1>Pyknodysostosis;	PubMed: <1>26394607;
Cul7	Phenotype: <1>3-M syndrome;	PubMed: <1>26394607;
Ddx59	Phenotype: <1>Orofaciodigital syndrome V;	PubMed: <1>25939055;
Dkk1	Phenotype: <1>Osteoporosis;	PubMed: <1>22504420;
Dmp1	Phenotype: <1>"Hypophosphatemic rickets, autosomal recessive, type 1 (ARHR1)";	PubMed: <1>26394607;
Ebp	Phenotype: <1>"CDP, X-linked dominant, Conradi-H??nermann type (CDPX2)";	PubMed: <1>26394607;
Efnb1	Phenotype: <1>Craniofrontonasal syndrome;	PubMed: <1>26394607;
Ext1	Phenotype: <1>Multiple cartilaginous exostoses 1;	PubMed: <1>26394607;
Fbln1	Phenotype: <1>"Synpolydactyly (complex, fibulin1-associated)";	PubMed: <1>26394607;
Fbn1	Phenotype: <1>Geleophysic dysplasia; <2>Acromicric dysplasia; <3>Marfan syndrome;	PubMed: <1>26394607; <2>26394607; <3>26394607;
Fbn2	Phenotype: <1>Congenital contractural arachnodactyly;	PubMed: <1>26394607;
Fgfr2	Phenotype: <1>Crouzon syndrome, 123500 (3); Jackson-Weiss syndrome, 123150 (3); Beare-Stevenson cutis gyrata syndrome, 123790 (3); Pfeiffer syndrome, 101600(3); Apert syndrome, 101200 (3); Saethre-Chotzen syndrome, 101400 (3);Craniosynostosis, nonspecific (3); Gastric cancer, somatic, 613659 (3); Craniofacial-skeletal-dermatologic dysplasia, 101600 (3); Antley-Bixler syndrome without genital anom…	PubMed: <1>-; <2>26394607; <3>26394607; <4>26394607; <5>26394607; <6>26394607; <7>26394607;
Fgfr3	Phenotype: <1>Thanatophoric dysplasia type 1 (TD1); <2>Thanatophoric dysplasia type 2 (TD2); <3>Severe achondroplasia with developmental delay and acanthosis nigricans (SADDAN); <4>Achondroplasia; <5>Hypochondroplasia; <6>"Camptodactyly, tall stature and hearing loss syndrome (CATSHL)"; <7>Hypochondroplasia-like dysplasia(s); <8>Crouzon-like craniosynostosis with acanthosis nigricans (Crouzonoder…	PubMed: <1>26394607; <2>26394607; <3>26394607; <4>26394607; <5>26394607; <6>26394607; <7>26394607; <8>26394607; <9>26394607; <10>26394607;
Flnb	Phenotype: <1>Atelosteogenesis type 1 (AO1); <2>Atelosteogenesis type 3 (AO3); <3>Larsen syndrome (dominant); <4>Spondylo-carpal-tarsal dysplasia;	PubMed: <1>26394607; <2>26394607; <3>26394607; <4>26394607;
Fzd2	Phenotype: <1>"Omodysplasia, dominant";	PubMed: <1>26394607;
Galnt3	Phenotype: <1>Hyperostosis/hyperphosphatemia syndrome;	PubMed: <1>26394607;
Gja1	Phenotype: <1>Oculo-dento-osseous dysplasia (ODOD) mild type; <2>Oculo-dento-osseous dysplasia (ODOD) severe type; <3>"Craniometaphyseal dysplasia, autosomal recessive type"; <4>Diaphyseal medullary stenosis with malignant fibrous histiocytoma; <5>"Oculodentodigital dysplasia, Syndactyly type 3 (IV-V)";	PubMed: <1>26394607; <2>26394607; <3>26394607; <4>26394607; <5>26394607;
Glb1	Phenotype: <1>"GMI Gangliosidosis, several forms";	PubMed: <1>26394607;
Gnptab	Phenotype: <1>"Mucolipidosis II (I-cell disease), alpha/beta type"; <2>"Mucolipidosis III (PseudoHurler polydystrophy), alpha/beta type";	PubMed: <1>26394607; <2>26394607;
Gns	Phenotype: <1>Mucopolysaccharidosis type 3D (Sanfilippo D);	PubMed: <1>26394607;
Gpc6	Phenotype: <1>Omodysplasia;	PubMed: <1>26394607;
Gpx4	Phenotype: <1>"Spondylometaphyseal dysplasia, Sedaghatian type";	PubMed: <1>26394607;
Gusb	Phenotype: <1>Mucopolysaccharidosis type 7 (Sly);	PubMed: <1>26394607;
Hspg2	Phenotype: <1>"Dyssegmental dysplasia, SilvermanHandmaker type"; <2>"Dyssegmental dysplasia, RollandDesbuquois type"; <3>SchwartzJampel syndrome (myotonic chondrodystrophy);	PubMed: <1>26394607; <2>26394607; <3>26394607;
Ick	Phenotype: <1>Endocrine-cerebro-osteodysplasia (ECO);	PubMed: <1>26394607;
Idua	Phenotype: <1>Osteoporosis;	PubMed: <1>22504420;
Ifitm5	Phenotype: <1>Osteogenesis imperfecta with calcification of the interosseous membranes and/or hypertrophic callus (OI type 5);	PubMed: <1>26394607;
Ift172	Phenotype: <1>Asphyxiating thoracic dysplasia (ATD; Jeune);	PubMed: <1>26394607;
Ihh	Phenotype: <1>Acrocapitofemoral dysplasia; <2>Brachydactyly type A1; <3>Brachydactyly type A1; <4>Syndactyly type Lueken; <5>Syndactyly with craniosynostosis (Philadelphia type);	PubMed: <1>26394607; <2>26394607; <3>26394607; <4>26394607; <5>26394607;
Impad1	Phenotype: <1>Chondrodysplasia gPAPP type (includes CatelManzke-like syndrome;	PubMed: <1>26394607;
Insig2	Phenotype: <1>Osteoporosis;	PubMed: <1>22504420;
Kcnma1	Phenotype: <1>Osteoporosis;	PubMed: <1>22504420;
Lin7c	Phenotype: <1>Osteoporosis;	PubMed: <1>22504420;
Lrp4	Phenotype: <1>Sclerosteosis; <2>CenaniLenz syndactyly;	PubMed: <1>26394607; <2>26394607;
Ltbp2	Phenotype: <1>WeillMarchesani;	PubMed: <1>26394607;
Mafb	Phenotype: <1>Multicentric carpal-tarsal osteolysis with and without nephropathy;	PubMed: <1>26394607;
Matn3	Phenotype: <1>Multiple epiphyseal dysplasia (MED) type 5 (EDM5); <2>"SEMD, Matrilin type";	PubMed: <1>26394607; <2>26394607;
Mef2c	Phenotype: <1>Osteoporosis;	PubMed: <1>22504420;
Mmp13	Phenotype: <1>Metaphyseal anadysplasia type 1; <2>"Metaphyseal dysplasia, Spahr type";	PubMed: <1>26394607; <2>26394607;
Mmp9	Phenotype: <1>Metaphyseal anadysplasia type 2; <2>Disc Degeneration Disease;	PubMed: <1>26394607; <2>23185509;
Nek1	Phenotype: <1>SRPS type 2 (Majewski);	PubMed: <1>26394607;
Nfix	Phenotype: <1>MarshallSmith syndrome;	PubMed: <1>26394607;
Npr2	Phenotype: <1>Acromesomelic dysplasia type Maroteaux (AMDM); <2>Overgrowth with macrodactyly and NPR2 gain of function;	PubMed: <1>26394607; <2>26394607;
Obsl1	Phenotype: <1>3-M syndrome;	PubMed: <1>26394607;
Phex	Phenotype: <1>"Hypophosphatemic rickets, X-linked dominant";	PubMed: <1>26394607;
Pik3ca	Phenotype: <1>CLOVES;	PubMed: <1>26394607;
Pitx1	Phenotype: <1>Clubfoot, congenital, with or without deficiency of long bonesand/or mirror-image polydactyly, 119800 (3); Liebenberg syndrome, 186550 (4) ; <2>Liebenberg syndrome; <3>Congenital club foot;	PubMed: <1>-; <2>26394607; <3>26394607;
Plod2	Phenotype: <1>"Osteogenesis imperfecta, progressively deforming type (OI type 3)"; <2>Bruck syndrome type 2 (BS2);	PubMed: <1>26394607; <2>26394607;
Prkar1a	Phenotype: <1>Acrodysostosis; <2>Angel-shaped phalango-epiphyseal dysplasia (ASPED);	PubMed: <1>26394607; <2>26394607;
Ptch1	Phenotype: <1>Osteoporosis;	PubMed: <1>26733130;
Rab33b	Phenotype: <1>DyggveMelchiorClausen dysplasia (DMC);	PubMed: <1>26394607;
Ror2	Phenotype: <1>"Robinow syndrome, recessive type"; <2>Brachydactyly type B;	PubMed: <1>26394607; <2>26394607;
Rtel1	Phenotype: <1>Dyskeratosis congenita, autosomal recessive 5, 615190 (3);Dyskeratosis congenita, autosomal dominant 4, 615190 (3); Pulmonary fibrosis and/or bone marrow failure, telomere-related, 3, 616373 (3) ;	PubMed: <1>-;
Serpinf1	Phenotype: <1>"Osteogenesis imperfecta, progressively deforming type (OI type 3)"; <2>"Osteogenesis imperfecta, moderate form (OI type 4)";	PubMed: <1>26394607; <2>26394607;
Ski	Phenotype: <1>ShprintzenGoldberg syndrome;	PubMed: <1>26394607;
Slc35d1	Phenotype: <1>Schneckenbecken dysplasia;	PubMed: <1>26394607;
Sost	Phenotype: <1>Sclerosteosis; <2>"Endosteal hyperostosis, van Buchem type"; <3>Craniodiaphyseal dysplasia; <4>"Craniometadiaphyseal dysplasia, Wormian bone type"; <5>Endosteal sclerosis with cerebellar hypoplasia;	PubMed: <1>26394607; <2>26394607; <3>26394607; <4>26394607; <5>26394607;
Sox6	Phenotype: <1>Osteoporosis;	PubMed: <1>22504420;
Sox9	Phenotype: <1>Campomelic dysplasia (CD); <2>Brachydactyly with anonychia (Cooks syndrome); <3>Osteoporosis;	PubMed: <1>26394607; <2>26394607; <3>22504420;
Sp7	Phenotype: <1>"Osteogenesis imperfecta, progressively deforming type (OI type 3)"; <2>"Osteogenesis imperfecta, moderate form (OI type 4)";	PubMed: <1>26394607; <2>26394607;
Spp1	Phenotype: <1>Osteoporotic fracture;	PubMed: <1>22504420;
Stard3nl	Phenotype: <1>Osteoporosis;	PubMed: <1>22504420;
Sulf1	Phenotype: <1>Mesomelic dysplasia with acral synostoses (VerloesDavidPfeiffer type);	PubMed: <1>26394607;
Tbx15	Phenotype: <1>Cousin syndrome;	PubMed: <1>26394607;
Tgfb1	Phenotype: <1>Diaphyseal dysplasia CamuratiEngelmann;	PubMed: <1>26394607;
Tgfb2	Phenotype: <1>"LoeysDietz syndrome types 1A,1B, 2A, 2B, 3, 4"; <2>"LoeysDietz syndrome types 1A,1B, 2A, 2B, 3, 4";	PubMed: <1>26394607; <2>26394607;
Tgfbr1	Phenotype: <1>"LoeysDietz syndrome types 1A,1B, 2A, 2B, 3, 4";	PubMed: <1>26394607;
Thbs2	Phenotype: <1>Disc Degeneration Disease;	PubMed: <1>23185509;
Trip11	Phenotype: <1>Achondrogenesis type 1A (ACG1A);	PubMed: <1>26394607;
Trps1	Phenotype: <1>Tricho-rhino-phalangeal dysplasia types 1/3;	PubMed: <1>26394607;
Trpv4	Phenotype: <1>Metatropic dysplasia; <2>"Spondyloepimetaphyseal dysplasia, Maroteaux type (Pseudo-Morquio syndrome type 2)"; <3>"Spondylometaphyseal dysplasia, Kozlowski type"; <4>"Brachyolmia, autosomal dominant type"; <5>Familial digital arthropathy with brachydactyly;	PubMed: <1>26394607; <2>26394607; <3>26394607; <4>26394607; <5>26394607;
Wdr35	Phenotype: <1>SRPS type 5; <2>"Cranioectodermal dysplasia (LevinSensenbrenner) type 1, 2";	PubMed: <1>26394607; <2>26394607;
Wnt4	Phenotype: <1>Osteoporosis;	PubMed: <1>22504420;
Wnt5b	Phenotype: <1>Osteoporosis;	PubMed: <1>22504420;
