# Supplementary material for: Synergistic co-regulation and competition by a SOX9-GLI-FOXA phasic transcriptional network coordinate chondrocyte differentiation transitions
Source: PLoS Genet. 2018 Apr 16;14(4):e1007346. doi: 10.1371/journal.pgen.1007346 (PMC5919691; doi:10.1371/journal.pgen.1007346)
Supplement: S7 Table — The SOX9 monomer (SOX9 COL2C1, COL2C2, COL2C3 and consensus from Transfac database), dimer binding sites and GLI binding sites were screened in the conserved noncoding DNA elements for DEGs. (A) Numbers of SOX9 and GLI motifs nearby SOX9 peaks in DEGs. (B) Summary of SOX9 and GLI motifs nearby SOX9 peaks in DEGs. (C to G) Prediction of SOX9 monomer and dimer binding sites in DEGs. (H) Prediction of GLI motifs nearby SOX9 peaks in DEGs. (XLSX) [file pgen.1007346.s011.xlsx]

## Sheet: 3. GW SOX9 TRANSFAC motif
Table S6.C The complete set of genome-wide predicted SOX9 DNA binding motif (TRANSFAC) for all differentially expressed genes.
Chromosome	Motif start position	endPosition	DNA conservation score	Motif DNA strand	Gene strand	Motif distance to TSS (bp)	Gene	DNA binding similarity score	Matched sequence
chr11	84326051	84326060	0	+	-	-973	Aatf	80.9282	atattgcta
chr11	84326168	84326177	0	+	-	-856	Aatf	80.5947	ccatggtgt
chr11	84326180	84326189	0	+	-	-844	Aatf	92.9198	ttattgttt
chr11	84326880	84326889	478	+	-	-144	Aatf	80.3978	ccatggtca
chr11	84327228	84327237	0	+	-	204	Aatf	86.3678	tgattgtgc
chr11	84327521	84327530	0	+	-	497	Aatf	84.113	ttattgata
chr11	84327547	84327556	0	+	-	523	Aatf	83.8296	cgatggttg
chr11	84327568	84327577	0	+	-	544	Aatf	91.0542	agattgttt
chr11	84326354	84326363	256	-	-	-670	Aatf	86.4879	gcacaatta
chr11	84326686	84326695	0	-	-	-338	Aatf	85.6006	agacaattt
chr11	84225780	84225789	672	-	-	-101244	Aatf	85.9516	tcacaatta
chr11	84225795	84225804	672	-	-	-101229	Aatf	87.4484	gcacaataa
chr11	84225810	84225819	672	-	-	-101214	Aatf	80.7527	tagcaattc
chr11	84236613	84236622	250	+	-	-90411	Aatf	83.8348	caattgaaa
chr11	84236610	84236619	250	-	-	-90414	Aatf	83.6139	cttcaattg
chr11	84236933	84236942	538	-	-	-90091	Aatf	99.7792	aaacaatgg
chr11	84245157	84245166	435	+	-	-81867	Aatf	84.4285	gtattgatt
chr11	84245203	84245212	387	+	-	-81821	Aatf	87.3079	caattgctc
chr11	84245200	84245209	387	-	-	-81824	Aatf	98.199	gaacaattg
chr11	84247160	84247169	596	-	-	-79864	Aatf	80.1466	aaactatgt
chr11	84247872	84247881	484	-	-	-79152	Aatf	87.3462	agacaataa
chr11	84255970	84255979	262	-	-	-71054	Aatf	85.9715	taaccatgg
chr11	84259361	84259370	411	+	-	-67663	Aatf	81.9526	caattggag
chr11	84259358	84259367	411	-	-	-67666	Aatf	89.4868	aatcaattg
chr11	84259377	84259386	411	-	-	-67647	Aatf	83.7724	gtgcaatgg
chr11	84259429	84259438	411	-	-	-67595	Aatf	92.6598	taacaatgt
chr11	84261910	84261919	563	+	-	-65114	Aatf	87.2679	ttattgtaa
chr11	84262133	84262142	545	+	-	-64891	Aatf	80.1897	cttttgttt
chr11	84264259	84264268	623	+	-	-62765	Aatf	83.3479	tgattgatt
chr11	84264171	84264180	623	-	-	-62853	Aatf	80.5319	cagcaatta
chr11	84264234	84264243	623	-	-	-62790	Aatf	80.2831	aagcaattt
chr11	84274102	84274111	534	-	-	-52922	Aatf	86.2671	acacaatta
chr11	84277568	84277577	445	-	-	-49456	Aatf	94.1272	ttacaatgg
chr11	84277808	84277817	630	+	-	-49216	Aatf	93.2867	ctattgtaa
chr11	84278054	84278063	630	-	-	-48970	Aatf	85.7307	ccacaatta
chr11	84278068	84278077	630	-	-	-48956	Aatf	88.0681	acacaatga
chr11	84278186	84278195	692	-	-	-48838	Aatf	88.888	aagcaatgg
chr11	84278457	84278466	692	-	-	-48567	Aatf	80.1631	aagcaatct
chr11	84278772	84278781	692	-	-	-48252	Aatf	81.9074	gaccaatca
chr11	84279008	84279017	481	+	-	-48016	Aatf	86.2656	tgattgtct
chr11	84278949	84278958	481	-	-	-48075	Aatf	87.7526	tcacaatgc
chr11	84279028	84279037	481	-	-	-47996	Aatf	86.2671	acacaatta
chr11	84285381	84285390	372	-	-	-41643	Aatf	84.4285	aatcaataa
chr11	84293251	84293260	372	-	-	-33773	Aatf	85.3014	ctacaattt
chr11	84293414	84293423	554	+	-	-33610	Aatf	82.8692	tcattgctt
chr11	84293343	84293352	554	-	-	-33681	Aatf	83.0324	tatcaatcc
chr11	84294309	84294318	256	-	-	-32715	Aatf	80.4115	gaacaaggg
chr11	84294981	84294990	339	+	-	-32043	Aatf	85.4022	agattgtaa
chr11	84295440	84295449	723	+	-	-31584	Aatf	80.2642	ctagtgttt
chr11	84295505	84295514	723	+	-	-31519	Aatf	85.2689	gcattgatt
chr11	84295532	84295541	723	+	-	-31492	Aatf	87.4484	ttattgtgc
chr11	84295075	84295084	723	-	-	-31949	Aatf	93.1407	gaacaatac
chr11	84295130	84295139	723	-	-	-31894	Aatf	80.5319	cagcaatta
chr11	84295245	84295254	723	-	-	-31779	Aatf	84.8256	ccacaatct
chr11	84295356	84295365	723	-	-	-31668	Aatf	82.8115	catcaatca
chr11	84295606	84295615	723	-	-	-31418	Aatf	92.6043	taacaataa
chr11	84295765	84295774	344	-	-	-31259	Aatf	86.3073	ttacaattc
chr11	84295987	84295996	276	-	-	-31037	Aatf	86.0586	gtacaattt
chr11	84296615	84296624	566	-	-	-30409	Aatf	90.5178	caacaatct
chr11	84296628	84296637	566	-	-	-30396	Aatf	84.7047	gatcaatgt
chr11	84302769	84302778	281	-	-	-24255	Aatf	92.3835	caacaataa
chr11	84303653	84303662	262	+	-	-23371	Aatf	82.4739	ctattgcct
chr11	84303700	84303709	262	+	-	-23324	Aatf	86.7983	atattgtat
chr11	84309281	84309290	404	-	-	-17743	Aatf	87.8596	gtacaatgt
chr11	84309523	84309532	573	+	-	-17501	Aatf	85.2689	gcattgatt
chr11	84309887	84309896	658	-	-	-17137	Aatf	93.7603	aaacaatgc
chr11	84310063	84310072	658	-	-	-16961	Aatf	80.2831	aagcaattt
chr11	84310284	84310293	441	-	-	-16740	Aatf	80.4178	acactatag
chr11	84311488	84311497	262	-	-	-15536	Aatf	86.3678	gcacaatca
chr11	84316385	84316394	565	+	-	-10639	Aatf	99.7792	ccattgttt
chr11	84316516	84316525	565	+	-	-10508	Aatf	85.6674	ctatggttc
chr11	84316382	84316391	565	-	-	-10642	Aatf	83.9496	caaccattg
chr11	84319034	84319043	315	+	-	-7990	Aatf	85.2689	tcattgatt
chr11	84330137	84330146	416	-	-	3113	Aatf	82.9131	ctccaatag
chr11	84330145	84330154	416	-	-	3121	Aatf	87.4484	gcacaataa
chr11	84330778	84330787	309	+	-	3754	Aatf	82.3956	ctattgcaa
chr11	84330904	84330913	492	-	-	3880	Aatf	90.8587	taacaattt
chr4	53173132	53173141	0	+	-	365	Abca1	97.9781	caattgttt
chr4	53173426	53173435	0	+	-	659	Abca1	84.4839	acattgatt
chr4	53171785	53171794	0	-	-	-982	Abca1	81.6976	tcccaatcg
chr4	53171911	53171920	0	-	-	-856	Abca1	80.4106	gaacaaaag
chr4	53173129	53173138	0	-	-	362	Abca1	81.2142	ctgcaattg
chr4	53043742	53043751	482	-	-	-129025	Abca1	86.9121	tcacaatac
chr4	53043747	53043756	482	-	-	-129020	Abca1	85.8378	atacaattt
chr4	53044123	53044132	431	-	-	-128644	Abca1	91.3951	gaacaattt
chr4	53046346	53046355	428	-	-	-126421	Abca1	88.3517	cagcaatgg
chr4	53046643	53046652	549	+	-	-126124	Abca1	86.2671	gaattgtgt
chr4	53055672	53055681	296	-	-	-117095	Abca1	88.0681	acacaatgc
chr4	53059446	53059455	428	+	-	-113321	Abca1	91.1742	aaattgttt
chr4	53059534	53059543	428	-	-	-113233	Abca1	86.6065	ggacaatta
chr4	53100025	53100034	296	+	-	-72742	Abca1	90.6379	aaattgttg
chr4	53121160	53121169	299	-	-	-51607	Abca1	83.5352	gggcaatgg
chr4	53121230	53121239	408	+	-	-51537	Abca1	87.5099	caattggta
chr4	53121227	53121236	408	-	-	-51540	Abca1	92.2859	acacaattg
chr4	53133038	53133047	405	-	-	-39729	Abca1	81.2437	aagcaatat
chr4	53143210	53143219	378	+	-	-29557	Abca1	94.0869	ccattgtgt
chr4	53143225	53143234	378	+	-	-29542	Abca1	94.0869	ccattgtgt
chr4	53143240	53143249	378	+	-	-29527	Abca1	87.2276	gtattgtgt
chr4	53143255	53143264	378	+	-	-29512	Abca1	94.0869	ccattgtgt
chr4	53143285	53143294	378	+	-	-29482	Abca1	94.0869	ccattgtgt
chr4	53143300	53143309	378	+	-	-29467	Abca1	93.7714	ccattgtga
chr4	53143315	53143324	378	+	-	-29452	Abca1	94.0869	ccattgtgt
chr4	53143330	53143339	378	+	-	-29437	Abca1	87.2276	gtattgtgt
chr4	53143345	53143354	378	+	-	-29422	Abca1	93.823	ctattgtac
chr4	53144006	53144015	427	+	-	-28761	Abca1	91.9593	gaattgttt
chr4	53159515	53159524	390	-	-	-13252	Abca1	84.0527	agccaatgg
chr4	53175208	53175217	358	-	-	2441	Abca1	86.4142	caactatgg
chr4	53178194	53178203	276	+	-	5427	Abca1	81.5968	caattgggg
chr4	53178191	53178200	276	-	-	5424	Abca1	97.9781	aaacaattg
chr4	53182378	53182387	392	-	-	9611	Abca1	82.1465	catcaattt
chr11	110028573	110028582	0	+	-	-937	Abca9	87.3233	acattgtaa
chr11	110028643	110028652	0	+	-	-867	Abca9	80.504	aaattgctc
chr11	110028685	110028694	0	+	-	-825	Abca9	81.0215	aaattggtt
chr11	110029471	110029480	0	+	-	-39	Abca9	80.834	ccactgttt
chr11	110029923	110029932	0	+	-	413	Abca9	85.7177	agattgtat
chr11	110030335	110030344	0	+	-	825	Abca9	90.7387	agattgtta
chr11	110028949	110028958	0	-	-	-561	Abca9	81.169	gagcaatcc
chr11	110029055	110029064	0	-	-	-455	Abca9	85.9715	taaccatgg
chr11	110029801	110029810	0	-	-	291	Abca9	82.0841	aagcaatgt
chr11	110030145	110030154	0	-	-	635	Abca9	89.0068	gaccaatag
chr11	110030184	110030193	0	-	-	674	Abca9	86.782	ggacaatat
chr11	110030442	110030451	0	-	-	932	Abca9	88.1866	agacaatga
chr8	126477077	126477086	383	-	-	-29945	Abcb10	91.423	caacaatta
chr6	58534236	58534245	0	+	+	-280	Abcg2	93.89	ccattgtca
chr6	58534367	58534376	0	+	+	-149	Abcg2	88.4075	tcattgtcc
chr6	58534485	58534494	0	+	+	-31	Abcg2	85.6106	tgattgtgg
chr6	58534825	58534834	296	+	+	309	Abcg2	86.3856	gaattgtct
chr6	58535080	58535089	0	+	+	564	Abcg2	83.6076	tcattggtt
chr6	58535382	58535391	0	+	+	866	Abcg2	85.2689	gcattgatt
chr6	58534073	58534082	0	-	+	-443	Abcg2	87.4016	agacaatgt
chr6	58534917	58534926	296	-	+	401	Abcg2	86.0701	tgacaatta
chr6	58444925	58444934	312	+	+	-89592	Abcg2	85.8315	tgattgtga
chr6	58454904	58454913	281	-	+	-79613	Abcg2	87.3462	agacaataa
chr6	58477742	58477751	522	+	+	-56775	Abcg2	83.8284	gcattggtc
chr6	58476687	58476696	522	-	+	-57830	Abcg2	87.5112	cagcaatag
chr6	58477110	58477119	522	-	+	-57407	Abcg2	82.9316	catcaattc
chr6	58482506	58482515	353	+	+	-52011	Abcg2	92.4045	caattgtct
chr6	58482503	58482512	353	-	+	-52014	Abcg2	83.6139	cttcaattg
chr6	58561556	58561565	250	+	+	27039	Abcg2	81.8066	taattggtt
chr6	58600496	58600505	292	-	+	65979	Abcg2	82.988	gaccaataa
chr6	58628469	58628478	267	-	+	93952	Abcg2	81.4924	cagcaatac
chr6	58659416	58659425	323	-	+	124899	Abcg2	92.9753	aaacaatgt
chr6	58659664	58659673	368	+	+	125147	Abcg2	92.7101	ctattgtgg
chr6	58659731	58659740	368	-	+	125214	Abcg2	89.6264	aaccaatgg
chr6	58660886	58660895	363	-	+	126369	Abcg2	86.3856	agacaatta
chr6	58662741	58662750	599	-	+	128224	Abcg2	82.3689	atccaatcg
chr6	58663477	58663486	599	-	+	128960	Abcg2	87.2276	acacaataa
chr6	58663540	58663549	599	-	+	129023	Abcg2	85.6674	gaaccatag
chr6	58663690	58663699	599	-	+	129173	Abcg2	88.0681	acacaatga
chr6	58664148	58664157	374	-	+	129631	Abcg2	86.4425	acacaatat
chr6	58664199	58664208	374	-	+	129682	Abcg2	82.0287	aagcaatac
chr6	58664349	58664358	366	-	+	129832	Abcg2	90.9723	tatcaatgg
chr6	58664531	58664540	296	+	+	130014	Abcg2	87.3233	acattgtaa
chr6	58665899	58665908	344	-	+	131382	Abcg2	81.2424	gaccaattt
chr6	58666200	58666209	285	-	+	131683	Abcg2	80.1631	aagcaatct
chr6	58666254	58666263	383	-	+	131737	Abcg2	80.9481	aagcaatcc
chr6	58666338	58666347	453	-	+	131821	Abcg2	81.2891	gagcaattc
chr6	58666518	58666527	262	-	+	132001	Abcg2	85.7141	agtcaatgg
chr6	58666740	58666749	443	+	+	132223	Abcg2	86.4828	atattgtaa
chr6	58666735	58666744	443	-	+	132218	Abcg2	83.8643	gatcaatat
chr6	58666767	58666776	443	-	+	132250	Abcg2	80.1631	aagcaatct
chr6	58666950	58666959	371	+	+	132433	Abcg2	91.9704	caattgtga
chr6	58666947	58666956	371	-	+	132430	Abcg2	87.3079	gagcaattg
chr6	58666997	58667006	365	-	+	132480	Abcg2	89.8473	gaccaatgg
chr6	58667107	58667116	412	+	+	132590	Abcg2	87.2891	caattggtg
chr6	58667104	58667113	412	-	+	132587	Abcg2	97.4418	caacaattg
chr6	58667301	58667310	474	-	+	132784	Abcg2	88.3517	cagcaatgg
chr6	58667731	58667740	455	+	+	133214	Abcg2	99.2428	ccattgttg
chr6	58667823	58667832	455	-	+	133306	Abcg2	81.4924	cagcaatac
chr6	58668361	58668370	583	+	+	133844	Abcg2	83.5516	ccattgcat
chr6	58668647	58668656	583	+	+	134130	Abcg2	84.5108	ccattggac
chr6	58667985	58667994	583	-	+	133468	Abcg2	94.0869	acacaatgg
chr6	58668100	58668109	583	-	+	133583	Abcg2	86.4425	acacaatat
chr6	58668163	58668172	583	-	+	133646	Abcg2	85.8378	atacaattt
chr6	58668488	58668497	583	-	+	133971	Abcg2	83.6187	tcccaatgg
chr6	58668906	58668915	583	-	+	134389	Abcg2	80.7147	taacaaagg
chr6	58672950	58672959	309	-	+	138433	Abcg2	80.2642	aaacattag
chr6	58685653	58685662	262	+	+	151136	Abcg2	80.9317	tcatagttt
chr6	58685757	58685766	262	+	+	151240	Abcg2	82.8692	tcattgctt
chr6	58685774	58685783	262	+	+	151257	Abcg2	88.1083	tcattgtaa
chr6	58685746	58685755	262	-	+	151229	Abcg2	86.287	aaaccatgg
chr6	58712834	58712843	353	+	+	178317	Abcg2	92.6417	caattgtat
chr6	58712831	58712840	353	-	+	178314	Abcg2	98.199	gaacaattg
chr9	106350098	106350107	0	+	-	89	Abhd14a	91.6438	gaattgtta
chr9	106349046	106349055	0	-	-	-963	Abhd14a	85.4149	cttcaatgg
chr9	106349250	106349259	0	-	-	-759	Abhd14a	91.9593	aaacaattc
chr9	106349446	106349455	0	-	-	-563	Abhd14a	81.4457	caccaatat
chr9	106350140	106350149	0	-	-	131	Abhd14a	82.1465	catcaattt
chr9	106350771	106350780	0	-	-	762	Abhd14a	85.4898	gatcaatga
chr9	106350991	106351000	0	-	-	982	Abhd14a	84.3373	cgtcaatag
chr9	106342409	106342418	285	+	-	-7600	Abhd14a	87.4484	ttattgtgc
chr9	106343384	106343393	303	-	-	-6625	Abhd14a	80.2682	aaaccatga
chr9	106343460	106343469	303	-	-	-6549	Abhd14a	81.3255	gaacactgg
chr1	60465538	60465547	0	+	+	-1000	Abi2	84.8256	agattgtgg
chr1	60465704	60465713	0	+	+	-834	Abi2	93.9812	tcattgttc
chr1	60467486	60467495	0	+	+	948	Abi2	81.6865	tgattggtt
chr1	60466213	60466222	0	-	+	-325	Abi2	80.7147	taacaaagg
chr1	60467421	60467430	0	-	+	883	Abi2	81.1526	gaactatga
chr1	60456865	60456874	353	+	+	-9674	Abi2	81.0549	ccactgttc
chr1	60469541	60469550	250	+	+	3002	Abi2	84.1684	acattgata
chr1	60470066	60470075	244	+	+	3527	Abi2	85.7307	taattgtgg
chr1	60488178	60488187	303	+	+	21639	Abi2	84.8256	agattgtgg
chr1	60488191	60488200	303	+	+	21652	Abi2	85.9501	ggattgtca
chr1	60488273	60488282	303	+	+	21734	Abi2	83.3144	ccattgcct
chr1	60503978	60503987	395	+	+	37439	Abi2	82.3674	aaattgata
chr1	60504021	60504030	395	+	+	37482	Abi2	85.8378	aaattgtat
chr1	60521667	60521676	315	-	+	55128	Abi2	86.4864	ggacaatcc
chr1	60521907	60521916	323	-	+	55368	Abi2	87.047	ctacaataa
chr1	60536053	60536062	392	+	+	69514	Abi2	91.9593	gaattgttt
chr1	60536172	60536181	296	+	+	69633	Abi2	87.2679	ttattgtaa
chr1	60537770	60537779	496	-	+	71231	Abi2	91.1742	aaacaattt
chr1	60537933	60537942	480	+	+	71394	Abi2	85.8378	aaattgtat
chr16	56477475	56477484	0	+	+	-481	Abi3bp	85.3986	ccattgaca
chr16	56477559	56477568	0	+	+	-397	Abi3bp	81.6865	ggattggtt
chr16	56477713	56477722	0	+	+	-243	Abi3bp	91.275	agattgttc
chr16	56478400	56478409	0	+	+	444	Abi3bp	92.7101	ctattgtgg
chr16	56478664	56478673	330	+	+	708	Abi3bp	80.2831	aaattgctt
chr16	56476988	56476997	0	-	+	-968	Abi3bp	84.113	tatcaataa
chr16	56477069	56477078	0	-	+	-887	Abi3bp	84.7047	gatcaatgt
chr16	56477281	56477290	0	-	+	-675	Abi3bp	80.5947	acaccatgg
chr16	56477301	56477310	0	-	+	-655	Abi3bp	80.7219	ccactatgg
chr16	56478188	56478197	250	-	+	232	Abi3bp	87.0191	gtacaatat
chr16	56278986	56278995	462	+	+	-198971	Abi3bp	88.888	ccattgctt
chr16	56311174	56311183	276	+	+	-166783	Abi3bp	86.3073	gaattgtaa
chr16	56345888	56345897	438	+	+	-132069	Abi3bp	90.7514	ccattgatg
chr16	56347128	56347137	347	+	+	-130829	Abi3bp	80.0912	ttatagttt
chr16	56353148	56353157	544	-	+	-124809	Abi3bp	85.1778	cgtcaatgg
chr16	56396838	56396847	335	+	+	-81119	Abi3bp	80.2642	ctagtgttt
chr16	56402300	56402309	339	+	+	-75657	Abi3bp	83.1524	taattgata
chr16	56402252	56402261	339	-	+	-75705	Abi3bp	82.2473	tatcaatct
chr16	56422927	56422936	424	-	+	-55030	Abi3bp	80.0912	aaactataa
chr16	56446870	56446879	347	+	+	-31087	Abi3bp	91.7495	caattgtgg
chr16	56446867	56446876	347	-	+	-31090	Abi3bp	81.7505	atgcaattg
chr16	56461775	56461784	335	-	+	-16182	Abi3bp	83.0152	ctgcaatgg
chr16	56504462	56504471	318	+	+	26505	Abi3bp	84.113	ttattgata
chr16	56504541	56504550	326	-	+	26584	Abi3bp	81.4791	gcactatgg
chr16	56518081	56518090	256	+	+	40124	Abi3bp	82.6829	aaattgatt
chr16	56520782	56520791	256	+	+	42825	Abi3bp	87.8875	gcattgtag
chr16	56590678	56590687	387	+	+	112721	Abi3bp	80.4106	cttttgttc
chr16	56603995	56604004	262	+	+	126038	Abi3bp	85.1108	ctattgaat
chr16	56608393	56608402	250	+	+	130436	Abi3bp	86.4142	ccatagttg
chr16	56608390	56608399	250	-	+	130433	Abi3bp	85.6674	gaaccatag
chr16	56614975	56614984	289	+	+	137018	Abi3bp	87.087	caattgctt
chr16	56614972	56614981	289	-	+	137015	Abi3bp	87.087	aagcaattg
chr16	56663024	56663033	335	+	+	185067	Abi3bp	85.131	ctatggtta
chr16	56663021	56663030	335	-	+	185064	Abi3bp	81.2985	ttactatgg
chr16	56681424	56681433	328	-	+	203467	Abi3bp	90.6379	caacaattt
chr1	158488569	158488578	0	+	+	-610	Abl2	84.1503	caattgaat
chr1	158489771	158489780	267	+	+	592	Abl2	84.8256	agattgtgg
chr1	158490036	158490045	0	+	+	857	Abl2	83.0712	gcattggtg
chr1	158488566	158488575	0	-	+	-613	Abl2	83.2582	cctcaattg
chr1	158455984	158455993	267	+	+	-33196	Abl2	85.4022	agattgtaa
chr1	158456652	158456661	474	+	+	-32528	Abl2	85.7307	taattgtgg
chr1	158456745	158456754	474	+	+	-32435	Abl2	80.5683	ccagtgttg
chr1	158465542	158465551	604	+	+	-23638	Abl2	93.5859	ctattgtcc
chr1	158465455	158465464	604	-	+	-23725	Abl2	87.7526	tcacaatgc
chr1	158470915	158470924	416	+	+	-18265	Abl2	91.1742	aaattgttt
chr1	158470942	158470951	416	+	+	-18238	Abl2	92.4389	acattgttg
chr1	158470882	158470891	416	-	+	-18298	Abl2	100	gaacaatgg
chr1	158495884	158495893	303	+	+	6704	Abl2	80.7527	taattgcta
chr1	158532720	158532729	427	+	+	43540	Abl2	86.9505	ccatagttt
chr1	158566293	158566302	272	+	+	77113	Abl2	81.1526	tcatagttc
chr1	158576288	158576297	296	-	+	87108	Abl2	86.2656	agacaatca
chr1	158579533	158579542	585	+	+	90353	Abl2	80.2977	ccactgttg
chr1	158579557	158579566	585	+	+	90377	Abl2	91.6438	taattgtta
chr1	158579563	158579572	585	+	+	90383	Abl2	87.2679	ttattgtaa
chr1	158579580	158579589	585	+	+	90400	Abl2	97.8581	cgattgttt
chr19	57289620	57289629	0	+	-	-902	Ablim1	86.4425	atattgtgt
chr19	57290943	57290952	0	+	-	421	Ablim1	80.635	ccatggtaa
chr19	57290953	57290962	0	+	-	431	Ablim1	87.087	caattgctt
chr19	57291084	57291093	0	+	-	562	Ablim1	88.0681	gcattgtgt
chr19	57291183	57291192	0	+	-	661	Ablim1	91.3029	tgattgttg
chr19	57291286	57291295	0	+	-	764	Ablim1	98.4023	ctattgttg
chr19	57289839	57289848	0	-	-	-683	Ablim1	85.3619	acacaatct
chr19	57289911	57289920	0	-	-	-611	Ablim1	80.5683	caacactgg
chr19	57290405	57290414	315	-	-	-117	Ablim1	85.7028	gcacaattt
chr19	57290950	57290959	0	-	-	428	Ablim1	87.087	aagcaattg
chr19	57291501	57291510	0	-	-	979	Ablim1	80.1897	aaacaaaag
chr19	57097246	57097255	250	-	-	-292163	Ablim1	81.6865	aaccaatcc
chr19	57103109	57103118	335	+	-	-286300	Ablim1	83.8921	ttattgatg
chr19	57108444	57108453	318	+	-	-280965	Ablim1	83.0712	tcattggtg
chr19	57108453	57108462	318	-	-	-280956	Ablim1	80.1631	aagcaatct
chr19	57124468	57124477	335	-	-	-264941	Ablim1	89.1089	gagcaatgg
chr19	57133344	57133353	379	+	-	-256065	Ablim1	88.888	ccattgctt
chr19	57133833	57133842	368	-	-	-255576	Ablim1	82.4739	aggcaatag
chr19	57138839	57138848	289	+	-	-250570	Ablim1	80.2977	ccactgttg
chr19	57152361	57152370	347	+	-	-237048	Ablim1	83.0901	gcattgctc
chr19	57157285	57157294	349	-	-	-232124	Ablim1	86.1873	ttacaatca
chr19	57159199	57159208	346	-	-	-230210	Ablim1	86.6065	ggacaattc
chr19	57192030	57192039	451	-	-	-197379	Ablim1	91.423	caacaatta
chr19	57213532	57213541	444	+	-	-175877	Ablim1	91.1742	aaattgttt
chr19	57238025	57238034	358	-	-	-151384	Ablim1	93.224	caacaatga
chr19	57263996	57264005	289	-	-	-125413	Ablim1	88.0681	acacaatgc
chr19	57264001	57264010	289	-	-	-125408	Ablim1	83.5516	atgcaatgg
chr19	57264054	57264063	303	-	-	-125355	Ablim1	93.5505	ccacaatgg
chr19	57273198	57273207	434	+	-	-116211	Ablim1	90.1318	ctattgata
chr19	57274566	57274575	303	+	-	-114843	Ablim1	80.7073	atattgctg
chr19	57282356	57282365	262	+	-	-107053	Ablim1	90.9723	ccattgata
chr19	57285103	57285112	330	-	-	-104306	Ablim1	87.8711	tgacaatga
chr19	57295346	57295355	418	-	-	-94063	Ablim1	83.8921	catcaataa
chr19	57302167	57302176	267	+	-	-87242	Ablim1	87.8875	gcattgtag
chr19	57302193	57302202	328	+	-	-87216	Ablim1	84.4285	ttattgatt
chr19	57302200	57302209	328	-	-	-87209	Ablim1	85.5223	ttacaattt
chr19	57304548	57304557	440	+	-	-84861	Ablim1	80.3978	ccatggtca
chr19	57304582	57304591	440	+	-	-84827	Ablim1	86.6912	gtattgtgg
chr19	57304606	57304615	440	+	-	-84803	Ablim1	85.7506	ccatggttg
chr19	57304648	57304657	440	+	-	-84761	Ablim1	80.3978	ccatggtca
chr19	57304682	57304691	440	+	-	-84727	Ablim1	86.6912	gtattgtgg
chr19	57304706	57304715	440	+	-	-84703	Ablim1	85.7506	ccatggttg
chr19	57306854	57306863	315	+	-	-82555	Ablim1	81.4351	caattgcaa
chr19	57306827	57306836	315	-	-	-82582	Ablim1	85.8315	tcacaatcc
chr19	57306851	57306860	315	-	-	-82558	Ablim1	92.8625	gtacaattg
chr19	57306947	57306956	358	-	-	-82462	Ablim1	85.4022	ttacaatct
chr19	57314394	57314403	372	-	-	-75015	Ablim1	82.8692	aagcaatga
chr19	57329869	57329878	276	-	-	-59540	Ablim1	86.4864	ggacaatca
chr19	57352003	57352012	495	-	-	-37406	Ablim1	92.4389	caacaatgt
chr19	57358048	57358057	346	+	-	-31361	Ablim1	85.1665	aaattgtga
chr19	57380687	57380696	427	+	-	-8722	Ablim1	93.4448	tcattgtta
chr19	57388243	57388252	312	-	-	-1166	Ablim1	82.8692	aagcaatgc
chr19	57392812	57392821	244	+	-	3403	Ablim1	83.6434	atattgatt
chr2	103405900	103405909	0	+	+	-566	Abtb2	81.8325	cgattggag
chr2	103406358	103406367	256	+	+	-108	Abtb2	83.7373	ccattggca
chr2	103406390	103406399	299	+	+	-76	Abtb2	81.1502	tgattggtg
chr2	103405550	103405559	0	-	+	-916	Abtb2	80.5319	cagcaattc
chr2	103405808	103405817	0	-	+	-658	Abtb2	80.834	aaacagtgg
chr2	103405821	103405830	0	-	+	-645	Abtb2	80.5185	taacagtgg
chr2	103406355	103406364	256	-	+	-111	Abtb2	84.486	aaaccattg
chr2	103410992	103411001	455	+	+	4525	Abtb2	92.3835	gtattgttg
chr2	103411246	103411255	256	+	+	4779	Abtb2	83.8921	gtattgatg
chr2	103418255	103418264	423	+	+	11788	Abtb2	87.7526	gcattgtga
chr2	103418676	103418685	299	+	+	12209	Abtb2	80.504	aaattgctc
chr2	103422013	103422022	347	+	+	15546	Abtb2	85.2689	gcattgatt
chr2	103429075	103429084	500	-	+	22608	Abtb2	80.635	ttaccatgg
chr2	103429298	103429307	410	-	+	22831	Abtb2	82.0287	aagcaatac
chr2	103440208	103440217	306	+	+	33741	Abtb2	91.9593	taattgttt
chr2	103452455	103452464	383	+	+	45988	Abtb2	91.6438	taattgtta
chr2	103458656	103458665	414	-	+	52189	Abtb2	81.8066	aaccaatta
chr2	103465810	103465819	404	+	+	59343	Abtb2	85.7014	agattgtcc
chr2	103471739	103471748	447	-	+	65272	Abtb2	80.0912	aaactatac
chr2	103472000	103472009	365	-	+	65533	Abtb2	85.4805	agacaatct
chr2	103472034	103472043	267	+	+	65567	Abtb2	81.2424	aaattggtc
chr2	103475024	103475033	292	-	+	68557	Abtb2	91.9593	aaacaatta
chr2	103480101	103480110	468	-	+	73634	Abtb2	85.9513	attcaatgg
chr2	103480298	103480307	420	+	+	73831	Abtb2	80.834	ccactgttt
chr2	103480260	103480269	420	-	+	73793	Abtb2	92.1802	gaacaatta
chr2	103483724	103483733	276	+	+	77257	Abtb2	83.5352	ccattgccc
chr2	103483991	103484000	449	+	+	77524	Abtb2	87.0307	ttattgtca
chr2	103484034	103484043	449	-	+	77567	Abtb2	88.4075	ggacaatgc
chr2	103499199	103499208	281	+	+	92732	Abtb2	85.935	ccattgacc
chr2	103512580	103512589	375	+	+	106113	Abtb2	82.9316	gaattgatg
chr2	103514536	103514545	351	+	+	108069	Abtb2	85.7028	aaattgtgc
chr2	103516998	103517007	320	-	+	110531	Abtb2	85.9062	ccacaatat
chr2	103517182	103517191	430	+	+	110715	Abtb2	80.5683	ccagtgttg
chr2	103522721	103522730	365	+	+	116254	Abtb2	87.5317	gcattgtgg
chr2	103529167	103529176	416	+	+	122700	Abtb2	84.7551	ctattgagt
chr2	103535140	103535149	366	-	+	128673	Abtb2	81.0682	aagcaattc
chr2	103558479	103558488	492	+	+	152012	Abtb2	81.4924	ttattgctg
chr2	103558490	103558499	492	+	+	152023	Abtb2	86.7983	atattgtat
chr2	103558543	103558552	492	+	+	152076	Abtb2	85.4465	ctatggttt
chr2	103558555	103558564	492	-	+	152088	Abtb2	92.3835	caacaataa
chr18	74939304	74939313	0	+	+	454	Acaa2	85.1108	ctattgaat
chr18	74939339	74939348	0	-	+	489	Acaa2	97.8581	aaacaatcg
chr18	75020951	75020960	381	-	+	82100	Acaa2	87.2276	acacaataa
chr18	75053706	75053715	292	+	+	114855	Acaa2	98.199	caattgttc
chr11	83942197	83942206	0	+	+	-976	Acaca	85.8164	ccattgagc
chr11	83943716	83943725	0	+	+	543	Acaca	88.6447	gcattgtac
chr11	83944006	83944015	0	+	+	833	Acaca	98.6232	ctattgtta
chr11	83944090	83944099	0	+	+	917	Acaca	87.087	caattgctt
chr11	83942335	83942344	0	-	+	-838	Acaca	80.7147	taacaaagg
chr11	83942397	83942406	0	-	+	-776	Acaca	90.7387	taacaatct
chr11	83942460	83942469	0	-	+	-713	Acaca	87.5038	gcacaatgt
chr11	83942561	83942570	0	-	+	-612	Acaca	88.2889	gcacaatgc
chr11	83942808	83942817	0	-	+	-365	Acaca	81.1047	aaacactgg
chr11	83944087	83944096	0	-	+	914	Acaca	92.6253	ggacaattg
chr11	83944108	83944117	0	-	+	935	Acaca	82.7837	gatcaatct
chr11	83950191	83950200	420	+	+	7017	Acaca	80.7527	taattgcta
chr11	83957996	83958005	281	-	+	14822	Acaca	84.4285	aatcaataa
chr11	83990018	83990027	635	+	+	46844	Acaca	80.834	ccactgttt
chr11	83990074	83990083	635	+	+	46900	Acaca	82.0841	acattgctt
chr11	83990131	83990140	635	-	+	46957	Acaca	85.0592	cctcaatgg
chr11	83990168	83990177	635	-	+	46994	Acaca	88.0681	acacaatga
chr11	83990994	83991003	363	+	+	47820	Acaca	81.0302	cctttgttt
chr11	84006819	84006828	397	-	+	63645	Acaca	91.2878	aatcaatgg
chr11	84014402	84014411	371	+	+	71228	Acaca	80.8156	ccatggtgc
chr11	84014410	84014419	371	+	+	71236	Acaca	80.2372	ctatagtag
chr11	84038813	84038822	262	-	+	95639	Acaca	83.0712	caccaatgc
chr11	84041647	84041656	477	-	+	98473	Acaca	82.988	gaccaataa
chr11	84050625	84050634	418	+	+	107451	Acaca	86.6912	ttattgtgg
chr11	84050652	84050661	418	+	+	107478	Acaca	92.9753	acattgttt
chr11	84050671	84050680	418	-	+	107497	Acaca	86.6912	ccacaataa
chr11	84051270	84051279	296	+	+	108096	Acaca	84.6132	caatagttg
chr11	84051267	84051276	296	-	+	108093	Acaca	98.4023	caacaatag
chr11	84065274	84065283	272	+	+	122100	Acaca	88.4238	tcattgtat
chr11	84085485	84085494	672	+	+	142311	Acaca	86.1873	tgattgtaa
chr11	84085773	84085782	672	-	+	142599	Acaca	84.0527	agccaatgg
chr11	84090681	84090690	524	+	+	147507	Acaca	92.6417	caattgtat
chr11	84090678	84090687	524	-	+	147504	Acaca	92.1053	ctacaattg
chr11	84091070	84091079	315	+	+	147896	Acaca	85.8214	aaattgtcc
chr11	84094750	84094759	538	+	+	151576	Acaca	92.9198	ttattgttt
chr11	84094987	84094996	538	+	+	151813	Acaca	80.2977	ccactgttg
chr11	84094927	84094936	538	-	+	151753	Acaca	88.0476	aagcaatag
chr11	84095281	84095290	441	+	+	152107	Acaca	86.0865	taattgtag
chr11	84095440	84095449	299	+	+	152266	Acaca	92.1802	gaattgttc
chr11	84100117	84100126	401	-	+	156943	Acaca	85.5828	gcacaatct
chr11	84100185	84100194	285	+	+	157011	Acaca	87.2679	ttattgtaa
chr11	84100354	84100363	513	+	+	157180	Acaca	80.504	aaattgctc
chr11	84100492	84100501	408	+	+	157318	Acaca	89.6264	ccattggtt
chr11	84100489	84100498	408	-	+	157315	Acaca	83.9496	caaccattg
chr11	84100697	84100706	462	+	+	157523	Acaca	81.1979	caattgcca
chr11	84100694	84100703	462	-	+	157520	Acaca	83.8348	tttcaattg
chr11	84105126	84105135	426	+	+	161952	Acaca	80.9505	ccatggtat
chr11	84105135	84105144	426	+	+	161961	Acaca	84.486	caatggttt
chr11	84105132	84105141	426	-	+	161958	Acaca	90.9723	tatcaatgg
chr11	84105199	84105208	422	+	+	162025	Acaca	93.5859	ctattgtcc
chr11	84105607	84105616	262	-	+	162433	Acaca	83.4679	aatcaattc
chr11	84105646	84105655	394	+	+	162472	Acaca	85.9501	tgattgtca
chr11	84107181	84107190	460	-	+	164007	Acaca	91.8392	aaacaatcc
chr11	84110593	84110602	281	-	+	167419	Acaca	80.2831	aagcaattt
chr11	84110726	84110735	648	+	+	167552	Acaca	85.8214	aaattgtcc
chr11	84110938	84110947	648	+	+	167764	Acaca	87.0307	ttattgtca
chr11	84111035	84111044	648	+	+	167861	Acaca	89.911	ctattgatg
chr11	84110905	84110914	648	-	+	167731	Acaca	87.3233	ttacaatgt
chr11	84110966	84110975	648	-	+	167792	Acaca	82.0287	aagcaataa
chr11	84110972	84110981	648	-	+	167798	Acaca	90.8587	taacaattt
chr11	84113374	84113383	267	-	+	170200	Acaca	83.8643	gatcaatat
chr11	84114332	84114341	262	+	+	171158	Acaca	92.9198	ttattgttt
chr11	84114918	84114927	465	+	+	171744	Acaca	83.8921	ttattgatg
chr11	84114955	84114964	465	-	+	171781	Acaca	82.8115	catcaatca
chr11	84114959	84114968	465	-	+	171785	Acaca	84.4285	aatcaataa
chr11	84115061	84115070	495	+	+	171887	Acaca	82.3674	aaattgata
chr11	84115962	84115971	529	+	+	172788	Acaca	86.5611	atattgtct
chr11	84115985	84115994	529	+	+	172811	Acaca	85.7946	ctatagtta
chr11	84117695	84117704	635	+	+	174521	Acaca	86.2656	tgattgtct
chr11	84117767	84117776	635	+	+	174593	Acaca	80.1897	cttttgttt
chr11	84117858	84117867	635	-	+	174684	Acaca	81.0682	aagcaatta
chr11	84119999	84120008	536	+	+	176825	Acaca	81.0215	aaattggtt
chr11	84128317	84128326	281	+	+	185143	Acaca	80.2642	ctaatgttt
chr11	84128438	84128447	543	+	+	185264	Acaca	80.5319	taattgctg
chr11	84128589	84128598	292	+	+	185415	Acaca	84.9534	tcattgata
chr11	84130580	84130589	518	-	+	187406	Acaca	93.9063	ctacaatgg
chr11	84137838	84137847	303	+	+	194664	Acaca	84.2187	ctattgagg
chr11	84138595	84138604	346	+	+	195421	Acaca	85.5828	agattgtgc
chr11	84139071	84139080	415	+	+	195897	Acaca	84.7326	gcattgatg
chr11	84139130	84139139	415	+	+	195956	Acaca	87.5317	tcattgtgg
chr11	84139355	84139364	498	-	+	196181	Acaca	82.0274	gaccaattc
chr11	84145140	84145149	646	+	+	201966	Acaca	87.5112	ctattgctg
chr11	84144934	84144943	646	-	+	201760	Acaca	86.8437	gtacaatta
chr11	84145339	84145348	646	-	+	202165	Acaca	80.9505	ataccatgg
chr11	84146330	84146339	471	+	+	203156	Acaca	80.4851	ctagtgttc
chr11	84146902	84146911	559	+	+	203728	Acaca	86.7983	atattgtat
chr11	84150552	84150561	477	-	+	207378	Acaca	84.2736	ggccaatgg
chr11	84150679	84150688	585	+	+	207505	Acaca	82.4889	caattggat
chr11	84150676	84150685	585	-	+	207502	Acaca	81.9714	gtgcaattg
chr11	84158762	84158771	511	+	+	215588	Acaca	93.89	ccattgtca
chr11	84158613	84158622	511	-	+	215439	Acaca	86.2671	acacaattc
chr11	84158636	84158645	511	-	+	215462	Acaca	93.1407	gaacaataa
chr11	84162927	84162936	393	-	+	219753	Acaca	81.1047	aaacattgg
chr11	84163122	84163131	611	+	+	219948	Acaca	86.3678	ggattgtgc
chr11	84163258	84163267	525	-	+	220084	Acaca	86.2456	tgacaatat
chr11	84166240	84166249	466	+	+	223066	Acaca	93.4448	gcattgtta
chr11	84166198	84166207	466	-	+	223024	Acaca	87.5834	atacaataa
chr11	84166270	84166279	466	-	+	223096	Acaca	93.2867	ttacaatag
chr11	84168231	84168240	306	+	+	225057	Acaca	91.275	agattgttc
chr11	84168644	84168653	669	+	+	225470	Acaca	94.6635	ccattgtac
chr11	84168366	84168375	669	-	+	225192	Acaca	82.9131	ctccaatag
chr11	84168514	84168523	669	-	+	225340	Acaca	82.7111	atgcaatag
chr11	84168585	84168594	669	-	+	225411	Acaca	84.4285	aatcaatac
chr11	84169070	84169079	315	+	+	225896	Acaca	83.8284	gcattggtc
chr11	84169483	84169492	250	-	+	226309	Acaca	86.6228	atacaattc
chr11	84172886	84172895	344	-	+	229712	Acaca	83.6434	aatcaatat
chr11	84173194	84173203	583	-	+	230020	Acaca	80.2977	caacagtgg
chr11	84174190	84174199	467	+	+	231016	Acaca	85.5828	agattgtgc
chr11	84174281	84174290	467	+	+	231107	Acaca	80.4178	ctatagtgt
chr11	84174256	84174265	467	-	+	231082	Acaca	93.224	caacaatgc
chr11	84174372	84174381	262	+	+	231198	Acaca	91.3029	tgattgttg
chr11	84176304	84176313	485	+	+	233130	Acaca	84.6132	caatagttg
chr11	84176301	84176310	485	-	+	233127	Acaca	82.3956	ttgcaatag
chr11	84176377	84176386	474	-	+	233203	Acaca	80.9015	aaccaatct
chr11	84176403	84176412	474	-	+	233229	Acaca	85.3014	ctacaattt
chr11	84181276	84181285	672	+	+	238102	Acaca	81.8066	taattggtt
chr11	84181761	84181770	451	+	+	238587	Acaca	85.5223	aaattgtaa
chr11	84181906	84181915	545	+	+	238732	Acaca	85.4023	ccatcgttt
chr11	84181914	84181923	545	-	+	238740	Acaca	92.6043	taacaataa
chr11	84183715	84183724	674	+	+	240541	Acaca	91.5238	ggattgtta
chr11	84183776	84183785	674	+	+	240602	Acaca	83.2123	ctattggct
chr11	84183787	84183796	674	+	+	240613	Acaca	85.6006	aaattgtct
chr11	84184052	84184061	674	+	+	240878	Acaca	87.7526	tcattgtga
chr11	84189855	84189864	702	+	+	246681	Acaca	85.482	aaattgtgt
chr11	84190017	84190026	702	+	+	246843	Acaca	82.2308	gtattggtg
chr11	84189780	84189789	702	-	+	246606	Acaca	91.9593	aaacaatta
chr11	84190346	84190355	702	-	+	247172	Acaca	92.6043	taacaataa
chr11	84190748	84190757	289	-	+	247574	Acaca	83.8643	gatcaatat
chr11	84192308	84192317	569	-	+	249134	Acaca	86.2671	acacaatta
chr11	84192382	84192391	569	-	+	249208	Acaca	81.2891	gagcaatta
chr11	84192807	84192816	426	+	+	249633	Acaca	82.6829	aaattgatt
chr11	84195814	84195823	244	-	+	252640	Acaca	86.5078	gaaccatgg
chr11	84197304	84197313	472	+	+	254130	Acaca	81.2891	taattgctc
chr11	84197342	84197351	398	-	+	254168	Acaca	82.4516	taccaataa
chr11	84197668	84197677	640	-	+	254494	Acaca	83.3978	ccccaatgg
chr11	84197904	84197913	400	-	+	254730	Acaca	82.3674	tatcaattt
chr11	84200436	84200445	383	-	+	257262	Acaca	83.6434	aatcaatat
chr11	84200512	84200521	529	+	+	257338	Acaca	85.6106	ggattgtgg
chr11	84200543	84200552	529	+	+	257369	Acaca	82.507	acattggta
chr11	84200541	84200550	529	-	+	257367	Acaca	80.7892	taacattgg
chr11	84200986	84200995	445	+	+	257812	Acaca	80.3675	acatagttc
chr11	84202342	84202351	639	+	+	259168	Acaca	86.8437	taattgtac
chr11	84202363	84202372	639	+	+	259189	Acaca	83.5687	ggattgatc
chr11	84202386	84202395	639	-	+	259212	Acaca	93.2867	ttacaatag
chr11	84202425	84202434	639	-	+	259251	Acaca	85.4898	gatcaatga
chr11	84204181	84204190	465	+	+	261007	Acaca	85.7014	agattgtcc
chr11	84204265	84204274	377	+	+	261091	Acaca	84.4285	gtattgatt
chr11	84206685	84206694	520	-	+	263511	Acaca	85.6006	agacaattt
chr11	84209650	84209659	630	-	+	266476	Acaca	81.1502	caccaatca
chr11	84209676	84209685	630	-	+	266502	Acaca	85.7307	ccacaatta
chr11	84209857	84209866	285	+	+	266683	Acaca	98.9387	ctattgttt
chr11	84210670	84210679	622	+	+	267496	Acaca	87.8711	tcattgtca
chr11	84225780	84225789	672	-	+	282606	Acaca	85.9516	tcacaatta
chr11	84225795	84225804	672	-	+	282621	Acaca	87.4484	gcacaataa
chr11	84225810	84225819	672	-	+	282636	Acaca	80.7527	tagcaattc
chr5	115568525	115568534	0	+	-	-771	Acads	91.6438	taattgtta
chr5	115568567	115568576	0	+	-	-729	Acads	81.2583	ccatagtgt
chr5	115570112	115570121	0	+	-	816	Acads	83.5516	ccattgcat
chr5	115568300	115568309	0	-	-	-996	Acads	87.6388	atacaatgt
chr5	115561426	115561435	511	-	-	-7929	Acads	91.3029	caacaatcc
chr5	115561709	115561718	545	-	-	-7646	Acads	86.3678	gcacaatcc
chr5	115561861	115561870	516	-	-	-7494	Acads	80.2792	tcaccatgg
chr5	115562393	115562402	406	+	-	-6962	Acads	83.3144	ccattgcct
chr5	115562808	115562817	506	+	-	-6547	Acads	89.0901	ccattggtg
chr5	115562828	115562837	506	+	-	-6527	Acads	80.2977	ccactgttg
chr5	115563070	115563079	421	+	-	-6285	Acads	92.4389	acattgttg
chr5	115567611	115567620	408	-	-	-1744	Acads	82.6594	ccgcaatgg
chr7	86198909	86198918	0	+	+	541	Acan	84.134	caattgacc
chr7	86198997	86199006	0	+	+	629	Acan	83.9342	ccattgggt
chr7	86198906	86198915	0	-	+	538	Acan	82.4726	ggccaattg
chr7	86199339	86199348	0	-	+	971	Acan	80.1023	tcactatag
chr7	86201842	86201851	430	-	+	3473	Acan	85.0592	cctcaatgg
chr7	86217208	86217217	244	-	+	18839	Acan	88.1866	agacaatga
chr7	86224902	86224911	318	+	+	26533	Acan	85.28	ccattgaga
chr7	86225011	86225020	503	+	+	26642	Acan	81.2891	gaattgctc
chr7	86246985	86246994	335	-	+	48616	Acan	93.5505	ccacaatgg
chr7	86251204	86251213	439	+	+	52835	Acan	87.5112	ctattgctg
chr7	86259294	86259303	429	+	+	60925	Acan	87.283	acattgtgt
chr7	86259546	86259555	496	+	+	61177	Acan	83.9496	caatggttg
chr7	86259543	86259552	496	-	+	61174	Acan	94.6635	gtacaatgg
chr9	53417530	53417539	0	+	-	-957	Acat1	82.1584	ctattgcca
chr9	53418516	53418525	0	+	-	29	Acat1	82.3525	cgattggcc
chr9	53418665	53418674	0	+	-	178	Acat1	91.3029	tgattgttg
chr9	53419151	53419160	0	+	-	664	Acat1	88.5725	ccattgcta
chr9	53419172	53419181	0	+	-	685	Acat1	91.8392	ggattgttt
chr9	53419466	53419475	0	+	-	979	Acat1	86.2671	taattgtgt
chr9	53417493	53417502	0	-	-	-994	Acat1	85.0464	tcacaatct
chr9	53417508	53417517	0	-	-	-979	Acat1	83.0901	gagcaatgc
chr9	53417747	53417756	0	-	-	-740	Acat1	85.4805	agacaatct
chr9	53417789	53417798	0	-	-	-698	Acat1	86.3856	agacaatta
chr9	53417802	53417811	0	-	-	-685	Acat1	83.6076	aaccaatga
chr9	53417864	53417873	0	-	-	-623	Acat1	83.8284	gaccaatga
chr9	53418008	53418017	0	-	-	-479	Acat1	81.6865	aaccaatca
chr9	53418481	53418490	0	-	-	-6	Acat1	82.9131	ctccaatag
chr9	53418796	53418805	0	-	-	309	Acat1	80.5319	cagcaattc
chr9	53418832	53418841	0	-	-	345	Acat1	81.0215	aaccaattt
chr9	53419409	53419418	0	-	-	922	Acat1	80.1897	aaacaaaag
chr9	53419434	53419443	0	-	-	947	Acat1	91.3951	gaacaattt
chr9	53415566	53415575	244	-	-	-2921	Acat1	94.0869	acacaatgg
chr17	13152982	13152991	407	+	-	-631	Acat2	85.4149	ccattgaag
chr17	13153687	13153696	0	+	-	74	Acat2	86.2671	gaattgtgt
chr17	13154184	13154193	0	+	-	571	Acat2	81.1047	ccagtgttt
chr17	13154352	13154361	0	+	-	739	Acat2	85.1813	agattgtag
chr17	13154545	13154554	0	+	-	932	Acat2	86.287	ccatggttt
chr17	13152628	13152637	0	-	-	-985	Acat2	93.4448	taacaatgc
chr17	13152757	13152766	0	-	-	-856	Acat2	82.0841	aagcaatgt
chr17	13152995	13153004	407	-	-	-618	Acat2	93.9063	ctacaatgg
chr17	13153130	13153139	0	-	-	-483	Acat2	93.9812	gaacaatgc
chr17	13153206	13153215	0	-	-	-407	Acat2	91.5086	gatcaatgg
chr17	13153229	13153238	256	-	-	-384	Acat2	81.9074	gaccaatca
chr17	13153312	13153321	262	-	-	-301	Acat2	82.1317	agccaatcg
chr17	13136159	13136168	533	+	-	-17454	Acat2	81.9074	ggattggtc
chr17	13136222	13136231	533	+	-	-17391	Acat2	86.635	ccatagtta
chr17	13136175	13136184	533	-	-	-17438	Acat2	91.5086	gatcaatgg
chr17	13136219	13136228	533	-	-	-17394	Acat2	84.9102	caaccatag
chr17	13136450	13136459	533	-	-	-17163	Acat2	93.7603	aaacaatga
chr17	13144695	13144704	333	+	-	-8918	Acat2	81.6666	atattggta
chr11	100389206	100389215	381	+	-	-108	Acly	80.4106	cttttgttc
chr11	100389270	100389279	386	+	-	-44	Acly	82.2339	cgattgggc
chr11	100388869	100388878	0	-	-	-445	Acly	82.0841	aagcaatgt
chr11	100389757	100389766	0	-	-	443	Acly	86.147	acacaatca
chr11	100389971	100389980	0	-	-	657	Acly	82.8692	aagcaatga
chr11	100390193	100390202	0	-	-	879	Acly	90.8587	taacaattt
chr11	100337943	100337952	292	-	-	-51371	Acly	94.4427	atacaatgg
chr11	100377742	100377751	276	-	-	-11572	Acly	81.2891	gagcaatta
chr11	100387095	100387104	272	-	-	-2219	Acly	85.1665	tcacaattt
chr11	100387670	100387679	250	-	-	-1644	Acly	80.489	gaaccatgc
chr4	106471888	106471897	0	+	-	-563	Acot11	86.3678	ggattgtgc
chr4	106471941	106471950	0	+	-	-510	Acot11	86.1873	ggattgtaa
chr4	106472317	106472326	312	+	-	-134	Acot11	82.3329	tcattgctg
chr4	106418187	106418196	347	-	-	-59416	Acot11	93.7603	aaacaatgc
chr4	106448641	106448650	460	+	-	-28962	Acot11	83.4679	gaattgatt
chr4	106448692	106448701	460	+	-	-28911	Acot11	83.6187	ccattggga
chr4	106448689	106448698	460	-	-	-28914	Acot11	83.9496	caaccattg
chr4	106458530	106458539	292	-	-	-19073	Acot11	80.635	ttaccatgg
chr4	106494825	106494834	372	+	-	17222	Acot11	81.4645	atattgctc
chr4	106494791	106494800	372	-	-	17188	Acot11	81.0215	aaccaattt
chr4	106494913	106494922	372	-	-	17310	Acot11	82.7671	aaccaatac
chr4	106500592	106500601	451	-	-	22989	Acot11	80.4851	gaacattag
chr4	106501605	106501614	459	+	-	24002	Acot11	85.7141	ccattgact
chr4	106512603	106512612	529	+	-	35000	Acot11	85.131	ctatggtta
chr4	106512600	106512609	529	-	-	34997	Acot11	81.614	atactatgg
chr4	106512641	106512650	529	-	-	35038	Acot11	98.4023	caacaatag
chr4	106512833	106512842	420	+	-	35230	Acot11	80.5319	gaattgctg
chr4	106513674	106513683	272	+	-	36071	Acot11	81.3255	ccaatgttc
chr9	96790574	96790583	0	+	-	742	Acpl2	91.9704	caattgtga
chr9	96790588	96790597	0	+	-	756	Acpl2	80.4938	cctttgttg
chr9	96790803	96790812	0	+	-	971	Acpl2	80.9342	ccatggtcc
chr9	96790571	96790580	0	-	-	739	Acpl2	91.7495	ccacaattg
chr9	96694975	96694984	244	-	-	-98113	Acpl2	81.2985	ttactatgg
chr9	96706115	96706124	309	-	-	-86973	Acpl2	87.3462	agacaataa
chr9	96706139	96706148	309	-	-	-86949	Acpl2	93.224	caacaatgc
chr9	96708817	96708826	330	+	-	-84271	Acpl2	92.1658	cgattgtgt
chr9	96710256	96710265	574	-	-	-82832	Acpl2	85.7292	cgacaatca
chr9	96710701	96710710	630	+	-	-82387	Acpl2	91.8681	caattgtcg
chr9	96710737	96710746	630	+	-	-82351	Acpl2	88.2889	tcattgtgc
chr9	96710698	96710707	630	-	-	-82390	Acpl2	92.3262	ttacaattg
chr9	96711011	96711020	630	-	-	-82077	Acpl2	81.0777	ctactatgg
chr9	96714361	96714370	710	+	-	-78727	Acpl2	93.9063	ccattgtag
chr9	96714149	96714158	710	-	-	-78939	Acpl2	88.1866	agacaatgc
chr9	96714371	96714380	710	-	-	-78717	Acpl2	82.5574	ccccaatag
chr9	96714479	96714488	710	-	-	-78609	Acpl2	85.2689	aatcaatga
chr9	96724022	96724031	323	+	-	-69066	Acpl2	82.1734	caattggaa
chr9	96724019	96724028	323	-	-	-69069	Acpl2	89.4868	aatcaattg
chr9	96749750	96749759	262	-	-	-43338	Acpl2	85.7307	ccacaattc
chr9	96767173	96767182	337	+	-	-25915	Acpl2	85.6358	ccattgaaa
chr9	96782272	96782281	341	-	-	-10816	Acpl2	82.9316	catcaatta
chr1	78654291	78654300	446	+	+	-108	Acsl3	81.2985	ccatagtaa
chr1	78655319	78655328	0	+	+	920	Acsl3	83.0324	ggattgata
chr1	78653580	78653589	0	-	+	-819	Acsl3	94.4427	atacaatgg
chr1	78654382	78654391	446	-	+	-17	Acsl3	84.2736	ggccaatgg
chr1	78545799	78545808	349	+	+	-108601	Acsl3	87.6224	acattgtcc
chr1	78559990	78559999	312	-	+	-94410	Acsl3	81.3255	gaacactgg
chr1	78567330	78567339	285	+	+	-87070	Acsl3	87.8254	caattggtt
chr1	78567327	78567336	285	-	+	-87073	Acsl3	92.4045	agacaattg
chr1	78567365	78567374	285	-	+	-87035	Acsl3	93.7603	aaacaatga
chr1	78703368	78703377	602	+	+	48968	Acsl3	81.0215	aaattggtt
chr1	78703396	78703405	602	+	+	48996	Acsl3	87.5834	ttattgtat
chr1	78703464	78703473	602	+	+	49064	Acsl3	93.224	tcattgttg
chr1	78703497	78703506	602	+	+	49097	Acsl3	87.3462	ttattgtct
chr1	78703420	78703429	602	-	+	49020	Acsl3	84.1684	tatcaatgt
chr1	78703472	78703481	602	-	+	49072	Acsl3	80.4106	gaacaaaag
chr1	78705823	78705832	341	+	+	51423	Acsl3	86.8098	ttattgtcg
chr1	78757718	78757727	285	-	+	103318	Acsl3	85.7946	taactatag
chr1	78779136	78779145	622	+	+	124736	Acsl3	85.2851	aaattgtca
chr1	78779116	78779125	622	-	+	124716	Acsl3	86.5028	atacaatca
chr1	78779204	78779213	622	-	+	124804	Acsl3	90.8587	taacaattt
chr1	78779565	78779574	447	-	+	125165	Acsl3	93.2464	acacaatag
chr1	78779666	78779675	374	+	+	125266	Acsl3	82.4889	caattggat
chr1	78779663	78779672	374	-	+	125263	Acsl3	82.2518	agccaattg
chr1	78779713	78779722	761	+	+	125313	Acsl3	80.2977	ccactgttg
chr1	78779756	78779765	761	+	+	125356	Acsl3	87.2679	ttattgtaa
chr1	78779765	78779774	761	+	+	125365	Acsl3	86.635	ccatagtta
chr1	78779915	78779924	761	+	+	125515	Acsl3	81.6142	cgattgccc
chr1	78780174	78780183	761	+	+	125774	Acsl3	81.2985	ccatagtaa
chr1	78781309	78781318	761	+	+	126909	Acsl3	80.4106	cttttgttc
chr1	78779762	78779771	761	-	+	125362	Acsl3	85.131	taaccatag
chr1	78780171	78780180	761	-	+	125771	Acsl3	85.131	taaccatag
chr1	78780376	78780385	761	-	+	125976	Acsl3	85.6006	agacaattt
chr1	78781052	78781061	761	-	+	126652	Acsl3	81.2702	caccaattc
chr1	78781425	78781434	761	-	+	127025	Acsl3	81.371	taccaatcc
chr1	78788857	78788866	353	-	+	134457	Acsl3	93.224	caacaatga
chrX	138825676	138825685	0	+	-	598	Acsl4	88.0476	ctattgctt
chrX	138825734	138825743	0	+	-	656	Acsl4	93.1407	ttattgttc
chrX	138825966	138825975	0	+	-	888	Acsl4	81.5478	acattgctg
chrX	138825949	138825958	0	-	-	871	Acsl4	93.823	gtacaatag
chrX	138826025	138826034	0	-	-	947	Acsl4	83.9744	ttccaatgg
chrX	138745040	138745049	309	+	-	-80038	Acsl4	80.7133	ccatggtct
chrX	138745037	138745046	309	-	-	-80041	Acsl4	80.5947	acaccatgg
chrX	138753070	138753079	428	-	-	-72008	Acsl4	91.3951	gaacaattt
chrX	138753761	138753770	477	-	-	-71317	Acsl4	83.1958	acgcaatgg
chrX	138753895	138753904	445	+	-	-71183	Acsl4	80.0937	ctatggtcc
chrX	138753892	138753901	445	-	-	-71186	Acsl4	86.635	taactatgg
chrX	138754226	138754235	341	-	-	-70852	Acsl4	91.3029	caacaatca
chrX	138754230	138754239	341	-	-	-70848	Acsl4	83.3479	aatcaatca
chrX	138762423	138762432	309	+	-	-62655	Acsl4	88.6447	gcattgtac
chrX	138780203	138780212	335	+	-	-44875	Acsl4	87.8711	tcattgtca
chrX	138780244	138780253	335	+	-	-44834	Acsl4	87.2679	gtattgtaa
chrX	138780207	138780216	335	-	-	-44871	Acsl4	85.3986	tgtcaatgg
chrX	138780307	138780316	335	-	-	-44771	Acsl4	91.9593	aaacaatta
chrX	138782954	138782963	393	+	-	-42124	Acsl4	82.9316	gaattgatg
chrX	138782923	138782932	393	-	-	-42155	Acsl4	92.9309	tcacaatag
chrX	138787260	138787269	333	+	-	-37818	Acsl4	88.3517	ccattgctg
chrX	138792344	138792353	256	-	-	-32734	Acsl4	87.3462	agacaataa
chrX	138827689	138827698	272	-	-	2611	Acsl4	92.9753	aaacaatgt
chr19	55326891	55326900	0	+	+	-967	Acsl5	97.4418	caattgttg
chr19	55327046	55327055	0	+	+	-812	Acsl5	85.5737	ctatagttg
chr19	55327080	55327089	0	+	+	-778	Acsl5	80.0658	ccatcgtat
chr19	55326888	55326897	0	-	+	-970	Acsl5	97.6627	taacaattg
chr19	55327250	55327259	0	-	+	-608	Acsl5	91.423	caacaatta
chr19	55327443	55327452	0	-	+	-415	Acsl5	80.1897	aaacaaaag
chr19	55326292	55326301	394	-	+	-1567	Acsl5	90.7387	taacaatct
chr19	55337418	55337427	320	-	+	9559	Acsl5	89.0901	caccaatgg
chr19	55361577	55361586	315	-	+	33718	Acsl5	88.2684	gagcaatag
chr19	55383499	55383508	244	+	+	55640	Acsl5	87.8711	tcattgtca
chr5	143667970	143667979	0	+	-	-463	Actb	85.0592	ccattgagg
chr5	143668236	143668245	0	+	-	-197	Actb	80.5947	ccatggtgt
chr5	143668915	143668924	0	+	-	482	Actb	86.7715	caattgcta
chr5	143668912	143668921	0	-	-	479	Actb	86.7715	tagcaattg
chr5	143668922	143668931	0	-	-	489	Actb	87.7321	tagcaatag
chr5	143669166	143669175	0	-	-	733	Actb	84.9759	gctcaatag
chr5	143664820	143664829	481	+	-	-3613	Actb	82.988	ttattggtc
chr5	143665026	143665035	485	-	-	-3407	Actb	82.8692	aagcaatgc
chr5	143665196	143665205	514	-	-	-3237	Actb	92.9753	aaacaatgt
chr5	143665389	143665398	417	+	-	-3044	Actb	80.5683	ccaatgttg
chr5	143674817	143674826	378	+	-	6384	Actb	80.1023	ctatagtga
chr5	143674814	143674823	378	-	-	6381	Actb	80.2209	tgactatag
chr3	32606722	32606731	0	+	+	-745	Actl6a	90.6379	aaattgttg
chr3	32606958	32606967	0	+	+	-509	Actl6a	99.7792	ccattgttt
chr3	32607511	32607520	276	+	+	44	Actl6a	84.0527	ccattggct
chr3	32607592	32607601	0	+	+	125	Actl6a	83.6076	tcattggtt
chr3	32606791	32606800	0	-	+	-676	Actl6a	80.2144	gaacagtag
chr3	32607092	32607101	0	-	+	-375	Actl6a	85.8315	tcacaatca
chr3	32607969	32607978	0	-	+	502	Actl6a	82.5762	gcgcaatag
chr3	32516326	32516335	465	+	+	-91142	Actl6a	83.0901	gcattgctc
chr3	32516412	32516421	465	-	+	-91056	Actl6a	91.1742	aaacaattt
chr3	32527542	32527551	375	-	+	-79926	Actl6a	82.8692	aagcaatga
chr3	32527554	32527563	375	-	+	-79914	Actl6a	83.0901	gagcaatga
chr3	32604231	32604240	556	-	+	-3237	Actl6a	81.3255	gaacactgg
chr3	32632035	32632044	449	+	+	24567	Actl6a	91.423	taattgttg
chr11	20012851	20012860	459	+	-	-65	Actr2	86.5078	ccatggttc
chr11	20013266	20013275	0	+	-	350	Actr2	83.0901	tcattgctc
chr11	20013883	20013892	0	+	-	967	Actr2	88.1866	gcattgtct
chr11	20011934	20011943	0	-	-	-982	Actr2	90.5178	caacaatct
chr11	19933431	19933440	267	-	-	-79485	Actr2	80.9481	aagcaatcc
chr11	19934760	19934769	404	+	-	-78156	Actr2	84.9102	ctatggttg
chr11	19934757	19934766	404	-	-	-78159	Actr2	86.635	taactatgg
chr11	19936070	19936079	346	-	-	-76846	Actr2	82.9131	ctccaatag
chr11	19938653	19938662	339	-	-	-74263	Actr2	80.504	gagcaattt
chr11	19941437	19941446	347	+	-	-71479	Actr2	81.4924	ttattgctg
chr11	19963673	19963682	401	-	-	-49243	Actr2	91.423	caacaatta
chr11	19963841	19963850	339	-	-	-49075	Actr2	80.504	gagcaattt
chr11	19964026	19964035	389	+	-	-48890	Actr2	87.2679	gtattgtaa
chr11	19964521	19964530	545	-	-	-48395	Actr2	82.5537	tagcaatgc
chr11	19971342	19971351	272	-	-	-41574	Actr2	80.5319	cagcaatta
chr11	19980411	19980420	267	+	-	-32505	Actr2	87.2276	gtattgtgt
chr11	19983573	19983582	256	+	-	-29343	Actr2	83.4679	gaattgatt
chr11	19994653	19994662	494	-	-	-18263	Actr2	84.4285	aatcaataa
chr11	19995086	19995095	296	-	-	-17830	Actr2	85.0464	tcacaatct
chr11	19997612	19997621	276	-	-	-15304	Actr2	93.1961	gaacaatgt
chr11	19998537	19998546	468	+	-	-14379	Actr2	88.4238	tcattgtat
chr11	19998496	19998505	468	-	-	-14420	Actr2	91.9593	aaacaattc
chr11	19998506	19998515	468	-	-	-14410	Actr2	80.1466	aaactatgt
chr11	20014427	20014436	405	-	-	1511	Actr2	86.6912	ccacaatac
chr11	20014609	20014618	495	+	-	1693	Actr2	81.0302	cctttgttt
chr11	20022395	20022404	441	+	-	9479	Actr2	80.834	ccactgttt
chr11	20022681	20022690	441	+	-	9765	Actr2	81.0549	ccactgttc
chr1	127331130	127331139	0	+	-	-937	Actr3	83.3279	atattgata
chr1	127332773	127332782	0	+	-	706	Actr3	82.7111	ctattgcat
chr1	127332778	127332787	0	+	-	711	Actr3	87.8875	gcattgtag
chr1	127331365	127331374	0	-	-	-702	Actr3	86.1721	gttcaatgg
chr1	127332853	127332862	0	-	-	786	Actr3	93.1407	gaacaataa
chr1	126389330	126389339	502	-	-	-942737	Actr3	86.6228	atacaatta
chr1	126389386	126389395	502	-	-	-942681	Actr3	86.6065	ggacaatta
chr1	126389430	126389439	502	-	-	-942637	Actr3	81.4645	gagcaatat
chr1	126392772	126392781	306	+	-	-939295	Actr3	93.7603	tcattgttt
chr1	126392782	126392791	306	+	-	-939285	Actr3	81.0682	taattgctt
chr1	126392810	126392819	306	-	-	-939257	Actr3	85.2689	aatcaatga
chr1	126396010	126396019	409	-	-	-936057	Actr3	84.6493	gatcaataa
chr1	126396181	126396190	534	+	-	-935886	Actr3	84.9456	aaattgtgg
chr1	126396213	126396222	534	+	-	-935854	Actr3	81.8066	taattggtt
chr1	126396369	126396378	480	+	-	-935698	Actr3	93.9812	tcattgttc
chr1	126412347	126412356	289	+	-	-919720	Actr3	80.9317	tcatagttt
chr1	126417684	126417693	507	+	-	-914383	Actr3	82.0265	agattgatg
chr1	126418485	126418494	386	+	-	-913582	Actr3	83.479	caattgaga
chr1	126418482	126418491	386	-	-	-913585	Actr3	88.0463	gaccaattg
chr1	126418847	126418856	272	+	-	-913220	Actr3	88.4075	gcattgtcc
chr1	126419026	126419035	250	+	-	-913041	Actr3	85.3619	agattgtgt
chr1	126422992	126423001	437	+	-	-909075	Actr3	80.1897	cttttgttt
chr1	126430027	126430036	330	-	-	-902040	Actr3	83.3279	tatcaatat
chr1	126441311	126441320	444	+	-	-890756	Actr3	93.365	ctattgtct
chr1	126441344	126441353	489	+	-	-890723	Actr3	87.4484	ttattgtgc
chr1	126441427	126441436	489	+	-	-890640	Actr3	82.6829	aaattgatt
chr1	126441414	126441423	489	-	-	-890653	Actr3	93.4448	taacaatga
chr1	126441477	126441486	489	-	-	-890590	Actr3	90.8587	taacaattt
chr1	126441588	126441597	489	-	-	-890479	Actr3	81.0215	aaccaattt
chr1	126445178	126445187	406	+	-	-886889	Actr3	85.0868	ccatcgtta
chr1	126445113	126445122	406	-	-	-886954	Actr3	92.6043	taacaataa
chr1	126445673	126445682	477	+	-	-886394	Actr3	86.782	atattgtcc
chr1	126445824	126445833	386	+	-	-886243	Actr3	87.283	acattgtgt
chr1	126445880	126445889	386	-	-	-886187	Actr3	91.1742	aaacaattt
chr1	126465910	126465919	309	-	-	-866157	Actr3	80.9481	aagcaatca
chr1	126477383	126477392	326	+	-	-854684	Actr3	88.1866	gcattgtct
chr1	126480988	126480997	475	+	-	-851079	Actr3	81.4911	gaattggta
chr1	126481138	126481147	475	+	-	-850929	Actr3	93.1407	ttattgttc
chr1	126485120	126485129	309	-	-	-846947	Actr3	82.0287	aagcaataa
chr1	126489055	126489064	344	-	-	-843012	Actr3	80.2831	aagcaattt
chr1	126493139	126493148	296	-	-	-838928	Actr3	80.3954	caactatga
chr1	126512154	126512163	630	+	-	-819913	Actr3	91.8392	tgattgttt
chr1	126512094	126512103	630	-	-	-819973	Actr3	82.0274	gaccaattc
chr1	126512109	126512118	630	-	-	-819958	Actr3	83.9475	catcaatgt
chr1	126516527	126516536	524	+	-	-815540	Actr3	81.5134	caattgcct
chr1	126516447	126516456	524	-	-	-815620	Actr3	91.8193	taacaatat
chr1	126516508	126516517	524	-	-	-815559	Actr3	85.9513	attcaatgg
chr1	126516524	126516533	524	-	-	-815543	Actr3	92.3262	ttacaattg
chr1	126516663	126516672	256	-	-	-815404	Actr3	91.1742	aaacaattt
chr1	126533248	126533257	344	+	-	-798819	Actr3	83.8348	caattgaaa
chr1	126533245	126533254	344	-	-	-798822	Actr3	83.479	tctcaattg
chr1	126548939	126548948	312	+	-	-783128	Actr3	82.9316	taattgatg
chr1	126549017	126549026	426	+	-	-783050	Actr3	81.2424	aaattggtc
chr1	126549202	126549211	362	+	-	-782865	Actr3	85.3317	ctattgaac
chr1	126549199	126549208	362	-	-	-782868	Actr3	84.6132	caactattg
chr1	126549221	126549230	362	-	-	-782846	Actr3	92.9309	tcacaatag
chr1	126549228	126549237	362	-	-	-782839	Actr3	86.3856	agacaatta
chr1	126552733	126552742	272	+	-	-779334	Actr3	86.0586	aaattgtac
chr1	126554460	126554469	404	+	-	-777607	Actr3	80.5683	ccaatgttg
chr1	126558647	126558656	475	+	-	-773420	Actr3	90.4473	ctattgatt
chr1	126558868	126558877	515	-	-	-773199	Actr3	82.1465	catcaattt
chr1	126558979	126558988	515	-	-	-773088	Actr3	82.0287	aagcaataa
chr1	126559068	126559077	250	+	-	-772999	Actr3	84.2463	ctatcgtta
chr1	126575895	126575904	250	-	-	-756172	Actr3	99.2428	caacaatgg
chr1	126580422	126580431	554	-	-	-751645	Actr3	82.9316	catcaattc
chr1	126580466	126580475	554	-	-	-751601	Actr3	82.5628	aatcaatct
chr1	126583632	126583641	347	-	-	-748435	Actr3	80.0912	aaactataa
chr1	126589161	126589170	318	-	-	-742906	Actr3	92.6043	taacaataa
chr1	126589436	126589445	369	-	-	-742631	Actr3	90.6379	caacaattt
chr1	126601680	126601689	562	-	-	-730387	Actr3	87.7526	tcacaatgc
chr1	126601707	126601716	562	-	-	-730360	Actr3	87.3233	ttacaatgt
chr1	126601873	126601882	562	-	-	-730194	Actr3	90.7387	taacaatct
chr1	126612756	126612765	353	-	-	-719311	Actr3	81.1526	gaactatga
chr1	126632504	126632513	272	-	-	-699563	Actr3	86.147	acacaatca
chr1	126636549	126636558	320	+	-	-695518	Actr3	86.6912	gtattgtgg
chr1	126645661	126645670	339	-	-	-686406	Actr3	93.7603	aaacaatga
chr1	126645672	126645681	339	-	-	-686395	Actr3	82.0841	aagcaatgt
chr1	126645681	126645690	339	-	-	-686386	Actr3	85.9516	tcacaattc
chr1	126645790	126645799	358	+	-	-686277	Actr3	84.4285	gtattgatt
chr1	126645730	126645739	358	-	-	-686337	Actr3	86.287	aaaccatgg
chr1	126652208	126652217	447	+	-	-679859	Actr3	82.5628	agattgatt
chr1	126652224	126652233	447	-	-	-679843	Actr3	81.3255	gaacactgg
chr1	126662498	126662507	299	+	-	-669569	Actr3	97.9781	caattgttt
chr1	126662509	126662518	299	+	-	-669558	Actr3	80.504	aaattgctc
chr1	126662495	126662504	299	-	-	-669572	Actr3	82.1734	ttccaattg
chr1	126675614	126675623	570	+	-	-656453	Actr3	83.6434	atattgatt
chr1	126675618	126675627	570	+	-	-656449	Actr3	86.3678	tgattgtgc
chr1	126675713	126675722	570	+	-	-656354	Actr3	80.6326	ggattgcta
chr1	126687231	126687240	362	-	-	-644836	Actr3	82.9989	tggcaatgg
chr1	126711199	126711208	386	-	-	-620868	Actr3	83.4331	ggccaatag
chr1	126715955	126715964	529	-	-	-616112	Actr3	85.4022	ttacaatct
chr1	126716059	126716068	529	-	-	-616008	Actr3	81.8349	gtactatgg
chr1	126716177	126716186	529	-	-	-615890	Actr3	91.9593	aaacaatta
chr1	126729867	126729876	378	+	-	-602200	Actr3	80.1907	cccttgttt
chr1	126729734	126729743	378	-	-	-602333	Actr3	86.9121	tcacaatac
chr1	126733344	126733353	392	+	-	-598723	Actr3	82.6829	aaattgatt
chr1	126733506	126733515	285	+	-	-598561	Actr3	86.3856	taattgtct
chr1	126740295	126740304	514	-	-	-591772	Actr3	80.1533	gttcaatgc
chr1	126740387	126740396	483	-	-	-591680	Actr3	86.8437	gtacaatta
chr1	126740501	126740510	483	-	-	-591566	Actr3	85.9513	attcaatgg
chr1	126742672	126742681	529	-	-	-589395	Actr3	83.2123	agccaatag
chr1	126742735	126742744	404	+	-	-589332	Actr3	81.2142	caattgcag
chr1	126742732	126742741	404	-	-	-589335	Actr3	89.7076	gatcaattg
chr1	126747438	126747447	285	-	-	-584629	Actr3	84.9456	ccacaattt
chr1	126786517	126786526	267	-	-	-545550	Actr3	81.0682	aagcaatta
chr1	126811180	126811189	430	+	-	-520887	Actr3	83.3144	ccattgcct
chr1	126811323	126811332	460	-	-	-520744	Actr3	88.0476	aagcaatag
chr1	126814229	126814238	353	-	-	-517838	Actr3	91.6438	taacaatta
chr1	126814542	126814551	468	+	-	-517525	Actr3	82.6829	aaattgatt
chr1	126814657	126814666	468	+	-	-517410	Actr3	92.5067	caattgtgc
chr1	126814513	126814522	468	-	-	-517554	Actr3	85.6006	agacaattt
chr1	126814654	126814663	468	-	-	-517413	Actr3	87.2891	caccaattg
chr1	126834352	126834361	333	-	-	-497715	Actr3	86.0701	tgacaattc
chr1	126836531	126836540	256	-	-	-495536	Actr3	85.0464	tcacaatct
chr1	126857672	126857681	449	-	-	-474395	Actr3	83.6434	aatcaatat
chr1	126872919	126872928	276	+	-	-459148	Actr3	80.635	ccatggtaa
chr1	126875660	126875669	381	-	-	-456407	Actr3	80.3675	gaactatgt
chr1	126875798	126875807	446	+	-	-456269	Actr3	84.6493	ttattgatc
chr1	126875792	126875801	446	-	-	-456275	Actr3	83.4679	aatcaatta
chr1	126876908	126876917	539	+	-	-455159	Actr3	82.6829	aaattgatt
chr1	126876668	126876677	539	-	-	-455399	Actr3	82.6829	aatcaattt
chr1	126894308	126894317	289	-	-	-437759	Actr3	81.5478	cagcaatgt
chr1	126894897	126894906	318	+	-	-437170	Actr3	85.7506	ccatggttg
chr1	126894885	126894894	318	-	-	-437182	Actr3	88.4238	atacaatga
chr1	126894894	126894903	318	-	-	-437173	Actr3	80.635	ttaccatgg
chr1	126904795	126904804	306	+	-	-427272	Actr3	85.7177	agattgtat
chr1	126904833	126904842	306	-	-	-427234	Actr3	81.2424	gaccaattt
chr1	126905058	126905067	355	-	-	-427009	Actr3	92.3835	caacaatac
chr1	126905079	126905088	355	-	-	-426988	Actr3	83.8921	catcaataa
chr1	126913897	126913906	571	-	-	-418170	Actr3	86.0701	tgacaattc
chr1	126913927	126913936	571	-	-	-418140	Actr3	80.7527	tagcaatta
chr1	126913974	126913983	571	-	-	-418093	Actr3	80.4118	cagcaatcc
chr1	126924608	126924617	384	-	-	-407459	Actr3	82.2473	tatcaatct
chr1	126927286	126927295	401	-	-	-404781	Actr3	87.0861	tgacaatgt
chr1	126930175	126930184	480	+	-	-401892	Actr3	91.9593	gaattgttt
chr1	126930198	126930207	480	-	-	-401869	Actr3	87.7526	tcacaatga
chr1	126937055	126937064	330	-	-	-395012	Actr3	80.0584	ccaccatgg
chr1	126945807	126945816	244	+	-	-386260	Actr3	84.5618	ctatcgttt
chr1	126968151	126968160	588	+	-	-363916	Actr3	86.4828	atattgtaa
chr1	126974778	126974787	365	-	-	-357289	Actr3	80.2831	aagcaattt
chr1	126974794	126974803	365	-	-	-357273	Actr3	85.8214	ggacaattt
chr1	126974907	126974916	368	+	-	-357160	Actr3	87.047	ttattgtag
chr1	126980858	126980867	292	+	-	-351209	Actr3	83.4679	taattgatt
chr1	126999217	126999226	306	-	-	-332850	Actr3	82.7671	aaccaataa
chr1	127003144	127003153	285	-	-	-328923	Actr3	93.2464	acacaatag
chr1	127008080	127008089	333	-	-	-323987	Actr3	80.9481	aagcaatca
chr1	127009427	127009436	426	+	-	-322640	Actr3	84.9102	ctatggttg
chr1	127009394	127009403	426	-	-	-322673	Actr3	86.3856	agacaatta
chr1	127020839	127020848	312	-	-	-311228	Actr3	82.0287	aagcaataa
chr1	127042145	127042154	542	-	-	-289922	Actr3	87.5834	atacaataa
chr1	127042192	127042201	542	-	-	-289875	Actr3	85.6106	ccacaatca
chr1	127042218	127042227	542	-	-	-289849	Actr3	80.1897	aaacaaaag
chr1	127045768	127045777	456	+	-	-286299	Actr3	82.9316	gaattgatg
chr1	127055337	127055346	571	-	-	-276730	Actr3	86.3678	gcacaatca
chr1	127058814	127058823	360	+	-	-273253	Actr3	81.6666	atattggta
chr1	127076353	127076362	651	+	-	-255714	Actr3	81.6865	tgattggtt
chr1	127076363	127076372	651	+	-	-255704	Actr3	91.5984	atattgttg
chr1	127076893	127076902	651	+	-	-255174	Actr3	91.0542	agattgttt
chr1	127077082	127077091	651	+	-	-254985	Actr3	92.3835	gtattgttg
chr1	127077246	127077255	651	+	-	-254821	Actr3	93.7714	ccattgtga
chr1	127077476	127077485	651	+	-	-254591	Actr3	81.371	ggattggta
chr1	127077603	127077612	651	+	-	-254464	Actr3	88.3517	ccattgctg
chr1	127077895	127077904	651	+	-	-254172	Actr3	92.6417	caattgtat
chr1	127077905	127077914	651	+	-	-254162	Actr3	91.5086	ccattgatc
chr1	127077977	127077986	651	+	-	-254090	Actr3	87.3079	caattgctc
chr1	127078091	127078100	651	+	-	-253976	Actr3	80.504	aaattgctc
chr1	127078157	127078166	651	+	-	-253910	Actr3	81.2437	atattgctt
chr1	127078336	127078345	651	+	-	-253731	Actr3	92.9309	ctattgtga
chr1	127078582	127078591	651	+	-	-253485	Actr3	81.2891	gaattgctc
chr1	127078720	127078729	651	+	-	-253347	Actr3	80.1631	agattgctt
chr1	127076554	127076563	651	-	-	-255513	Actr3	82.7111	atgcaatag
chr1	127077173	127077182	651	-	-	-254894	Actr3	88.3517	cagcaatgg
chr1	127077753	127077762	651	-	-	-254314	Actr3	82.9037	gatcaattt
chr1	127077892	127077901	651	-	-	-254175	Actr3	83.6139	cttcaattg
chr1	127077930	127077939	651	-	-	-254137	Actr3	82.4516	taccaatac
chr1	127077974	127077983	651	-	-	-254093	Actr3	91.9704	tcacaattg
chr1	127078944	127078953	690	+	-	-253123	Actr3	91.8392	tgattgttt
chr1	127079019	127079028	690	+	-	-253048	Actr3	81.2424	aaattggtc
chr1	127079702	127079711	690	+	-	-252365	Actr3	88.0681	tcattgtgt
chr1	127079812	127079821	690	+	-	-252255	Actr3	99.1595	ctattgttc
chr1	127080007	127080016	690	+	-	-252060	Actr3	80.1897	cttttgttt
chr1	127080115	127080124	690	+	-	-251952	Actr3	89.0901	ccattggtg
chr1	127080151	127080160	690	+	-	-251916	Actr3	87.2276	ttattgtgt
chr1	127080524	127080533	690	+	-	-251543	Actr3	90.9723	ccattgata
chr1	127080553	127080562	690	+	-	-251514	Actr3	92.3835	gtattgttg
chr1	127080631	127080640	690	+	-	-251436	Actr3	81.0682	gaattgctt
chr1	127080757	127080766	690	+	-	-251310	Actr3	80.1897	cttttgttt
chr1	127081183	127081192	690	+	-	-250884	Actr3	88.0681	tcattgtgt
chr1	127081398	127081407	690	+	-	-250669	Actr3	93.7603	tcattgttt
chr1	127081740	127081749	690	+	-	-250327	Actr3	87.5317	tcattgtgg
chr1	127081774	127081783	690	+	-	-250293	Actr3	81.3255	ccaatgttc
chr1	127082412	127082421	690	+	-	-249655	Actr3	80.2642	ctaatgttt
chr1	127081330	127081339	690	-	-	-250737	Actr3	83.9475	catcaatgt
chr1	127081438	127081447	690	-	-	-250629	Actr3	86.8437	gtacaattc
chr1	127083821	127083830	582	+	-	-248246	Actr3	88.0681	tcattgtgt
chr1	127083846	127083855	582	+	-	-248221	Actr3	85.8315	ggattgtga
chr1	127083959	127083968	582	+	-	-248108	Actr3	98.4023	ctattgttg
chr1	127084800	127084809	371	+	-	-247267	Actr3	91.9704	caattgtga
chr1	127084797	127084806	371	-	-	-247270	Actr3	92.5067	gcacaattg
chr1	127112931	127112940	347	-	-	-219136	Actr3	93.7714	tcacaatgg
chr1	127112950	127112959	347	-	-	-219117	Actr3	80.2831	aagcaattt
chr1	127116055	127116064	333	-	-	-216012	Actr3	98.6232	taacaatag
chr1	127119871	127119880	441	-	-	-212196	Actr3	85.3619	acacaatct
chr1	127120027	127120036	404	+	-	-212040	Actr3	84.6132	caatagttg
chr1	127120024	127120033	404	-	-	-212043	Actr3	88.0476	aagcaatag
chr1	127120372	127120381	366	+	-	-211695	Actr3	82.9316	gaattgatg
chr1	127120328	127120337	366	-	-	-211739	Actr3	82.1317	agccaatcg
chr1	127135778	127135787	296	+	-	-196289	Actr3	85.3704	caatagttc
chr1	127135775	127135784	296	-	-	-196292	Actr3	90.6682	gatcaatag
chr1	127149988	127149997	439	+	-	-182079	Actr3	81.8066	taattggtt
chr1	127152116	127152125	267	+	-	-179951	Actr3	81.1047	ccagtgttt
chr1	127164806	127164815	485	+	-	-167261	Actr3	81.2891	gaattgctc
chr1	127164799	127164808	485	-	-	-167268	Actr3	87.5317	ccacaatga
chr1	127169945	127169954	395	-	-	-162122	Actr3	92.9198	aaacaataa
chr1	127169952	127169961	395	-	-	-162115	Actr3	83.6434	aatcaatat
chr1	127184360	127184369	390	-	-	-147707	Actr3	83.0712	caccaatga
chr1	127192229	127192238	250	-	-	-139838	Actr3	86.5611	agacaatat
chr1	127192322	127192331	444	+	-	-139745	Actr3	85.482	aaattgtgt
chr1	127192376	127192385	444	-	-	-139691	Actr3	85.4898	gatcaatga
chr1	127193927	127193936	267	+	-	-138140	Actr3	80.3978	ccatggtca
chr1	127193950	127193959	267	-	-	-138117	Actr3	87.5112	cagcaatag
chr1	127195068	127195077	388	-	-	-136999	Actr3	82.8115	catcaatcc
chr1	127195393	127195402	518	+	-	-136674	Actr3	83.1071	atattgatg
chr1	127195567	127195576	469	+	-	-136500	Actr3	83.8348	caattgaaa
chr1	127195476	127195485	469	-	-	-136591	Actr3	82.0841	aagcaatgt
chr1	127195564	127195573	469	-	-	-136503	Actr3	83.5976	tgtcaattg
chr1	127211325	127211334	515	+	-	-120742	Actr3	91.9704	caattgtga
chr1	127211322	127211331	515	-	-	-120745	Actr3	83.5976	tgtcaattg
chr1	127211744	127211753	296	+	-	-120323	Actr3	85.9501	tgattgtca
chr1	127225393	127225402	375	-	-	-106674	Actr3	86.5028	atacaatca
chr1	127225397	127225406	375	-	-	-106670	Actr3	83.3479	aatcaatcc
chr1	127228613	127228622	285	-	-	-103454	Actr3	82.5628	aatcaatct
chr1	127233946	127233955	526	+	-	-98121	Actr3	81.4924	ttattgctg
chr1	127234078	127234087	526	+	-	-97989	Actr3	92.1802	gaattgttc
chr1	127234130	127234139	526	+	-	-97937	Actr3	89.4868	caattgatt
chr1	127234134	127234143	526	+	-	-97933	Actr3	80.9481	tgattgctt
chr1	127234056	127234065	526	-	-	-98011	Actr3	85.9513	attcaatgg
chr1	127234127	127234136	526	-	-	-97940	Actr3	83.6139	cttcaattg
chr1	127240327	127240336	262	+	-	-91740	Actr3	80.2792	ccatggtga
chr1	127248314	127248323	408	-	-	-83753	Actr3	92.3835	caacaataa
chr1	127259695	127259704	371	+	-	-72372	Actr3	84.8659	ccatcgttg
chr1	127259744	127259753	551	+	-	-72323	Actr3	87.6224	acattgtcc
chr1	127259842	127259851	551	+	-	-72225	Actr3	88.5725	ccattgcta
chr1	127260016	127260025	551	+	-	-72051	Actr3	82.0131	cgattgggt
chr1	127265972	127265981	315	+	-	-66095	Actr3	90.7514	ccattgatg
chr1	127275590	127275599	357	+	-	-56477	Actr3	81.1979	caattgcca
chr1	127275587	127275596	357	-	-	-56480	Actr3	83.8348	tttcaattg
chr1	127283789	127283798	333	+	-	-48278	Actr3	85.3986	ccattgaca
chr1	127285131	127285140	289	-	-	-46936	Actr3	91.8392	aaacaatca
chr1	127290149	127290158	622	+	-	-41918	Actr3	92.9753	acattgttt
chr1	127290401	127290410	622	-	-	-41666	Actr3	97.8581	aaacaatcg
chr1	127303523	127303532	409	+	-	-28544	Actr3	85.165	agattgtca
chr1	127338915	127338924	267	+	-	6848	Actr3	85.482	aaattgtgt
chr1	127346726	127346735	346	-	-	14659	Actr3	87.047	ctacaataa
chr1	127347010	127347019	335	-	-	14943	Actr3	85.7307	ccacaatta
chr1	127359728	127359737	262	+	-	27661	Actr3	86.9675	acattgtga
chr1	127373739	127373748	328	-	-	41672	Actr3	80.489	gaaccatga
chr1	127376296	127376305	351	+	-	44229	Actr3	80.9481	ggattgctt
chr1	127391394	127391403	341	-	-	59327	Actr3	91.3951	gaacaattt
chr1	127404547	127404556	357	+	-	72480	Actr3	85.6106	ggattgtgg
chr1	127416671	127416680	550	+	-	84604	Actr3	80.9944	ctatagtac
chr1	127417186	127417195	550	+	-	85119	Actr3	80.1897	cttttgttt
chr1	127416668	127416677	550	-	-	84601	Actr3	86.1101	aaactatag
chr1	127417364	127417373	457	+	-	85297	Actr3	80.5364	ctatagtct
chr1	127417517	127417526	457	-	-	85450	Actr3	91.6438	taacaatta
chr1	127439163	127439172	256	-	-	107096	Actr3	81.1526	gaactatga
chr15	101003708	101003717	0	+	+	-847	Acvr1b	87.2679	ttattgtaa
chr15	101003842	101003851	0	+	+	-713	Acvr1b	80.9481	tgattgctt
chr15	101003995	101004004	0	+	+	-560	Acvr1b	92.9753	acattgttt
chr15	101005012	101005021	303	+	+	457	Acvr1b	84.8256	agattgtgg
chr15	101004570	101004579	478	-	+	15	Acvr1b	81.2985	ttactatgg
chr15	100977681	100977690	522	+	+	-26875	Acvr1b	80.2977	ccactgttg
chr15	100977744	100977753	522	+	+	-26812	Acvr1b	85.0945	ctattgacc
chr15	100977616	100977625	522	-	+	-26940	Acvr1b	85.8378	atacaattt
chr15	100981822	100981831	262	-	+	-22734	Acvr1b	88.2889	gcacaatgc
chr15	100982836	100982845	441	+	+	-21720	Acvr1b	100	ccattgttc
chr15	100982784	100982793	441	-	+	-21772	Acvr1b	84.6493	gatcaatac
chr15	100982851	100982860	441	-	+	-21705	Acvr1b	85.4022	ttacaatct
chr15	100982883	100982892	441	-	+	-21673	Acvr1b	82.9989	tggcaatgg
chr15	100993584	100993593	256	+	+	-10972	Acvr1b	80.4581	ctatagtaa
chr15	100993771	100993780	514	-	+	-10785	Acvr1b	90.6379	caacaattt
chr15	101006631	101006640	543	+	+	2075	Acvr1b	81.4911	taattggta
chr15	101006864	101006873	543	+	+	2308	Acvr1b	80.2977	ccactgttg
chr15	101006840	101006849	543	-	+	2284	Acvr1b	82.8968	tgccaatag
chr15	101007232	101007241	272	-	+	2676	Acvr1b	92.2844	agacaatcg
chr15	101007617	101007626	469	+	+	3061	Acvr1b	80.2977	ccactgttg
chr15	101007668	101007677	469	-	+	3112	Acvr1b	82.0841	aagcaatgt
chr15	101007888	101007897	492	+	+	3332	Acvr1b	82.7671	ttattggtt
chr15	101008096	101008105	449	+	+	3540	Acvr1b	86.3678	tgattgtgc
chr15	101008155	101008164	449	+	+	3599	Acvr1b	86.3073	taattgtaa
chr15	101013482	101013491	537	+	+	8926	Acvr1b	98.6232	ctattgtta
chr15	101025846	101025855	405	-	+	21290	Acvr1b	84.1705	taaccattg
chr15	101041842	101041851	448	+	+	37286	Acvr1b	87.5038	acattgtgc
chr15	101042752	101042761	481	+	+	38196	Acvr1b	91.8193	atattgtta
chr15	101042788	101042797	481	-	+	38232	Acvr1b	86.0701	tgacaatta
chr15	101042869	101042878	363	+	+	38313	Acvr1b	80.3675	acatagttc
chr15	101044026	101044035	571	+	+	39470	Acvr1b	86.4828	atattgtaa
chr15	101043955	101043964	571	-	+	39399	Acvr1b	86.0586	gtacaattt
chr2	48668748	48668757	0	+	+	-880	Acvr2a	85.7028	aaattgtgc
chr2	48668948	48668957	0	+	+	-680	Acvr2a	83.1524	gaattgata
chr2	48670092	48670101	0	+	+	464	Acvr2a	90.6379	aaattgttg
chr2	48670542	48670551	449	+	+	914	Acvr2a	80.2682	tcatggttt
chr2	48668779	48668788	0	-	+	-849	Acvr2a	80.6326	tagcaatca
chr2	48669055	48669064	250	-	+	-573	Acvr2a	88.0681	acacaatgc
chr2	48669519	48669528	483	-	+	-109	Acvr2a	85.7014	ggacaatct
chr2	48668349	48668358	323	-	+	-1280	Acvr2a	82.9316	catcaattc
chr2	48670837	48670846	386	+	+	1208	Acvr2a	87.6224	acattgtcc
chr2	48671608	48671617	567	+	+	1979	Acvr2a	84.6493	gtattgatc
chr2	48671759	48671768	368	-	+	2130	Acvr2a	99.7792	aaacaatgg
chr2	48672001	48672010	458	+	+	2372	Acvr2a	81.2702	taattggtg
chr2	48675044	48675053	475	+	+	5415	Acvr2a	84.4839	acattgatt
chr2	48675061	48675070	475	+	+	5432	Acvr2a	84.5745	ctattgaag
chr2	48688901	48688910	318	-	+	19272	Acvr2a	81.3255	gaacattgg
chr2	48694326	48694335	413	-	+	24697	Acvr2a	86.4828	ttacaatat
chr2	48697319	48697328	381	+	+	27690	Acvr2a	82.6829	aaattgatt
chr2	48697400	48697409	393	+	+	27771	Acvr2a	83.3479	tgattgatt
chr2	48702656	48702665	320	+	+	33027	Acvr2a	81.8066	gaattggtt
chr2	48702693	48702702	320	+	+	33064	Acvr2a	91.423	gaattgttg
chr2	48706933	48706942	375	+	+	37304	Acvr2a	91.8392	tgattgttt
chr2	48733288	48733297	369	+	+	63659	Acvr2a	86.8098	ttattgtcg
chr2	48742224	48742233	573	+	+	72595	Acvr2a	82.3329	gcattgctg
chr2	48742320	48742329	351	+	+	72691	Acvr2a	80.0912	ttatagttt
chr2	48749997	48750006	250	+	+	80368	Acvr2a	89.911	ctattgatg
chr2	48752127	48752136	244	+	+	82498	Acvr2a	90.6379	aaattgttg
chr2	48755764	48755773	669	+	+	86135	Acvr2a	93.2867	ctattgtaa
chr2	48756024	48756033	669	-	+	86395	Acvr2a	82.8968	tgccaatag
chr2	48756726	48756735	417	+	+	87097	Acvr2a	82.9316	gaattgatg
chr2	48757034	48757043	483	-	+	87405	Acvr2a	92.9198	aaacaatac
chr2	48757463	48757472	514	+	+	87834	Acvr2a	87.5834	gtattgtat
chr2	48757484	48757493	514	-	+	87855	Acvr2a	82.3674	tatcaattt
chr2	48757891	48757900	549	+	+	88262	Acvr2a	81.1047	ccagtgttt
chr2	48758045	48758054	549	+	+	88416	Acvr2a	82.988	ttattggtc
chr2	48758039	48758048	549	-	+	88410	Acvr2a	85.9516	tcacaatta
chr2	48790685	48790694	299	-	+	121056	Acvr2a	92.9198	aaacaataa
chr2	48804948	48804957	393	-	+	135319	Acvr2a	94.1272	ttacaatgg
chr9	70526309	70526318	0	+	+	-494	Adam10	80.2682	tcatggttt
chr9	70526328	70526337	289	+	+	-475	Adam10	80.1897	cttttgttt
chr9	70527214	70527223	320	+	+	411	Adam10	93.5859	ctattgtcc
chr9	70527471	70527480	0	+	+	668	Adam10	93.9812	gcattgttc
chr9	70525836	70525845	0	-	+	-967	Adam10	84.113	tatcaataa
chr9	70535375	70535384	267	+	+	8571	Adam10	85.6006	aaattgtct
chr9	70559285	70559294	534	+	+	32481	Adam10	80.7133	ccatggtct
chr9	70559241	70559250	534	-	+	32437	Adam10	86.7466	ccacaatgt
chr9	70561969	70561978	292	-	+	35165	Adam10	82.2862	caccaatgt
chr9	70575731	70575740	281	+	+	48927	Adam10	81.9821	atattggtt
chr9	70577400	70577409	337	+	+	50596	Adam10	84.113	ttattgata
chr9	70577426	70577435	337	-	+	50622	Adam10	80.1897	aaacaaaag
chr9	70577504	70577513	520	+	+	50700	Adam10	80.4851	ctaatgttc
chr9	70577647	70577656	520	+	+	50843	Adam10	86.2456	atattgtca
chr9	70577676	70577685	520	+	+	50872	Adam10	93.9812	tcattgttc
chr9	70577617	70577626	520	-	+	50813	Adam10	81.251	gaacaaagg
chr9	70615612	70615621	549	-	+	88808	Adam10	81.5478	cagcaatgt
chr9	70616799	70616808	582	+	+	89995	Adam10	81.5478	acattgctg
chr9	70616811	70616820	582	+	+	90007	Adam10	85.6106	ggattgtgg
chr9	70621544	70621553	415	+	+	94740	Adam10	84.6132	caatagttg
chr9	70621580	70621589	415	+	+	94776	Adam10	85.4022	agattgtaa
chr9	70621541	70621550	415	-	+	94737	Adam10	93.4673	gcacaatag
chr9	70621544	70621553	415	+	+	94740	Adam10	84.6132	caatagttg
chr9	70621580	70621589	415	+	+	94776	Adam10	85.4022	agattgtaa
chr9	70621541	70621550	415	-	+	94737	Adam10	93.4673	gcacaatag
chr9	70628638	70628647	256	+	+	101834	Adam10	87.3233	acattgtaa
chr9	70631911	70631920	389	-	+	105107	Adam10	81.6865	aaccaatca
chr9	70636664	70636673	347	+	+	109860	Adam10	80.5364	ctatagtct
chr9	70643009	70643018	256	+	+	116205	Adam10	80.7527	taattgcta
chr7	141415799	141415808	0	+	-	-981	Adam12	80.1897	cttttgttt
chr7	141415958	141415967	0	+	-	-822	Adam12	83.8348	caattgaaa
chr7	141416556	141416565	374	+	-	-224	Adam12	93.6691	ccattgtcg
chr7	141417698	141417707	0	+	-	918	Adam12	81.1979	caattgcca
chr7	141415913	141415922	0	-	-	-867	Adam12	86.0701	tgacaatta
chr7	141415955	141415964	0	-	-	-825	Adam12	83.9131	agtcaattg
chr7	141416860	141416869	0	-	-	80	Adam12	83.7724	gtgcaatgg
chr7	141417695	141417704	0	-	-	915	Adam12	81.9362	tgccaattg
chr7	141074916	141074925	418	-	-	-348913	Adam12	93.4448	taacaatga
chr7	141076732	141076741	262	+	-	-347097	Adam12	84.4285	gtattgatt
chr7	141076955	141076964	347	+	-	-346874	Adam12	93.224	gcattgttg
chr7	141079329	141079338	328	-	-	-344500	Adam12	80.1897	aaacaaaag
chr7	141079557	141079566	420	-	-	-344272	Adam12	83.7536	ctccaatgg
chr7	141125477	141125486	346	-	-	-298352	Adam12	83.5687	gatcaatca
chr7	141137557	141137566	333	+	-	-286272	Adam12	87.5317	gcattgtgg
chr7	141150012	141150021	375	+	-	-273817	Adam12	81.7686	acattgcta
chr7	141155134	141155143	353	-	-	-268695	Adam12	86.287	aaaccatgg
chr7	141155142	141155151	353	-	-	-268687	Adam12	80.489	gaaccatga
chr7	141155850	141155859	296	-	-	-267979	Adam12	82.0287	aagcaataa
chr7	141165099	141165108	250	-	-	-258730	Adam12	83.134	ttccaatag
chr7	141169487	141169496	330	-	-	-254342	Adam12	86.5028	atacaatcc
chr7	141180267	141180276	358	+	-	-243562	Adam12	80.5319	taattgctg
chr7	141193076	141193085	383	+	-	-230753	Adam12	98.6232	ctattgtta
chr7	141197173	141197182	303	-	-	-226656	Adam12	83.0324	tatcaatca
chr7	141197231	141197240	267	+	-	-226598	Adam12	80.706	aaattggta
chr7	141200138	141200147	267	+	-	-223691	Adam12	81.0302	cctttgttt
chr7	141202487	141202496	244	-	-	-221342	Adam12	86.3856	agacaattc
chr7	141218071	141218080	292	+	-	-205758	Adam12	81.2702	taattggtg
chr7	141220056	141220065	439	-	-	-203773	Adam12	85.1813	ctacaatct
chr7	141221927	141221936	405	+	-	-201902	Adam12	85.7307	gaattgtgg
chr7	141223021	141223030	250	-	-	-200808	Adam12	92.3835	caacaataa
chr7	141244493	141244502	244	-	-	-179336	Adam12	85.5223	ttacaattt
chr7	141252167	141252176	371	+	-	-171662	Adam12	91.423	taattgttg
chr7	141252193	141252202	371	+	-	-171636	Adam12	81.8066	gaattggtt
chr7	141252265	141252274	276	-	-	-171564	Adam12	80.0912	aaactataa
chr7	141253254	141253263	419	+	-	-170575	Adam12	92.3262	caattgtaa
chr7	141253251	141253260	419	-	-	-170578	Adam12	84.3711	gttcaattg
chr7	141273353	141273362	262	-	-	-150476	Adam12	90.8587	taacaattt
chr7	141276003	141276012	281	+	-	-147826	Adam12	87.3233	acattgtaa
chr7	141285438	141285447	393	+	-	-138391	Adam12	85.165	agattgtca
chr7	141290398	141290407	390	+	-	-133431	Adam12	81.315	cgattgcaa
chr7	141290448	141290457	390	-	-	-133381	Adam12	86.3073	ttacaattc
chr7	141290526	141290535	372	+	-	-133303	Adam12	81.9362	caattggca
chr7	141290523	141290532	372	-	-	-133306	Adam12	83.8348	tttcaattg
chr7	141290585	141290594	344	+	-	-133244	Adam12	92.3262	caattgtaa
chr7	141290582	141290591	344	-	-	-133247	Adam12	83.5976	tgtcaattg
chr7	141320041	141320050	396	+	-	-103788	Adam12	91.5086	ccattgatc
chr7	141331417	141331426	439	+	-	-92412	Adam12	81.7132	ttattgcta
chr7	141343337	141343346	394	+	-	-80492	Adam12	82.0274	taattggtc
chr7	141364975	141364984	363	-	-	-58854	Adam12	88.0681	acacaatgc
chr7	141365498	141365507	485	-	-	-58331	Adam12	86.3073	ttacaattc
chr7	141373200	141373209	306	-	-	-50629	Adam12	80.4118	cagcaatca
chr7	141373218	141373227	306	-	-	-50611	Adam12	81.169	gagcaatca
chr7	141382898	141382907	312	+	-	-40931	Adam12	85.2851	aaattgtca
chr7	141382906	141382915	312	+	-	-40923	Adam12	84.4839	acattgatt
chr7	141419628	141419637	447	+	-	-4201	Adam12	91.5238	ggattgtta
chr7	141419775	141419784	328	-	-	-4054	Adam12	87.7526	tcacaatga
chr7	141422794	141422803	337	-	-	-1035	Adam12	86.782	ggacaatat
chr7	141445837	141445846	299	-	-	22008	Adam12	93.0495	tgacaatag
chr7	141453351	141453360	335	+	-	29522	Adam12	97.9781	caattgttt
chr7	141453348	141453357	335	-	-	29519	Adam12	92.4045	agacaattg
chr7	141453409	141453418	272	+	-	29580	Adam12	81.2891	gaattgctc
chr11	45867367	45867376	0	+	+	-636	Adam19	87.8711	tcattgtca
chr11	45868096	45868105	0	+	+	93	Adam19	83.6076	gcattggtt
chr11	45868797	45868806	0	+	+	794	Adam19	83.5516	ccattgcat
chr11	45867266	45867275	0	-	+	-737	Adam19	82.0265	catcaatct
chr11	45868037	45868046	0	-	+	34	Adam19	89.0901	caccaatgg
chr11	45868467	45868476	0	-	+	464	Adam19	85.3986	tgtcaatgg
chr11	45876255	45876264	372	+	+	8251	Adam19	93.9812	tcattgttc
chr11	45876268	45876277	372	+	+	8264	Adam19	94.2055	ccattgtct
chr11	45886434	45886443	360	+	+	18430	Adam19	88.786	ctattggtt
chr11	45898087	45898096	341	-	+	30083	Adam19	81.4924	cagcaatac
chr11	45898356	45898365	369	+	+	30352	Adam19	80.9317	gcatagttt
chr11	45900421	45900430	281	-	+	32417	Adam19	94.4427	atacaatgg
chr11	45900480	45900489	303	-	+	32476	Adam19	84.2187	cctcaatag
chr11	45928658	45928667	289	+	+	60654	Adam19	87.283	acattgtgt
chr11	45933244	45933253	312	-	+	65240	Adam19	80.2642	aaacactag
chr11	45960714	45960723	464	+	+	92710	Adam19	90.4473	ctattgatt
chr11	45960718	45960727	464	+	+	92714	Adam19	91.8392	tgattgttt
chr11	45960764	45960773	464	+	+	92760	Adam19	80.8156	ccatggtgc
chr11	45960725	45960734	464	-	+	92721	Adam19	86.4828	ttacaatat
chr11	45960828	45960837	371	+	+	92824	Adam19	85.2851	aaattgtca
chr17	33661433	33661442	0	+	+	263	Adamts10	86.5028	ggattgtat
chr17	33661917	33661926	276	+	+	747	Adamts10	86.147	tgattgtgt
chr17	33660197	33660206	0	-	+	-973	Adamts10	85.6106	ccacaatca
chr17	33660707	33660716	0	-	+	-463	Adamts10	85.1665	tcacaattt
chr17	33580261	33580270	398	-	+	-80910	Adamts10	90.6682	gatcaatag
chr17	33605420	33605429	499	-	+	-55751	Adamts10	85.4149	cttcaatgg
chr17	33611516	33611525	349	-	+	-49655	Adamts10	93.7603	aaacaatga
chr17	33611546	33611555	349	-	+	-49625	Adamts10	81.1047	aaacattgg
chr17	33636948	33636957	344	-	+	-24223	Adamts10	82.1465	catcaattt
chr17	33650200	33650209	355	+	+	-10971	Adamts10	81.1047	ccaatgttt
chr17	33668254	33668263	281	-	+	7083	Adamts10	86.5028	atacaatca
chr15	10994095	10994104	0	+	+	-449	Adamts12	80.2831	aaattgctt
chr15	10994780	10994789	410	-	+	236	Adamts12	80.489	gaaccatgc
chr15	10994940	10994949	0	-	+	396	Adamts12	80.5185	taacagtgg
chr15	10973085	10973094	244	+	+	-21460	Adamts12	99.1595	ctattgttc
chr15	11040955	11040964	312	-	+	46410	Adamts12	81.0215	aaccaattt
chr15	11043925	11043934	549	+	+	49380	Adamts12	86.6228	taattgtat
chr15	11043669	11043678	549	-	+	49124	Adamts12	81.614	atactatgg
chr15	11043851	11043860	549	-	+	49306	Adamts12	88.0681	acacaatga
chr15	11044005	11044014	549	-	+	49460	Adamts12	80.706	taccaattt
chr15	11044358	11044367	272	+	+	49813	Adamts12	90.8587	aaattgtta
chr15	11123593	11123602	250	-	+	129048	Adamts12	80.4118	cagcaatca
chr15	11123645	11123654	335	-	+	129100	Adamts12	82.5628	aatcaatct
chr15	11140875	11140884	337	-	+	146330	Adamts12	86.9675	tcacaatgt
chr15	11144843	11144852	256	+	+	150298	Adamts12	92.9753	acattgttt
chr15	11146928	11146937	320	+	+	152383	Adamts12	90.8587	aaattgtta
chr15	11147069	11147078	306	-	+	152524	Adamts12	85.3619	acacaatct
chr15	11147101	11147110	306	-	+	152556	Adamts12	80.3121	gaactatac
chr15	11147162	11147171	306	-	+	152617	Adamts12	85.1665	tcacaattt
chr15	11147180	11147189	306	-	+	152635	Adamts12	87.1024	ctacaatgt
chr15	11152211	11152220	262	+	+	157666	Adamts12	89.1713	caattgata
chr15	11173396	11173405	244	+	+	178851	Adamts12	87.047	ttattgtag
chr15	11187682	11187691	306	+	+	193137	Adamts12	80.9317	tcatagttt
chr15	11187728	11187737	306	+	+	193183	Adamts12	89.0068	ctattggtc
chr15	11200656	11200665	276	-	+	206111	Adamts12	86.1873	ttacaatcc
chr15	11214662	11214671	272	+	+	220117	Adamts12	88.2889	tcattgtgc
chr15	11231613	11231622	306	-	+	237068	Adamts12	87.3233	ttacaatgt
chr15	11259723	11259732	363	-	+	265178	Adamts12	87.6388	atacaatgt
chr15	11259774	11259783	363	-	+	265229	Adamts12	87.6388	atacaatgt
chr15	11260080	11260089	363	-	+	265535	Adamts12	87.6388	atacaatgt
chr15	11260131	11260140	363	-	+	265586	Adamts12	87.6388	atacaatgt
chr15	11260182	11260191	363	-	+	265637	Adamts12	87.6388	atacaatgt
chr15	11264756	11264765	628	+	+	270211	Adamts12	85.28	ccattgaga
chr15	11264804	11264813	628	+	+	270259	Adamts12	87.8875	tcattgtag
chr15	11264864	11264873	628	+	+	270319	Adamts12	93.224	gcattgttg
chr15	11264787	11264796	628	-	+	270242	Adamts12	88.3517	cagcaatgg
chr15	11277036	11277045	394	+	+	282491	Adamts12	85.3317	ctattgaac
chr5	90021080	90021089	393	+	-	-291279	Adamts3	80.0912	ttatagttt
chr5	90021449	90021458	399	-	-	-290910	Adamts3	82.8115	catcaatca
chr5	90051107	90051116	362	+	-	-261252	Adamts3	82.7098	caattggac
chr5	90051099	90051108	362	-	-	-261260	Adamts3	80.9317	aaactatgc
chr5	90051104	90051113	362	-	-	-261255	Adamts3	81.7505	atgcaattg
chr5	90051220	90051229	362	-	-	-261139	Adamts3	82.3329	cagcaatga
chr5	90103901	90103910	518	+	-	-208458	Adamts3	81.7132	ttattgcta
chr5	90104215	90104224	369	+	-	-208144	Adamts3	97.9781	caattgttt
chr5	90104212	90104221	369	-	-	-208147	Adamts3	86.5507	cagcaattg
chr5	90104986	90104995	526	+	-	-207373	Adamts3	84.9534	tcattgata
chr5	90105180	90105189	450	+	-	-207179	Adamts3	87.7526	gcattgtga
chr5	90105207	90105216	450	-	-	-207152	Adamts3	80.489	gaaccatgc
chr5	90105689	90105698	556	-	-	-206670	Adamts3	85.8164	gctcaatgg
chr5	90105733	90105742	556	-	-	-206626	Adamts3	91.8392	aaacaatca
chr5	90105971	90105980	333	-	-	-206388	Adamts3	92.3867	gcacaatcg
chr5	90118239	90118248	575	-	-	-194120	Adamts3	86.2671	acacaatta
chr5	90118681	90118690	515	-	-	-193678	Adamts3	80.489	gaaccatga
chr5	90118913	90118922	654	-	-	-193446	Adamts3	83.1071	catcaatat
chr5	90120265	90120274	256	+	-	-192094	Adamts3	91.9704	caattgtga
chr5	90120254	90120263	256	-	-	-192105	Adamts3	80.9282	tagcaatat
chr5	90120262	90120271	256	-	-	-192097	Adamts3	81.4351	ttgcaattg
chr5	90120276	90120285	256	-	-	-192083	Adamts3	80.9282	tagcaatat
chr5	90123905	90123914	418	+	-	-188454	Adamts3	85.131	ctatggtta
chr5	90123891	90123900	418	-	-	-188468	Adamts3	80.1897	aaacaaaag
chr5	90123902	90123911	418	-	-	-188457	Adamts3	81.2583	acactatgg
chr5	90125440	90125449	546	+	-	-186919	Adamts3	82.7111	ctattgcat
chr5	90133410	90133419	296	+	-	-178949	Adamts3	81.0302	cctttgttt
chr5	90144718	90144727	276	-	-	-167641	Adamts3	80.1533	gttcaatga
chr5	90144923	90144932	508	-	-	-167436	Adamts3	91.3951	gaacaattt
chr5	90155714	90155723	353	+	-	-156645	Adamts3	85.165	agattgtca
chr5	90157600	90157609	312	+	-	-154759	Adamts3	85.2503	cgatagttc
chr5	90157597	90157606	312	-	-	-154762	Adamts3	84.2463	taacgatag
chr5	90176905	90176914	262	+	-	-135454	Adamts3	86.2656	ggattgtct
chr5	90177153	90177162	518	+	-	-135206	Adamts3	81.7132	ttattgcta
chr5	90177208	90177217	518	+	-	-135151	Adamts3	81.1526	gcatagttc
chr5	90177251	90177260	518	-	-	-135108	Adamts3	85.9715	taaccatgg
chr5	90188824	90188833	379	-	-	-123535	Adamts3	80.2831	aagcaattt
chr5	90192780	90192789	515	+	-	-119579	Adamts3	85.7141	ccattgact
chr5	90196955	90196964	328	-	-	-115404	Adamts3	86.2656	agacaatcc
chr5	90217001	90217010	323	-	-	-95358	Adamts3	85.4023	aaacgatgg
chr5	90223380	90223389	467	+	-	-88979	Adamts3	92.1348	atattgttt
chr5	90223303	90223312	467	-	-	-89056	Adamts3	85.4022	ttacaatct
chr5	90223443	90223452	372	-	-	-88916	Adamts3	82.0287	aagcaataa
chr5	90226351	90226360	262	-	-	-86008	Adamts3	83.6434	aatcaatat
chr5	90245556	90245565	546	-	-	-66803	Adamts3	82.1465	catcaattt
chr5	90245705	90245714	564	+	-	-66654	Adamts3	82.2496	ttattgctc
chr5	90245879	90245888	392	-	-	-66480	Adamts3	81.3255	gaacactgg
chr5	90267874	90267883	306	-	-	-44485	Adamts3	89.0901	caccaatgg
chr5	90270923	90270932	276	-	-	-41436	Adamts3	92.3556	gaacaatat
chr5	90278078	90278087	303	-	-	-34281	Adamts3	89.1089	gagcaatgg
chr5	90280536	90280545	289	+	-	-31823	Adamts3	82.3329	gcattgctg
chr5	90288813	90288822	256	-	-	-23546	Adamts3	86.0865	ctacaatta
chr5	90292048	90292057	256	-	-	-20311	Adamts3	83.8284	gaccaatgc
chr5	90300960	90300969	357	-	-	-11399	Adamts3	87.5038	gcacaatgt
chr5	90320130	90320139	377	+	-	7771	Adamts3	80.2642	ctaatgttt
chr5	90327261	90327270	366	-	-	14902	Adamts3	80.834	aaacagtgg
chr5	90336375	90336384	371	+	-	24016	Adamts3	99.2428	ccattgttg
chr5	90342155	90342164	272	-	-	29796	Adamts3	80.0912	aaactataa
chr5	90342195	90342204	349	-	-	29836	Adamts3	80.1466	aaactatgt
chr5	90355285	90355294	471	+	-	42926	Adamts3	91.2878	ccattgatt
chr5	90361496	90361505	533	+	-	49137	Adamts3	82.507	acattggta
chr5	90361506	90361515	533	+	-	49147	Adamts3	84.3711	caattgaac
chr5	90361503	90361512	533	-	-	49144	Adamts3	89.1713	tatcaattg
chr5	90374236	90374245	430	+	-	61877	Adamts3	81.8066	taattggtt
chr5	90374251	90374260	430	+	-	61892	Adamts3	87.5317	gcattgtgg
chr5	90392205	90392214	306	+	-	79846	Adamts3	81.2891	taattgctc
chr5	90392228	90392237	306	+	-	79869	Adamts3	85.4898	tcattgatc
chr5	90409487	90409496	299	-	-	97128	Adamts3	80.4115	gaacaaggg
chr5	90409889	90409898	309	+	-	97530	Adamts3	94.2055	ccattgtct
chr5	90409975	90409984	309	+	-	97616	Adamts3	85.9062	atattgtgg
chr5	90409928	90409937	309	-	-	97569	Adamts3	86.5028	atacaatca
chr5	90416082	90416091	315	-	-	103723	Adamts3	85.4898	gatcaatgc
chr5	90426120	90426129	281	-	-	113761	Adamts3	93.9812	gaacaatgc
chr5	90426342	90426351	365	+	-	113983	Adamts3	80.1897	cttttgttt
chr5	90431282	90431291	341	-	-	118923	Adamts3	87.7526	tcacaatgc
chr5	90450604	90450613	519	+	-	138245	Adamts3	92.089	caattgtca
chr5	90450601	90450610	519	-	-	138242	Adamts3	97.4418	caacaattg
chr5	90450995	90451004	330	-	-	138636	Adamts3	98.9387	aaacaatag
chr5	90462332	90462341	442	-	-	149973	Adamts3	91.1742	aaacaattt
chr5	90462417	90462426	347	-	-	150058	Adamts3	82.0287	aagcaatac
chr5	90500507	90500516	559	-	-	188148	Adamts3	80.2682	aaaccatgc
chr5	90555891	90555900	244	-	-	243532	Adamts3	82.0287	aagcaataa
chr16	85902145	85902154	0	+	-	775	Adamts5	80.3954	gcatagttg
chr16	85902300	85902309	0	+	-	930	Adamts5	81.0302	cctttgttt
chr16	85901325	85901334	565	-	-	-45	Adamts5	88.4075	ggacaatga
chr16	85901354	85901363	565	-	-	-16	Adamts5	83.0152	ctgcaatgg
chr16	85901369	85901378	565	-	-	-1	Adamts5	91.423	caacaattc
chr16	85901666	85901675	451	-	-	296	Adamts5	87.7054	aaccaatcg
chr16	85902162	85902171	0	-	-	792	Adamts5	84.8256	ccacaatct
chr16	85804611	85804620	377	-	-	-96759	Adamts5	87.7526	tcacaatgc
chr16	85837412	85837421	306	+	-	-63958	Adamts5	84.6493	ttattgatc
chr16	85842132	85842141	492	-	-	-59238	Adamts5	87.3233	ttacaatgt
chr16	85842314	85842323	492	-	-	-59056	Adamts5	81.1047	aaacactgg
chr16	85849210	85849219	276	-	-	-52160	Adamts5	87.2679	ttacaataa
chr16	85860008	85860017	572	-	-	-41362	Adamts5	92.9198	aaacaataa
chr16	85866245	85866254	328	+	-	-35125	Adamts5	87.1024	acattgtag
chr16	85866192	85866201	328	-	-	-35178	Adamts5	86.9675	tcacaatgt
chr16	85872287	85872296	309	-	-	-29083	Adamts5	84.8736	agtcaatag
chr16	85877402	85877411	267	+	-	-23968	Adamts5	85.1665	aaattgtga
chr16	85877786	85877795	412	+	-	-23584	Adamts5	81.3255	ccaatgttc
chr16	85877916	85877925	414	-	-	-23454	Adamts5	80.11	ataccatag
chr16	85880846	85880855	285	-	-	-20524	Adamts5	84.7047	gatcaatgt
chr16	85882600	85882609	450	+	-	-18770	Adamts5	80.2682	tcatggttt
chr16	85884306	85884315	262	-	-	-17064	Adamts5	83.8921	catcaataa
chr16	85888223	85888232	403	-	-	-13147	Adamts5	82.6829	aatcaattt
chr16	85890130	85890139	281	+	-	-11240	Adamts5	87.3079	caattgctc
chr16	85890127	85890136	281	-	-	-11243	Adamts5	89.4868	aatcaattg
chr16	85896125	85896134	256	-	-	-5245	Adamts5	92.9309	tcacaatag
chr16	85896349	85896358	492	-	-	-5021	Adamts5	80.2831	aagcaattt
chr16	85906586	85906595	474	+	-	5216	Adamts5	82.4516	ttattggta
chr16	85906661	85906670	474	-	-	5291	Adamts5	80.3954	caactatgc
chr16	85906781	85906790	409	-	-	5411	Adamts5	80.2831	aagcaattt
chr16	85926623	85926632	502	+	-	25253	Adamts5	98.6232	ctattgtta
chr16	85926620	85926629	502	-	-	25250	Adamts5	85.1495	aaactattg
chr16	85947693	85947702	244	+	-	46323	Adamts5	92.1348	atattgttt
chr16	85947703	85947712	244	+	-	46333	Adamts5	82.1734	caattggaa
chr16	85947700	85947709	244	-	-	46330	Adamts5	81.4351	ttgcaattg
chr16	85947773	85947782	330	+	-	46403	Adamts5	91.3029	tgattgttg
chr16	85956387	85956396	303	-	-	55017	Adamts5	93.9812	gaacaatga
chr16	85957609	85957618	387	-	-	56239	Adamts5	83.3479	aatcaatcc
chr16	85965058	85965067	315	-	-	63688	Adamts5	80.4938	caacaaagg
chr16	85965222	85965231	244	-	-	63852	Adamts5	88.4075	ggacaatgc
chr16	85967233	85967242	415	+	-	65863	Adamts5	85.9516	gaattgtga
chr16	85967435	85967444	411	-	-	66065	Adamts5	88.2889	gcacaatga
chr16	85967475	85967484	411	-	-	66105	Adamts5	80.504	gagcaattt
chr16	85967582	85967591	303	-	-	66212	Adamts5	81.251	gaacaaagg
chr16	85978097	85978106	384	+	-	76727	Adamts5	86.4828	atattgtaa
chr16	85986207	85986216	414	+	-	84837	Adamts5	86.3309	ctatagttc
chr16	85988607	85988616	309	+	-	87237	Adamts5	81.2702	taattggtg
chr16	85992736	85992745	250	-	-	91366	Adamts5	92.9198	aaacaataa
chr16	85992742	85992751	250	-	-	91372	Adamts5	90.7387	taacaatct
chr16	85992936	85992945	347	+	-	91566	Adamts5	80.1897	cttttgttt
chr16	85992908	85992917	347	-	-	91538	Adamts5	80.4852	caccaattt
chr16	85999941	85999950	272	-	-	98571	Adamts5	92.3835	caacaataa
chr16	86008361	86008370	392	+	-	106991	Adamts5	85.6674	ctatggttc
chr16	86009755	86009764	337	-	-	108385	Adamts5	82.0841	aagcaatgt
chr16	86015996	86016005	546	+	-	114626	Adamts5	83.0901	gcattgctc
chr16	86015864	86015873	546	-	-	114494	Adamts5	83.8921	catcaataa
chr16	86060097	86060106	394	+	-	158727	Adamts5	80.489	tcatggttc
chr16	86068355	86068364	326	-	-	166985	Adamts5	93.2464	acacaatag
chr16	86070294	86070303	303	+	-	168924	Adamts5	82.2862	acattggtg
chr16	86072778	86072787	267	+	-	171408	Adamts5	91.9593	gaattgttt
chr16	86072929	86072938	433	-	-	171559	Adamts5	91.1742	aaacaattt
chr16	86072999	86073008	433	-	-	171629	Adamts5	80.1533	gttcaatga
chr16	86116332	86116341	427	-	-	214962	Adamts5	99.4637	taacaatgg
chr16	86116480	86116489	398	+	-	215110	Adamts5	84.7953	ctattgaaa
chr16	86116516	86116525	328	-	-	215146	Adamts5	86.127	tcacaatat
chr16	86133487	86133496	296	+	-	232117	Adamts5	80.9428	ccatagtga
chr16	86180090	86180099	244	-	-	278720	Adamts5	81.1047	aaacattgg
chr16	86180434	86180443	483	-	-	279064	Adamts5	82.8968	tgccaatag
chr16	86183808	86183817	272	-	-	282438	Adamts5	84.4285	aatcaataa
chr16	86187150	86187159	366	+	-	285780	Adamts5	84.834	caatagtta
chr16	86187124	86187133	366	-	-	285754	Adamts5	82.5537	tagcaatgc
chr16	86187147	86187156	366	-	-	285777	Adamts5	88.2684	gagcaatag
chr16	86188920	86188929	292	+	-	287550	Adamts5	92.5067	caattgtgc
chr16	86188917	86188926	292	-	-	287547	Adamts5	84.134	ggtcaattg
chr16	86190363	86190372	333	+	-	288993	Adamts5	85.7307	gaattgtgg
chr16	86203411	86203420	309	+	-	302041	Adamts5	80.0912	ttatagttt
chr16	86203506	86203515	358	-	-	302136	Adamts5	80.4118	cagcaatcc
chr16	86220554	86220563	423	+	-	319184	Adamts5	91.423	taattgttg
chr16	86232960	86232969	347	+	-	331590	Adamts5	84.2736	ccattggcc
chr16	86243455	86243464	433	+	-	342085	Adamts5	82.6948	ctattgccc
chr16	86243519	86243528	433	-	-	342149	Adamts5	91.3951	gaacaattt
chr16	86272641	86272650	256	+	-	371271	Adamts5	85.482	aaattgtgt
chr16	86277446	86277455	292	+	-	376076	Adamts5	91.3951	aaattgttc
chr16	86277479	86277488	292	+	-	376109	Adamts5	91.1742	aaattgttt
chr16	86294828	86294837	299	+	-	393458	Adamts5	84.7953	ctattgaaa
chr16	86310054	86310063	250	+	-	408684	Adamts5	87.3233	acattgtaa
chr16	86329576	86329585	349	+	-	428206	Adamts5	80.4106	cttttgttc
chr16	86345933	86345942	344	+	-	444563	Adamts5	81.9714	caattgcac
chr16	86345930	86345939	344	-	-	444560	Adamts5	92.2859	acacaattg
chr16	86345964	86345973	344	-	-	444594	Adamts5	89.1089	gagcaatgg
chr16	86361389	86361398	303	-	-	460019	Adamts5	82.0287	aagcaataa
chr16	86363082	86363091	424	-	-	461712	Adamts5	88.2684	gagcaatag
chr16	86363149	86363158	424	-	-	461779	Adamts5	91.8193	taacaatat
chr16	86380772	86380781	285	+	-	479402	Adamts5	87.283	acattgtgt
chr16	86388536	86388545	306	+	-	487166	Adamts5	98.6232	ctattgtta
chr16	86388533	86388542	306	-	-	487163	Adamts5	84.834	taactattg
chr16	86442320	86442329	296	-	-	540950	Adamts5	91.9593	aaacaattc
chr16	86447549	86447558	309	+	-	546179	Adamts5	97.9781	caattgttt
chr16	86447546	86447555	309	-	-	546176	Adamts5	81.7505	atgcaattg
chr16	86455218	86455227	355	-	-	553848	Adamts5	92.3835	caacaataa
chr16	86462625	86462634	540	-	-	561255	Adamts5	81.251	gaacaaagg
chr16	86462697	86462706	540	-	-	561327	Adamts5	83.0901	gagcaatgc
chr16	86478226	86478235	344	+	-	576856	Adamts5	82.6829	aaattgatt
chr16	86478354	86478363	457	+	-	576984	Adamts5	92.2859	caattgtgt
chr16	86478351	86478360	457	-	-	576981	Adamts5	89.4868	aatcaattg
chr16	86492928	86492937	262	+	-	591558	Adamts5	86.8437	gaattgtac
chr16	86492996	86493005	330	+	-	591626	Adamts5	80.6162	tcatagtta
chr16	86493045	86493054	383	-	-	591675	Adamts5	87.2679	ttacaataa
chr16	86516511	86516520	523	+	-	615141	Adamts5	81.2702	taattggtg
chr16	86516440	86516449	523	-	-	615070	Adamts5	93.9812	gaacaatga
chr16	86516569	86516578	523	-	-	615199	Adamts5	92.0601	gaacaatcc
chr16	86566831	86566840	262	-	-	665461	Adamts5	85.4022	ttacaatct
chr16	86578705	86578714	399	-	-	677335	Adamts5	93.9063	ctacaatgg
chr16	86594151	86594160	335	-	-	692781	Adamts5	88.2684	gagcaatag
chr16	86602972	86602981	244	+	-	701602	Adamts5	85.5223	aaattgtaa
chr16	86604476	86604485	482	-	-	703106	Adamts5	84.7551	actcaatag
chr16	86620253	86620262	250	-	-	718883	Adamts5	82.6829	aatcaattt
chr16	86625063	86625072	250	+	-	723693	Adamts5	84.486	caatggttt
chr16	86625087	86625096	250	+	-	723717	Adamts5	86.1101	ctatagttt
chr16	86625060	86625069	250	-	-	723690	Adamts5	93.89	tgacaatgg
chr16	86625241	86625250	368	+	-	723871	Adamts5	87.6224	acattgtcc
chr16	86627842	86627851	256	+	-	726472	Adamts5	82.3674	aaattgata
chr16	86627939	86627948	256	-	-	726569	Adamts5	86.4864	ggacaatca
chr16	86638879	86638888	346	-	-	737509	Adamts5	91.9593	aaacaattc
chr16	86639056	86639065	339	+	-	737686	Adamts5	83.3479	ggattgatt
chr16	86639065	86639074	339	+	-	737695	Adamts5	80.4851	ctagtgttc
chr16	86639238	86639247	339	-	-	737868	Adamts5	86.7983	atacaatat
chr16	86639256	86639265	339	-	-	737886	Adamts5	86.7983	atacaatat
chr16	86640807	86640816	428	+	-	739437	Adamts5	81.371	ggattggta
chr16	86640889	86640898	428	+	-	739519	Adamts5	86.635	ccatagtta
chr16	86640970	86640979	267	+	-	739600	Adamts5	86.6912	ttattgtgg
chr16	86641808	86641817	414	+	-	740438	Adamts5	83.2921	tcattggta
chr16	86641878	86641887	414	+	-	740508	Adamts5	85.7177	agattgtat
chr16	86641870	86641879	414	-	-	740500	Adamts5	93.7603	aaacaatga
chr16	86654735	86654744	281	-	-	753365	Adamts5	86.147	acacaatca
chr16	86655022	86655031	285	-	-	753652	Adamts5	97.5426	taacaatcg
chr16	86695126	86695135	465	-	-	793756	Adamts5	92.1802	gaacaatta
chr16	86705047	86705056	387	+	-	803677	Adamts5	87.2276	ttattgtgt
chr16	86713529	86713538	281	-	-	812159	Adamts5	92.9198	aaacaatac
chr16	86734183	86734192	349	-	-	832813	Adamts5	85.9516	tcacaatta
chr16	86741714	86741723	250	-	-	840344	Adamts5	93.4448	taacaatga
chr16	86753464	86753473	602	+	-	852094	Adamts5	91.5086	ccattgatc
chr16	86753514	86753523	602	+	-	852144	Adamts5	87.3079	caattgctc
chr16	86753570	86753579	602	+	-	852200	Adamts5	92.3835	ttattgttg
chr16	86753654	86753663	602	+	-	852284	Adamts5	81.2702	gaattggtg
chr16	86753695	86753704	602	+	-	852325	Adamts5	80.1631	agattgctt
chr16	86753875	86753884	602	+	-	852505	Adamts5	92.9309	ctattgtga
chr16	86754116	86754125	602	+	-	852746	Adamts5	81.2891	gaattgctc
chr16	86754199	86754208	602	+	-	852829	Adamts5	80.9481	ggattgctt
chr16	86754253	86754262	602	+	-	852883	Adamts5	81.2437	atattgctt
chr16	86754330	86754339	602	+	-	852960	Adamts5	86.2456	atattgtca
chr16	86754553	86754562	602	+	-	853183	Adamts5	81.2424	aaattggtc
chr16	86754610	86754619	602	+	-	853240	Adamts5	85.7307	taattgtgg
chr16	86755278	86755287	602	+	-	853908	Adamts5	88.0681	tcattgtgt
chr16	86755724	86755733	602	+	-	854354	Adamts5	87.2276	ttattgtgt
chr16	86755961	86755970	602	+	-	854591	Adamts5	91.1742	aaattgttt
chr16	86756097	86756106	602	+	-	854727	Adamts5	90.7514	ccattgatg
chr16	86756127	86756136	602	+	-	854757	Adamts5	81.2702	taattggtg
chr16	86753511	86753520	602	-	-	852141	Adamts5	91.9704	tcacaattg
chr16	86754139	86754148	602	-	-	852769	Adamts5	87.0191	gtacaatat
chr16	86755520	86755529	602	-	-	854150	Adamts5	82.0274	gaccaatta
chr16	86756413	86756422	602	-	-	855043	Adamts5	84.155	gcccaatgg
chr16	86763396	86763405	330	+	-	862026	Adamts5	90.7514	ccattgatg
chr16	86763289	86763298	330	-	-	861919	Adamts5	80.7147	taacaaagg
chr16	86763328	86763337	330	-	-	861958	Adamts5	85.5223	ttacaattt
chr16	86763403	86763412	330	-	-	862033	Adamts5	85.2851	tgacaattt
chr16	86766537	86766546	506	-	-	865167	Adamts5	90.6379	caacaattt
chr16	86769178	86769187	296	+	-	867808	Adamts5	86.2656	tgattgtct
chr16	86812934	86812943	256	-	-	911564	Adamts5	80.4106	gaacaaaag
chr16	86813079	86813088	420	-	-	911709	Adamts5	86.635	taactatgg
chr16	86816426	86816435	330	-	-	915056	Adamts5	92.6043	taacaataa
chr16	86817072	86817081	281	+	-	915702	Adamts5	93.224	tcattgttg
chr16	86823469	86823478	330	+	-	922099	Adamts5	81.2424	aaattggtc
chr16	86823477	86823486	330	+	-	922107	Adamts5	97.9781	caattgttt
chr16	86823474	86823483	330	-	-	922104	Adamts5	84.134	ggtcaattg
chr16	86839155	86839164	323	+	-	937785	Adamts5	85.4805	agattgtct
chr16	86839252	86839261	250	+	-	937882	Adamts5	93.4448	gcattgtta
chr6	92892656	92892665	0	-	-	-830	Adamts9	88.1866	agacaatga
chr6	92893721	92893730	0	-	-	235	Adamts9	87.1878	gagcaatcg
chr6	92665802	92665811	285	+	-	-227684	Adamts9	91.8392	tgattgttt
chr6	92674603	92674612	437	+	-	-218883	Adamts9	98.6232	ctattgtta
chr6	92674923	92674932	318	+	-	-218563	Adamts9	91.1742	aaattgttt
chr6	92681660	92681669	315	+	-	-211826	Adamts9	94.4263	ccattgtcc
chr6	92689471	92689480	344	-	-	-204015	Adamts9	91.2878	aatcaatgg
chr6	92703552	92703561	323	-	-	-189934	Adamts9	82.2496	gagcaataa
chr6	92703694	92703703	344	-	-	-189792	Adamts9	84.113	tatcaataa
chr6	92712557	92712566	426	-	-	-180929	Adamts9	81.4911	taccaatta
chr6	92712581	92712590	426	-	-	-180905	Adamts9	93.89	tgacaatgg
chr6	92712688	92712697	483	+	-	-180798	Adamts9	86.0586	aaattgtac
chr6	92712744	92712753	483	+	-	-180742	Adamts9	87.087	caattgctt
chr6	92712741	92712750	483	-	-	-180745	Adamts9	87.087	aagcaattg
chr6	92722708	92722717	409	-	-	-170778	Adamts9	86.127	tcacaatat
chr6	92722743	92722752	409	-	-	-170743	Adamts9	98.6232	taacaatag
chr6	92723495	92723504	414	-	-	-169991	Adamts9	86.4879	gcacaattc
chr6	92723870	92723879	509	-	-	-169616	Adamts9	86.9121	tcacaataa
chr6	92737277	92737286	451	+	-	-156209	Adamts9	91.3029	tgattgttg
chr6	92737287	92737296	451	-	-	-156199	Adamts9	85.9516	tcacaatta
chr6	92767354	92767363	440	+	-	-126132	Adamts9	93.224	tcattgttg
chr6	92767396	92767405	440	+	-	-126090	Adamts9	87.3462	ttattgtct
chr6	92774342	92774351	413	-	-	-119144	Adamts9	80.7527	tagcaatta
chr6	92781315	92781324	355	-	-	-112171	Adamts9	85.8315	tcacaatca
chr6	92788710	92788719	330	+	-	-104776	Adamts9	82.5628	agattgatt
chr6	92795185	92795194	285	-	-	-98301	Adamts9	80.1897	aaacaaaag
chr6	92795370	92795379	396	+	-	-98116	Adamts9	80.3954	tcatagttg
chr6	92795399	92795408	396	+	-	-98087	Adamts9	92.6598	acattgtta
chr6	92795427	92795436	396	-	-	-98059	Adamts9	87.283	acacaatgt
chr6	92845095	92845104	296	+	-	-48391	Adamts9	80.4106	cttttgttc
chr6	92854347	92854356	272	+	-	-39139	Adamts9	87.087	caattgctt
chr6	92854344	92854353	272	-	-	-39142	Adamts9	81.5134	aggcaattg
chr6	92860030	92860039	262	-	-	-33456	Adamts9	92.9198	aaacaataa
chr6	92860037	92860046	262	-	-	-33449	Adamts9	81.0682	aagcaattc
chr6	92880484	92880493	389	+	-	-13002	Adamts9	82.0265	agattgatg
chr6	92884543	92884552	503	+	-	-8943	Adamts9	86.4879	gaattgtgc
chr6	92890229	92890238	347	-	-	-3257	Adamts9	89.0901	caccaatgg
chr6	92902251	92902260	400	-	-	8765	Adamts9	82.2308	caccaataa
chr6	92902290	92902299	400	-	-	8804	Adamts9	80.7527	tagcaatta
chr6	92903171	92903180	330	-	-	9685	Adamts9	82.8225	aaccaatgt
chr6	92912287	92912296	272	+	-	18801	Adamts9	80.1897	cttttgttt
chr6	92912343	92912352	285	-	-	18857	Adamts9	87.5834	atacaataa
chr6	92918469	92918478	353	+	-	24983	Adamts9	85.482	aaattgtgt
chr6	92919058	92919067	449	-	-	25572	Adamts9	86.2456	tgacaatat
chr6	92923875	92923884	276	-	-	30389	Adamts9	87.7526	tcacaatga
chr6	92933300	92933309	427	-	-	39814	Adamts9	86.147	acacaatca
chr6	92938450	92938459	363	+	-	44964	Adamts9	86.3856	taattgtct
chr6	92942777	92942786	554	+	-	49291	Adamts9	86.2456	atattgtca
chr6	92942819	92942828	554	+	-	49333	Adamts9	85.8378	aaattgtat
chr6	92942842	92942851	554	+	-	49356	Adamts9	93.7603	gcattgttt
chr6	92942755	92942764	554	-	-	49269	Adamts9	93.4448	taacaatga
chr6	92942877	92942886	554	-	-	49391	Adamts9	82.5628	aatcaatct
chr6	92943030	92943039	450	-	-	49544	Adamts9	85.4023	aaacgatgg
chr6	92949392	92949401	387	-	-	55906	Adamts9	80.1897	aaacaaaag
chr6	92953231	92953240	276	-	-	59745	Adamts9	94.2055	agacaatgg
chr6	92953354	92953363	276	-	-	59868	Adamts9	92.1802	gaacaatta
chr6	92955362	92955371	357	+	-	61876	Adamts9	92.9198	ttattgttt
chr6	92955690	92955699	351	-	-	62204	Adamts9	83.8921	catcaatac
chr6	92961696	92961705	328	-	-	68210	Adamts9	86.635	taactatgg
chr6	92962073	92962082	330	-	-	68587	Adamts9	87.567	ggacaataa
chr6	92968240	92968249	396	-	-	74754	Adamts9	82.7671	aaccaataa
chr6	93012168	93012177	451	+	-	118682	Adamts9	94.4263	ccattgtcc
chr6	93012242	93012251	451	+	-	118756	Adamts9	92.9198	gtattgttt
chr6	93015873	93015882	437	+	-	122387	Adamts9	86.2671	taattgtgt
chr6	93015821	93015830	437	-	-	122335	Adamts9	86.9121	tcacaataa
chr6	93016978	93016987	353	+	-	123492	Adamts9	81.2891	taattgctc
chr6	93020659	93020668	281	-	-	127173	Adamts9	92.9198	aaacaatac
chr6	93025214	93025223	436	-	-	131728	Adamts9	88.0681	acacaatgc
chr6	93027271	93027280	267	-	-	133785	Adamts9	84.2187	cctcaatag
chr6	93031547	93031556	441	-	-	138061	Adamts9	80.2831	aagcaattt
chr6	93031950	93031959	256	+	-	138464	Adamts9	80.3121	ttatagttc
chr6	93032614	93032623	437	-	-	139128	Adamts9	90.8587	taacaattt
chr6	93036173	93036182	435	+	-	142687	Adamts9	86.2671	taattgtgt
chr6	93037554	93037563	395	-	-	144068	Adamts9	80.3651	caccaatct
chr6	93037782	93037791	365	+	-	144296	Adamts9	83.2921	tcattggta
chr6	93044995	93045004	383	-	-	151509	Adamts9	98.199	gaacaattg
chr6	93045023	93045032	476	+	-	151537	Adamts9	86.4864	tgattgtcc
chr6	93047826	93047835	363	-	-	154340	Adamts9	81.371	taccaatca
chr6	93056925	93056934	353	-	-	163439	Adamts9	98.9387	aaacaatag
chr6	93059901	93059910	467	+	-	166415	Adamts9	81.0682	taattgctt
chr6	93070110	93070119	355	-	-	176624	Adamts9	85.131	taaccatag
chr6	93074667	93074676	515	+	-	181181	Adamts9	91.1742	aaattgttt
chr6	93074579	93074588	515	-	-	181093	Adamts9	80.635	ttaccatgg
chr6	93074649	93074658	515	-	-	181163	Adamts9	88.1083	ttacaatga
chr6	93081238	93081247	371	+	-	187752	Adamts9	86.147	tgattgtgt
chr6	93086810	93086819	318	+	-	193324	Adamts9	83.8921	ttattgatg
chr6	93087055	93087064	710	+	-	193569	Adamts9	87.8711	tcattgtca
chr6	93087538	93087547	710	+	-	194052	Adamts9	82.3329	gcattgctg
chr6	93087671	93087680	710	+	-	194185	Adamts9	80.0584	ccatggtgg
chr6	93087772	93087781	710	+	-	194286	Adamts9	89.911	ctattgatg
chr6	93087880	93087889	710	+	-	194394	Adamts9	84.7326	tcattgatg
chr6	93087098	93087107	710	-	-	193612	Adamts9	82.8692	aagcaatgc
chr6	93087452	93087461	710	-	-	193966	Adamts9	80.9342	ggaccatgg
chr6	93087545	93087554	710	-	-	194059	Adamts9	85.165	tgacaatct
chr6	93087890	93087899	710	-	-	194404	Adamts9	90.5178	caacaatct
chr6	93100786	93100795	437	+	-	207300	Adamts9	92.1348	atattgttt
chr6	93100797	93100806	437	+	-	207311	Adamts9	81.1713	ccatggtac
chr6	93109248	93109257	289	-	-	215762	Adamts9	84.4396	tctcaatag
chr6	93109535	93109544	309	+	-	216049	Adamts9	85.2851	aaattgtca
chr6	93109990	93109999	405	+	-	216504	Adamts9	88.4075	tcattgtcc
chr6	93110034	93110043	405	+	-	216548	Adamts9	99.1595	ctattgttc
chr6	93110061	93110070	405	+	-	216575	Adamts9	86.1873	ggattgtaa
chr6	93109984	93109993	405	-	-	216498	Adamts9	92.0601	gaacaatca
chr6	93117353	93117362	326	+	-	223867	Adamts9	86.4864	tgattgtcc
chr6	93118725	93118734	462	-	-	225239	Adamts9	82.9131	ctccaatag
chr6	93131357	93131366	351	-	-	237871	Adamts9	81.0302	aaacaaagg
chr6	93143549	93143558	344	+	-	250063	Adamts9	92.9198	ttattgttt
chr6	93143566	93143575	344	+	-	250080	Adamts9	83.5687	tgattgatc
chr6	93144267	93144276	299	+	-	250781	Adamts9	86.9675	acattgtga
chr6	93151435	93151444	318	-	-	257949	Adamts9	81.4911	taccaatta
chr6	93151477	93151486	383	-	-	257991	Adamts9	93.4448	taacaatga
chr6	93158343	93158352	276	-	-	264857	Adamts9	81.2702	caccaattc
chr6	93160345	93160354	267	+	-	266859	Adamts9	85.7141	ccattgact
chr6	93168192	93168201	439	+	-	274706	Adamts9	80.504	aaattgctc
chr6	93174032	93174041	496	+	-	280546	Adamts9	87.4016	acattgtct
chr6	93177473	93177482	421	+	-	283987	Adamts9	81.9821	atattggtt
chr6	93185916	93185925	382	+	-	292430	Adamts9	93.7603	tcattgttt
chr6	93186095	93186104	468	-	-	292609	Adamts9	88.4705	taccaatag
chr6	93186473	93186482	360	+	-	292987	Adamts9	80.2642	ctaatgttt
chr6	93202516	93202525	466	+	-	309030	Adamts9	81.0302	cctttgttt
chr6	93202538	93202547	466	+	-	309052	Adamts9	80.3954	gcatagttg
chr6	93202558	93202567	466	+	-	309072	Adamts9	88.4238	gcattgtat
chr6	93202712	93202721	411	+	-	309226	Adamts9	91.2878	ccattgatt
chr6	93202631	93202640	411	-	-	309145	Adamts9	82.0841	aagcaatgt
chr6	93202653	93202662	411	-	-	309167	Adamts9	80.2642	aaacattag
chr6	93228532	93228541	335	+	-	335046	Adamts9	82.507	acattggta
chr6	93229536	93229545	472	+	-	336050	Adamts9	91.5086	ccattgatc
chr6	93229564	93229573	472	+	-	336078	Adamts9	89.0901	ccattggtg
chr6	93229634	93229643	472	+	-	336148	Adamts9	85.0945	ctattgacc
chr6	93229453	93229462	472	-	-	335967	Adamts9	81.315	ttgcaatcg
chr6	93235899	93235908	456	+	-	342413	Adamts9	80.9317	tcatagttt
chr6	93239243	93239252	337	+	-	345757	Adamts9	87.3233	acattgtaa
chr6	93245211	93245220	418	+	-	351725	Adamts9	86.4879	gaattgtgc
chr6	93247771	93247780	315	-	-	354285	Adamts9	80.1466	aaactatgt
chr6	93247971	93247980	451	+	-	354485	Adamts9	91.9593	taattgttt
chr6	93247999	93248008	451	-	-	354513	Adamts9	81.0302	aaacaaagg
chr6	93256402	93256411	480	+	-	362916	Adamts9	80.9481	tgattgctt
chr6	93270838	93270847	365	-	-	377352	Adamts9	86.6228	atacaatta
chr6	93273470	93273479	285	-	-	379984	Adamts9	92.6043	taacaataa
chr6	93273669	93273678	501	-	-	380183	Adamts9	93.1961	gaacaatgt
chr6	93273781	93273790	491	+	-	380295	Adamts9	83.6434	atattgatt
chr6	93273847	93273856	491	+	-	380361	Adamts9	92.0601	tgattgttc
chr6	93278115	93278124	491	-	-	384629	Adamts9	86.6912	ccacaatac
chr6	93278647	93278656	306	-	-	385161	Adamts9	86.5078	gaaccatgg
chr3	95492489	95492498	0	+	-	649	Adamtsl4	91.3029	ggattgttg
chr3	95492592	95492601	0	+	-	752	Adamtsl4	88.0476	ctattgctt
chr3	95492256	95492265	0	-	-	416	Adamtsl4	85.6006	agacaattt
chr3	95467943	95467952	381	-	-	-23897	Adamtsl4	80.2792	tcaccatgg
chr3	95472094	95472103	450	+	-	-19746	Adamtsl4	93.7603	tcattgttt
chr3	95512417	95512426	443	+	-	20577	Adamtsl4	83.6434	atattgatt
chr3	95513558	95513567	442	+	-	21718	Adamtsl4	91.5238	tgattgtta
chr3	95513592	95513601	442	-	-	21752	Adamtsl4	86.6065	ggacaatta
chr3	95514204	95514213	459	+	-	22364	Adamtsl4	82.9316	gaattgatg
chr3	95514243	95514252	459	+	-	22403	Adamtsl4	84.155	ccattgggc
chr3	95514310	95514319	276	+	-	22470	Adamtsl4	82.3329	gcattgctg
chr13	69138873	69138882	0	+	-	454	Adcy2	93.2867	ctattgtaa
chr13	69139284	69139293	0	+	-	865	Adcy2	81.251	cctttgttc
chr13	68782324	68782333	256	+	-	-356095	Adcy2	83.6187	ccattggga
chr13	68790585	68790594	289	+	-	-347834	Adcy2	81.5478	acattgctg
chr13	68834654	68834663	393	-	-	-303765	Adcy2	82.6829	aatcaattt
chr13	68848684	68848693	267	-	-	-289735	Adcy2	84.0154	gctcaattg
chr13	68863060	68863069	303	+	-	-275359	Adcy2	82.9316	taattgatg
chr13	68869848	68869857	339	+	-	-268571	Adcy2	84.5618	ctatcgttt
chr13	68869867	68869876	339	+	-	-268552	Adcy2	83.3279	atattgata
chr13	68891476	68891485	393	-	-	-246943	Adcy2	80.1897	aaacaaaag
chr13	68891634	68891643	519	-	-	-246785	Adcy2	86.3073	ttacaatta
chr13	68905620	68905629	244	-	-	-232799	Adcy2	81.4911	taccaattc
chr13	68933343	68933352	244	+	-	-205076	Adcy2	86.7466	acattgtgg
chr13	68941887	68941896	306	-	-	-196532	Adcy2	91.8392	aaacaatcc
chr13	68949152	68949161	651	+	-	-189267	Adcy2	85.165	agattgtca
chr13	68949218	68949227	651	+	-	-189201	Adcy2	87.5317	gcattgtgg
chr13	68949159	68949168	651	-	-	-189260	Adcy2	82.3329	cagcaatgc
chr13	68949236	68949245	651	-	-	-189183	Adcy2	93.89	tgacaatgg
chr13	68949652	68949661	578	-	-	-188767	Adcy2	87.8711	tgacaatga
chr13	68949888	68949897	303	-	-	-188531	Adcy2	83.8921	catcaataa
chr13	68995531	68995540	414	+	-	-142888	Adcy2	82.4739	ctattgcct
chr13	68995559	68995568	414	-	-	-142860	Adcy2	88.6447	gtacaatga
chr13	68995824	68995833	603	+	-	-142595	Adcy2	98.9387	ctattgttt
chr13	68995991	68996000	603	+	-	-142428	Adcy2	91.9689	cgattgtca
chr13	68996027	68996036	603	+	-	-142392	Adcy2	84.7326	gcattgatg
chr13	68996167	68996176	603	-	-	-142252	Adcy2	80.4938	caacaaagg
chr13	68996479	68996488	379	+	-	-141940	Adcy2	93.1407	ttattgttc
chr13	69011551	69011560	250	+	-	-126868	Adcy2	80.7133	ccatggtct
chr13	69020789	69020798	432	-	-	-117630	Adcy2	88.2496	caccaatag
chr13	69029785	69029794	281	-	-	-108634	Adcy2	80.635	ttaccatgg
chr13	69039743	69039752	267	+	-	-98676	Adcy2	91.2878	ccattgatt
chr13	69045434	69045443	450	-	-	-92985	Adcy2	80.2682	aaaccatgc
chr13	69071843	69071852	341	-	-	-66576	Adcy2	92.3835	caacaataa
chr13	69073397	69073406	244	+	-	-65022	Adcy2	88.0463	caattggtc
chr13	69073394	69073403	244	-	-	-65025	Adcy2	81.7505	atgcaattg
chr13	69084038	69084047	402	-	-	-54381	Adcy2	83.0324	tatcaatca
chr13	69095066	69095075	256	-	-	-43353	Adcy2	81.5478	cagcaatgt
chr13	69125725	69125734	267	+	-	-12694	Adcy2	80.7527	taattgcta
chr13	69134182	69134191	256	-	-	-4237	Adcy2	93.4448	taacaatga
chr13	69166679	69166688	397	-	-	28260	Adcy2	81.4911	taccaattc
chr13	69173614	69173623	244	-	-	35195	Adcy2	87.5038	gcacaatgt
chr13	69180275	69180284	285	-	-	41856	Adcy2	81.0682	aagcaatta
chr13	69232295	69232304	267	-	-	93876	Adcy2	93.4448	taacaatga
chr13	69248351	69248360	362	-	-	109932	Adcy2	93.1407	gaacaataa
chr13	69248413	69248422	285	-	-	109994	Adcy2	81.4924	cagcaataa
chr13	69284433	69284442	285	+	-	146014	Adcy2	85.9715	ccatggtta
chr13	69306422	69306431	312	-	-	168003	Adcy2	87.6388	atacaatgt
chr13	69325873	69325882	429	-	-	187454	Adcy2	82.8692	aagcaatgc
chr13	69328190	69328199	422	+	-	189771	Adcy2	85.7177	agattgtat
chr13	69328253	69328262	422	+	-	189834	Adcy2	85.7177	agattgtat
chr13	69328294	69328303	422	+	-	189875	Adcy2	85.7177	agattgtat
chr13	69328315	69328324	422	+	-	189896	Adcy2	86.5028	ggattgtat
chr13	69328135	69328144	422	-	-	189716	Adcy2	82.7111	atgcaatag
chr13	69402053	69402062	453	+	-	263634	Adcy2	86.9121	ttattgtga
chr13	69412807	69412816	244	+	-	274388	Adcy2	87.8596	acattgtac
chr13	69418916	69418925	408	-	-	280497	Adcy2	80.6162	taactatgc
chr13	69443229	69443238	276	+	-	304810	Adcy2	83.359	cgattgaga
chr13	69443250	69443259	276	+	-	304831	Adcy2	87.8875	gcattgtag
chr13	69443222	69443231	276	-	-	304803	Adcy2	86.4306	cagcaatcg
chr13	69443443	69443452	371	+	-	305024	Adcy2	80.635	ccatggtaa
chr13	69443573	69443582	371	+	-	305154	Adcy2	80.4851	ctagtgttc
chr13	69453135	69453144	306	+	-	314716	Adcy2	92.0601	ggattgttc
chr13	69453186	69453195	296	-	-	314767	Adcy2	90.7387	taacaatct
chr13	69453210	69453219	296	-	-	314791	Adcy2	82.0287	aagcaataa
chr13	69476901	69476910	333	-	-	338482	Adcy2	86.6228	atacaatta
chr13	69476970	69476979	333	-	-	338551	Adcy2	85.4149	cttcaatgg
chr13	69484458	69484467	450	-	-	346039	Adcy2	85.4465	aaaccatag
chr13	69484527	69484536	450	-	-	346108	Adcy2	87.2276	acacaataa
chr13	69484617	69484626	706	+	-	346198	Adcy2	90.5178	agattgttg
chr13	69485055	69485064	706	+	-	346636	Adcy2	80.7133	ccatggtct
chr13	69485428	69485437	706	+	-	347009	Adcy2	83.0901	gcattgctc
chr13	69484627	69484636	706	-	-	346208	Adcy2	84.7326	catcaatga
chr13	69484732	69484741	706	-	-	346313	Adcy2	90.7514	catcaatgg
chr13	69484933	69484942	706	-	-	346514	Adcy2	80.489	gaaccatga
chr13	69484969	69484978	706	-	-	346550	Adcy2	82.3329	cagcaatgc
chr13	69485052	69485061	706	-	-	346633	Adcy2	80.3978	tgaccatgg
chr13	69485471	69485480	706	-	-	347052	Adcy2	87.8711	tgacaatga
chr13	69492795	69492804	355	+	-	354376	Adcy2	87.0307	ttattgtca
chr13	69492761	69492770	355	-	-	354342	Adcy2	81.1047	aaacactgg
chr13	69514405	69514414	395	-	-	375986	Adcy2	83.0324	tatcaatcc
chr13	69514456	69514465	386	+	-	376037	Adcy2	83.0152	ccattgcag
chr13	69554233	69554242	272	+	-	415814	Adcy2	83.1071	atattgatg
chr13	69580663	69580672	337	+	-	442244	Adcy2	93.0495	ctattgtca
chr12	4132119	4132128	0	+	+	-983	Adcy3	86.3678	tgattgtgc
chr12	4132260	4132269	0	+	+	-842	Adcy3	80.7147	cctttgtta
chr12	4132395	4132404	0	+	+	-707	Adcy3	87.4484	ttattgtgc
chr12	4132783	4132792	0	+	+	-319	Adcy3	82.9316	taattgatg
chr12	4132861	4132870	0	+	+	-241	Adcy3	87.8254	caattggtt
chr12	4132248	4132257	0	-	+	-854	Adcy3	85.2689	aatcaatga
chr12	4132492	4132501	0	-	+	-610	Adcy3	85.6006	agacaattt
chr12	4132519	4132528	0	-	+	-583	Adcy3	88.3517	cagcaatgg
chr12	4132530	4132539	0	-	+	-572	Adcy3	82.0274	gaccaatta
chr12	4132858	4132867	0	-	+	-244	Adcy3	81.8177	tcccaattg
chr12	4132926	4132935	0	-	+	-176	Adcy3	81.1502	caccaatca
chr12	4133248	4133257	0	-	+	146	Adcy3	81.2702	caccaattc
chr12	4118297	4118306	383	+	+	-14806	Adcy3	83.3144	ccattgcct
chr12	4118337	4118346	383	+	+	-14766	Adcy3	83.3144	ccattgcct
chr12	4118375	4118384	383	+	+	-14728	Adcy3	83.3144	ccattgcct
chr12	4118413	4118422	383	+	+	-14690	Adcy3	83.3144	ccattgcct
chr12	4129740	4129749	335	+	+	-3363	Adcy3	98.9387	ctattgttt
chr12	4129802	4129811	289	-	+	-3301	Adcy3	91.6438	taacaatta
chr12	4161500	4161509	309	+	+	28397	Adcy3	86.7466	acattgtgg
chr12	4168886	4168895	358	-	+	35783	Adcy3	80.2144	gaacagtag
chr12	4169417	4169426	433	+	+	36314	Adcy3	81.3769	ccatagtct
chr12	4173920	4173929	256	-	+	40817	Adcy3	82.2862	caccaatgt
chr12	4185448	4185457	267	-	+	52345	Adcy3	86.7983	atacaatat
chr12	4219546	4219555	349	+	+	86443	Adcy3	80.5947	ccatggtgt
chr12	4219590	4219599	349	+	+	86487	Adcy3	80.5947	ccatggtgt
chr12	4219634	4219643	349	+	+	86531	Adcy3	80.5947	ccatggtgt
chr12	4219678	4219687	349	+	+	86575	Adcy3	80.5947	ccatggtgt
chr12	4219720	4219729	349	+	+	86617	Adcy3	80.5947	ccatggtgt
chr12	4219808	4219817	276	+	+	86705	Adcy3	80.5947	ccatggtgt
chr12	4219850	4219859	276	+	+	86747	Adcy3	80.5947	ccatggtgt
chr12	4219982	4219991	362	+	+	86879	Adcy3	80.5947	ccatggtgt
chr12	4220026	4220035	362	+	+	86923	Adcy3	80.5947	ccatggtgt
chr12	4220068	4220077	362	+	+	86965	Adcy3	80.5947	ccatggtgt
chr12	4220156	4220165	362	+	+	87053	Adcy3	80.5947	ccatggtgt
chr12	4220200	4220209	362	+	+	87097	Adcy3	80.5947	ccatggtgt
chr12	4220288	4220297	362	+	+	87185	Adcy3	80.5947	ccatggtgt
chr12	4220508	4220517	289	+	+	87405	Adcy3	80.5947	ccatggtgt
chr12	4220728	4220737	299	+	+	87625	Adcy3	80.5947	ccatggtgt
chr12	4220770	4220779	299	+	+	87667	Adcy3	80.5947	ccatggtgt
chr12	4220902	4220911	285	+	+	87799	Adcy3	80.5947	ccatggtgt
chr12	4220990	4220999	285	+	+	87887	Adcy3	80.5947	ccatggtgt
chr12	4221034	4221043	285	+	+	87931	Adcy3	80.5947	ccatggtgt
chr12	4221122	4221131	285	+	+	88019	Adcy3	80.5947	ccatggtgt
chr12	4221252	4221261	315	+	+	88149	Adcy3	80.5947	ccatggtgt
chr12	4221340	4221349	315	+	+	88237	Adcy3	80.5947	ccatggtgt
chr12	4221382	4221391	315	+	+	88279	Adcy3	80.5947	ccatggtgt
chr12	4225946	4225955	640	+	+	92843	Adcy3	83.0324	tgattgata
chr12	4225982	4225991	640	+	+	92879	Adcy3	80.9481	tgattgctt
chr12	4226155	4226164	640	+	+	93052	Adcy3	85.5737	ctatagttg
chr12	4225990	4225999	640	-	+	92887	Adcy3	83.2361	ttgcaatgg
chr12	4226014	4226023	640	-	+	92911	Adcy3	84.1684	tatcaatgt
chr12	4226152	4226161	640	-	+	93049	Adcy3	80.5364	agactatag
chr12	4226452	4226461	648	+	+	93349	Adcy3	84.8256	agattgtgg
chr12	4226398	4226407	648	-	+	93295	Adcy3	86.635	taactatgg
chr12	4226628	4226637	648	-	+	93525	Adcy3	85.9501	tgacaatca
chr12	4226684	4226693	648	-	+	93581	Adcy3	85.4149	cttcaatgg
chr12	4226896	4226905	648	-	+	93793	Adcy3	81.2891	gagcaattc
chr12	4226982	4226991	648	-	+	93879	Adcy3	86.147	acacaatca
chr12	4227532	4227541	574	+	+	94429	Adcy3	93.4448	tcattgtta
chr12	4227634	4227643	574	+	+	94531	Adcy3	84.2899	ccattggat
chr12	4228037	4228046	634	-	+	94934	Adcy3	80.5683	caacactgg
chr12	4228193	4228202	634	-	+	95090	Adcy3	82.8115	catcaatcc
chr8	90796107	90796116	0	+	+	-194	Adcy7	82.8225	acattggtt
chr8	90797270	90797279	0	+	+	969	Adcy7	82.2862	acattggtg
chr8	90795403	90795412	0	-	+	-898	Adcy7	82.8692	aagcaatgc
chr8	90795521	90795530	0	-	+	-780	Adcy7	83.134	ttccaatag
chr8	90796105	90796114	0	-	+	-196	Adcy7	81.1047	aaacattgg
chr8	90787119	90787128	413	+	+	-9183	Adcy7	80.504	aaattgctc
chr8	90788034	90788043	256	+	+	-8268	Adcy7	93.7714	ccattgtga
chr8	90812722	90812731	312	+	+	16420	Adcy7	91.3951	aaattgttc
chr19	4305324	4305333	0	+	-	-706	Adrbk1	80.9428	ccatagtga
chr19	4305391	4305400	0	+	-	-639	Adrbk1	81.2424	aaattggtc
chr19	4306912	4306921	0	+	-	882	Adrbk1	83.6888	taattgatc
chr19	4306924	4306933	0	+	-	894	Adrbk1	83.793	cgattgact
chr19	4306940	4306949	0	+	-	910	Adrbk1	83.3479	tgattgatt
chr19	4306944	4306953	0	+	-	914	Adrbk1	86.147	tgattgtgt
chr19	4305491	4305500	0	-	-	-539	Adrbk1	92.5216	atacaatcg
chr19	4306661	4306670	0	-	-	631	Adrbk1	85.9501	tgacaatcc
chr19	4306977	4306986	0	-	-	947	Adrbk1	85.6006	agacaattt
chr19	4286979	4286988	543	-	-	-19243	Adrbk1	86.9121	tcacaataa
chr19	4287240	4287249	427	+	-	-18982	Adrbk1	83.7724	ccattgcac
chr19	4287447	4287456	460	+	-	-18775	Adrbk1	80.3978	ccatggtca
chr19	4289336	4289345	487	+	-	-16886	Adrbk1	83.2567	cgattgacg
chr19	4290419	4290428	504	+	-	-15803	Adrbk1	92.3867	cgattgtgc
chr19	4304502	4304511	452	-	-	-1720	Adrbk1	81.2424	gaccaattt
chr11	5762658	5762667	0	+	+	709	Aebp1	85.1665	aaattgtga
chr11	5762865	5762874	244	+	+	916	Aebp1	83.0649	caatcgttg
chr11	5761313	5761322	0	-	+	-636	Aebp1	91.1742	aaacaattt
chr11	5762862	5762871	244	-	+	913	Aebp1	81.6305	atgcaatcg
chr1	38683982	38683991	415	+	-	-48	Aff3	80.0584	ccatggtgg
chr1	38683113	38683122	374	-	-	-917	Aff3	84.0527	agccaatgg
chr1	38683569	38683578	0	-	-	-461	Aff3	86.3678	gcacaatcc
chr1	38232329	38232338	560	-	-	-489471	Aff3	86.9121	tcacaataa
chr1	38232606	38232615	526	+	-	-489194	Aff3	86.5028	tgattgtat
chr1	38232827	38232836	509	+	-	-488973	Aff3	99.2428	ccattgttg
chr1	38235920	38235929	401	-	-	-485880	Aff3	82.3329	cagcaatgc
chr1	38235956	38235965	401	-	-	-485844	Aff3	83.3144	aggcaatgg
chr1	38251019	38251028	407	+	-	-470781	Aff3	86.3073	taattgtaa
chr1	38251044	38251053	407	-	-	-470756	Aff3	93.4448	taacaatgc
chr1	38251126	38251135	440	-	-	-470674	Aff3	88.0476	aagcaatag
chr1	38262786	38262795	386	+	-	-459014	Aff3	86.6228	taattgtat
chr1	38262836	38262845	386	-	-	-458964	Aff3	80.2831	aagcaattt
chr1	38274517	38274526	404	+	-	-447283	Aff3	82.4516	ttattggta
chr1	38274506	38274515	404	-	-	-447294	Aff3	81.5478	cagcaatgt
chr1	38276669	38276678	315	-	-	-445131	Aff3	92.4045	agacaattg
chr1	38292714	38292723	431	+	-	-429086	Aff3	81.0682	taattgctt
chr1	38292745	38292754	431	+	-	-429055	Aff3	94.0869	ccattgtgt
chr1	38301375	38301384	423	+	-	-420425	Aff3	84.486	caatggttt
chr1	38301372	38301381	423	-	-	-420428	Aff3	85.5955	actcaatgg
chr1	38301402	38301411	276	+	-	-420398	Aff3	86.6912	ttattgtgg
chr1	38304648	38304657	408	-	-	-417152	Aff3	85.7028	gcacaattt
chr1	38305087	38305096	517	+	-	-416713	Aff3	82.0265	agattgatg
chr1	38308470	38308479	323	+	-	-413330	Aff3	87.3079	caattgctc
chr1	38308467	38308476	323	-	-	-413333	Aff3	86.5507	cagcaattg
chr1	38309162	38309171	393	+	-	-412638	Aff3	82.2308	ttattggtg
chr1	38312052	38312061	415	+	-	-409748	Aff3	83.7147	cgattgaaa
chr1	38312420	38312429	416	-	-	-409380	Aff3	85.0464	tcacaatct
chr1	38319403	38319412	576	-	-	-402397	Aff3	88.2889	gcacaatga
chr1	38319990	38319999	531	+	-	-401810	Aff3	86.8437	taattgtac
chr1	38320008	38320017	531	+	-	-401792	Aff3	83.6434	atattgatt
chr1	38320040	38320049	531	+	-	-401760	Aff3	88.0681	tcattgtgt
chr1	38320054	38320063	531	-	-	-401746	Aff3	83.4679	aatcaatta
chr1	38320063	38320072	531	-	-	-401737	Aff3	83.4331	ggccaatag
chr1	38337033	38337042	276	+	-	-384767	Aff3	80.586	agattggta
chr1	38349168	38349177	292	-	-	-372632	Aff3	94.2055	agacaatgg
chr1	38370287	38370296	303	+	-	-351513	Aff3	84.9534	tcattgata
chr1	38377140	38377149	441	+	-	-344660	Aff3	92.9198	ttattgttt
chr1	38377207	38377216	289	+	-	-344593	Aff3	81.7342	caattgccc
chr1	38377302	38377311	362	-	-	-344498	Aff3	94.1272	ttacaatgg
chr1	38386769	38386778	250	-	-	-335031	Aff3	84.9534	tatcaatga
chr1	38407238	38407247	337	-	-	-314562	Aff3	92.9198	aaacaataa
chr1	38419347	38419356	276	-	-	-302453	Aff3	80.7219	ccactatgg
chr1	38420089	38420098	276	+	-	-301711	Aff3	86.5507	caattgctg
chr1	38420101	38420110	276	+	-	-301699	Aff3	81.1047	ccaatgttt
chr1	38420086	38420095	276	-	-	-301714	Aff3	83.8348	tttcaattg
chr1	38424784	38424793	473	+	-	-297016	Aff3	87.5834	ttattgtat
chr1	38424802	38424811	473	-	-	-296998	Aff3	91.5984	caacaatat
chr1	38426042	38426051	472	-	-	-295758	Aff3	84.9102	caaccatag
chr1	38426129	38426138	472	-	-	-295671	Aff3	93.224	caacaatga
chr1	38426237	38426246	387	+	-	-295563	Aff3	81.169	tgattgctc
chr1	38436321	38436330	539	+	-	-285479	Aff3	80.7147	cctttgtta
chr1	38436367	38436376	539	-	-	-285433	Aff3	81.4911	taccaatta
chr1	38437900	38437909	303	+	-	-283900	Aff3	84.4285	ttattgatt
chr1	38437916	38437925	303	-	-	-283884	Aff3	85.6106	ccacaatca
chr1	38441470	38441479	276	-	-	-280330	Aff3	98.9387	aaacaatag
chr1	38441602	38441611	416	-	-	-280198	Aff3	85.2689	aatcaatga
chr1	38444452	38444461	384	-	-	-277348	Aff3	82.2496	gagcaataa
chr1	38452243	38452252	299	-	-	-269557	Aff3	85.165	tgacaatct
chr1	38453725	38453734	450	-	-	-268075	Aff3	86.2656	agacaatca
chr1	38467080	38467089	285	-	-	-254720	Aff3	87.7526	tcacaatga
chr1	38468314	38468323	362	-	-	-253486	Aff3	94.0869	acacaatgg
chr1	38474392	38474401	309	-	-	-247408	Aff3	84.6493	gatcaatac
chr1	38475249	38475258	528	-	-	-246551	Aff3	87.5317	ccacaatgc
chr1	38477827	38477836	441	+	-	-243973	Aff3	85.9501	tgattgtca
chr1	38481822	38481831	285	+	-	-239978	Aff3	90.7514	ccattgatg
chr1	38486016	38486025	244	-	-	-235784	Aff3	80.2209	tgactatag
chr1	38493508	38493517	262	-	-	-228292	Aff3	91.9593	aaacaattc
chr1	38493585	38493594	379	-	-	-228215	Aff3	80.7147	taacaaagg
chr1	38495426	38495435	406	-	-	-226374	Aff3	80.1631	aagcaatct
chr1	38495997	38496006	590	+	-	-225803	Aff3	87.4016	acattgtct
chr1	38496004	38496013	590	+	-	-225796	Aff3	80.4106	cttttgttc
chr1	38495903	38495912	590	-	-	-225897	Aff3	87.567	ggacaataa
chr1	38496444	38496453	538	-	-	-225356	Aff3	85.0592	cctcaatgg
chr1	38496764	38496773	381	+	-	-225036	Aff3	81.9074	tgattggtc
chr1	38497053	38497062	403	-	-	-224747	Aff3	82.8692	aagcaatga
chr1	38498268	38498277	415	-	-	-223532	Aff3	85.8315	tcacaatca
chr1	38502720	38502729	426	-	-	-219080	Aff3	82.3329	cagcaatgc
chr1	38502770	38502779	443	-	-	-219030	Aff3	93.1961	gaacaatgt
chr1	38503113	38503122	272	+	-	-218687	Aff3	88.888	ccattgctt
chr1	38506479	38506488	618	+	-	-215321	Aff3	84.4285	gtattgatt
chr1	38506619	38506628	618	+	-	-215181	Aff3	80.7073	atattgctg
chr1	38506306	38506315	618	-	-	-215494	Aff3	81.0302	aaacaaagg
chr1	38506364	38506373	618	-	-	-215436	Aff3	84.4285	aatcaatac
chr1	38506532	38506541	618	-	-	-215268	Aff3	84.0139	ggtcaatcg
chr1	38510549	38510558	418	+	-	-211251	Aff3	82.4889	caattggat
chr1	38510546	38510555	418	-	-	-211254	Aff3	91.9704	tcacaattg
chr1	38510565	38510574	418	-	-	-211235	Aff3	81.2437	aagcaatat
chr1	38515405	38515414	436	+	-	-206395	Aff3	83.3279	atattgata
chr1	38518490	38518499	320	-	-	-203310	Aff3	85.8315	tcacaatca
chr1	38518494	38518503	320	-	-	-203306	Aff3	83.4679	aatcaattc
chr1	38519842	38519851	349	-	-	-201958	Aff3	88.1866	agacaatga
chr1	38519930	38519939	256	+	-	-201870	Aff3	86.2671	taattgtgt
chr1	38532561	38532570	272	+	-	-189239	Aff3	87.5112	ctattgctg
chr1	38532662	38532671	337	-	-	-189138	Aff3	82.3329	cagcaatga
chr1	38543441	38543450	524	+	-	-178359	Aff3	92.089	caattgtca
chr1	38543450	38543459	524	+	-	-178350	Aff3	80.2792	ccatggtga
chr1	38543632	38543641	524	+	-	-178168	Aff3	91.3951	aaattgttc
chr1	38543438	38543447	524	-	-	-178362	Aff3	83.8348	tttcaattg
chr1	38543447	38543456	524	-	-	-178353	Aff3	80.2792	tcaccatgg
chr1	38543613	38543622	524	-	-	-178187	Aff3	80.5319	cagcaatta
chr1	38544675	38544684	405	+	-	-177125	Aff3	80.7133	ccatggtct
chr1	38544691	38544700	405	-	-	-177109	Aff3	87.0191	gtacaatat
chr1	38544755	38544764	377	-	-	-177045	Aff3	86.4864	ggacaatca
chr1	38551812	38551821	425	+	-	-169988	Aff3	82.6829	aaattgatt
chr1	38559792	38559801	299	+	-	-162008	Aff3	98.9387	ctattgttt
chr1	38560362	38560371	467	-	-	-161438	Aff3	80.9015	aaccaatct
chr1	38560390	38560399	467	-	-	-161410	Aff3	84.7326	catcaatga
chr1	38569863	38569872	337	+	-	-151937	Aff3	81.4924	ttattgctg
chr1	38571306	38571315	353	-	-	-150494	Aff3	83.359	tctcaatcg
chr1	38587210	38587219	403	+	-	-134590	Aff3	81.0682	taattgctt
chr1	38594347	38594356	523	-	-	-127453	Aff3	83.4679	aatcaattc
chr1	38599935	38599944	383	+	-	-121865	Aff3	97.9781	caattgttt
chr1	38599932	38599941	383	-	-	-121868	Aff3	97.6627	taacaattg
chr1	38602290	38602299	378	+	-	-119510	Aff3	92.1802	gaattgttc
chr1	38602433	38602442	506	-	-	-119367	Aff3	81.0682	aagcaatta
chr1	38613361	38613370	397	+	-	-108439	Aff3	80.9015	agattggtt
chr1	38613337	38613346	397	-	-	-108463	Aff3	84.4285	aatcaatac
chr1	38613479	38613488	386	-	-	-108321	Aff3	82.6829	aatcaattt
chr1	38618893	38618902	451	+	-	-102907	Aff3	80.2682	gcatggttt
chr1	38619023	38619032	362	-	-	-102777	Aff3	91.3951	gaacaattt
chr1	38623498	38623507	272	+	-	-98302	Aff3	85.131	ctatggtta
chr1	38623546	38623555	272	+	-	-98254	Aff3	85.131	ctatggtta
chr1	38624521	38624530	250	+	-	-97279	Aff3	83.7724	ccattgcac
chr1	38625405	38625414	612	+	-	-96395	Aff3	94.0869	ccattgtgt
chr1	38625635	38625644	612	+	-	-96165	Aff3	92.9753	acattgttt
chr1	38625501	38625510	612	-	-	-96299	Aff3	92.1802	gaacaatta
chr1	38625572	38625581	612	-	-	-96228	Aff3	81.4791	gcactatgg
chr1	38625603	38625612	612	-	-	-96197	Aff3	81.8066	aaccaattc
chr1	38629057	38629066	506	-	-	-92743	Aff3	85.4022	ttacaatct
chr1	38629089	38629098	506	-	-	-92711	Aff3	83.6888	gatcaatta
chr1	38629152	38629161	506	-	-	-92648	Aff3	84.4285	aatcaatac
chr1	38631379	38631388	435	-	-	-90421	Aff3	82.9316	catcaatta
chr1	38635110	38635119	289	-	-	-86690	Aff3	85.9664	ctacaatca
chr1	38644876	38644885	633	-	-	-76924	Aff3	83.0712	caccaatgc
chr1	38644907	38644916	633	-	-	-76893	Aff3	81.0682	aagcaatta
chr1	38644993	38645002	633	-	-	-76807	Aff3	87.2276	acacaataa
chr1	38645224	38645233	405	+	-	-76576	Aff3	87.4484	gtattgtgc
chr1	38647518	38647527	306	-	-	-74282	Aff3	80.7147	taacaaagg
chr1	38648086	38648095	526	-	-	-73714	Aff3	87.2679	ttacaataa
chr1	38663851	38663860	285	-	-	-57949	Aff3	80.7147	taacaaagg
chr1	38674835	38674844	375	+	-	-46965	Aff3	86.6228	gaattgtat
chr1	38674855	38674864	375	-	-	-46945	Aff3	82.2496	gagcaataa
chr1	38675794	38675803	306	-	-	-46006	Aff3	86.0865	ctacaatta
chr1	38677091	38677100	424	+	-	-44709	Aff3	80.5683	ccaatgttg
chr1	38680127	38680136	250	-	-	-41673	Aff3	80.1897	aaacaaaag
chr1	38682421	38682430	309	-	-	-39379	Aff3	81.9821	aaccaatat
chr1	38682925	38682934	476	-	-	-38875	Aff3	85.9664	ctacaatca
chr1	38683113	38683122	374	-	-	-38687	Aff3	84.0527	agccaatgg
chr1	38686128	38686137	362	-	-	-35672	Aff3	81.251	gaacaaagg
chr1	38689147	38689156	420	-	-	-32653	Aff3	85.6006	agacaattt
chr1	38691603	38691612	466	-	-	-30197	Aff3	82.4516	taccaataa
chr1	38692468	38692477	400	+	-	-29332	Aff3	80.706	aaattggta
chr1	38692474	38692483	400	+	-	-29326	Aff3	92.3835	gtattgttg
chr1	38692455	38692464	400	-	-	-29345	Aff3	85.1665	tcacaattt
chr1	38699465	38699474	441	+	-	-22335	Aff3	85.935	ccattgacc
chr1	38699599	38699608	441	+	-	-22201	Aff3	84.834	caatagtta
chr1	38699606	38699615	441	+	-	-22194	Aff3	85.7307	taattgtgg
chr1	38699546	38699555	441	-	-	-22254	Aff3	91.0542	aaacaatct
chr1	38699580	38699589	441	-	-	-22220	Aff3	93.7603	aaacaatga
chr1	38699596	38699605	441	-	-	-22204	Aff3	98.6232	taacaatag
chr1	38704899	38704908	326	-	-	-16901	Aff3	80.4118	cagcaatca
chr1	38705295	38705304	306	-	-	-16505	Aff3	83.4679	aatcaatta
chr1	38707596	38707605	363	-	-	-14204	Aff3	83.9744	ttccaatgg
chr1	38707688	38707697	415	+	-	-14112	Aff3	92.9309	ctattgtga
chr1	38709236	38709245	341	-	-	-12564	Aff3	92.3835	caacaataa
chr1	38716354	38716363	442	+	-	-5446	Aff3	80.7147	cctttgtta
chr1	38716408	38716417	442	+	-	-5392	Aff3	86.2456	atattgtca
[truncated: 72,127 more rows]

## Sheet: Sheet 1. GW SOX9 COL2C1 motif
Table S6A The complete set of genome-wide predicted SOX9 DNA binding motif (COL2C1) for all differentially expressed genes.
Chromosome	Motif start position	endPosition	DNA conservation score	Motif DNA strand	Gene strand	Motif distance to TSS (bp)	Gene	DNA binding similarity score	Matched sequence
chr11	84326355	84326361	256	+	-	-669	Aatf	100	cacaat
chr11	84327230	84327236	0	-	-	206	Aatf	100	attgtg
chr11	84225781	84225787	672	+	-	-101243	Aatf	100	cacaat
chr11	84225796	84225802	672	+	-	-101228	Aatf	100	cacaat
chr11	84274103	84274109	534	+	-	-52921	Aatf	100	cacaat
chr11	84278055	84278061	630	+	-	-48969	Aatf	100	cacaat
chr11	84278069	84278075	630	+	-	-48955	Aatf	100	cacaat
chr11	84278950	84278956	481	+	-	-48074	Aatf	100	cacaat
chr11	84279029	84279035	481	+	-	-47995	Aatf	100	cacaat
chr11	84295246	84295252	723	+	-	-31778	Aatf	100	cacaat
chr11	84295534	84295540	723	-	-	-31490	Aatf	100	attgtg
chr11	84311489	84311495	262	+	-	-15535	Aatf	100	cacaat
chr11	84330146	84330152	416	+	-	3122	Aatf	100	cacaat
chr4	53043743	53043749	482	+	-	-129024	Abca1	100	cacaat
chr4	53046645	53046651	549	-	-	-126122	Abca1	100	attgtg
chr4	53055673	53055679	296	+	-	-117094	Abca1	100	cacaat
chr4	53121228	53121234	408	+	-	-51539	Abca1	100	cacaat
chr4	53143212	53143218	378	-	-	-29555	Abca1	100	attgtg
chr4	53143227	53143233	378	-	-	-29540	Abca1	100	attgtg
chr4	53143242	53143248	378	-	-	-29525	Abca1	100	attgtg
chr4	53143257	53143263	378	-	-	-29510	Abca1	100	attgtg
chr4	53143287	53143293	378	-	-	-29480	Abca1	100	attgtg
chr4	53143302	53143308	378	-	-	-29465	Abca1	100	attgtg
chr4	53143317	53143323	378	-	-	-29450	Abca1	100	attgtg
chr4	53143332	53143338	378	-	-	-29435	Abca1	100	attgtg
chr6	58534487	58534493	0	-	+	-29	Abcg2	100	attgtg
chr6	58444927	58444933	312	-	+	-89590	Abcg2	100	attgtg
chr6	58659666	58659672	368	-	+	125149	Abcg2	100	attgtg
chr6	58663478	58663484	599	+	+	128961	Abcg2	100	cacaat
chr6	58663691	58663697	599	+	+	129174	Abcg2	100	cacaat
chr6	58664149	58664155	374	+	+	129632	Abcg2	100	cacaat
chr6	58666952	58666958	371	-	+	132435	Abcg2	100	attgtg
chr6	58667986	58667992	583	+	+	133469	Abcg2	100	cacaat
chr6	58668101	58668107	583	+	+	133584	Abcg2	100	cacaat
chr9	106342411	106342417	285	-	-	-7598	Abhd14a	100	attgtg
chr1	60465540	60465546	0	-	+	-998	Abi2	100	attgtg
chr1	60470068	60470074	244	-	+	3529	Abi2	100	attgtg
chr1	60488180	60488186	303	-	+	21641	Abi2	100	attgtg
chr16	56478402	56478408	0	-	+	446	Abi3bp	100	attgtg
chr16	56446872	56446878	347	-	+	-31085	Abi3bp	100	attgtg
chr1	158489773	158489779	0	-	+	594	Abl2	100	attgtg
chr1	158456654	158456660	474	-	+	-32526	Abl2	100	attgtg
chr1	158465456	158465462	604	+	+	-23724	Abl2	100	cacaat
chr19	57289840	57289846	0	+	-	-682	Ablim1	100	cacaat
chr19	57290406	57290412	315	+	-	-116	Ablim1	100	cacaat
chr19	57289622	57289628	0	-	-	-900	Ablim1	100	attgtg
chr19	57291086	57291092	0	-	-	564	Ablim1	100	attgtg
chr19	57263997	57264003	289	+	-	-125412	Ablim1	100	cacaat
chr19	57264055	57264061	303	+	-	-125354	Ablim1	100	cacaat
chr19	57304584	57304590	440	-	-	-84825	Ablim1	100	attgtg
chr19	57304684	57304690	440	-	-	-84725	Ablim1	100	attgtg
chr19	57306828	57306834	315	+	-	-82581	Ablim1	100	cacaat
chr19	57358050	57358056	346	-	-	-31359	Ablim1	100	attgtg
chr2	103418257	103418263	423	-	+	11790	Abtb2	100	attgtg
chr2	103514538	103514544	351	-	+	108071	Abtb2	100	attgtg
chr2	103516999	103517005	320	+	+	110532	Abtb2	100	cacaat
chr2	103522735	103522741	365	+	+	116268	Abtb2	100	cacaat
chr2	103522723	103522729	365	-	+	116256	Abtb2	100	attgtg
chr18	75020952	75020958	381	+	+	82101	Acaa2	100	cacaat
chr11	83942461	83942467	0	+	+	-712	Acaca	100	cacaat
chr11	83942562	83942568	0	+	+	-611	Acaca	100	cacaat
chr11	83990169	83990175	635	+	+	46995	Acaca	100	cacaat
chr11	83994986	83994992	272	-	+	51812	Acaca	100	attgtg
chr11	84050672	84050678	418	+	+	107498	Acaca	100	cacaat
chr11	84050627	84050633	418	-	+	107453	Acaca	100	attgtg
chr11	84100118	84100124	401	+	+	156944	Acaca	100	cacaat
chr11	84138597	84138603	346	-	+	195423	Acaca	100	attgtg
chr11	84139132	84139138	415	-	+	195958	Acaca	100	attgtg
chr11	84158614	84158620	511	+	+	215440	Acaca	100	cacaat
chr11	84163124	84163130	611	-	+	219950	Acaca	100	attgtg
chr11	84174192	84174198	467	-	+	231018	Acaca	100	attgtg
chr11	84184054	84184060	674	-	+	240880	Acaca	100	attgtg
chr11	84189857	84189863	702	-	+	246683	Acaca	100	attgtg
chr11	84192309	84192315	569	+	+	249135	Acaca	100	cacaat
chr11	84200514	84200520	529	-	+	257340	Acaca	100	attgtg
chr11	84209677	84209683	630	+	+	266503	Acaca	100	cacaat
chr11	84225781	84225787	672	+	+	282607	Acaca	100	cacaat
chr11	84225796	84225802	672	+	+	282622	Acaca	100	cacaat
chr5	115561710	115561716	545	+	-	-7645	Acads	100	cacaat
chr7	86246986	86246992	335	+	+	48617	Acan	100	cacaat
chr7	86259296	86259302	429	-	+	60927	Acan	100	attgtg
chr9	53417494	53417500	0	+	-	-993	Acat1	100	cacaat
chr9	53419468	53419474	0	-	-	981	Acat1	100	attgtg
chr9	53415567	53415573	244	+	-	-2920	Acat1	100	cacaat
chr17	13153689	13153695	0	-	-	76	Acat2	100	attgtg
chr11	100389758	100389764	0	+	-	444	Acly	100	cacaat
chr11	100386599	100386605	262	+	-	-2715	Acly	100	cacaat
chr11	100387096	100387102	272	+	-	-2218	Acly	100	cacaat
chr4	106471890	106471896	0	-	-	-561	Acot11	100	attgtg
chr9	96790572	96790578	0	+	-	740	Acpl2	100	cacaat
chr9	96790576	96790582	0	-	-	744	Acpl2	100	attgtg
chr9	96708819	96708825	330	-	-	-84269	Acpl2	100	attgtg
chr9	96710739	96710745	630	-	-	-82349	Acpl2	100	attgtg
chr9	96749751	96749757	262	+	-	-43337	Acpl2	100	cacaat
chr1	78779566	78779572	447	+	+	125166	Acsl3	100	cacaat
chrX	138753065	138753071	428	-	-	-72013	Acsl4	100	attgtg
chrX	138782924	138782930	393	+	-	-42154	Acsl4	100	cacaat
chr3	32607093	32607099	0	+	+	-374	Actl6a	100	cacaat
chr11	19980413	19980419	267	-	-	-32503	Actr2	100	attgtg
chr11	19995087	19995093	296	+	-	-17829	Actr2	100	cacaat
chr11	20014428	20014434	405	+	-	1512	Actr2	100	cacaat
chr1	126396183	126396189	534	-	-	-935884	Actr3	100	attgtg
chr1	126419028	126419034	250	-	-	-913039	Actr3	100	attgtg
chr1	126441346	126441352	489	-	-	-890721	Actr3	100	attgtg
chr1	126445826	126445832	386	-	-	-886241	Actr3	100	attgtg
chr1	126549222	126549228	362	+	-	-782845	Actr3	100	cacaat
chr1	126601681	126601687	562	+	-	-730386	Actr3	100	cacaat
chr1	126632505	126632511	272	+	-	-699562	Actr3	100	cacaat
chr1	126636551	126636557	320	-	-	-695516	Actr3	100	attgtg
chr1	126645682	126645688	339	+	-	-686385	Actr3	100	cacaat
chr1	126675620	126675626	570	-	-	-656447	Actr3	100	attgtg
chr1	126729735	126729741	378	+	-	-602332	Actr3	100	cacaat
chr1	126747439	126747445	285	+	-	-584628	Actr3	100	cacaat
chr1	126814659	126814665	468	-	-	-517408	Actr3	100	attgtg
chr1	126836532	126836538	256	+	-	-495535	Actr3	100	cacaat
chr1	126930199	126930205	480	+	-	-401868	Actr3	100	cacaat
chr1	127003145	127003151	285	+	-	-328922	Actr3	100	cacaat
chr1	127042193	127042199	542	+	-	-289874	Actr3	100	cacaat
chr1	127055338	127055344	571	+	-	-276729	Actr3	100	cacaat
chr1	127077975	127077981	651	+	-	-254092	Actr3	100	cacaat
chr1	127077248	127077254	651	-	-	-254819	Actr3	100	attgtg
chr1	127078338	127078344	651	-	-	-253729	Actr3	100	attgtg
chr1	127079704	127079710	690	-	-	-252363	Actr3	100	attgtg
chr1	127080153	127080159	690	-	-	-251914	Actr3	100	attgtg
chr1	127081185	127081191	690	-	-	-250882	Actr3	100	attgtg
chr1	127081742	127081748	690	-	-	-250325	Actr3	100	attgtg
chr1	127083823	127083829	582	-	-	-248244	Actr3	100	attgtg
chr1	127083848	127083854	582	-	-	-248219	Actr3	100	attgtg
chr1	127084798	127084804	371	+	-	-247269	Actr3	100	cacaat
chr1	127084802	127084808	371	-	-	-247265	Actr3	100	attgtg
chr1	127112932	127112938	347	+	-	-219135	Actr3	100	cacaat
chr1	127119872	127119878	441	+	-	-212195	Actr3	100	cacaat
chr1	127164800	127164806	485	+	-	-167267	Actr3	100	cacaat
chr1	127192324	127192330	444	-	-	-139743	Actr3	100	attgtg
chr1	127211327	127211333	515	-	-	-120740	Actr3	100	attgtg
chr1	127338917	127338923	267	-	-	6850	Actr3	100	attgtg
chr1	127347011	127347017	335	+	-	14944	Actr3	100	cacaat
chr1	127359730	127359736	262	-	-	27663	Actr3	100	attgtg
chr1	127404549	127404555	357	-	-	72482	Actr3	100	attgtg
chr15	101005014	101005020	303	-	+	459	Acvr1b	100	attgtg
chr15	100981823	100981829	262	+	+	-22733	Acvr1b	100	cacaat
chr15	101008098	101008104	449	-	+	3542	Acvr1b	100	attgtg
chr15	101041844	101041850	448	-	+	37288	Acvr1b	100	attgtg
chr2	48669056	48669062	250	+	+	-572	Acvr2a	100	cacaat
chr2	48668750	48668756	0	-	+	-878	Acvr2a	100	attgtg
chr2	48758040	48758046	549	+	+	88411	Acvr2a	100	cacaat
chr9	70551461	70551467	262	-	+	24657	Adam10	100	attgtg
chr9	70559242	70559248	534	+	+	32438	Adam10	100	cacaat
chr9	70616813	70616819	582	-	+	90009	Adam10	100	attgtg
chr9	70621542	70621548	415	+	+	94738	Adam10	100	cacaat
chr9	70621542	70621548	415	+	+	94738	Adam10	100	cacaat
chr7	141137559	141137565	333	-	-	-286270	Adam12	100	attgtg
chr7	141221929	141221935	405	-	-	-201900	Adam12	100	attgtg
chr7	141364976	141364982	363	+	-	-58853	Adam12	100	cacaat
chr7	141419776	141419782	328	+	-	-4053	Adam12	100	cacaat
chr11	45928660	45928666	289	-	+	60656	Adam19	100	attgtg
chr17	33660198	33660204	0	+	+	-972	Adamts10	100	cacaat
chr17	33660708	33660714	0	+	+	-462	Adamts10	100	cacaat
chr17	33661919	33661925	276	-	+	749	Adamts10	100	attgtg
chr15	11043852	11043858	549	+	+	49307	Adamts12	100	cacaat
chr15	11140876	11140882	337	+	+	146331	Adamts12	100	cacaat
chr15	11147070	11147076	306	+	+	152525	Adamts12	100	cacaat
chr15	11147163	11147169	306	+	+	152618	Adamts12	100	cacaat
chr15	11214664	11214670	272	-	+	220119	Adamts12	100	attgtg
chr15	11231639	11231645	303	-	+	237094	Adamts12	100	attgtg
chr5	90105182	90105188	450	-	-	-207177	Adamts3	100	attgtg
chr5	90105972	90105978	333	+	-	-206387	Adamts3	100	cacaat
chr5	90118240	90118246	575	+	-	-194119	Adamts3	100	cacaat
chr5	90120267	90120273	256	-	-	-192092	Adamts3	100	attgtg
chr5	90223023	90223029	449	+	-	-89336	Adamts3	100	cacaat
chr5	90300961	90300967	357	+	-	-11398	Adamts3	100	cacaat
chr5	90374253	90374259	430	-	-	61894	Adamts3	100	attgtg
chr5	90409977	90409983	309	-	-	97618	Adamts3	100	attgtg
chr5	90431283	90431289	341	+	-	118924	Adamts3	100	cacaat
chr16	85902163	85902169	0	+	-	793	Adamts5	100	cacaat
chr16	85804612	85804618	377	+	-	-96758	Adamts5	100	cacaat
chr16	85866193	85866199	328	+	-	-35177	Adamts5	100	cacaat
chr16	85877404	85877410	267	-	-	-23966	Adamts5	100	attgtg
chr16	85896126	85896132	256	+	-	-5244	Adamts5	100	cacaat
chr16	85967235	85967241	415	-	-	65865	Adamts5	100	attgtg
chr16	85967436	85967442	411	+	-	66066	Adamts5	100	cacaat
chr16	86068356	86068362	326	+	-	166986	Adamts5	100	cacaat
chr16	86116517	86116523	328	+	-	215147	Adamts5	100	cacaat
chr16	86188922	86188928	292	-	-	287552	Adamts5	100	attgtg
chr16	86190365	86190371	333	-	-	288995	Adamts5	100	attgtg
chr16	86272643	86272649	256	-	-	371273	Adamts5	100	attgtg
chr16	86345931	86345937	344	+	-	444561	Adamts5	100	cacaat
chr16	86380774	86380780	285	-	-	479404	Adamts5	100	attgtg
chr16	86478356	86478362	457	-	-	576986	Adamts5	100	attgtg
chr16	86522750	86522756	250	+	-	621380	Adamts5	100	cacaat
chr16	86640972	86640978	267	-	-	739602	Adamts5	100	attgtg
chr16	86654736	86654742	281	+	-	753366	Adamts5	100	cacaat
chr16	86705049	86705055	387	-	-	803679	Adamts5	100	attgtg
chr16	86734184	86734190	349	+	-	832814	Adamts5	100	cacaat
chr16	86753512	86753518	602	+	-	852142	Adamts5	100	cacaat
chr16	86753877	86753883	602	-	-	852507	Adamts5	100	attgtg
chr16	86754612	86754618	602	-	-	853242	Adamts5	100	attgtg
chr16	86755280	86755286	602	-	-	853910	Adamts5	100	attgtg
chr16	86755726	86755732	602	-	-	854356	Adamts5	100	attgtg
chr6	92722709	92722715	409	+	-	-170777	Adamts9	100	cacaat
chr6	92723496	92723502	414	+	-	-169990	Adamts9	100	cacaat
chr6	92723871	92723877	509	+	-	-169615	Adamts9	100	cacaat
chr6	92737288	92737294	451	+	-	-156198	Adamts9	100	cacaat
chr6	92781316	92781322	355	+	-	-112170	Adamts9	100	cacaat
chr6	92795428	92795434	396	+	-	-98058	Adamts9	100	cacaat
chr6	92884545	92884551	503	-	-	-8941	Adamts9	100	attgtg
chr6	92918471	92918477	353	-	-	24985	Adamts9	100	attgtg
chr6	92923876	92923882	276	+	-	30390	Adamts9	100	cacaat
chr6	92933301	92933307	427	+	-	39815	Adamts9	100	cacaat
chr6	93015822	93015828	437	+	-	122336	Adamts9	100	cacaat
chr6	93015875	93015881	437	-	-	122389	Adamts9	100	attgtg
chr6	93025215	93025221	436	+	-	131729	Adamts9	100	cacaat
chr6	93036175	93036181	435	-	-	142689	Adamts9	100	attgtg
chr6	93081240	93081246	371	-	-	187754	Adamts9	100	attgtg
chr6	93144269	93144275	299	-	-	250783	Adamts9	100	attgtg
chr6	93245213	93245219	418	-	-	351727	Adamts9	100	attgtg
chr6	93264884	93264890	299	-	-	371398	Adamts9	100	attgtg
chr6	93278116	93278122	491	+	-	384630	Adamts9	100	cacaat
chr13	68933345	68933351	244	-	-	-205074	Adcy2	100	attgtg
chr13	68949220	68949226	651	-	-	-189199	Adcy2	100	attgtg
chr13	69173615	69173621	244	+	-	35196	Adcy2	100	cacaat
chr13	69209956	69209962	256	-	-	71537	Adcy2	100	attgtg
chr13	69232304	69232310	267	+	-	93885	Adcy2	100	cacaat
chr13	69402055	69402061	453	-	-	263636	Adcy2	100	attgtg
chr13	69484528	69484534	450	+	-	346109	Adcy2	100	cacaat
chr12	4132121	4132127	0	-	+	-981	Adcy3	100	attgtg
chr12	4132397	4132403	0	-	+	-705	Adcy3	100	attgtg
chr12	4161502	4161508	309	-	+	28399	Adcy3	100	attgtg
chr12	4226983	4226989	648	+	+	93880	Adcy3	100	cacaat
chr12	4226454	4226460	648	-	+	93351	Adcy3	100	attgtg
chr8	90788036	90788042	256	-	+	-8266	Adcy7	100	attgtg
chr19	4306946	4306952	0	-	-	916	Adrbk1	100	attgtg
chr19	4286980	4286986	543	+	-	-19242	Adrbk1	100	cacaat
chr19	4290421	4290427	504	-	-	-15801	Adrbk1	100	attgtg
chr11	5762660	5762666	0	-	+	711	Aebp1	100	attgtg
chr1	38683570	38683576	0	+	-	-460	Aff3	100	cacaat
chr1	38232330	38232336	560	+	-	-489470	Aff3	100	cacaat
chr1	38292747	38292753	431	-	-	-429053	Aff3	100	attgtg
chr1	38301404	38301410	276	-	-	-420396	Aff3	100	attgtg
chr1	38304649	38304655	408	+	-	-417151	Aff3	100	cacaat
chr1	38312421	38312427	416	+	-	-409379	Aff3	100	cacaat
chr1	38319404	38319410	576	+	-	-402396	Aff3	100	cacaat
chr1	38320042	38320048	531	-	-	-401758	Aff3	100	attgtg
chr1	38437917	38437923	303	+	-	-283883	Aff3	100	cacaat
chr1	38467081	38467087	285	+	-	-254719	Aff3	100	cacaat
chr1	38468315	38468321	362	+	-	-253485	Aff3	100	cacaat
chr1	38475250	38475256	528	+	-	-246550	Aff3	100	cacaat
chr1	38498269	38498275	415	+	-	-223531	Aff3	100	cacaat
chr1	38510547	38510553	418	+	-	-211253	Aff3	100	cacaat
chr1	38518491	38518497	320	+	-	-203309	Aff3	100	cacaat
chr1	38519932	38519938	256	-	-	-201868	Aff3	100	attgtg
chr1	38625407	38625413	612	-	-	-96393	Aff3	100	attgtg
chr1	38641762	38641768	250	+	-	-80038	Aff3	100	cacaat
chr1	38644994	38645000	633	+	-	-76806	Aff3	100	cacaat
chr1	38645226	38645232	405	-	-	-76574	Aff3	100	attgtg
chr1	38692456	38692462	400	+	-	-29344	Aff3	100	cacaat
chr1	38699608	38699614	441	-	-	-22192	Aff3	100	attgtg
chr1	38707690	38707696	415	-	-	-14110	Aff3	100	attgtg
chr1	38779529	38779535	586	+	-	57729	Aff3	100	cacaat
chr1	38785785	38785791	502	-	-	63985	Aff3	100	attgtg
chr3	116473348	116473354	244	+	-	-37736	Agl	100	cacaat
chr3	116502382	116502388	335	+	-	-8702	Agl	100	cacaat
chr3	116545853	116545859	457	+	-	34769	Agl	100	cacaat
chr10	77814348	77814354	0	+	-	-839	Agpat3	100	cacaat
chr10	77732486	77732492	349	+	-	-82748	Agpat3	100	cacaat
chr10	77758204	77758210	262	+	-	-57030	Agpat3	100	cacaat
chr8	18907468	18907474	262	+	+	61191	Agpat5	100	cacaat
chr13	30476494	30476500	256	-	+	48184	Agtr1a	100	attgtg
chr13	30479387	30479393	355	+	+	51077	Agtr1a	100	cacaat
chrX	21060833	21060839	0	-	+	-836	Agtr2	100	attgtg
chrX	21030018	21030024	303	+	+	-31652	Agtr2	100	cacaat
chrX	21075008	21075014	375	-	+	13338	Agtr2	100	attgtg
chr10	20673232	20673238	0	+	+	842	Ahi1	100	cacaat
chr10	20673102	20673108	0	-	+	712	Ahi1	100	attgtg
chr10	20606034	20606040	318	+	+	-66357	Ahi1	100	cacaat
chr10	20644879	20644885	443	-	+	-27512	Ahi1	100	attgtg
chr10	20784694	20784700	312	+	+	112303	Ahi1	100	cacaat
chr10	20799829	20799835	379	+	+	127438	Ahi1	100	cacaat
chr10	20810925	20810931	388	-	+	138534	Ahi1	100	attgtg
chr10	20814507	20814513	341	+	+	142116	Ahi1	100	cacaat
chr10	20821992	20821998	374	+	+	149601	Ahi1	100	cacaat
chr2	32477235	32477241	0	-	+	-42	Ak1	100	attgtg
chr7	82599706	82599712	0	+	+	-713	Akap13	100	cacaat
chr7	82601270	82601276	320	+	+	851	Akap13	100	cacaat
chr7	82805510	82805516	285	-	+	205090	Akap13	100	attgtg
chr6	34303604	34303610	0	+	+	-514	Akr1b8	100	cacaat
chr6	34304272	34304278	464	-	+	154	Akr1b8	100	attgtg
chrX	146981339	146981345	0	+	+	-578	Alas2	100	cacaat
chr7	73571642	73571648	0	+	-	-721	Aldh1a3	100	cacaat
chr7	73604185	73604191	410	-	-	31822	Aldh1a3	100	attgtg
chr7	73690737	73690743	292	-	-	118374	Aldh1a3	100	attgtg
chr7	73721102	73721108	292	+	-	148739	Aldh1a3	100	cacaat
chr11	78136380	78136386	0	-	+	-89	Aldoc	100	attgtg
chr5	150031871	150031877	281	+	+	-44763	Alox5ap	100	cacaat
chr15	10912463	10912469	0	+	+	953	Amacr	100	cacaat
chrX	141805409	141805415	443	-	-	-134315	Amot	100	attgtg
chrX	141881286	141881292	281	-	-	-58438	Amot	100	attgtg
chrX	141881676	141881682	386	+	-	-58048	Amot	100	cacaat
chrX	141909164	141909170	368	+	-	-30560	Amot	100	cacaat
chrX	141941561	141941567	374	-	-	1837	Amot	100	attgtg
chrX	141988051	141988057	250	-	-	48327	Amot	100	attgtg
chrX	142017537	142017543	510	+	-	77813	Amot	100	cacaat
chr3	107889823	107889829	0	+	-	278	Ampd2	100	cacaat
chr3	107891312	107891318	330	+	-	1743	Ampd2	100	cacaat
chr3	107893731	107893737	339	+	-	4162	Ampd2	100	cacaat
chr1	158768567	158768573	0	+	+	-125	Angptl1	100	cacaat
chr1	158768877	158768883	468	+	+	185	Angptl1	100	cacaat
chr1	158806253	158806259	669	+	+	37560	Angptl1	100	cacaat
chr1	158807057	158807063	669	-	+	38364	Angptl1	100	attgtg
chr1	158808455	158808461	669	-	+	39762	Angptl1	100	attgtg
chr1	158809196	158809202	669	-	+	40503	Angptl1	100	attgtg
chr1	158810066	158810072	686	-	+	41373	Angptl1	100	attgtg
chr1	158810520	158810526	686	-	+	41827	Angptl1	100	attgtg
chr1	158811547	158811553	686	-	+	42854	Angptl1	100	attgtg
chr1	158864389	158864395	256	-	+	95696	Angptl1	100	attgtg
chr1	158872411	158872417	428	-	+	103718	Angptl1	100	attgtg
chr1	158935981	158935987	276	+	+	167288	Angptl1	100	cacaat
chr2	33079435	33079441	414	+	+	7846	Angptl2	100	cacaat
chr2	33156332	33156338	330	+	+	84743	Angptl2	100	cacaat
chr15	26993441	26993447	250	+	+	-402991	Ank	100	cacaat
chr15	26994502	26994508	378	+	+	-401930	Ank	100	cacaat
chr15	27024036	27024042	357	+	+	-372396	Ank	100	cacaat
chr15	27072441	27072447	404	+	+	-323991	Ank	100	cacaat
chr15	27111786	27111792	312	-	+	-284646	Ank	100	attgtg
chr15	27151687	27151693	244	+	+	-244745	Ank	100	cacaat
chr15	27188719	27188725	347	+	+	-207713	Ank	100	cacaat
chr15	27196821	27196827	462	-	+	-199611	Ank	100	attgtg
chr15	27198636	27198642	267	-	+	-197796	Ank	100	attgtg
chr15	27257578	27257584	528	-	+	-138854	Ank	100	attgtg
chr15	27443606	27443612	375	+	+	47174	Ank	100	cacaat
chr15	27534688	27534694	256	+	+	138256	Ank	100	cacaat
chr10	68997250	68997256	543	-	+	281	Ank3	100	attgtg
chr10	69168545	69168551	487	+	+	171575	Ank3	100	cacaat
chr10	69171376	69171382	482	-	+	174406	Ank3	100	attgtg
chr10	69244150	69244156	404	+	+	247180	Ank3	100	cacaat
chr10	69326986	69326992	272	-	+	330016	Ank3	100	attgtg
chr10	69420769	69420775	482	+	+	423799	Ank3	100	cacaat
chr10	69516569	69516575	309	+	+	519599	Ank3	100	cacaat
chr8	125402141	125402147	250	-	-	-163756	Ankrd11	100	attgtg
chr8	125407356	125407362	646	-	-	-158541	Ankrd11	100	attgtg
chr8	125484168	125484174	341	+	-	-81729	Ankrd11	100	cacaat
chr8	125484188	125484194	341	+	-	-81709	Ankrd11	100	cacaat
chr8	125498355	125498361	374	+	-	-67542	Ankrd11	100	cacaat
chr8	125503738	125503744	394	+	-	-62159	Ankrd11	100	cacaat
chr8	125509796	125509802	444	+	-	-56101	Ankrd11	100	cacaat
chr8	125538768	125538774	276	-	-	-27129	Ankrd11	100	attgtg
chr8	125540869	125540875	416	+	-	-25028	Ankrd11	100	cacaat
chr8	125544935	125544941	281	-	-	-20962	Ankrd11	100	attgtg
chr8	125545920	125545926	244	+	-	-19977	Ankrd11	100	cacaat
chr8	125564226	125564232	285	+	-	-1671	Ankrd11	100	cacaat
chr2	11699002	11699008	0	+	+	-500	Ankrd16	100	cacaat
chr2	11761170	11761176	617	+	+	61667	Ankrd16	100	cacaat
chr2	11765805	11765811	658	+	+	66302	Ankrd16	100	cacaat
chr2	11830125	11830131	428	-	+	130622	Ankrd16	100	attgtg
chr2	11974925	11974931	326	+	+	275422	Ankrd16	100	cacaat
chr2	11987985	11987991	318	-	+	288482	Ankrd16	100	attgtg
chr5	98020425	98020431	617	+	-	-439556	Antxr2	100	cacaat
chr5	98073825	98073831	603	-	-	-386156	Antxr2	100	attgtg
chr5	98099089	98099095	559	+	-	-360892	Antxr2	100	cacaat
chr5	98154797	98154803	603	-	-	-305184	Antxr2	100	attgtg
chr5	98225729	98225735	320	+	-	-234252	Antxr2	100	cacaat
chr5	98298579	98298585	244	+	-	-161402	Antxr2	100	cacaat
chr5	98308169	98308175	371	-	-	-151812	Antxr2	100	attgtg
chr5	98346987	98346993	285	+	-	-112994	Antxr2	100	cacaat
chr5	98360016	98360022	372	+	-	-99965	Antxr2	100	cacaat
chr5	98400330	98400336	590	+	-	-59651	Antxr2	100	cacaat
chr5	98408769	98408775	513	+	-	-51212	Antxr2	100	cacaat
chr5	98413865	98413871	503	+	-	-46116	Antxr2	100	cacaat
chr5	98413478	98413484	503	-	-	-46503	Antxr2	100	attgtg
chr5	98437579	98437585	664	+	-	-22402	Antxr2	100	cacaat
chr5	98436778	98436784	664	-	-	-23203	Antxr2	100	attgtg
chr5	98458098	98458104	438	-	-	-1883	Antxr2	100	attgtg
chr5	98468966	98468972	299	+	-	8985	Antxr2	100	cacaat
chr5	98484721	98484727	494	+	-	24740	Antxr2	100	cacaat
chr5	98484754	98484760	363	+	-	24773	Antxr2	100	cacaat
chr5	98504250	98504256	645	-	-	44269	Antxr2	100	attgtg
chr5	98504902	98504908	659	-	-	44921	Antxr2	100	attgtg
chr5	98508733	98508739	346	+	-	48752	Antxr2	100	cacaat
chr5	98509111	98509117	535	+	-	49130	Antxr2	100	cacaat
chr5	98509064	98509070	535	-	-	49083	Antxr2	100	attgtg
chr5	98517281	98517287	267	-	-	57300	Antxr2	100	attgtg
chr5	98545675	98545681	687	+	-	85694	Antxr2	100	cacaat
chr5	98546122	98546128	687	+	-	86141	Antxr2	100	cacaat
chr5	98546696	98546702	687	+	-	86715	Antxr2	100	cacaat
chr5	98547124	98547130	687	+	-	87143	Antxr2	100	cacaat
chr5	98547792	98547798	687	+	-	87811	Antxr2	100	cacaat
chr5	98548922	98548928	667	+	-	88941	Antxr2	100	cacaat
chr5	98550319	98550325	667	+	-	90338	Antxr2	100	cacaat
chr5	98549283	98549289	667	-	-	89302	Antxr2	100	attgtg
chr5	98586722	98586728	617	+	-	126741	Antxr2	100	cacaat
chr5	98586908	98586914	617	-	-	126927	Antxr2	100	attgtg
chr14	26660963	26660969	0	+	+	-705	Anxa11	100	cacaat
chr14	26661392	26661398	0	-	+	-276	Anxa11	100	attgtg
chr14	26662103	26662109	0	-	+	435	Anxa11	100	attgtg
chr5	97221706	97221712	0	+	+	-697	Anxa3	100	cacaat
chr5	97312696	97312702	256	+	+	90292	Anxa3	100	cacaat
chr11	54847426	54847432	0	-	-	479	Anxa6	100	attgtg
chr11	54828949	54828955	323	+	-	-17998	Anxa6	100	cacaat
chr14	34898862	34898868	0	-	+	-304	Anxa8	100	attgtg
chrX	160232464	160232470	256	-	+	-114485	Ap1s2	100	attgtg
chrX	160312465	160312471	326	-	+	-34484	Ap1s2	100	attgtg
chrX	160339373	160339379	267	-	+	-7576	Ap1s2	100	attgtg
chrX	160371222	160371228	449	-	+	24273	Ap1s2	100	attgtg
chr7	17323616	17323622	0	+	+	-142	Ap2s1	100	cacaat
chr17	48571059	48571065	0	+	-	-994	Apobec2	100	cacaat
chr17	48561146	48561152	492	-	-	-10907	Apobec2	100	attgtg
chr17	48561146	48561152	492	-	-	-10907	Apobec2	100	attgtg
chr16	31315229	31315235	0	-	-	335	Apod	100	attgtg
chr16	31317246	31317252	362	-	-	2352	Apod	100	attgtg
chrX	109418105	109418111	256	+	+	-6838	Apool	100	cacaat
chrX	109442810	109442816	384	+	+	17867	Apool	100	cacaat
chr14	27784191	27784197	0	-	-	-227	Appl1	100	attgtg
chr14	27736119	27736125	371	+	-	-48299	Appl1	100	cacaat
chr10	83123417	83123423	595	-	-	11934	Appl2	100	attgtg
chr6	55276539	55276545	320	-	+	-9887	Aqp1	100	attgtg
chrX	20360234	20360240	256	-	+	-14706	Araf	100	attgtg
chrX	20445480	20445486	312	+	+	70540	Araf	100	cacaat
chr11	59040768	59040774	0	-	-	-896	Arf1	100	attgtg
chr11	59025005	59025011	604	-	-	-16767	Arf1	100	attgtg
chr11	59025421	59025427	358	+	-	-16351	Arf1	100	cacaat
chr12	70475651	70475657	330	-	+	2514	Arf6	100	attgtg
chr12	70475755	70475761	511	-	+	2618	Arf6	100	attgtg
chr12	70520278	70520284	399	-	+	47141	Arf6	100	attgtg
chr12	70548932	70548938	362	-	+	75795	Arf6	100	attgtg
chr12	53617713	53617719	762	-	+	650	Arhgap5	100	attgtg
chr12	53437563	53437569	326	-	+	-179501	Arhgap5	100	attgtg
chr12	53462326	53462332	399	-	+	-154738	Arhgap5	100	attgtg
chr12	53475854	53475860	281	+	+	-141210	Arhgap5	100	cacaat
chr12	53490758	53490764	366	+	+	-126306	Arhgap5	100	cacaat
chr12	53500768	53500774	250	-	+	-116296	Arhgap5	100	attgtg
chr12	53526481	53526487	312	-	+	-90583	Arhgap5	100	attgtg
chr12	53530891	53530897	424	-	+	-86173	Arhgap5	100	attgtg
chr12	53531155	53531161	534	-	+	-85909	Arhgap5	100	attgtg
chr12	53536630	53536636	423	+	+	-80434	Arhgap5	100	cacaat
chr12	53551203	53551209	397	-	+	-65861	Arhgap5	100	attgtg
chr12	53565877	53565883	306	+	+	-51187	Arhgap5	100	cacaat
chr12	53579344	53579350	450	-	+	-37720	Arhgap5	100	attgtg
chr12	53601558	53601564	400	+	+	-15506	Arhgap5	100	cacaat
chr12	53603590	53603596	509	-	+	-13474	Arhgap5	100	attgtg
chr6	136890581	136890587	0	-	-	304	Arhgdib	100	attgtg
chr7	125274015	125274021	0	-	-	876	Arl6ip1	100	attgtg
chr5	145888998	145889004	323	+	+	13914	Arpc1b	100	cacaat
chr5	145899319	145899325	244	-	+	24235	Arpc1b	100	attgtg
chr5	122841438	122841444	0	-	+	-448	Arpc3	100	attgtg
chr5	122850893	122850899	339	-	+	9006	Arpc3	100	attgtg
chr6	113342381	113342387	315	-	+	14274	Arpc4	100	attgtg
chr13	94522972	94522978	335	-	+	-18662	Arsb	100	attgtg
chr13	94556093	94556099	360	+	+	14459	Arsb	100	cacaat
chr13	94643823	94643829	382	+	+	102189	Arsb	100	cacaat
chr13	94670337	94670343	272	-	+	128703	Arsb	100	attgtg
chr13	94695005	94695011	422	+	+	153371	Arsb	100	cacaat
chr13	94695086	94695092	422	-	+	153452	Arsb	100	attgtg
chr13	94699222	94699228	390	+	+	157588	Arsb	100	cacaat
chr18	61026774	61026780	320	-	+	-44660	Arsi	100	attgtg
chr18	61065359	61065365	346	-	+	-6075	Arsi	100	attgtg
chr18	61083481	61083487	488	-	+	12047	Arsi	100	attgtg
chr7	109249804	109249810	0	-	+	-452	Art1	100	attgtg
chr5	92761799	92761805	0	-	+	947	Art3	100	attgtg
chr5	92819764	92819770	374	+	+	58911	Art3	100	cacaat
chr8	55635099	55635105	0	-	+	-584	Asb5	100	attgtg
chr8	55636323	55636329	0	-	+	640	Asb5	100	attgtg
chr8	55636357	55636363	0	-	+	674	Asb5	100	attgtg
chr8	55633857	55633863	349	-	+	-1827	Asb5	100	attgtg
chr8	86494016	86494022	375	-	+	14610	Asf1b	100	attgtg
chr4	9401746	9401752	0	+	-	-859	Asph	100	cacaat
chr4	9402435	9402441	0	-	-	-170	Asph	100	attgtg
chr4	9402675	9402681	0	-	-	70	Asph	100	attgtg
chr4	9478219	9478225	303	-	-	-118272	Asph	100	attgtg
chr4	9483751	9483757	526	+	-	-112740	Asph	100	cacaat
chr4	9497424	9497430	480	+	-	-99067	Asph	100	cacaat
chr13	49639433	49639439	0	-	+	-378	Aspn	100	attgtg
chr13	49645845	49645851	250	-	+	6033	Aspn	100	attgtg
chr1	172703744	172703750	425	+	-	-94158	Atf6	100	cacaat
chr1	172740123	172740129	262	+	-	-57779	Atf6	100	cacaat
chr7	65739853	65739859	244	-	+	-173719	Atp10a	100	attgtg
chr7	65810815	65810821	485	-	+	-102757	Atp10a	100	attgtg
chr7	65819008	65819014	250	+	+	-94564	Atp10a	100	cacaat
chr7	65905744	65905750	323	+	+	-7828	Atp10a	100	cacaat
chr7	65905847	65905853	323	+	+	-7725	Atp10a	100	cacaat
chr7	65909774	65909780	267	-	+	-3798	Atp10a	100	attgtg
chr7	66091320	66091326	602	-	+	177748	Atp10a	100	attgtg
chr5	72594998	72595004	0	-	+	431	Atp10d	100	attgtg
chr5	72630195	72630201	276	-	+	35627	Atp10d	100	attgtg
chr4	140541995	140542001	0	+	+	-792	Atp13a2	100	cacaat
chr4	140541912	140541918	0	-	+	-875	Atp13a2	100	attgtg
chr3	101407721	101407727	0	-	-	-805	Atp1a1	100	attgtg
chr3	101355639	101355645	445	+	-	-52947	Atp1a1	100	cacaat
chr3	101392537	101392543	417	+	-	-16049	Atp1a1	100	cacaat
chr3	101471174	101471180	365	+	-	62588	Atp1a1	100	cacaat
chr3	101539182	101539188	306	+	-	130596	Atp1a1	100	cacaat
chr3	101561161	101561167	349	-	-	152575	Atp1a1	100	attgtg
chr1	174227373	174227379	0	+	-	-822	Atp1a2	100	cacaat
chr1	174227703	174227709	0	-	-	-492	Atp1a2	100	attgtg
chr1	174229090	174229096	0	-	-	895	Atp1a2	100	attgtg
chr1	174245314	174245320	410	-	-	17119	Atp1a2	100	attgtg
chr9	96282931	96282937	462	-	-	18165	Atp1b3	100	attgtg
chr9	96331607	96331613	250	+	-	66841	Atp1b3	100	cacaat
chrX	35666921	35666927	386	+	+	-2440	Atp1b4	100	cacaat
chr5	122903685	122903691	503	+	-	-48498	Atp2a2	100	cacaat
chr5	122906381	122906387	590	-	-	-45802	Atp2a2	100	attgtg
chr5	122906758	122906764	560	+	-	-45425	Atp2a2	100	cacaat
chr10	97364991	97364997	267	+	+	-1012795	Atp2b1	100	cacaat
chr10	97506438	97506444	292	-	+	-871348	Atp2b1	100	attgtg
chr10	97547725	97547731	303	+	+	-830061	Atp2b1	100	cacaat
chr10	97610025	97610031	536	-	+	-767761	Atp2b1	100	attgtg
chr10	97695078	97695084	484	-	+	-682708	Atp2b1	100	attgtg
chr10	97722208	97722214	446	-	+	-655578	Atp2b1	100	attgtg
chr10	97754536	97754542	406	-	+	-623250	Atp2b1	100	attgtg
chr10	97763720	97763726	296	-	+	-614066	Atp2b1	100	attgtg
chr10	97797730	97797736	244	+	+	-580056	Atp2b1	100	cacaat
chr10	97811121	97811127	256	+	+	-566665	Atp2b1	100	cacaat
chr10	97815263	97815269	353	+	+	-562523	Atp2b1	100	cacaat
chr10	97857965	97857971	320	-	+	-519821	Atp2b1	100	attgtg
chr10	97865860	97865866	250	-	+	-511926	Atp2b1	100	attgtg
chr10	97920431	97920437	502	+	+	-457355	Atp2b1	100	cacaat
chr10	97926315	97926321	450	+	+	-451471	Atp2b1	100	cacaat
chr10	98006314	98006320	487	+	+	-371472	Atp2b1	100	cacaat
chr10	98116589	98116595	453	+	+	-261197	Atp2b1	100	cacaat
chr10	98141027	98141033	390	+	+	-236759	Atp2b1	100	cacaat
chr10	98178208	98178214	292	-	+	-199578	Atp2b1	100	attgtg
chr10	98183324	98183330	463	-	+	-194462	Atp2b1	100	attgtg
chr10	98238280	98238286	312	+	+	-139506	Atp2b1	100	cacaat
chr10	98238535	98238541	451	+	+	-139251	Atp2b1	100	cacaat
chr10	98243731	98243737	501	+	+	-134055	Atp2b1	100	cacaat
chr10	98255227	98255233	520	+	+	-122559	Atp2b1	100	cacaat
chr10	98345293	98345299	250	-	+	-32493	Atp2b1	100	attgtg
chr10	98358912	98358918	344	+	+	-18874	Atp2b1	100	cacaat
chr10	98409162	98409168	496	+	+	31376	Atp2b1	100	cacaat
chr10	98423596	98423602	292	-	+	45810	Atp2b1	100	attgtg
chr10	98484945	98484951	508	-	+	107159	Atp2b1	100	attgtg
chr10	98550616	98550622	292	+	+	172830	Atp2b1	100	cacaat
chr9	105372771	105372777	285	+	-	263	Atp2c1	100	cacaat
chr9	105373087	105373093	0	+	-	579	Atp2c1	100	cacaat
chr9	105373361	105373367	0	+	-	853	Atp2c1	100	cacaat
chr9	105372591	105372597	0	-	-	83	Atp2c1	100	attgtg
chr9	105397861	105397867	267	+	-	-31788	Atp2c1	100	cacaat
chr9	105405245	105405251	330	-	-	-24404	Atp2c1	100	attgtg
chr9	105456237	105456243	402	+	-	26588	Atp2c1	100	cacaat
chr9	105456260	105456266	402	+	-	26611	Atp2c1	100	cacaat
chrX	12048905	12048911	318	+	+	-116022	Atp6ap2	100	cacaat
chrX	12057932	12057938	262	+	+	-106995	Atp6ap2	100	cacaat
chrX	12062839	12062845	328	-	+	-102088	Atp6ap2	100	attgtg
chrX	12099733	12099739	303	+	+	-65194	Atp6ap2	100	cacaat
chrX	12130481	12130487	388	+	+	-34446	Atp6ap2	100	cacaat
chr17	26812374	26812380	0	+	+	-966	Atp6v0e	100	cacaat
chr17	26813010	26813016	0	-	+	-330	Atp6v0e	100	attgtg
chr17	26814030	26814036	320	-	+	690	Atp6v0e	100	attgtg
chr16	44138794	44138800	0	+	-	-624	Atp6v1a	100	cacaat
chr16	44050942	44050948	320	+	-	-88876	Atp6v1a	100	cacaat
chr16	44053394	44053400	262	+	-	-86424	Atp6v1a	100	cacaat
chr16	44085732	44085738	492	+	-	-54086	Atp6v1a	100	cacaat
chr16	44087447	44087453	357	+	-	-52371	Atp6v1a	100	cacaat
chr8	71636606	71636612	494	-	+	24061	Atp6v1b2	100	attgtg
chr15	38590963	38590969	0	-	+	-695	Atp6v1c1	100	attgtg
chr15	38613616	38613622	430	-	+	21957	Atp6v1c1	100	attgtg
chr6	29418192	29418198	250	-	+	475	Atp6v1f	100	attgtg
chr4	63164004	63164010	388	-	+	-41802	Atp6v1g1	100	attgtg
chr4	63168641	63168647	272	-	+	-37165	Atp6v1g1	100	attgtg
chr1	5072299	5072305	0	+	+	-954	Atp6v1h	100	cacaat
chr1	5252848	5252854	577	+	+	179594	Atp6v1h	100	cacaat
chr1	5265724	5265730	521	+	+	192470	Atp6v1h	100	cacaat
chr1	5310044	5310050	522	+	+	236790	Atp6v1h	100	cacaat
chr1	5314131	5314137	377	+	+	240877	Atp6v1h	100	cacaat
chr1	5472204	5472210	586	-	+	398950	Atp6v1h	100	attgtg
chr1	5472654	5472660	586	-	+	399400	Atp6v1h	100	attgtg
chr1	5473237	5473243	586	-	+	399983	Atp6v1h	100	attgtg
chr1	5473693	5473699	586	-	+	400439	Atp6v1h	100	attgtg
chr5	131879132	131879138	467	+	-	-1140082	Auts2	100	cacaat
chr5	131911407	131911413	488	-	-	-1107807	Auts2	100	attgtg
chr5	131942484	131942490	486	+	-	-1076730	Auts2	100	cacaat
chr5	131942484	131942490	486	+	-	-1076730	Auts2	100	cacaat
chr5	131943387	131943393	526	-	-	-1075827	Auts2	100	attgtg
chr5	131943387	131943393	526	-	-	-1075827	Auts2	100	attgtg
chr5	132037760	132037766	628	-	-	-981454	Auts2	100	attgtg
chr5	132051159	132051165	292	-	-	-968055	Auts2	100	attgtg
chr5	132057275	132057281	683	-	-	-961939	Auts2	100	attgtg
chr5	132078040	132078046	443	+	-	-941174	Auts2	100	cacaat
chr5	132090903	132090909	394	+	-	-928311	Auts2	100	cacaat
chr5	132106867	132106873	580	+	-	-912347	Auts2	100	cacaat
chr5	132132131	132132137	355	+	-	-887083	Auts2	100	cacaat
chr5	132140890	132140896	487	-	-	-878324	Auts2	100	attgtg
chr5	132187110	132187116	433	-	-	-832104	Auts2	100	attgtg
chr5	132211054	132211060	427	-	-	-808160	Auts2	100	attgtg
chr5	132254527	132254533	512	+	-	-764687	Auts2	100	cacaat
chr5	132263759	132263765	584	+	-	-755455	Auts2	100	cacaat
chr5	132263866	132263872	584	-	-	-755348	Auts2	100	attgtg
chr5	132264068	132264074	414	+	-	-755146	Auts2	100	cacaat
chr5	132278521	132278527	470	-	-	-740693	Auts2	100	attgtg
chr5	132283060	132283066	312	+	-	-736154	Auts2	100	cacaat
chr5	132292979	132292985	573	+	-	-726235	Auts2	100	cacaat
chr5	132337528	132337534	482	-	-	-681686	Auts2	100	attgtg
chr5	132351108	132351114	244	-	-	-668106	Auts2	100	attgtg
chr5	132382776	132382782	424	+	-	-636438	Auts2	100	cacaat
chr5	132383122	132383128	312	+	-	-636092	Auts2	100	cacaat
chr5	132389432	132389438	495	+	-	-629782	Auts2	100	cacaat
chr5	132393916	132393922	368	+	-	-625298	Auts2	100	cacaat
chr5	132406199	132406205	473	+	-	-613015	Auts2	100	cacaat
chr5	132425581	132425587	369	+	-	-593633	Auts2	100	cacaat
chr5	132450967	132450973	558	-	-	-568247	Auts2	100	attgtg
chr5	132468827	132468833	459	+	-	-550387	Auts2	100	cacaat
chr5	132499397	132499403	476	+	-	-519817	Auts2	100	cacaat
chr5	132510026	132510032	655	+	-	-509188	Auts2	100	cacaat
chr5	132509738	132509744	655	-	-	-509476	Auts2	100	attgtg
chr5	132548846	132548852	276	-	-	-470368	Auts2	100	attgtg
chr5	132559905	132559911	451	+	-	-459309	Auts2	100	cacaat
chr5	132565677	132565683	667	+	-	-453537	Auts2	100	cacaat
chr5	132606123	132606129	493	-	-	-413091	Auts2	100	attgtg
chr5	132725509	132725515	544	-	-	-293705	Auts2	100	attgtg
chr5	132741231	132741237	411	+	-	-277983	Auts2	100	cacaat
chr5	132750228	132750234	603	-	-	-268986	Auts2	100	attgtg
chr5	132790145	132790151	493	+	-	-229069	Auts2	100	cacaat
chr5	132807855	132807861	467	+	-	-211359	Auts2	100	cacaat
chr5	132841141	132841147	459	+	-	-178073	Auts2	100	cacaat
chr5	132856913	132856919	289	+	-	-162301	Auts2	100	cacaat
chr5	132862543	132862549	299	+	-	-156671	Auts2	100	cacaat
chr5	132885105	132885111	292	+	-	-134109	Auts2	100	cacaat
chr5	132894300	132894306	462	+	-	-124914	Auts2	100	cacaat
chr5	132905453	132905459	519	+	-	-113761	Auts2	100	cacaat
chr5	132938668	132938674	504	+	-	-80546	Auts2	100	cacaat
chr5	132943024	132943030	482	+	-	-76190	Auts2	100	cacaat
chr5	132942914	132942920	482	-	-	-76300	Auts2	100	attgtg
chr5	132948515	132948521	387	+	-	-70699	Auts2	100	cacaat
chr5	132948571	132948577	387	+	-	-70643	Auts2	100	cacaat
chr5	132976606	132976612	428	-	-	-42608	Auts2	100	attgtg
chr5	132997814	132997820	454	+	-	-21400	Auts2	100	cacaat
chr5	133013572	133013578	451	+	-	-5642	Auts2	100	cacaat
chr5	133034277	133034283	309	-	-	15063	Auts2	100	attgtg
chr5	133048357	133048363	320	-	-	29143	Auts2	100	attgtg
chr5	133048370	133048376	320	-	-	29156	Auts2	100	attgtg
chr5	133102062	133102068	398	-	-	82848	Auts2	100	attgtg
chr5	133109486	133109492	465	-	-	90272	Auts2	100	attgtg
chr5	133118584	133118590	379	+	-	99370	Auts2	100	cacaat
chr5	133118723	133118729	379	+	-	99509	Auts2	100	cacaat
chr5	133183655	133183661	351	-	-	164441	Auts2	100	attgtg
chr5	133186543	133186549	497	-	-	167329	Auts2	100	attgtg
chr5	133186931	133186937	482	-	-	167717	Auts2	100	attgtg
chr5	133200567	133200573	377	+	-	181353	Auts2	100	cacaat
chr5	133228861	133228867	392	-	-	209647	Auts2	100	attgtg
chr7	26541252	26541258	369	+	-	-32472	Axl	100	cacaat
chr15	38359827	38359833	285	-	-	-89194	Azin1	100	attgtg
chr15	38389341	38389347	328	+	-	-59680	Azin1	100	cacaat
chr15	38389444	38389450	399	+	-	-59577	Azin1	100	cacaat
chr15	38389496	38389502	399	+	-	-59525	Azin1	100	cacaat
chr15	38389521	38389527	399	+	-	-59500	Azin1	100	cacaat
chr15	38389546	38389552	399	+	-	-59475	Azin1	100	cacaat
chr15	38389596	38389602	399	+	-	-59425	Azin1	100	cacaat
chr15	38389621	38389627	399	+	-	-59400	Azin1	100	cacaat
chr15	38419367	38419373	687	+	-	-29654	Azin1	100	cacaat
chr19	8995566	8995572	0	+	+	703	B3gat3	100	cacaat
chr11	22706366	22706372	472	-	-	-54122	B3gnt2	100	attgtg
chr11	22706366	22706372	472	-	-	-54122	B3gnt2	100	attgtg
chr11	22736352	22736358	575	-	-	-24136	B3gnt2	100	attgtg
chr11	22736897	22736903	375	+	-	-23591	B3gnt2	100	cacaat
chr11	22737111	22737117	537	+	-	-23377	B3gnt2	100	cacaat
chr16	87671899	87671905	306	+	+	-27291	Bach1	100	cacaat
chr18	3484327	3484333	525	+	+	-23628	Bambi	100	cacaat
chr18	3520513	3520519	267	-	+	12558	Bambi	100	attgtg
chr18	3559505	3559511	244	+	+	51550	Bambi	100	cacaat
chr18	3655354	3655360	441	-	+	147399	Bambi	100	attgtg
chr18	3668516	3668522	344	-	+	160561	Bambi	100	attgtg
chr19	5365570	5365576	0	+	-	-777	Banf1	100	cacaat
chr15	25344509	25344515	0	+	-	990	Basp1	100	cacaat
chr15	25214274	25214280	303	+	-	-129245	Basp1	100	cacaat
chr12	56086949	56086955	267	+	-	-374	Baz1a	100	cacaat
chr12	55993801	55993807	335	+	-	-93522	Baz1a	100	cacaat
chr12	55999954	55999960	276	+	-	-87369	Baz1a	100	cacaat
chr12	56017309	56017315	296	-	-	-70014	Baz1a	100	attgtg
chr4	126941191	126941197	506	+	+	20163	BC003266	100	cacaat
chr4	126941362	126941368	396	-	+	20334	BC003266	100	attgtg
chr4	126941448	126941454	296	+	+	20420	BC003266	100	cacaat
chr17	29406505	29406511	0	+	+	773	BC004004	100	cacaat
chr17	29406517	29406523	0	+	+	785	BC004004	100	cacaat
chr17	29404797	29404803	0	-	+	-935	BC004004	100	attgtg
chr17	29422686	29422692	285	+	+	16953	BC004004	100	cacaat
chr17	29422788	29422794	296	+	+	17055	BC004004	100	cacaat
chr9	15309766	15309772	0	-	+	-164	BC017612	100	attgtg
chr9	15212595	15212601	546	+	+	-97336	BC017612	100	cacaat
chr9	15219335	15219341	451	-	+	-90596	BC017612	100	attgtg
chr9	15226782	15226788	369	-	+	-83149	BC017612	100	attgtg
chr9	15244777	15244783	469	+	+	-65154	BC017612	100	cacaat
chr9	15283600	15283606	250	-	+	-26331	BC017612	100	attgtg
chr9	15287837	15287843	399	-	+	-22094	BC017612	100	attgtg
chr9	15301228	15301234	466	-	+	-8703	BC017612	100	attgtg
chr9	15301426	15301432	289	-	+	-8505	BC017612	100	attgtg
chr9	15317601	15317607	362	+	+	7670	BC017612	100	cacaat
chr9	37297698	37297704	446	-	+	793	BC024479	100	attgtg
chr9	37262002	37262008	609	+	+	-34904	BC024479	100	cacaat
chr9	37303838	37303844	292	-	+	6932	BC024479	100	attgtg
chr9	37311415	37311421	272	-	+	14509	BC024479	100	attgtg
chr9	37321347	37321353	611	-	+	24441	BC024479	100	attgtg
chr9	37321490	37321496	435	+	+	24584	BC024479	100	cacaat
chr3	95696481	95696487	0	+	-	553	BC028528	100	cacaat
chr9	74739498	74739504	397	+	+	-61193	BC031353	100	cacaat
chr9	74739716	74739722	432	+	+	-60975	BC031353	100	cacaat
chr9	74743475	74743481	454	-	+	-57216	BC031353	100	attgtg
chr9	74879817	74879823	615	+	+	79126	BC031353	100	cacaat
chr1	157079325	157079331	0	-	-	-545	BC034090	100	attgtg
chr6	144997748	144997754	0	+	-	416	Bcat1	100	cacaat
chr6	144998284	144998290	0	-	-	952	Bcat1	100	attgtg
chr6	144762897	144762903	446	+	-	-261807	Bcat1	100	cacaat
chr6	144792348	144792354	553	-	-	-232356	Bcat1	100	attgtg
chr6	144812477	144812483	427	-	-	-212227	Bcat1	100	attgtg
chr6	144888480	144888486	592	-	-	-136224	Bcat1	100	attgtg
chr6	144893811	144893817	564	+	-	-130893	Bcat1	100	cacaat
chr6	144931990	144931996	371	+	-	-92714	Bcat1	100	cacaat
chr6	144987533	144987539	250	+	-	-37171	Bcat1	100	cacaat
chr11	70037450	70037456	452	+	-	-5850	Bcl6b	100	cacaat
chr9	44302675	44302681	433	+	+	-4544	Bcl9l	100	cacaat
chr10	20031436	20031442	0	-	+	-838	Bclaf1	100	attgtg
chr10	20045694	20045700	384	-	+	13419	Bclaf1	100	attgtg
chr10	20052498	20052504	450	-	+	20223	Bclaf1	100	attgtg
chrX	132748537	132748543	292	+	-	-1515	Bex1	100	cacaat
chr11	117709742	117709748	0	+	+	-822	Birc5	100	cacaat
chr7	28232071	28232077	0	+	+	-925	Blvrb	100	cacaat
chr7	28232248	28232254	0	+	+	-748	Blvrb	100	cacaat
chr2	18606831	18606837	611	-	+	8186	Bmi1	100	attgtg
chr2	18607518	18607524	607	+	+	8873	Bmi1	100	cacaat
chr14	70874597	70874603	276	+	-	-45470	Bmp1	100	cacaat
chr2	133335449	133335455	449	+	+	-42446	Bmp2	100	cacaat
chr2	133381000	133381006	464	+	+	3105	Bmp2	100	cacaat
chr2	133381021	133381027	464	+	+	3126	Bmp2	100	cacaat
chr2	133392743	133392749	262	-	+	14848	Bmp2	100	attgtg
chr5	97426005	97426011	0	+	+	-702	Bmp2k	100	cacaat
chr5	97426304	97426310	0	+	+	-403	Bmp2k	100	cacaat
chr5	97347081	97347087	399	+	+	-79627	Bmp2k	100	cacaat
chr5	97386113	97386119	341	-	+	-40595	Bmp2k	100	attgtg
chr5	97558693	97558699	489	-	+	131985	Bmp2k	100	attgtg
chr5	97558830	97558836	489	-	+	132122	Bmp2k	100	attgtg
chr5	97575021	97575027	460	-	+	148313	Bmp2k	100	attgtg
chr5	97577514	97577520	702	-	+	150806	Bmp2k	100	attgtg
chr5	97577540	97577546	702	-	+	150832	Bmp2k	100	attgtg
chr5	97577560	97577566	702	-	+	150852	Bmp2k	100	attgtg
chr5	97601258	97601264	267	-	+	174550	Bmp2k	100	attgtg
chr5	97603172	97603178	437	-	+	176464	Bmp2k	100	attgtg
chr5	97616529	97616535	564	-	+	189821	Bmp2k	100	attgtg
chr5	97647671	97647677	674	-	+	220963	Bmp2k	100	attgtg
chr5	97647947	97647953	339	-	+	221239	Bmp2k	100	attgtg
chr5	97659880	97659886	250	+	+	233172	Bmp2k	100	cacaat
chr5	97685540	97685546	664	-	+	258832	Bmp2k	100	attgtg
chr13	38381601	38381607	510	-	+	-55394	Bmp6	100	attgtg
chr13	38478066	38478072	358	-	+	41071	Bmp6	100	attgtg
chr13	38542837	38542843	402	-	+	105842	Bmp6	100	attgtg
chr13	38591978	38591984	335	+	+	154983	Bmp6	100	cacaat
chr13	38606409	38606415	531	+	+	169414	Bmp6	100	cacaat
chr13	38639658	38639664	365	+	+	202663	Bmp6	100	cacaat
chr9	22742506	22742512	427	-	+	-285014	Bmper	100	attgtg
chr9	22866218	22866224	366	+	+	-161302	Bmper	100	cacaat
chr9	22878415	22878421	417	+	+	-149105	Bmper	100	cacaat
chr9	22947239	22947245	460	+	+	-80281	Bmper	100	cacaat
chr9	23048451	23048457	456	-	+	20931	Bmper	100	attgtg
chr9	23056180	23056186	451	-	+	28660	Bmper	100	attgtg
chr9	23090330	23090336	272	+	+	62810	Bmper	100	cacaat
chr9	23112797	23112803	237	+	+	85277	Bmper	100	cacaat
chr9	23154163	23154169	483	-	+	126643	Bmper	100	attgtg
chr9	23195270	23195276	396	-	+	167750	Bmper	100	attgtg
chr9	23386125	23386131	292	+	+	358605	Bmper	100	cacaat
chr9	23457634	23457640	421	+	+	430114	Bmper	100	cacaat
chr9	23478133	23478139	262	-	+	450613	Bmper	100	attgtg
chr9	23581411	23581417	660	-	+	553891	Bmper	100	attgtg
chr9	23623406	23623412	396	+	+	595886	Bmper	100	cacaat
chr9	23760543	23760549	272	-	+	733023	Bmper	100	attgtg
chr9	23806733	23806739	276	-	+	779213	Bmper	100	attgtg
chr4	83783798	83783804	546	-	-	-537192	Bnc2	100	attgtg
chr4	83783846	83783852	546	-	-	-537144	Bnc2	100	attgtg
chr4	83796681	83796687	533	+	-	-524309	Bnc2	100	cacaat
chr4	83798105	83798111	659	-	-	-522885	Bnc2	100	attgtg
chr4	83893585	83893591	587	-	-	-427405	Bnc2	100	attgtg
chr4	83893694	83893700	587	-	-	-427296	Bnc2	100	attgtg
chr4	83912194	83912200	381	+	-	-408796	Bnc2	100	cacaat
chr4	83913000	83913006	411	+	-	-407990	Bnc2	100	cacaat
chr4	83915732	83915738	644	-	-	-405258	Bnc2	100	attgtg
chr4	83919327	83919333	540	-	-	-401663	Bnc2	100	attgtg
chr4	83919807	83919813	285	+	-	-401183	Bnc2	100	cacaat
chr4	83930347	83930353	695	+	-	-390643	Bnc2	100	cacaat
chr4	83931232	83931238	651	+	-	-389758	Bnc2	100	cacaat
chr4	83933078	83933084	569	-	-	-387912	Bnc2	100	attgtg
chr4	83953344	83953350	696	-	-	-367646	Bnc2	100	attgtg
chr4	83970532	83970538	637	+	-	-350458	Bnc2	100	cacaat
chr4	83976226	83976232	531	+	-	-344764	Bnc2	100	cacaat
chr4	83976306	83976312	531	+	-	-344684	Bnc2	100	cacaat
chr4	83978162	83978168	396	+	-	-342828	Bnc2	100	cacaat
chr4	83984382	83984388	312	-	-	-336608	Bnc2	100	attgtg
chr4	83987206	83987212	464	+	-	-333784	Bnc2	100	cacaat
chr4	83987159	83987165	464	-	-	-333831	Bnc2	100	attgtg
chr4	83987194	83987200	464	-	-	-333796	Bnc2	100	attgtg
chr4	84008277	84008283	542	-	-	-312713	Bnc2	100	attgtg
chr4	84032048	84032054	589	+	-	-288942	Bnc2	100	cacaat
chr4	84049580	84049586	589	-	-	-271410	Bnc2	100	attgtg
chr4	84070712	84070718	362	+	-	-250278	Bnc2	100	cacaat
chr4	84087776	84087782	369	-	-	-233214	Bnc2	100	attgtg
chr4	84089673	84089679	250	-	-	-231317	Bnc2	100	attgtg
chr4	84094949	84094955	613	+	-	-226041	Bnc2	100	cacaat
chr4	84096588	84096594	628	-	-	-224402	Bnc2	100	attgtg
chr4	84101168	84101174	470	-	-	-219822	Bnc2	100	attgtg
chr4	84118547	84118553	330	+	-	-202443	Bnc2	100	cacaat
chr4	84123869	84123875	466	-	-	-197121	Bnc2	100	attgtg
chr4	84126317	84126323	292	-	-	-194673	Bnc2	100	attgtg
chr4	84137821	84137827	449	-	-	-183169	Bnc2	100	attgtg
chr4	84142483	84142489	550	-	-	-178507	Bnc2	100	attgtg
chr4	84146809	84146815	636	+	-	-174181	Bnc2	100	cacaat
chr4	84149975	84149981	610	-	-	-171015	Bnc2	100	attgtg
chr4	84157748	84157754	341	+	-	-163242	Bnc2	100	cacaat
chr4	84169742	84169748	588	+	-	-151248	Bnc2	100	cacaat
chr4	84169968	84169974	494	-	-	-151022	Bnc2	100	attgtg
chr4	84174984	84174990	349	-	-	-146006	Bnc2	100	attgtg
chr4	84175718	84175724	690	-	-	-145272	Bnc2	100	attgtg
chr4	84179748	84179754	479	+	-	-141242	Bnc2	100	cacaat
chr4	84181595	84181601	401	+	-	-139395	Bnc2	100	cacaat
chr4	84188198	84188204	627	+	-	-132792	Bnc2	100	cacaat
chr4	84188297	84188303	627	+	-	-132693	Bnc2	100	cacaat
chr4	84191277	84191283	401	-	-	-129713	Bnc2	100	attgtg
chr4	84191975	84191981	423	+	-	-129015	Bnc2	100	cacaat
chr4	84197338	84197344	610	+	-	-123652	Bnc2	100	cacaat
chr4	84206397	84206403	542	-	-	-114593	Bnc2	100	attgtg
chr4	84231538	84231544	650	+	-	-89452	Bnc2	100	cacaat
chr4	84232426	84232432	696	-	-	-88564	Bnc2	100	attgtg
chr4	84253243	84253249	459	+	-	-67747	Bnc2	100	cacaat
chr4	84280006	84280012	608	+	-	-40984	Bnc2	100	cacaat
chr4	84285577	84285583	464	+	-	-35413	Bnc2	100	cacaat
chr4	84315380	84315386	706	+	-	-5610	Bnc2	100	cacaat
chr9	69836719	69836725	0	+	+	-553	Bnip2	100	cacaat
chr9	69680052	69680058	544	-	+	-157221	Bnip2	100	attgtg
chr9	69681763	69681769	470	+	+	-155510	Bnip2	100	cacaat
chr9	69692341	69692347	712	+	+	-144932	Bnip2	100	cacaat
chr9	69693028	69693034	609	+	+	-144245	Bnip2	100	cacaat
chr9	69746865	69746871	607	+	+	-90408	Bnip2	100	cacaat
chr9	69752284	69752290	341	+	+	-84989	Bnip2	100	cacaat
chr9	69755254	69755260	515	+	+	-82019	Bnip2	100	cacaat
chr9	69798927	69798933	362	-	+	-38346	Bnip2	100	attgtg
chr9	69801354	69801360	569	-	+	-35919	Bnip2	100	attgtg
chr7	146083162	146083168	306	+	-	-18040	Bnip3	100	cacaat
chr7	146086696	146086702	393	+	-	-14506	Bnip3	100	cacaat
chr7	146106521	146106527	711	-	-	5319	Bnip3	100	attgtg
chr7	146106572	146106578	711	-	-	5370	Bnip3	100	attgtg
chr7	146115042	146115048	262	+	-	13840	Bnip3	100	cacaat
chr7	146121668	146121674	582	+	-	20466	Bnip3	100	cacaat
chr7	146121792	146121798	442	+	-	20590	Bnip3	100	cacaat
chr16	44530916	44530922	562	-	-	-28094	Boc	100	attgtg
chr16	44531320	44531326	578	-	-	-27690	Boc	100	attgtg
chr16	44565693	44565699	416	-	-	6683	Boc	100	attgtg
chr16	44578570	44578576	624	-	-	19560	Boc	100	attgtg
chr16	44578706	44578712	624	-	-	19696	Boc	100	attgtg
chr16	44687445	44687451	506	-	-	128435	Boc	100	attgtg
chr16	44687488	44687494	506	-	-	128478	Boc	100	attgtg
chr18	34766260	34766266	387	+	-	-17995	Brd8	100	cacaat
chr18	34774555	34774561	355	-	-	-9700	Brd8	100	attgtg
chr16	96213674	96213680	315	+	-	-90459	Brwd1	100	cacaat
chr19	8911621	8911627	0	-	+	-335	Bscl2	100	attgtg
chr19	8911628	8911634	0	-	+	-328	Bscl2	100	attgtg
chr4	129138292	129138298	0	+	+	-532	Bsdc1	100	cacaat
chr4	129139738	129139744	0	-	+	914	Bsdc1	100	attgtg
chr2	137733485	137733491	256	-	+	-348816	Btbd3	100	attgtg
chr2	137834424	137834430	276	+	+	-247877	Btbd3	100	cacaat
chr2	137911322	137911328	577	+	+	-170979	Btbd3	100	cacaat
chr2	137911579	137911585	577	+	+	-170722	Btbd3	100	cacaat
chr2	137911444	137911450	577	-	+	-170857	Btbd3	100	attgtg
chr2	138021477	138021483	262	-	+	-60824	Btbd3	100	attgtg
chr2	138045816	138045822	439	-	+	-36485	Btbd3	100	attgtg
chr2	138097415	138097421	384	-	+	15114	Btbd3	100	attgtg
chr2	138208110	138208116	262	-	+	125809	Btbd3	100	attgtg
chr2	138214250	138214256	433	+	+	131949	Btbd3	100	cacaat
chr2	138227694	138227700	413	+	+	145393	Btbd3	100	cacaat
chr2	138231566	138231572	554	+	+	149265	Btbd3	100	cacaat
chr2	138231687	138231693	446	+	+	149386	Btbd3	100	cacaat
chr2	138243287	138243293	344	+	+	160986	Btbd3	100	cacaat
chr2	138299166	138299172	450	+	+	216865	Btbd3	100	cacaat
chr2	138305165	138305171	459	-	+	222864	Btbd3	100	attgtg
chr2	138395644	138395650	719	+	+	313343	Btbd3	100	cacaat
chr10	96079534	96079540	430	+	+	-100	Btg1	100	cacaat
chr10	95510275	95510281	320	-	+	-569360	Btg1	100	attgtg
chr10	95591483	95591489	502	+	+	-488152	Btg1	100	cacaat
chr10	95635746	95635752	443	-	+	-443889	Btg1	100	attgtg
chr10	95653338	95653344	560	-	+	-426297	Btg1	100	attgtg
chr10	95701701	95701707	427	-	+	-377934	Btg1	100	attgtg
chr10	95701743	95701749	394	-	+	-377892	Btg1	100	attgtg
chr10	95710311	95710317	377	-	+	-369324	Btg1	100	attgtg
chr10	95795690	95795696	463	+	+	-283945	Btg1	100	cacaat
chr10	95810150	95810156	326	-	+	-269485	Btg1	100	attgtg
chr10	95815829	95815835	335	+	+	-263806	Btg1	100	cacaat
chr10	95848891	95848897	347	+	+	-230744	Btg1	100	cacaat
chr10	95897765	95897771	405	-	+	-181870	Btg1	100	attgtg
chr10	95898650	95898656	318	-	+	-180985	Btg1	100	attgtg
chr10	95964741	95964747	289	-	+	-114894	Btg1	100	attgtg
chr10	96082172	96082178	685	-	+	2537	Btg1	100	attgtg
chr10	96171271	96171277	250	-	+	91636	Btg1	100	attgtg
chr10	96172689	96172695	485	-	+	93054	Btg1	100	attgtg
chr10	96304876	96304882	303	-	+	225241	Btg1	100	attgtg
chr2	127658121	127658127	0	+	-	520	Bub1	100	cacaat
chr11	43288444	43288450	0	+	+	637	C1qtnf2	100	cacaat
chr11	43288390	43288396	0	-	+	583	C1qtnf2	100	attgtg
chr15	10881669	10881675	0	-	+	-417	C1qtnf3	100	attgtg
chr15	10736078	10736084	276	+	+	-146009	C1qtnf3	100	cacaat
chr15	10868037	10868043	549	-	+	-14050	C1qtnf3	100	attgtg
chr15	10868103	10868109	549	-	+	-13984	C1qtnf3	100	attgtg
chr6	124492487	124492493	375	+	-	148	C1s	100	cacaat
chr6	124501984	124501990	572	+	-	-85014	C1s	100	cacaat
chr6	124502459	124502465	572	+	-	-84539	C1s	100	cacaat
chr6	124502663	124502669	572	+	-	-84335	C1s	100	cacaat
chr6	124502273	124502279	572	-	-	-84725	C1s	100	attgtg
chr6	124503396	124503402	634	+	-	-83602	C1s	100	cacaat
chr6	124504147	124504153	634	+	-	-82851	C1s	100	cacaat
chr6	124504324	124504330	634	+	-	-82674	C1s	100	cacaat
chr6	124504434	124504440	634	+	-	-82564	C1s	100	cacaat
chr6	124504305	124504311	634	-	-	-82693	C1s	100	attgtg
chr6	124520371	124520377	357	+	-	-66627	C1s	100	cacaat
chr7	38804855	38804861	289	+	-	284	C80913	100	cacaat
chr7	38805391	38805397	0	-	-	820	C80913	100	attgtg
chr7	38618536	38618542	720	-	-	-186035	C80913	100	attgtg
chr7	38663313	38663319	262	-	-	-141258	C80913	100	attgtg
chr7	38681548	38681554	712	+	-	-123023	C80913	100	cacaat
chr7	38690470	38690476	755	+	-	-114101	C80913	100	cacaat
chr7	38702015	38702021	487	+	-	-102556	C80913	100	cacaat
chr7	38706814	38706820	713	+	-	-97757	C80913	100	cacaat
chr7	38716990	38716996	570	-	-	-87581	C80913	100	attgtg
chr7	38725636	38725642	309	+	-	-78935	C80913	100	cacaat
chr7	38751691	38751697	405	-	-	-52880	C80913	100	attgtg
chr7	38755734	38755740	708	+	-	-48837	C80913	100	cacaat
chr7	38769040	38769046	256	+	-	-35531	C80913	100	cacaat
chr7	38843121	38843127	432	+	-	38550	C80913	100	cacaat
chr7	38859712	38859718	526	+	-	55141	C80913	100	cacaat
chr15	98464606	98464612	378	+	+	1955	Cacnb3	100	cacaat
chr17	87835817	87835823	309	-	-	-10458	Calm2	100	attgtg
chr17	87843611	87843617	379	+	-	-2664	Calm2	100	cacaat
chr9	62705775	62705781	0	+	+	-135	Calml4	100	cacaat
chr9	62703995	62704001	639	-	+	-1916	Calml4	100	attgtg
chr9	62719575	62719581	292	+	+	13664	Calml4	100	cacaat
chr6	29298012	29298018	0	-	+	-93	Calu	100	attgtg
chr11	5925667	5925673	368	+	-	-40698	Camk2b	100	cacaat
chr11	5964302	5964308	289	+	-	-2063	Camk2b	100	cacaat
chr4	138013127	138013133	474	-	+	2898	Camk2n1	100	attgtg
chr4	138013631	138013637	597	-	+	3402	Camk2n1	100	attgtg
chr4	138019182	138019188	473	+	+	8953	Camk2n1	100	cacaat
chr4	138032638	138032644	462	-	+	22409	Camk2n1	100	attgtg
chr11	50139687	50139693	0	+	-	512	Canx	100	cacaat
chr11	50146699	50146705	552	+	-	7524	Canx	100	cacaat
chrX	140261313	140261319	0	+	-	-644	Capn6	100	cacaat
chrX	140261627	140261633	0	+	-	-330	Capn6	100	cacaat
chrX	140261286	140261292	0	-	-	-671	Capn6	100	attgtg
chrX	140261361	140261367	0	-	-	-596	Capn6	100	attgtg
chrX	140236797	140236803	346	-	-	-25160	Capn6	100	attgtg
chrX	140246880	140246886	438	-	-	-15077	Capn6	100	attgtg
chrX	140260456	140260462	445	+	-	-1501	Capn6	100	cacaat
chr2	103636115	103636121	449	+	-	-1691	Caprin1	100	cacaat
chr9	66562379	66562385	0	-	+	887	Car12	100	attgtg
chr3	14885760	14885766	0	+	+	-665	Car2	100	cacaat
chr3	14886380	14886386	0	+	+	-45	Car2	100	cacaat
chr3	14900718	14900724	521	+	+	14292	Car2	100	cacaat
chr3	15184056	15184062	346	+	+	297630	Car2	100	cacaat
chr3	15184094	15184100	346	-	+	297668	Car2	100	attgtg
chr3	14863598	14863604	437	+	+	61	Car3	100	cacaat
chr3	14862064	14862070	457	-	+	-1474	Car3	100	attgtg
chr4	8166290	8166296	0	+	-	102	Car8	100	cacaat
chr4	8177419	8177425	413	-	-	11231	Car8	100	attgtg
chr4	8221090	8221096	335	+	-	54902	Car8	100	cacaat
chr4	8256010	8256016	285	-	-	89822	Car8	100	attgtg
chr4	8308968	8308974	558	-	-	142780	Car8	100	attgtg
chr4	8329333	8329339	365	+	-	163145	Car8	100	cacaat
chr4	8330367	8330373	357	+	-	164179	Car8	100	cacaat
chr4	8330816	8330822	299	+	-	164628	Car8	100	cacaat
chr4	8332593	8332599	452	-	-	166405	Car8	100	attgtg
chr4	8333463	8333469	524	+	-	167275	Car8	100	cacaat
chr4	8333625	8333631	524	+	-	167437	Car8	100	cacaat
chr4	8333720	8333726	524	+	-	167532	Car8	100	cacaat
chr4	8334382	8334388	532	-	-	168194	Car8	100	attgtg
chr4	8348641	8348647	281	-	-	182453	Car8	100	attgtg
chr16	8672510	8672516	0	+	-	264	Carhsp1	100	cacaat
chr9	21368658	21368664	493	+	+	17320	Carm1	100	cacaat
chr2	121760338	121760344	473	-	+	67632	Casc4	100	attgtg
chr2	121761440	121761446	466	-	+	68734	Casc4	100	attgtg
chr6	17257266	17257272	0	-	+	932	Cav1	100	attgtg
chr6	17259185	17259191	292	-	+	2850	Cav1	100	attgtg
chr6	17270496	17270502	289	-	+	14161	Cav1	100	attgtg
chr6	17285170	17285176	281	-	+	28835	Cav1	100	attgtg
chr6	17291300	17291306	492	+	+	34965	Cav1	100	cacaat
chr6	17338592	17338598	467	+	+	82257	Cav1	100	cacaat
chr6	17338867	17338873	494	-	+	82532	Cav1	100	attgtg
chr6	17352747	17352753	323	+	+	96412	Cav1	100	cacaat
chr6	17379546	17379552	296	-	+	123211	Cav1	100	attgtg
chr6	112409801	112409807	0	+	+	307	Cav3	100	cacaat
chr6	112409910	112409916	477	-	+	416	Cav3	100	attgtg
chr10	59235139	59235145	267	-	+	69914	Cbara1	100	attgtg
chr10	59270709	59270715	493	-	+	105484	Cbara1	100	attgtg
chr10	59321320	59321326	328	-	+	156095	Cbara1	100	attgtg
chr11	120593017	120593023	0	+	-	-411	Cbr2	100	cacaat
chr11	120593553	120593559	0	-	-	125	Cbr2	100	attgtg
chr16	93682773	93682779	0	+	+	-686	Cbr3	100	cacaat
chr16	93684304	93684310	0	+	+	845	Cbr3	100	cacaat
chr16	93676132	93676138	306	-	+	-7328	Cbr3	100	attgtg
chr11	29148182	29148188	0	-	-	773	Ccdc104	100	attgtg
chr11	29214846	29214852	528	-	-	67437	Ccdc104	100	attgtg
chr10	59080008	59080014	0	+	-	568	Ccdc109a	100	cacaat
chr10	58904721	58904727	330	-	-	-174719	Ccdc109a	100	attgtg
chr10	58985001	58985007	292	-	-	-94439	Ccdc109a	100	attgtg
chr10	59003149	59003155	362	-	-	-76291	Ccdc109a	100	attgtg
chr10	59016811	59016817	262	+	-	-62629	Ccdc109a	100	cacaat
chr10	59077633	59077639	417	-	-	-1807	Ccdc109a	100	attgtg
chr3	129624694	129624700	405	-	-	-48430	Ccdc109b	100	attgtg
chr3	129652830	129652836	366	+	-	-20294	Ccdc109b	100	cacaat
chr9	110620252	110620258	491	+	+	61245	Ccdc12	100	cacaat
chr16	45092762	45092768	0	-	+	-752	Ccdc80	100	attgtg
chr16	44984454	44984460	344	-	+	-109061	Ccdc80	100	attgtg
chr16	44984548	44984554	347	+	+	-108967	Ccdc80	100	cacaat
chr16	44989313	44989319	303	-	+	-104202	Ccdc80	100	attgtg
chr16	45098609	45098615	256	-	+	5094	Ccdc80	100	attgtg
chr11	29272694	29272700	0	+	+	-963	Ccdc88a	100	cacaat
chr11	29273533	29273539	476	+	+	-124	Ccdc88a	100	cacaat
chr11	29272705	29272711	0	-	+	-952	Ccdc88a	100	attgtg
chr11	29401460	29401466	281	+	+	127802	Ccdc88a	100	cacaat
chr11	29404928	29404934	439	-	+	131270	Ccdc88a	100	attgtg
chr11	29409548	29409554	467	+	+	135890	Ccdc88a	100	cacaat
chr11	29410219	29410225	518	-	+	136561	Ccdc88a	100	attgtg
chr12	102163873	102163879	344	-	-	-103396	Ccdc88c	100	attgtg
chr12	102236947	102236953	312	-	-	-30322	Ccdc88c	100	attgtg
chr4	42788479	42788485	0	+	-	954	Ccl21a	100	cacaat
chr4	42787451	42787457	0	-	-	-74	Ccl21a	100	attgtg
chr4	42788416	42788422	0	-	-	891	Ccl21a	100	attgtg
chr9	70269890	70269896	0	+	-	529	Ccnb2	100	cacaat
chr9	70269796	70269802	0	-	-	435	Ccnb2	100	attgtg
chr6	127078838	127078844	441	-	-	-22228	Ccnd2	100	attgtg
chr6	127083847	127083853	449	-	-	-17219	Ccnd2	100	attgtg
chr6	127133988	127133994	601	+	-	32922	Ccnd2	100	cacaat
chr11	40569116	40569122	0	+	-	303	Ccng1	100	cacaat
chr11	40562783	40562789	292	+	-	-6030	Ccng1	100	cacaat
chr11	40573300	40573306	262	+	-	4487	Ccng1	100	cacaat
chr11	40596930	40596936	478	-	-	28117	Ccng1	100	attgtg
chr11	40687645	40687651	378	+	-	118832	Ccng1	100	cacaat
chr11	40703565	40703571	256	+	-	134752	Ccng1	100	cacaat
chr11	40711294	40711300	439	-	-	142481	Ccng1	100	attgtg
chr3	50715386	50715392	355	+	+	-312983	Ccrn4l	100	cacaat
chr3	50737049	50737055	563	-	+	-291320	Ccrn4l	100	attgtg
chr3	50737383	50737389	341	+	+	-290986	Ccrn4l	100	cacaat
chr3	50770833	50770839	446	-	+	-257536	Ccrn4l	100	attgtg
chr3	50788004	50788010	330	+	+	-240365	Ccrn4l	100	cacaat
chr3	50837832	50837838	339	-	+	-190537	Ccrn4l	100	attgtg
chr3	50859013	50859019	569	-	+	-169356	Ccrn4l	100	attgtg
chr3	50862845	50862851	566	-	+	-165524	Ccrn4l	100	attgtg
chr3	50882418	50882424	410	+	+	-145951	Ccrn4l	100	cacaat
chr3	50882541	50882547	362	-	+	-145828	Ccrn4l	100	attgtg
chr3	50887541	50887547	250	-	+	-140828	Ccrn4l	100	attgtg
chr3	50900018	50900024	532	+	+	-128351	Ccrn4l	100	cacaat
chr3	50913154	50913160	299	-	+	-115215	Ccrn4l	100	attgtg
chr3	50920618	50920624	388	-	+	-107751	Ccrn4l	100	attgtg
chr3	50920757	50920763	388	-	+	-107612	Ccrn4l	100	attgtg
chr3	50941351	50941357	536	+	+	-87018	Ccrn4l	100	cacaat
chr3	50941539	50941545	482	+	+	-86830	Ccrn4l	100	cacaat
chr3	50941722	50941728	452	+	+	-86647	Ccrn4l	100	cacaat
chr3	50941864	50941870	557	+	+	-86505	Ccrn4l	100	cacaat
chr3	50973407	50973413	446	-	+	-54962	Ccrn4l	100	attgtg
chr9	78463504	78463510	276	-	+	152	Cd109	100	attgtg
chr9	78637526	78637532	256	+	+	174173	Cd109	100	cacaat
chr10	43298927	43298933	281	-	+	-47	Cd24a	100	attgtg
chr2	60122717	60122723	0	+	-	242	Cd302	100	cacaat
chr2	60100770	60100776	604	-	-	-21775	Cd302	100	attgtg
chr5	17342463	17342469	0	-	-	749	Cd36	100	attgtg
chr5	17237466	17237472	425	-	-	-157311	Cd36	100	attgtg
chr5	17275142	17275148	328	+	-	-119635	Cd36	100	cacaat
chr5	17275136	17275142	328	-	-	-119641	Cd36	100	attgtg
chr5	17282408	17282414	666	-	-	-112369	Cd36	100	attgtg
chr2	102742340	102742346	0	+	-	518	Cd44	100	cacaat
chr2	102713662	102713668	362	+	-	-28160	Cd44	100	cacaat
chr2	102718163	102718169	256	-	-	-23659	Cd44	100	attgtg
chr2	102721714	102721720	349	-	-	-20108	Cd44	100	attgtg
chr2	102722470	102722476	330	-	-	-19352	Cd44	100	attgtg
chr2	102728936	102728942	495	+	-	-12886	Cd44	100	cacaat
chr2	102751031	102751037	320	-	-	9209	Cd44	100	attgtg
chr16	49855086	49855092	0	+	+	-644	Cd47	100	cacaat
chr16	49841414	49841420	267	-	+	-14317	Cd47	100	attgtg
chr16	49853980	49853986	433	+	+	-1751	Cd47	100	cacaat
chr16	49873705	49873711	315	-	+	17974	Cd47	100	attgtg
chr16	49908714	49908720	250	-	+	52983	Cd47	100	attgtg
chr16	49933970	49933976	544	-	+	78239	Cd47	100	attgtg
chr16	49934107	49934113	544	-	+	78376	Cd47	100	attgtg
chr16	49934133	49934139	544	-	+	78402	Cd47	100	attgtg
chr16	49990398	49990404	374	+	+	134667	Cd47	100	cacaat
chr16	50010669	50010675	441	+	+	154938	Cd47	100	cacaat
chr16	50076800	50076806	415	-	+	221069	Cd47	100	attgtg
chr16	50083104	50083110	406	+	+	227373	Cd47	100	cacaat
chr16	50106202	50106208	267	+	+	250471	Cd47	100	cacaat
chr16	50107549	50107555	272	+	+	251818	Cd47	100	cacaat
chr16	50111218	50111224	710	-	+	255487	Cd47	100	attgtg
chr2	148270069	148270075	0	+	-	770	Cd93	100	cacaat
chr8	86271882	86271888	382	-	-	6657	Cd97	100	attgtg
chr2	131013309	131013315	0	-	+	625	Cdc25b	100	attgtg
chr19	29048168	29048174	360	-	+	-16689	Cdc37l1	100	attgtg
chr19	29049867	29049873	401	-	+	-14990	Cdc37l1	100	attgtg
chr15	78673806	78673812	0	+	+	730	Cdc42ep1	100	cacaat
chr15	78673851	78673857	0	+	+	775	Cdc42ep1	100	cacaat
chr15	78673656	78673662	0	-	+	580	Cdc42ep1	100	attgtg
chr19	5919545	5919551	0	+	-	550	Cdc42ep2	100	cacaat
chr19	5918180	5918186	0	-	-	-815	Cdc42ep2	100	attgtg
chr7	4126371	4126377	349	+	-	9909	Cdc42ep5	100	cacaat
chr1	143423419	143423425	335	-	-	-2126604	Cdc73	100	attgtg
chr1	143514848	143514854	553	-	-	-2035175	Cdc73	100	attgtg
chr1	143520705	143520711	360	-	-	-2029318	Cdc73	100	attgtg
chr1	143578934	143578940	330	+	-	-1971089	Cdc73	100	cacaat
chr1	143640177	143640183	309	+	-	-1909846	Cdc73	100	cacaat
chr1	143706468	143706474	486	-	-	-1843555	Cdc73	100	attgtg
chr1	143750640	143750646	472	-	-	-1799383	Cdc73	100	attgtg
chr1	143784946	143784952	303	-	-	-1765077	Cdc73	100	attgtg
chr1	143897041	143897047	353	+	-	-1652982	Cdc73	100	cacaat
chr1	143948258	143948264	449	+	-	-1601765	Cdc73	100	cacaat
chr1	143950395	143950401	470	+	-	-1599628	Cdc73	100	cacaat
chr1	144280480	144280486	272	-	-	-1269543	Cdc73	100	attgtg
chr1	144351798	144351804	443	+	-	-1198225	Cdc73	100	cacaat
chr1	144490355	144490361	292	-	-	-1059668	Cdc73	100	attgtg
chr1	144502070	144502076	544	-	-	-1047953	Cdc73	100	attgtg
chr1	144575117	144575123	524	+	-	-974906	Cdc73	100	cacaat
chr1	144575210	144575216	524	+	-	-974813	Cdc73	100	cacaat
chr1	144620785	144620791	742	+	-	-929238	Cdc73	100	cacaat
chr1	144620998	144621004	742	+	-	-929025	Cdc73	100	cacaat
chr1	144622032	144622038	742	+	-	-927991	Cdc73	100	cacaat
chr1	144622482	144622488	742	+	-	-927541	Cdc73	100	cacaat
chr1	144624105	144624111	742	+	-	-925918	Cdc73	100	cacaat
chr1	144625280	144625286	742	+	-	-924743	Cdc73	100	cacaat
chr1	144625395	144625401	742	+	-	-924628	Cdc73	100	cacaat
chr1	144624248	144624254	742	-	-	-925775	Cdc73	100	attgtg
chr1	144651868	144651874	485	+	-	-898155	Cdc73	100	cacaat
chr1	144679323	144679329	655	+	-	-870700	Cdc73	100	cacaat
chr1	144679779	144679785	655	+	-	-870244	Cdc73	100	cacaat
chr1	144680347	144680353	655	+	-	-869676	Cdc73	100	cacaat
chr1	144681456	144681462	655	+	-	-868567	Cdc73	100	cacaat
chr1	144686004	144686010	378	-	-	-864019	Cdc73	100	attgtg
chr1	144712441	144712447	335	+	-	-837582	Cdc73	100	cacaat
chr1	144848973	144848979	276	+	-	-701050	Cdc73	100	cacaat
chr1	144891960	144891966	502	-	-	-658063	Cdc73	100	attgtg
chr1	144954777	144954783	267	-	-	-595246	Cdc73	100	attgtg
chr1	144974177	144974183	483	+	-	-575846	Cdc73	100	cacaat
chr1	144974220	144974226	483	+	-	-575803	Cdc73	100	cacaat
chr1	144974265	144974271	483	+	-	-575758	Cdc73	100	cacaat
chr1	144974361	144974367	483	+	-	-575662	Cdc73	100	cacaat
chr1	144974414	144974420	483	+	-	-575609	Cdc73	100	cacaat
chr1	144974467	144974473	483	+	-	-575556	Cdc73	100	cacaat
chr1	144974520	144974526	483	+	-	-575503	Cdc73	100	cacaat
chr1	144974561	144974567	483	+	-	-575462	Cdc73	100	cacaat
chr1	144986807	144986813	464	-	-	-563216	Cdc73	100	attgtg
chr1	144991072	144991078	696	+	-	-558951	Cdc73	100	cacaat
chr1	145087482	145087488	424	+	-	-462541	Cdc73	100	cacaat
chr1	145209918	145209924	396	+	-	-340105	Cdc73	100	cacaat
chr1	145241218	145241224	244	+	-	-308805	Cdc73	100	cacaat
chr1	145261973	145261979	267	-	-	-288050	Cdc73	100	attgtg
chr1	145407718	145407724	256	+	-	-142305	Cdc73	100	cacaat
chr1	145410450	145410456	368	+	-	-139573	Cdc73	100	cacaat
chr1	145467040	145467046	485	-	-	-82983	Cdc73	100	attgtg
chr4	124614212	124614218	289	+	-	51	Cdca8	100	cacaat
chr8	105059271	105059277	513	+	-	-249740	Cdh11	100	cacaat
chr8	105059613	105059619	299	+	-	-249398	Cdh11	100	cacaat
chr8	105062212	105062218	533	-	-	-246799	Cdh11	100	attgtg
chr8	105062435	105062441	366	-	-	-246576	Cdh11	100	attgtg
chr8	105101506	105101512	244	+	-	-207505	Cdh11	100	cacaat
chr8	105157307	105157313	446	+	-	-151704	Cdh11	100	cacaat
chr8	105168104	105168110	602	+	-	-140907	Cdh11	100	cacaat
chr8	105184908	105184914	378	-	-	-124103	Cdh11	100	attgtg
chr8	105206831	105206837	504	+	-	-102180	Cdh11	100	cacaat
chr8	105224602	105224608	299	+	-	-84409	Cdh11	100	cacaat
chr8	105229590	105229596	390	-	-	-79421	Cdh11	100	attgtg
chr8	105250591	105250597	545	+	-	-58420	Cdh11	100	cacaat
chr8	105250735	105250741	605	-	-	-58276	Cdh11	100	attgtg
chr8	105304867	105304873	377	+	-	-4144	Cdh11	100	cacaat
chr8	105325465	105325471	509	+	-	16454	Cdh11	100	cacaat
chr8	105325627	105325633	509	-	-	16616	Cdh11	100	attgtg
chr8	105330295	105330301	503	+	-	21284	Cdh11	100	cacaat
chr8	105344074	105344080	513	-	-	35063	Cdh11	100	attgtg
chr8	105351362	105351368	323	-	-	42351	Cdh11	100	attgtg
chr8	120808177	120808183	0	-	+	545	Cdh13	100	attgtg
chr8	120671969	120671975	430	+	+	-135664	Cdh13	100	cacaat
chr8	120690049	120690055	427	+	+	-117584	Cdh13	100	cacaat
chr8	120711230	120711236	429	-	+	-96403	Cdh13	100	attgtg
chr8	120718045	120718051	349	+	+	-89588	Cdh13	100	cacaat
chr8	120765779	120765785	362	-	+	-41854	Cdh13	100	attgtg
chr8	120777411	120777417	492	+	+	-30222	Cdh13	100	cacaat
chr8	120845566	120845572	318	-	+	37933	Cdh13	100	attgtg
chr8	120895228	120895234	386	-	+	87595	Cdh13	100	attgtg
chr8	120903403	120903409	320	+	+	95770	Cdh13	100	cacaat
chr8	120906055	120906061	497	-	+	98422	Cdh13	100	attgtg
chr8	120934272	120934278	344	-	+	126639	Cdh13	100	attgtg
chr8	120984145	120984151	555	+	+	176512	Cdh13	100	cacaat
chr8	121066374	121066380	495	+	+	258741	Cdh13	100	cacaat
chr8	121069924	121069930	482	-	+	262291	Cdh13	100	attgtg
chr8	121114730	121114736	318	-	+	307097	Cdh13	100	attgtg
chr8	121184580	121184586	467	-	+	376947	Cdh13	100	attgtg
chr8	121220070	121220076	365	-	+	412437	Cdh13	100	attgtg
chr8	121255953	121255959	318	+	+	448320	Cdh13	100	cacaat
chr8	121390997	121391003	511	+	+	583364	Cdh13	100	cacaat
chr8	121403786	121403792	292	+	+	596153	Cdh13	100	cacaat
chr8	121416127	121416133	267	+	+	608494	Cdh13	100	cacaat
chr8	121419153	121419159	372	-	+	611520	Cdh13	100	attgtg
chr8	121419338	121419344	549	+	+	611705	Cdh13	100	cacaat
chr8	121444497	121444503	306	-	+	636864	Cdh13	100	attgtg
chr8	121793927	121793933	285	+	+	986294	Cdh13	100	cacaat
chr8	121824656	121824662	326	-	+	1017023	Cdh13	100	attgtg
chr18	16439427	16439433	388	-	-	-528328	Cdh2	100	attgtg
chr18	16451930	16451936	395	+	-	-515825	Cdh2	100	cacaat
chr18	16516816	16516822	450	-	-	-450939	Cdh2	100	attgtg
chr18	16530270	16530276	379	-	-	-437485	Cdh2	100	attgtg
chr18	16548785	16548791	512	-	-	-418970	Cdh2	100	attgtg
chr18	16615212	16615218	318	-	-	-352543	Cdh2	100	attgtg
chr18	16635684	16635690	501	-	-	-332071	Cdh2	100	attgtg
chr18	16679318	16679324	344	+	-	-288437	Cdh2	100	cacaat
chr18	16718135	16718141	458	+	-	-249620	Cdh2	100	cacaat
chr18	16720496	16720502	550	+	-	-247259	Cdh2	100	cacaat
chr18	16720157	16720163	550	-	-	-247598	Cdh2	100	attgtg
chr18	16781962	16781968	383	+	-	-185793	Cdh2	100	cacaat
chr18	16793017	16793023	381	-	-	-174738	Cdh2	100	attgtg
chr18	16798041	16798047	256	+	-	-169714	Cdh2	100	cacaat
chr18	16872208	16872214	527	+	-	-95547	Cdh2	100	cacaat
chr18	16872269	16872275	527	-	-	-95486	Cdh2	100	attgtg
chr18	16907061	16907067	303	-	-	-60694	Cdh2	100	attgtg
chr18	16918913	16918919	312	+	-	-48842	Cdh2	100	cacaat
chr8	105425117	105425123	357	-	+	-1200408	Cdh5	100	attgtg
chr8	105500470	105500476	292	-	+	-1125055	Cdh5	100	attgtg
chr8	105507544	105507550	383	+	+	-1117981	Cdh5	100	cacaat
chr8	105531386	105531392	538	+	+	-1094139	Cdh5	100	cacaat
chr8	105642307	105642313	549	-	+	-983218	Cdh5	100	attgtg
chr8	105657399	105657405	306	+	+	-968126	Cdh5	100	cacaat
chr8	105677972	105677978	244	+	+	-947553	Cdh5	100	cacaat
chr8	105678249	105678255	439	-	+	-947276	Cdh5	100	attgtg
chr8	105745039	105745045	371	-	+	-880486	Cdh5	100	attgtg
chr8	105748819	105748825	435	+	+	-876706	Cdh5	100	cacaat
chr8	105812809	105812815	330	-	+	-812716	Cdh5	100	attgtg
chr8	105838626	105838632	362	-	+	-786899	Cdh5	100	attgtg
chr8	105859449	105859455	312	-	+	-766076	Cdh5	100	attgtg
chr8	105939425	105939431	503	+	+	-686100	Cdh5	100	cacaat
chr8	105961007	105961013	446	-	+	-664518	Cdh5	100	attgtg
chr8	106043004	106043010	303	-	+	-582521	Cdh5	100	attgtg
chr8	106054342	106054348	497	+	+	-571183	Cdh5	100	cacaat
chr8	106079745	106079751	486	-	+	-545780	Cdh5	100	attgtg
chr8	106079795	106079801	486	-	+	-545730	Cdh5	100	attgtg
chr8	106095052	106095058	428	-	+	-530473	Cdh5	100	attgtg
chr8	106110453	106110459	435	-	+	-515072	Cdh5	100	attgtg
chr8	106189573	106189579	285	-	+	-435952	Cdh5	100	attgtg
chr8	106203742	106203748	509	-	+	-421783	Cdh5	100	attgtg
chr8	106216255	106216261	256	+	+	-409270	Cdh5	100	cacaat
chr8	106247842	106247848	512	+	+	-377683	Cdh5	100	cacaat
chr8	106265373	106265379	413	-	+	-360152	Cdh5	100	attgtg
chr8	106305604	106305610	549	+	+	-319921	Cdh5	100	cacaat
chr8	106362512	106362518	533	-	+	-263013	Cdh5	100	attgtg
chr8	106362534	106362540	533	-	+	-262991	Cdh5	100	attgtg
chr8	106376111	106376117	562	+	+	-249414	Cdh5	100	cacaat
chr8	106376174	106376180	562	+	+	-249351	Cdh5	100	cacaat
chr8	106453585	106453591	272	-	+	-171940	Cdh5	100	attgtg
chr8	106453675	106453681	272	-	+	-171850	Cdh5	100	attgtg
chr8	106488762	106488768	422	-	+	-136763	Cdh5	100	attgtg
chr8	106494104	106494110	474	-	+	-131421	Cdh5	100	attgtg
chr8	106513675	106513681	455	+	+	-111850	Cdh5	100	cacaat
chr8	106526576	106526582	389	-	+	-98949	Cdh5	100	attgtg
chr8	106528709	106528715	569	-	+	-96816	Cdh5	100	attgtg
chr8	106531473	106531479	355	-	+	-94052	Cdh5	100	attgtg
chr8	106595069	106595075	669	-	+	-30456	Cdh5	100	attgtg
chr8	106595465	106595471	669	-	+	-30060	Cdh5	100	attgtg
chr8	106627522	106627528	323	-	+	1997	Cdh5	100	attgtg
chr17	29228584	29228590	0	-	+	661	Cdkn1a	100	attgtg
chr17	29231487	29231493	337	-	+	3563	Cdkn1a	100	attgtg
chr7	150631717	150631723	442	-	-	-15238	Cdkn1c	100	attgtg
chr18	46866181	46866187	309	+	-	-21815	Cdo1	100	cacaat
chr9	35125108	35125114	366	-	+	-103605	Cdon	100	attgtg
chr9	35136422	35136428	424	+	+	-92291	Cdon	100	cacaat
chr9	35148591	35148597	330	-	+	-80122	Cdon	100	attgtg
chr9	35229799	35229805	465	+	+	1086	Cdon	100	cacaat
chr9	35251453	35251459	436	-	+	22740	Cdon	100	attgtg
chr9	35274348	35274354	320	+	+	45635	Cdon	100	cacaat
chr7	128124386	128124392	0	-	-	-918	Cdr2	100	attgtg
chr7	128100356	128100362	289	-	-	-25470	Cdr2	100	attgtg
chr7	128116260	128116266	289	-	-	-9566	Cdr2	100	attgtg
chr7	128116260	128116266	289	-	-	-9566	Cdr2	100	attgtg
chr8	125092363	125092369	0	-	+	449	Cdt1	100	attgtg
chr16	15886679	15886685	0	+	+	-699	Cebpd	100	cacaat
chr5	30968763	30968769	0	-	+	-386	Cenpa	100	attgtg
chr5	30990952	30990958	318	+	+	21802	Cenpa	100	cacaat
chr3	134887398	134887404	315	-	+	11871	Cenpe	100	attgtg
chr15	85982024	85982030	415	+	-	-34547	Cerk	100	cacaat
chr1	142080889	142080895	0	+	-	901	Cfh	100	cacaat
chr1	142080142	142080148	0	-	-	154	Cfh	100	attgtg
chr1	141936389	141936395	602	+	-	-143599	Cfh	100	cacaat
chr1	141936675	141936681	602	+	-	-143313	Cfh	100	cacaat
chr1	141935937	141935943	602	-	-	-144051	Cfh	100	attgtg
chr1	141936499	141936505	602	-	-	-143489	Cfh	100	attgtg
chr1	141944582	141944588	590	+	-	-135406	Cfh	100	cacaat
chr1	141944528	141944534	590	-	-	-135460	Cfh	100	attgtg
chr1	141963641	141963647	534	+	-	-116347	Cfh	100	cacaat
chr1	142126472	142126478	318	-	-	46484	Cfh	100	attgtg
chr1	142142207	142142213	398	-	-	62219	Cfh	100	attgtg
chr5	31248425	31248431	0	-	-	572	Cgref1	100	attgtg
chr11	94425683	94425689	0	+	+	-677	Chad	100	cacaat
chr7	80636339	80636345	276	+	-	-50293	Chd2	100	cacaat
chr11	69179489	69179495	337	+	-	-3439	Chd3	100	cacaat
chr11	69179528	69179534	303	+	-	-3400	Chd3	100	cacaat
chr11	69180338	69180344	553	+	-	-2590	Chd3	100	cacaat
chr15	89260681	89260687	0	+	-	554	Chkb	100	cacaat
chr15	89260784	89260790	0	+	-	657	Chkb	100	cacaat
chr15	89258400	89258406	472	-	-	-1939	Chkb	100	attgtg
chr18	67365555	67365561	606	+	+	482	Chmp1b	100	cacaat
chr18	67365817	67365823	0	-	+	744	Chmp1b	100	attgtg
chr10	87938570	87938576	0	+	-	-615	Chpt1	100	cacaat
chr10	87939939	87939945	0	+	-	754	Chpt1	100	cacaat
chr10	87969837	87969843	256	-	-	3019	Chpt1	100	attgtg
chr10	82447329	82447335	0	+	+	-913	Chst11	100	cacaat
chr10	82417813	82417819	335	-	+	-30430	Chst11	100	attgtg
chr10	82571031	82571037	481	-	+	122788	Chst11	100	attgtg
chr10	82597726	82597732	420	-	+	149483	Chst11	100	attgtg
chr10	82603225	82603231	455	+	+	154982	Chst11	100	cacaat
chr10	82681690	82681696	326	-	+	233447	Chst11	100	attgtg
chr10	82681788	82681794	349	-	+	233545	Chst11	100	attgtg
chr5	140939069	140939075	449	+	+	-42435	Chst12	100	cacaat
chr5	140947398	140947404	272	+	+	-34106	Chst12	100	cacaat
chr7	87378052	87378058	0	-	-	353	Cib1	100	attgtg
chr9	65113246	65113252	0	+	+	260	Cilp	100	cacaat
chr10	70797548	70797554	415	+	-	-10154	Cisd1	100	cacaat
chr10	16842451	16842457	250	+	+	-600583	Cited2	100	cacaat
chr10	16843274	16843280	504	-	+	-599760	Cited2	100	attgtg
chr10	16968753	16968759	330	+	+	-474281	Cited2	100	cacaat
chr10	17007602	17007608	346	+	+	-435432	Cited2	100	cacaat
chr10	17050931	17050937	570	+	+	-392103	Cited2	100	cacaat
chr10	17072366	17072372	511	-	+	-370668	Cited2	100	attgtg
chr10	17072508	17072514	538	-	+	-370526	Cited2	100	attgtg
chr10	17072764	17072770	532	-	+	-370270	Cited2	100	attgtg
chr10	17075931	17075937	433	+	+	-367103	Cited2	100	cacaat
chr10	17086784	17086790	538	-	+	-356250	Cited2	100	attgtg
chr10	17115604	17115610	546	+	+	-327430	Cited2	100	cacaat
chr10	17143929	17143935	475	+	+	-299105	Cited2	100	cacaat
chr10	17163085	17163091	341	+	+	-279949	Cited2	100	cacaat
chr10	17191101	17191107	289	-	+	-251933	Cited2	100	attgtg
chr10	17195795	17195801	312	+	+	-247239	Cited2	100	cacaat
chr10	17211159	17211165	339	+	+	-231875	Cited2	100	cacaat
chr10	17213959	17213965	430	-	+	-229075	Cited2	100	attgtg
chr10	17232547	17232553	427	+	+	-210487	Cited2	100	cacaat
chr10	17238818	17238824	267	+	+	-204216	Cited2	100	cacaat
chr10	17249940	17249946	592	+	+	-193094	Cited2	100	cacaat
chr10	17306092	17306098	444	+	+	-136942	Cited2	100	cacaat
chr10	17315439	17315445	366	-	+	-127595	Cited2	100	attgtg
chr10	17350899	17350905	524	+	+	-92135	Cited2	100	cacaat
chr10	17414141	17414147	473	+	+	-28893	Cited2	100	cacaat
chr10	17414535	17414541	323	-	+	-28499	Cited2	100	attgtg
chr10	17416805	17416811	375	+	+	-26229	Cited2	100	cacaat
chr10	17447168	17447174	491	+	+	4134	Cited2	100	cacaat
chr10	17447762	17447768	547	-	+	4728	Cited2	100	attgtg
chr8	106774264	106774270	0	-	+	-538	Cklf	100	attgtg
chr13	51741320	51741326	0	-	+	720	Cks2	100	attgtg
chr13	51676161	51676167	386	+	+	-64440	Cks2	100	cacaat
chr8	63391820	63391826	460	-	-	-70277	Clcn3	100	attgtg
chr16	18776062	18776068	427	-	+	-877	Cldn5	100	attgtg
chr16	18690706	18690712	335	-	+	-86234	Cldn5	100	attgtg
chr11	51075116	51075122	256	-	+	-115	Clk4	100	attgtg
chr8	14881172	14881178	0	+	+	-162	Cln8	100	cacaat
chr8	14881487	14881493	0	+	+	153	Cln8	100	cacaat
chr4	148961328	148961334	0	-	+	752	Clstn1	100	attgtg
chr4	148944351	148944357	420	+	+	-16226	Clstn1	100	cacaat
chr4	148981068	148981074	339	-	+	20491	Clstn1	100	attgtg
chr14	66587004	66587010	0	+	+	-315	Clu	100	cacaat
chr14	66587735	66587741	0	+	+	416	Clu	100	cacaat
chr14	66580484	66580490	610	+	+	-6836	Clu	100	cacaat
chr14	66580537	66580543	610	+	+	-6783	Clu	100	cacaat
chr14	66581685	66581691	546	+	+	-5635	Clu	100	cacaat
chr18	84859673	84859679	285	+	-	4648	Cndp2	100	cacaat
chr18	84876329	84876335	292	+	-	21304	Cndp2	100	cacaat
chr1	183080216	183080222	0	-	+	-845	Cnih4	100	attgtg
chr1	183099001	183099007	323	-	+	17939	Cnih4	100	attgtg
chr1	183099094	183099100	320	+	+	18032	Cnih4	100	cacaat
chr5	37140788	37140794	0	+	-	870	Cno	100	cacaat
chr5	37100842	37100848	303	-	-	-39076	Cno	100	attgtg
chr9	114549762	114549768	0	+	-	570	Cnot10	100	cacaat
chr9	114493859	114493865	517	-	-	-55333	Cnot10	100	attgtg
chr9	114558624	114558630	328	+	-	9432	Cnot10	100	cacaat
chr2	65077536	65077542	256	-	-	853	Cobll1	100	attgtg
chr2	64926810	64926816	389	+	-	-150650	Cobll1	100	cacaat
chr2	64974785	64974791	244	+	-	-102675	Cobll1	100	cacaat
chr2	64974805	64974811	244	+	-	-102655	Cobll1	100	cacaat
chr2	65011829	65011835	267	+	-	-65631	Cobll1	100	cacaat
chr2	65031613	65031619	507	-	-	-45847	Cobll1	100	attgtg
chr2	65035966	65035972	413	+	-	-41494	Cobll1	100	cacaat
chr2	65055884	65055890	289	-	-	-21576	Cobll1	100	attgtg
chr10	34110545	34110551	393	+	+	759	Col10a1	100	cacaat
chr10	34072247	34072253	296	+	+	-37540	Col10a1	100	cacaat
chr10	34082401	34082407	326	-	+	-27386	Col10a1	100	attgtg
chr10	34093196	34093202	412	-	+	-16591	Col10a1	100	attgtg
chr10	34105589	34105595	471	+	+	-4198	Col10a1	100	cacaat
chr9	78761896	78761902	514	+	-	-804742	Col12a1	100	cacaat
chr9	78791293	78791299	483	+	-	-775345	Col12a1	100	cacaat
chr9	78806565	78806571	347	+	-	-760073	Col12a1	100	cacaat
chr9	78806593	78806599	347	-	-	-760045	Col12a1	100	attgtg
chr9	78836405	78836411	337	+	-	-730233	Col12a1	100	cacaat
chr9	78838851	78838857	490	-	-	-727787	Col12a1	100	attgtg
chr9	78855467	78855473	306	+	-	-711171	Col12a1	100	cacaat
chr9	78855628	78855634	306	+	-	-711010	Col12a1	100	cacaat
chr9	78865368	78865374	250	+	-	-701270	Col12a1	100	cacaat
chr9	78885386	78885392	318	-	-	-681252	Col12a1	100	attgtg
chr9	79194361	79194367	586	+	-	-372277	Col12a1	100	cacaat
chr9	79194811	79194817	641	-	-	-371827	Col12a1	100	attgtg
chr9	79249951	79249957	553	-	-	-316687	Col12a1	100	attgtg
chr9	79273654	79273660	272	-	-	-292984	Col12a1	100	attgtg
chr9	79422404	79422410	658	-	-	-144234	Col12a1	100	attgtg
chr9	79430229	79430235	262	+	-	-136409	Col12a1	100	cacaat
chr9	79446869	79446875	648	+	-	-119769	Col12a1	100	cacaat
chr9	79448046	79448052	402	+	-	-118592	Col12a1	100	cacaat
chr9	79456013	79456019	408	+	-	-110625	Col12a1	100	cacaat
chr9	79475048	79475054	285	+	-	-91590	Col12a1	100	cacaat
chr9	79555808	79555814	621	-	-	-10830	Col12a1	100	attgtg
chr9	79556807	79556813	597	+	-	-9831	Col12a1	100	cacaat
chr10	61301164	61301170	410	+	-	-140692	Col13a1	100	cacaat
chr15	55179191	55179197	355	+	+	39886	Col14a1	100	cacaat
chr15	55293418	55293424	330	+	+	154113	Col14a1	100	cacaat
chr4	129724315	129724321	0	-	+	-768	Col16a1	100	attgtg
chr4	129748902	129748908	349	-	+	23818	Col16a1	100	attgtg
chr4	129749108	129749114	326	-	+	24024	Col16a1	100	attgtg
chr15	71625601	71625607	704	-	-	-239056	Col22a1	100	attgtg
chr15	71625921	71625927	704	-	-	-238736	Col22a1	100	attgtg
chr15	71873386	71873392	244	-	-	8729	Col22a1	100	attgtg
chr4	62835704	62835710	472	-	+	-39334	Col27a1	100	attgtg
chr15	97832789	97832795	550	-	-	-2366	Col2a1	100	attgtg
chr1	45368956	45368962	335	-	+	574	Col3a1	100	attgtg
chr1	44896535	44896541	638	+	+	-471848	Col3a1	100	cacaat
chr1	44929544	44929550	379	+	+	-438839	Col3a1	100	cacaat
chr1	45048561	45048567	435	+	+	-319822	Col3a1	100	cacaat
chr1	45092390	45092396	309	+	+	-275993	Col3a1	100	cacaat
chr1	45099807	45099813	381	-	+	-268576	Col3a1	100	attgtg
chr1	45173758	45173764	440	+	+	-194625	Col3a1	100	cacaat
chr1	45279377	45279383	244	+	+	-89006	Col3a1	100	cacaat
chr1	45361261	45361267	292	+	+	-7122	Col3a1	100	cacaat
chr1	45364723	45364729	244	+	+	-3660	Col3a1	100	cacaat
chr1	45406446	45406452	480	+	+	38063	Col3a1	100	cacaat
chr10	76189729	76189735	250	+	-	940	Col6a1	100	cacaat
chr10	76143578	76143584	459	+	-	-45335	Col6a1	100	cacaat
chr10	76218374	76218380	393	+	-	29461	Col6a1	100	cacaat
chr10	76221722	76221728	402	-	-	32809	Col6a1	100	attgtg
chr10	76057215	76057221	335	+	-	-29160	Col6a2	100	cacaat
chr10	76143578	76143584	459	+	-	57203	Col6a2	100	cacaat
chr16	57753979	57753985	0	-	-	-871	Col8a1	100	attgtg
chr16	57754348	57754354	455	-	-	-502	Col8a1	100	attgtg
chr16	57634635	57634641	250	+	-	-120215	Col8a1	100	cacaat
chr16	57656824	57656830	511	-	-	-98026	Col8a1	100	attgtg
chr16	57677441	57677447	299	-	-	-77409	Col8a1	100	attgtg
chr16	57686334	57686340	330	+	-	-68516	Col8a1	100	cacaat
chr16	57715394	57715400	353	-	-	-39456	Col8a1	100	attgtg
chr16	57715700	57715706	416	+	-	-39150	Col8a1	100	cacaat
chr16	57761646	57761652	504	+	-	6796	Col8a1	100	cacaat
chr16	57762173	57762179	608	+	-	7323	Col8a1	100	cacaat
chr16	57766201	57766207	421	-	-	11351	Col8a1	100	attgtg
chr16	57797080	57797086	335	+	-	42230	Col8a1	100	cacaat
chr16	57834645	57834651	296	-	-	79795	Col8a1	100	attgtg
chr16	57853176	57853182	481	+	-	98326	Col8a1	100	cacaat
chr16	57853991	57853997	541	-	-	99141	Col8a1	100	attgtg
chr16	57863548	57863554	521	+	-	108698	Col8a1	100	cacaat
chr4	125955876	125955882	411	-	+	-8161	Col8a2	100	attgtg
chr1	24183941	24183947	0	+	+	-507	Col9a1	100	cacaat
chr1	24183679	24183685	0	-	+	-769	Col9a1	100	attgtg
chr1	24185411	24185417	0	-	+	963	Col9a1	100	attgtg
chr1	24132318	24132324	560	-	+	-52131	Col9a1	100	attgtg
chr1	24186759	24186765	447	-	+	2310	Col9a1	100	attgtg
chr1	24242540	24242546	315	-	+	58091	Col9a1	100	attgtg
chr4	120711279	120711285	0	-	+	-710	Col9a2	100	attgtg
chr2	180333324	180333330	292	+	+	830	Col9a3	100	cacaat
chr2	18594087	18594093	525	+	+	77	Commd3	100	cacaat
chr14	102040624	102040630	0	+	-	721	Commd6	100	cacaat
chr14	102020137	102020143	596	-	-	-19766	Commd6	100	attgtg
chr14	102020562	102020568	495	-	-	-19341	Commd6	100	attgtg
chr5	72554652	72554658	0	+	-	319	Commd8	100	cacaat
chr8	72894824	72894830	353	-	+	-2623	Comp	100	attgtg
chr1	174036454	174036460	544	-	+	23794	Copa	100	attgtg
chr2	125683948	125683954	0	+	-	-927	Cops2	100	cacaat
chr2	125685196	125685202	0	+	-	321	Cops2	100	cacaat
chr2	125685864	125685870	0	+	-	989	Cops2	100	cacaat
chr2	125630379	125630385	315	+	-	-54496	Cops2	100	cacaat
chr2	125635459	125635465	292	-	-	-49416	Cops2	100	attgtg
chr2	125647593	125647599	444	-	-	-37282	Cops2	100	attgtg
chr2	125689968	125689974	374	-	-	5093	Cops2	100	attgtg
chr2	125690047	125690053	419	-	-	5172	Cops2	100	attgtg
chr2	125742730	125742736	541	-	-	57855	Cops2	100	attgtg
chr2	125794958	125794964	281	+	-	110083	Cops2	100	cacaat
chr2	125796942	125796948	250	-	-	112067	Cops2	100	attgtg
chr10	127807284	127807290	0	-	-	196	Coq10a	100	attgtg
chr1	55124209	55124215	262	+	+	14595	Coq10b	100	cacaat
chr1	55129428	55129434	382	-	+	19814	Coq10b	100	attgtg
chr5	114323498	114323504	402	+	-	-35269	Coro1c	100	cacaat
chr7	135350246	135350252	0	+	-	366	Cox6a2	100	cacaat
chr7	135349284	135349290	397	-	-	-596	Cox6a2	100	attgtg
chr7	148102369	148102375	303	+	-	16024	Cox8b	100	cacaat
chr3	19856219	19856225	0	-	+	-834	Cp	100	attgtg
chr3	19857192	19857198	372	-	+	139	Cp	100	attgtg
chr3	19857585	19857591	0	-	+	532	Cp	100	attgtg
chr3	19811979	19811985	606	+	+	-45075	Cp	100	cacaat
chr3	20064206	20064212	330	-	-	-77874	Cpa3	100	attgtg
chr3	20074695	20074701	267	-	-	-67385	Cpa3	100	attgtg
chr11	31771906	31771912	565	+	+	-304	Cpeb4	100	cacaat
chr11	31772257	31772263	0	-	+	47	Cpeb4	100	attgtg
chr11	31742338	31742344	250	+	+	-29873	Cpeb4	100	cacaat
chr11	31830370	31830376	256	-	+	58159	Cpeb4	100	attgtg
chr10	117067341	117067347	0	-	+	786	Cpm	100	attgtg
chr10	117088060	117088066	312	+	+	21504	Cpm	100	cacaat
chr19	3322714	3322720	0	-	+	-586	Cpt1a	100	attgtg
chr19	3324196	3324202	0	-	+	896	Cpt1a	100	attgtg
chr7	52230616	52230622	0	+	-	432	Cpt1c	100	cacaat
chr2	130226028	130226034	267	-	-	2718	Cpxm1	100	attgtg
chr7	139375895	139375901	399	-	-	29473	Cpxm2	100	attgtg
chr9	54671816	54671822	595	+	+	59261	Crabp1	100	cacaat
chr9	54672968	54672974	686	-	+	60413	Crabp1	100	attgtg
chr6	37391337	37391343	0	-	-	-809	Creb3l2	100	attgtg
chr6	37353312	37353318	309	-	-	-38834	Creb3l2	100	attgtg
chr6	37477272	37477278	272	+	-	85126	Creb3l2	100	cacaat
chr1	167694139	167694145	285	+	+	263	Creg1	100	cacaat
chr1	167664405	167664411	384	+	+	-29472	Creg1	100	cacaat
chr1	167665302	167665308	592	+	+	-28575	Creg1	100	cacaat
chr12	114389358	114389364	0	-	+	-864	Crip1	100	attgtg
chr1	17640872	17640878	475	+	+	-76254	Crispld1	100	cacaat
chr1	17654142	17654148	559	-	+	-62984	Crispld1	100	attgtg
chr1	17752701	17752707	416	+	+	35575	Crispld1	100	cacaat
chr1	17915491	17915497	463	-	+	198365	Crispld1	100	attgtg
chr1	17915529	17915535	463	-	+	198403	Crispld1	100	attgtg
chr1	17938104	17938110	636	-	+	220978	Crispld1	100	attgtg
chr1	17938970	17938976	545	+	+	221844	Crispld1	100	cacaat
chr1	17979206	17979212	415	+	+	262080	Crispld1	100	cacaat
chr1	18019591	18019597	416	+	+	302465	Crispld1	100	cacaat
chr1	18022274	18022280	463	-	+	305148	Crispld1	100	attgtg
chr1	18050154	18050160	547	-	+	333028	Crispld1	100	attgtg
chr8	122572174	122572180	320	-	+	55836	Crispld2	100	attgtg
chr9	50560813	50560819	0	+	+	-49	Cryab	100	cacaat
chr9	50561377	50561383	473	+	+	515	Cryab	100	cacaat
chr9	50563953	50563959	296	+	+	3090	Cryab	100	cacaat
chr10	127780671	127780677	378	-	+	5783	Cs	100	attgtg
chr3	107505973	107505979	267	-	-	-57414	Csf1	100	attgtg
chr3	107517444	107517450	250	-	-	-45943	Csf1	100	attgtg
chr3	107526160	107526166	333	-	-	-37227	Csf1	100	attgtg
chr3	107545834	107545840	312	+	-	-17553	Csf1	100	cacaat
chr3	107651761	107651767	412	+	-	88374	Csf1	100	cacaat
chr9	57485600	57485606	420	-	-	-7860	Csk	100	attgtg
chr11	120851525	120851531	0	-	-	-846	Csnk1d	100	attgtg
chr18	53930417	53930423	330	-	+	-91350	Csnk1g3	100	attgtg
chr18	54001276	54001282	299	+	+	-20491	Csnk1g3	100	cacaat
chr9	56713505	56713511	0	+	+	595	Cspg4	100	cacaat
chr9	56713852	56713858	0	+	+	942	Cspg4	100	cacaat
chr9	56713861	56713867	0	+	+	951	Cspg4	100	cacaat
chr9	56728808	56728814	272	+	+	15897	Cspg4	100	cacaat
chr10	77888559	77888565	0	+	+	145	Cstb	100	cacaat
chr7	140207872	140207878	0	-	-	699	Ctbp2	100	attgtg
chr7	140179646	140179652	492	+	-	-136391	Ctbp2	100	cacaat
chr7	140291182	140291188	444	+	-	-24855	Ctbp2	100	cacaat
chr7	140335602	140335608	379	+	-	19565	Ctbp2	100	cacaat
chr7	140347275	140347281	478	+	-	31238	Ctbp2	100	cacaat
chr7	140378811	140378817	347	-	-	62774	Ctbp2	100	attgtg
chr7	140381767	140381773	624	-	-	65730	Ctbp2	100	attgtg
chr7	140381796	140381802	624	-	-	65759	Ctbp2	100	attgtg
chr7	140387386	140387392	428	-	-	71349	Ctbp2	100	attgtg
chr7	140391404	140391410	564	-	-	75367	Ctbp2	100	attgtg
chr7	140504164	140504170	320	+	-	188127	Ctbp2	100	cacaat
chr7	140509724	140509730	655	-	-	193687	Ctbp2	100	attgtg
chr7	140554653	140554659	355	+	-	238616	Ctbp2	100	cacaat
chr7	140586251	140586257	489	+	-	270214	Ctbp2	100	cacaat
chr7	140591390	140591396	344	+	-	275353	Ctbp2	100	cacaat
chr7	140591396	140591402	344	+	-	275359	Ctbp2	100	cacaat
chr7	140591488	140591494	349	+	-	275451	Ctbp2	100	cacaat
chr7	140632716	140632722	499	+	-	316679	Ctbp2	100	cacaat
chr7	140633063	140633069	312	-	-	317026	Ctbp2	100	attgtg
chr7	140637687	140637693	536	+	-	321650	Ctbp2	100	cacaat
chr7	140637662	140637668	536	-	-	321625	Ctbp2	100	attgtg
chr7	140684755	140684761	315	+	-	368718	Ctbp2	100	cacaat
chr7	140698449	140698455	309	-	-	382412	Ctbp2	100	attgtg
chr7	140740550	140740556	529	+	-	424513	Ctbp2	100	cacaat
chr7	140749471	140749477	303	-	-	433434	Ctbp2	100	attgtg
chr9	118836395	118836401	0	-	+	742	Ctdspl	100	attgtg
chr9	118927639	118927645	341	+	+	91985	Ctdspl	100	cacaat
chr2	121837154	121837160	703	-	+	55417	Ctdspl2	100	attgtg
chr2	121838053	121838059	722	-	+	56316	Ctdspl2	100	attgtg
chr2	121838369	121838375	722	-	+	56632	Ctdspl2	100	attgtg
chr2	121839012	121839018	460	-	+	57275	Ctdspl2	100	attgtg
chr2	121839281	121839287	433	-	+	57544	Ctdspl2	100	attgtg
chr13	61038195	61038201	0	+	-	209	Ctla2a	100	cacaat
chr13	61030539	61030545	582	+	-	-7447	Ctla2a	100	cacaat
chr13	61030762	61030768	582	+	-	-7224	Ctla2a	100	cacaat
chr13	61031042	61031048	582	+	-	-6944	Ctla2a	100	cacaat
chr9	120722592	120722598	353	+	+	-115742	Ctnnb1	100	cacaat
chr9	120766321	120766327	358	-	+	-72013	Ctnnb1	100	attgtg
chr9	120779208	120779214	381	-	+	-59126	Ctnnb1	100	attgtg
chr9	120947320	120947326	532	+	+	108986	Ctnnb1	100	cacaat
chr9	121041778	121041784	394	+	+	203444	Ctnnb1	100	cacaat
chr9	121094521	121094527	312	+	+	256187	Ctnnb1	100	cacaat
chr9	121098210	121098216	388	-	+	259876	Ctnnb1	100	attgtg
chr2	84442946	84442952	506	+	-	-47976	Ctnnd1	100	cacaat
chr2	84478862	84478868	408	+	-	-12060	Ctnnd1	100	cacaat
chr2	84488038	84488044	349	+	-	-2884	Ctnnd1	100	cacaat
chr2	164658998	164659004	0	-	+	626	Ctsa	100	attgtg
chr2	164654068	164654074	272	+	+	-4305	Ctsa	100	cacaat
chr14	63742242	63742248	0	-	+	941	Ctsb	100	attgtg
chr14	63721005	63721011	326	-	+	-20297	Ctsb	100	attgtg
chr7	95425961	95425967	0	+	+	-633	Ctsc	100	cacaat
chr7	95334909	95334915	466	-	+	-91686	Ctsc	100	attgtg
chr1	133534547	133534553	0	-	+	-335	Ctse	100	attgtg
chr3	95302961	95302967	0	-	+	-246	Ctsk	100	attgtg
chr3	95303054	95303060	0	-	+	-153	Ctsk	100	attgtg
chr3	95330377	95330383	0	+	+	-330	Ctss	100	cacaat
chr3	95330713	95330719	0	-	+	6	Ctss	100	attgtg
chr2	174264680	174264686	0	-	-	140	Ctsz	100	attgtg
chr2	174172942	174172948	451	-	-	-91598	Ctsz	100	attgtg
chr2	174173601	174173607	328	-	-	-90939	Ctsz	100	attgtg
chr2	174198313	174198319	503	+	-	-66227	Ctsz	100	cacaat
chr2	174198606	174198612	503	+	-	-65934	Ctsz	100	cacaat
chr2	174197905	174197911	503	-	-	-66635	Ctsz	100	attgtg
chr2	174198331	174198337	503	-	-	-66209	Ctsz	100	attgtg
chr2	174198390	174198396	503	-	-	-66150	Ctsz	100	attgtg
chr2	174198738	174198744	503	-	-	-65802	Ctsz	100	attgtg
chr2	174198850	174198856	503	-	-	-65690	Ctsz	100	attgtg
chr2	174198880	174198886	503	-	-	-65660	Ctsz	100	attgtg
chr2	174199629	174199635	418	-	-	-64911	Ctsz	100	attgtg
chr2	174199935	174199941	418	-	-	-64605	Ctsz	100	attgtg
chr2	174201326	174201332	476	-	-	-63214	Ctsz	100	attgtg
chr2	174256131	174256137	537	+	-	-8409	Ctsz	100	cacaat
chr17	46787983	46787989	0	+	+	698	Cul7	100	cacaat
chr17	27087217	27087223	472	+	-	10794	Cuta	100	cacaat
chr13	56398221	56398227	0	-	-	555	Cxcl14	100	attgtg
chr13	56359310	56359316	686	+	-	-38602	Cxcl14	100	cacaat
chr13	56359506	56359512	686	+	-	-38406	Cxcl14	100	cacaat
chr13	56406524	56406530	471	-	-	8612	Cxcl14	100	attgtg
chr13	56421150	56421156	715	+	-	23238	Cxcl14	100	cacaat
chr13	56434255	56434261	426	-	-	36343	Cxcl14	100	attgtg
chr1	92099903	92099909	0	+	+	-651	Cxcr7	100	cacaat
chr1	92118913	92118919	393	+	+	18358	Cxcr7	100	cacaat
chr1	92122847	92122853	244	-	+	22292	Cxcr7	100	attgtg
chr1	92138335	92138341	407	+	+	37780	Cxcr7	100	cacaat
chr1	92187727	92187733	256	+	+	87172	Cxcr7	100	cacaat
chr1	92194471	92194477	303	+	+	93916	Cxcr7	100	cacaat
chr1	92217531	92217537	461	-	+	116976	Cxcr7	100	attgtg
chr1	92371857	92371863	256	-	+	271302	Cxcr7	100	attgtg
chr9	86917496	86917502	0	-	+	633	Cyb5r4	100	attgtg
chr9	86991234	86991240	396	+	+	74370	Cyb5r4	100	cacaat
chr9	86991532	86991538	531	+	+	74668	Cyb5r4	100	cacaat
chr8	124957571	124957577	0	+	-	731	Cyba	100	cacaat
chr19	10651189	10651195	0	+	+	-754	Cybasc3	100	cacaat
chr19	10652935	10652941	0	-	+	992	Cybasc3	100	attgtg
chr5	4105719	4105725	0	+	-	973	Cyp51	100	cacaat
chr5	4105293	4105299	0	-	-	547	Cyp51	100	attgtg
chr5	4113057	4113063	424	-	-	8311	Cyp51	100	attgtg
chr5	4114979	4114985	551	-	-	10233	Cyp51	100	attgtg
chr5	4156907	4156913	426	+	-	52161	Cyp51	100	cacaat
chr5	4184217	4184223	466	-	-	79471	Cyp51	100	attgtg
chr3	145312754	145312760	388	-	-	-195	Cyr61	100	attgtg
chr3	145313924	145313930	0	-	-	975	Cyr61	100	attgtg
chr12	25366849	25366855	0	-	-	171	Cys1	100	attgtg
chr12	25375176	25375182	256	+	-	8498	Cys1	100	cacaat
chr3	116803987	116803993	349	-	-	-259807	D3Bwg0562e	100	attgtg
chr3	116947243	116947249	306	+	-	-116551	D3Bwg0562e	100	cacaat
chr3	116986127	116986133	389	+	-	-77667	D3Bwg0562e	100	cacaat
chr3	117022102	117022108	625	+	-	-41692	D3Bwg0562e	100	cacaat
chr3	117022207	117022213	625	+	-	-41587	D3Bwg0562e	100	cacaat
chr3	117106865	117106871	309	-	-	43071	D3Bwg0562e	100	attgtg
chr3	117141535	117141541	468	-	-	77741	D3Bwg0562e	100	attgtg
chr3	117156857	117156863	353	-	-	93063	D3Bwg0562e	100	attgtg
chr3	117188050	117188056	401	+	-	124256	D3Bwg0562e	100	cacaat
chr3	117213865	117213871	728	+	-	150071	D3Bwg0562e	100	cacaat
chr3	117212831	117212837	728	-	-	149037	D3Bwg0562e	100	attgtg
chr3	117214242	117214248	728	-	-	150448	D3Bwg0562e	100	attgtg
chr3	117214982	117214988	728	-	-	151188	D3Bwg0562e	100	attgtg
chr3	117215648	117215654	728	-	-	151854	D3Bwg0562e	100	attgtg
chr3	117216053	117216059	728	-	-	152259	D3Bwg0562e	100	attgtg
chr3	117216630	117216636	728	-	-	152836	D3Bwg0562e	100	attgtg
chr3	117217088	117217094	728	-	-	153294	D3Bwg0562e	100	attgtg
chr3	117217648	117217654	728	-	-	153854	D3Bwg0562e	100	attgtg
chr3	117266965	117266971	374	+	-	203171	D3Bwg0562e	100	cacaat
chr4	80555830	80555836	0	+	+	-719	D4Bwg0951e	100	cacaat
chr4	80556576	80556582	388	+	+	27	D4Bwg0951e	100	cacaat
chr4	80509023	80509029	353	+	+	-47527	D4Bwg0951e	100	cacaat
chr4	80683734	80683740	285	+	+	127184	D4Bwg0951e	100	cacaat
chr4	80732801	80732807	256	+	+	176251	D4Bwg0951e	100	cacaat
chr4	80832525	80832531	476	+	+	275975	D4Bwg0951e	100	cacaat
chr4	80832569	80832575	476	+	+	276019	D4Bwg0951e	100	cacaat
chr4	80834732	80834738	363	-	+	278182	D4Bwg0951e	100	attgtg
chr4	80835397	80835403	514	-	+	278847	D4Bwg0951e	100	attgtg
chr4	80864345	80864351	443	-	+	307795	D4Bwg0951e	100	attgtg
chr5	36962741	36962747	0	-	-	362	D5Ertd579e	100	attgtg
chr5	36944180	36944186	339	+	-	-143083	D5Ertd579e	100	cacaat
chr5	37100842	37100848	303	-	-	13579	D5Ertd579e	100	attgtg
chr17	49704419	49704425	0	-	-	757	Daam2	100	attgtg
chr17	49704642	49704648	0	-	-	980	Daam2	100	attgtg
chr17	49613773	49613779	475	+	-	-89889	Daam2	100	cacaat
chr17	49708236	49708242	443	+	-	4574	Daam2	100	cacaat
chr17	49708250	49708256	443	-	-	4588	Daam2	100	attgtg
chr17	49721933	49721939	398	+	-	18271	Daam2	100	cacaat
chr17	49750060	49750066	498	-	-	46398	Daam2	100	attgtg
chr15	6156669	6156675	250	-	+	-93119	Dab2	100	attgtg
chr15	6192359	6192365	479	-	+	-57429	Dab2	100	attgtg
chr15	6272511	6272517	460	+	+	22723	Dab2	100	cacaat
chr15	6276396	6276402	256	+	+	26608	Dab2	100	cacaat
chr15	6306960	6306966	344	+	+	57172	Dab2	100	cacaat
chr15	6335505	6335511	323	-	+	85717	Dab2	100	attgtg
chr12	72350434	72350440	377	-	+	-60437	Dact1	100	attgtg
chr12	72370405	72370411	569	+	+	-40466	Dact1	100	cacaat
chr12	72381059	72381065	483	-	+	-29812	Dact1	100	attgtg
chr12	72384583	72384589	267	-	+	-26288	Dact1	100	attgtg
chr12	72397575	72397581	379	-	+	-13296	Dact1	100	attgtg
chr12	72407358	72407364	514	-	+	-3513	Dact1	100	attgtg
chr12	72408696	72408702	377	+	+	-2175	Dact1	100	cacaat
chr12	72420840	72420846	375	-	+	9969	Dact1	100	attgtg
chr12	72470522	72470528	296	+	+	59651	Dact1	100	cacaat
chr12	72474806	72474812	503	+	+	63935	Dact1	100	cacaat
chr12	72506671	72506677	267	-	+	95800	Dact1	100	attgtg
chr12	72531626	72531632	410	-	+	120755	Dact1	100	attgtg
chr12	72532235	72532241	347	+	+	121364	Dact1	100	cacaat
chr12	72561584	72561590	538	-	+	150713	Dact1	100	attgtg
chr12	72569387	72569393	256	+	+	158516	Dact1	100	cacaat
chr12	72582555	72582561	477	-	+	171684	Dact1	100	attgtg
chr12	72584665	72584671	433	-	+	173794	Dact1	100	attgtg
chr12	72593137	72593143	244	+	+	182266	Dact1	100	cacaat
chr12	72613112	72613118	244	+	+	202241	Dact1	100	cacaat
chr12	72669409	72669415	272	+	+	258538	Dact1	100	cacaat
chr12	72725636	72725642	256	-	+	314765	Dact1	100	attgtg
chr12	72736235	72736241	470	-	+	325364	Dact1	100	attgtg
chr12	72736325	72736331	303	-	+	325454	Dact1	100	attgtg
chr7	17460424	17460430	276	-	+	-241	Dact3	100	attgtg
chr5	8423545	8423551	0	-	-	865	Dbf4	100	attgtg
chr2	164314979	164314985	315	+	+	3373	Dbndd2	100	cacaat
chr3	55046071	55046077	0	+	+	-376	Dclk1	100	cacaat
chr3	55045839	55045845	0	-	+	-608	Dclk1	100	attgtg
chr3	55047068	55047074	389	-	+	621	Dclk1	100	attgtg
chr3	55040474	55040480	276	-	+	-5974	Dclk1	100	attgtg
chr3	55143860	55143866	386	-	+	97412	Dclk1	100	attgtg
chr3	55193590	55193596	475	+	+	147142	Dclk1	100	cacaat
chr3	55250461	55250467	296	-	+	204013	Dclk1	100	attgtg
chr3	55272651	55272657	449	-	+	226203	Dclk1	100	attgtg
chr3	55274722	55274728	434	+	+	228274	Dclk1	100	cacaat
chr3	55277351	55277357	292	-	+	230903	Dclk1	100	attgtg
chr3	55300534	55300540	610	+	+	254086	Dclk1	100	cacaat
chr3	55326346	55326352	453	-	+	279898	Dclk1	100	attgtg
chr3	55331201	55331207	543	+	+	284753	Dclk1	100	cacaat
chr4	41665772	41665778	292	+	-	-4430	Dctn3	100	cacaat
chr4	41666340	41666346	502	+	-	-3862	Dctn3	100	cacaat
chr4	41666481	41666487	335	-	-	-3721	Dctn3	100	attgtg
chr3	145341304	145341310	362	-	+	-80335	Ddah1	100	attgtg
chr3	145354647	145354653	472	-	+	-66992	Ddah1	100	attgtg
chr3	145450147	145450153	420	-	+	28508	Ddah1	100	attgtg
chr3	145450203	145450209	420	-	+	28564	Ddah1	100	attgtg
chr3	145469627	145469633	545	-	+	47988	Ddah1	100	attgtg
chr3	145479195	145479201	357	-	+	57556	Ddah1	100	attgtg
chr3	145488290	145488296	423	-	+	66651	Ddah1	100	attgtg
chr3	145488663	145488669	579	+	+	67024	Ddah1	100	cacaat
chr3	145490870	145490876	415	+	+	69231	Ddah1	100	cacaat
chr3	145542178	145542184	638	-	+	120539	Ddah1	100	attgtg
chr3	145555650	145555656	262	+	+	134011	Ddah1	100	cacaat
chr3	145563224	145563230	289	+	+	141585	Ddah1	100	cacaat
chr3	145568619	145568625	262	-	+	146980	Ddah1	100	attgtg
chr2	91075335	91075341	0	+	-	-153	Ddb2	100	cacaat
chr2	91074636	91074642	0	-	-	-852	Ddb2	100	attgtg
chr2	91075339	91075345	0	-	-	-149	Ddb2	100	attgtg
chr8	26863785	26863791	0	+	-	-967	Ddhd2	100	cacaat
chr8	26863953	26863959	0	+	-	-799	Ddhd2	100	cacaat
chr8	26863962	26863968	0	+	-	-790	Ddhd2	100	cacaat
chr8	26869568	26869574	475	+	-	4500	Ddhd2	100	cacaat
chr8	26870586	26870592	611	-	-	5518	Ddhd2	100	attgtg
chr10	59428190	59428196	285	+	-	13672	Ddit4	100	cacaat
chr10	59437024	59437030	498	+	-	22506	Ddit4	100	cacaat
chr10	62108980	62108986	0	+	-	-970	Ddx50	100	cacaat
chr10	62109488	62109494	0	+	-	-462	Ddx50	100	cacaat
chr10	62110286	62110292	0	-	-	336	Ddx50	100	attgtg
chr10	62088725	62088731	368	+	-	-25241	Ddx50	100	cacaat
chr1	138312818	138312824	0	-	+	971	Ddx59	100	attgtg
chr1	184128044	184128050	504	+	-	-84891	Degs1	100	cacaat
chr6	137702732	137702738	0	+	+	-330	Dera	100	cacaat
chr6	137703124	137703130	0	+	+	62	Dera	100	cacaat
chr6	137765727	137765733	590	+	+	62664	Dera	100	cacaat
chr6	137772374	137772380	491	-	+	69311	Dera	100	attgtg
chr6	137779140	137779146	650	-	+	76077	Dera	100	attgtg
chr6	137788177	137788183	513	-	+	85114	Dera	100	attgtg
chr6	137803071	137803077	341	+	+	100008	Dera	100	cacaat
chr6	137825143	137825149	436	-	+	122080	Dera	100	attgtg
chr6	137895131	137895137	439	+	+	192068	Dera	100	cacaat
chr6	137919503	137919509	523	+	+	216440	Dera	100	cacaat
chr1	89749639	89749645	0	-	+	-222	Dgkd	100	attgtg
chr2	91805449	91805455	0	-	-	-295	Dgkz	100	attgtg
chr2	91773935	91773941	505	+	-	-42086	Dgkz	100	cacaat
chr2	91800148	91800154	299	-	-	-15873	Dgkz	100	attgtg
chr2	91867119	91867125	529	-	-	51098	Dgkz	100	attgtg
chr7	151008516	151008522	0	-	+	-533	Dhcr7	100	attgtg
chr14	56356402	56356408	312	+	-	-8125	Dhrs1	100	cacaat
chr11	60644146	60644152	0	-	+	14	Dhrs7b	100	attgtg
chr17	80690434	80690440	0	+	-	618	Dhx57	100	cacaat
chr17	80637947	80637953	299	-	-	-51869	Dhx57	100	attgtg
chr9	50470911	50470917	426	+	-	-76711	Dixdc1	100	cacaat
chr9	50501012	50501018	488	+	-	-46610	Dixdc1	100	cacaat
chr9	50505086	50505092	309	+	-	-42536	Dixdc1	100	cacaat
chr14	62232652	62232658	401	+	-	-68510	Dleu2	100	cacaat
chr14	62300062	62300068	309	+	-	-1100	Dleu2	100	cacaat
chr14	62300062	62300068	309	+	-	-1100	Dleu2	100	cacaat
chr14	62317460	62317466	470	-	-	16298	Dleu2	100	attgtg
chr12	110691180	110691186	0	+	+	122	Dlk1	100	cacaat
chr12	110311790	110311796	276	+	+	-379269	Dlk1	100	cacaat
chr12	110345334	110345340	315	-	+	-345725	Dlk1	100	attgtg
chr12	110351617	110351623	272	-	+	-339442	Dlk1	100	attgtg
chr12	110469647	110469653	624	+	+	-221412	Dlk1	100	cacaat
chr12	110514171	110514177	685	+	+	-176888	Dlk1	100	cacaat
chr12	110515196	110515202	685	+	+	-175863	Dlk1	100	cacaat
chr12	110515630	110515636	685	+	+	-175429	Dlk1	100	cacaat
chr12	110533203	110533209	303	-	+	-157856	Dlk1	100	attgtg
chr12	110596120	110596126	272	+	+	-94939	Dlk1	100	cacaat
chr12	110661515	110661521	312	+	+	-29544	Dlk1	100	cacaat
chr5	104631891	104631897	0	+	+	260	Dmp1	100	cacaat
chr5	104630657	104630663	0	-	+	-974	Dmp1	100	attgtg
chr5	104630665	104630671	0	-	+	-966	Dmp1	100	attgtg
chr5	104632200	104632206	0	-	+	569	Dmp1	100	attgtg
chr5	104635190	104635196	281	+	+	3558	Dmp1	100	cacaat
chr5	104691127	104691133	315	-	+	59495	Dmp1	100	attgtg
chr5	104717118	104717124	381	-	+	85486	Dmp1	100	attgtg
chr19	43964750	43964756	395	+	-	-22132	Dnmbp	100	cacaat
chr1	166458982	166458988	447	-	+	-267881	Dpt	100	attgtg
chr1	166459195	166459201	447	-	+	-267668	Dpt	100	attgtg
chr1	166685896	166685902	399	+	+	-40967	Dpt	100	cacaat
chr18	43598764	43598770	0	+	-	824	Dpysl3	100	cacaat
chr18	43598543	43598549	0	-	-	603	Dpysl3	100	attgtg
chr18	43521786	43521792	303	+	-	-76154	Dpysl3	100	cacaat
chr18	43536376	43536382	400	-	-	-61564	Dpysl3	100	attgtg
chr18	43551937	43551943	303	+	-	-46003	Dpysl3	100	cacaat
chr18	43596028	43596034	495	-	-	-1912	Dpysl3	100	attgtg
chr18	43632535	43632541	571	+	-	34595	Dpysl3	100	cacaat
chr18	43634701	43634707	472	-	-	36761	Dpysl3	100	attgtg
chr2	143740513	143740519	0	+	+	-542	Dstn	100	cacaat
chr19	12577161	12577167	0	+	-	675	Dtx4	100	cacaat
chr19	12543515	12543521	363	-	-	-32971	Dtx4	100	attgtg
chr19	12613038	12613044	303	-	-	36552	Dtx4	100	attgtg
chr1	95698176	95698182	0	+	-	-335	Dtymk	100	cacaat
chr1	95699067	95699073	0	-	-	556	Dtymk	100	attgtg
chr17	26621874	26621880	250	+	-	-23590	Dusp1	100	cacaat
chr17	26651225	26651231	250	+	-	5761	Dusp1	100	cacaat
chr17	26661940	26661946	250	+	-	16476	Dusp1	100	cacaat
chr10	98728431	98728437	514	-	+	2566	Dusp6	100	attgtg
chr10	98729804	98729810	529	-	+	3939	Dusp6	100	attgtg
chr10	98737544	98737550	409	+	+	11679	Dusp6	100	cacaat
chr10	98781644	98781650	369	+	+	55779	Dusp6	100	cacaat
chr10	98794741	98794747	384	-	+	68876	Dusp6	100	attgtg
chr10	98822449	98822455	463	-	+	96584	Dusp6	100	attgtg
chr10	98859440	98859446	453	-	+	133575	Dusp6	100	attgtg
chr9	114558624	114558630	328	+	+	-39284	Dync1li1	100	cacaat
chr11	87799365	87799371	0	+	-	-722	Dynll2	100	cacaat
chr11	87771222	87771228	256	+	-	-29813	Dynll2	100	cacaat
chr11	87779642	87779648	250	-	-	-21393	Dynll2	100	attgtg
chrX	7770840	7770846	0	+	-	202	Ebp	100	cacaat
chr4	137476196	137476202	399	-	+	58044	Ece1	100	attgtg
chr4	137519152	137519158	514	+	+	101000	Ece1	100	cacaat
chr4	137521075	137521081	418	-	+	102923	Ece1	100	attgtg
chr4	107832364	107832370	583	-	+	-5678	Echdc2	100	attgtg
chr3	27051850	27051856	0	+	-	-933	Ect2	100	cacaat
chr3	26946638	26946644	736	+	-	-106162	Ect2	100	cacaat
chr3	26994121	26994127	603	+	-	-58679	Ect2	100	cacaat
chr3	26994675	26994681	603	+	-	-58125	Ect2	100	cacaat
chr3	27043781	27043787	303	+	-	-9019	Ect2	100	cacaat
chr6	108793848	108793854	244	-	+	15213	Edem1	100	attgtg
chr6	108830474	108830480	328	-	+	51839	Edem1	100	attgtg
chr13	88629630	88629636	603	+	+	-331447	Edil3	100	cacaat
chr13	88630882	88630888	603	+	+	-330195	Edil3	100	cacaat
chr13	88630904	88630910	603	+	+	-330173	Edil3	100	cacaat
chr13	88644322	88644328	541	+	+	-316755	Edil3	100	cacaat
chr13	88648967	88648973	735	+	+	-312110	Edil3	100	cacaat
chr13	88650210	88650216	735	-	+	-310867	Edil3	100	attgtg
chr13	88650501	88650507	671	-	+	-310576	Edil3	100	attgtg
chr13	88650920	88650926	671	-	+	-310157	Edil3	100	attgtg
chr13	88700081	88700087	423	-	+	-260996	Edil3	100	attgtg
chr13	88750165	88750171	516	-	+	-210912	Edil3	100	attgtg
chr13	88790801	88790807	426	-	+	-170276	Edil3	100	attgtg
chr13	88830950	88830956	485	+	+	-130127	Edil3	100	cacaat
chr13	88831694	88831700	485	+	+	-129383	Edil3	100	cacaat
chr13	88831891	88831897	371	-	+	-129186	Edil3	100	attgtg
chr13	88964166	88964172	568	-	+	3089	Edil3	100	attgtg
chr13	88975268	88975274	303	-	+	14191	Edil3	100	attgtg
chr13	89000330	89000336	262	-	+	39253	Edil3	100	attgtg
chr13	89034292	89034298	250	-	+	73215	Edil3	100	attgtg
chr13	89204203	89204209	299	+	+	243126	Edil3	100	cacaat
chr13	89261927	89261933	299	+	+	300850	Edil3	100	cacaat
chr13	89265602	89265608	353	-	+	304525	Edil3	100	attgtg
chr13	89280131	89280137	281	-	+	319054	Edil3	100	attgtg
chr13	89366930	89366936	292	+	+	405853	Edil3	100	cacaat
chr13	89511264	89511270	463	+	+	550187	Edil3	100	cacaat
chr13	89519983	89519989	351	-	+	558906	Edil3	100	attgtg
chr13	89634206	89634212	399	+	+	673129	Edil3	100	cacaat
chr13	89659160	89659166	408	+	+	698083	Edil3	100	cacaat
chr13	89671502	89671508	272	+	+	710425	Edil3	100	cacaat
chr13	89675325	89675331	306	+	+	714248	Edil3	100	cacaat
chr13	89679791	89679797	309	+	+	718714	Edil3	100	cacaat
chr14	104177476	104177482	411	-	-	-65914	Ednrb	100	attgtg
chr14	104206762	104206768	465	-	-	-36628	Ednrb	100	attgtg
chr14	104216777	104216783	262	+	-	-26613	Ednrb	100	cacaat
chr14	104264849	104264855	510	+	-	21459	Ednrb	100	cacaat
chr14	104295040	104295046	395	-	-	51650	Ednrb	100	attgtg
chr14	104295239	104295245	351	-	-	51849	Ednrb	100	attgtg
chr14	104298638	104298644	474	-	-	55248	Ednrb	100	attgtg
chr14	104313330	104313336	309	+	-	69940	Ednrb	100	cacaat
chr14	104349200	104349206	526	+	-	105810	Ednrb	100	cacaat
chr14	104430135	104430141	568	+	-	186745	Ednrb	100	cacaat
chr14	104458972	104458978	610	-	-	215582	Ednrb	100	attgtg
chr14	104462822	104462828	495	-	-	219432	Ednrb	100	attgtg
chr14	104485638	104485644	560	+	-	242248	Ednrb	100	cacaat
chr14	104519863	104519869	472	-	-	276473	Ednrb	100	attgtg
chr14	104544089	104544095	495	-	-	300699	Ednrb	100	attgtg
chr14	104552627	104552633	605	-	-	309237	Ednrb	100	attgtg
chr14	104590216	104590222	732	-	-	346826	Ednrb	100	attgtg
chr14	104642781	104642787	510	+	-	399391	Ednrb	100	cacaat
chr14	104679947	104679953	636	+	-	436557	Ednrb	100	cacaat
chr14	104695686	104695692	638	+	-	452296	Ednrb	100	cacaat
chr14	104695650	104695656	638	-	-	452260	Ednrb	100	attgtg
chr14	104697566	104697572	725	-	-	454176	Ednrb	100	attgtg
chr14	104697766	104697772	383	-	-	454376	Ednrb	100	attgtg
chr14	104719224	104719230	344	+	-	475834	Ednrb	100	cacaat
chr14	104742250	104742256	522	-	-	498860	Ednrb	100	attgtg
chr14	104742328	104742334	375	-	-	498938	Ednrb	100	attgtg
chr14	104776350	104776356	328	-	-	532960	Ednrb	100	attgtg
chr14	104815697	104815703	681	-	-	572307	Ednrb	100	attgtg
chr14	104844224	104844230	250	-	-	600834	Ednrb	100	attgtg
chr14	104858988	104858994	489	-	-	615598	Ednrb	100	attgtg
chr2	180891224	180891230	0	+	-	-495	Eef1a2	100	cacaat
chr2	180891926	180891932	0	+	-	207	Eef1a2	100	cacaat
chr4	141431479	141431485	0	+	-	644	Efhd2	100	cacaat
chrX	96330858	96330864	0	+	+	-610	Efnb1	100	cacaat
chrX	96380694	96380700	548	+	+	49225	Efnb1	100	cacaat
chrX	96380852	96380858	437	-	+	49383	Efnb1	100	attgtg
chrX	96394791	96394797	499	+	+	63322	Efnb1	100	cacaat
chrX	96405662	96405668	267	-	+	74193	Efnb1	100	attgtg
chrX	96430910	96430916	339	+	+	99441	Efnb1	100	cacaat
chrX	96444461	96444467	426	-	+	112992	Efnb1	100	attgtg
chrX	96467822	96467828	306	-	+	136353	Efnb1	100	attgtg
chrX	96585454	96585460	539	+	+	253985	Efnb1	100	cacaat
chrX	163014305	163014311	369	-	-	-9347	Egfl6	100	attgtg
chr2	26434700	26434706	0	+	+	-833	Egfl7	100	cacaat
chr2	26428635	26428641	372	-	+	-6899	Egfl7	100	attgtg
chr2	26458017	26458023	326	+	+	22483	Egfl7	100	cacaat
chr8	127474091	127474097	0	-	-	937	Egln1	100	attgtg
chr8	127477162	127477168	312	-	-	4008	Egln1	100	attgtg
chr8	127480535	127480541	496	+	-	7381	Egln1	100	cacaat
chr8	127480611	127480617	496	+	-	7457	Egln1	100	cacaat
chr14	70476595	70476601	587	-	+	-656	Egr3	100	attgtg
chr14	70476611	70476617	587	-	+	-640	Egr3	100	attgtg
chr14	70481593	70481599	556	-	+	4341	Egr3	100	attgtg
chr14	70482174	70482180	669	-	+	4922	Egr3	100	attgtg
chr14	70482337	70482343	669	-	+	5085	Egr3	100	attgtg
chr11	21907730	21907736	593	+	-	-334565	Ehbp1	100	cacaat
chr11	21908093	21908099	596	+	-	-334202	Ehbp1	100	cacaat
chr11	21914023	21914029	315	+	-	-328272	Ehbp1	100	cacaat
chr11	21915253	21915259	457	-	-	-327042	Ehbp1	100	attgtg
chr11	21917782	21917788	711	+	-	-324513	Ehbp1	100	cacaat
chr11	21934870	21934876	728	-	-	-307425	Ehbp1	100	attgtg
chr11	21941864	21941870	281	+	-	-300431	Ehbp1	100	cacaat
chr11	21973332	21973338	661	+	-	-268963	Ehbp1	100	cacaat
chr11	21981585	21981591	717	+	-	-260710	Ehbp1	100	cacaat
chr11	21981237	21981243	717	-	-	-261058	Ehbp1	100	attgtg
chr11	21997140	21997146	493	-	-	-245155	Ehbp1	100	attgtg
chr11	22012728	22012734	474	+	-	-229567	Ehbp1	100	cacaat
chr11	22025391	22025397	478	-	-	-216904	Ehbp1	100	attgtg
chr11	22041392	22041398	250	-	-	-200903	Ehbp1	100	attgtg
chr11	22103148	22103154	403	-	-	-139147	Ehbp1	100	attgtg
chr11	22106623	22106629	652	+	-	-135672	Ehbp1	100	cacaat
chr11	22200311	22200317	578	+	-	-41984	Ehbp1	100	cacaat
chr11	22248803	22248809	289	+	-	6508	Ehbp1	100	cacaat
chr19	6274510	6274516	0	-	+	540	Ehd1	100	attgtg
chr19	6275262	6275268	337	+	+	1291	Ehd1	100	cacaat
chr7	16552271	16552277	0	-	-	-645	Ehd2	100	attgtg
chr7	16556101	16556107	535	+	-	3185	Ehd2	100	cacaat
chr17	74154399	74154405	0	+	+	219	Ehd3	100	cacaat
chr17	74154578	74154584	427	+	+	398	Ehd3	100	cacaat
chr2	119981091	119981097	0	-	-	749	Ehd4	100	attgtg
chr2	125497983	125497989	0	+	+	-879	Eid1	100	cacaat
chr2	125498284	125498290	0	+	+	-578	Eid1	100	cacaat
chr2	125499555	125499561	0	-	+	693	Eid1	100	attgtg
chr2	125499751	125499757	0	-	+	889	Eid1	100	attgtg
chr2	125493020	125493026	434	+	+	-5843	Eid1	100	cacaat
chr2	125511611	125511617	292	+	+	12748	Eid1	100	cacaat
chr2	125555182	125555188	528	+	+	56319	Eid1	100	cacaat
chr18	46866181	46866187	309	+	+	108823	Eif1a	100	cacaat
chr2	121855076	121855082	0	-	+	795	Eif3j	100	attgtg
chr2	121877866	121877872	513	+	+	23584	Eif3j	100	cacaat
chr2	121878745	121878751	569	-	+	24463	Eif3j	100	attgtg
chr2	121879731	121879737	357	+	+	25449	Eif3j	100	cacaat
chr2	121881898	121881904	540	-	+	27616	Eif3j	100	attgtg
chr15	101903535	101903541	0	-	+	-668	Eif4b	100	attgtg
chr15	101903973	101903979	0	-	+	-230	Eif4b	100	attgtg
chr3	138176074	138176080	267	+	+	-13081	Eif4e	100	cacaat
chr3	138193219	138193225	256	-	+	4064	Eif4e	100	attgtg
chr3	138219213	138219219	678	-	+	30058	Eif4e	100	attgtg
chr3	138243485	138243491	625	+	+	54330	Eif4e	100	cacaat
chr3	138265035	138265041	525	-	+	75880	Eif4e	100	attgtg
chr3	138363064	138363070	244	+	+	173909	Eif4e	100	cacaat
chr10	60894710	60894716	353	-	-	-20707	Eif4ebp2	100	attgtg
chr8	4325377	4325383	0	+	-	277	Elavl1	100	cacaat
chr8	4285366	4285372	560	+	-	-39734	Elavl1	100	cacaat
chr8	4305356	4305362	281	-	-	-19744	Elavl1	100	attgtg
chr13	75863657	75863663	320	+	+	18725	Ell2	100	cacaat
chr13	75871318	75871324	320	-	+	26386	Ell2	100	attgtg
chr13	75903366	75903372	534	-	+	58434	Ell2	100	attgtg
chr13	75909263	75909269	639	-	+	64331	Ell2	100	attgtg
chr13	20094395	20094401	296	+	+	-88093	Elmo1	100	cacaat
chr13	20140351	20140357	396	+	+	-42137	Elmo1	100	cacaat
chr13	20156366	20156372	309	+	+	-26122	Elmo1	100	cacaat
chr13	20190148	20190154	390	+	+	7660	Elmo1	100	cacaat
chr13	20207670	20207676	330	+	+	25182	Elmo1	100	cacaat
chr13	20237160	20237166	315	+	+	54672	Elmo1	100	cacaat
chr13	20446492	20446498	409	-	+	264004	Elmo1	100	attgtg
chr13	20458624	20458630	244	+	+	276136	Elmo1	100	cacaat
chr13	20586566	20586572	437	+	+	404078	Elmo1	100	cacaat
chr13	20646601	20646607	357	+	+	464113	Elmo1	100	cacaat
chr13	20723530	20723536	407	+	+	541042	Elmo1	100	cacaat
chr13	20725423	20725429	306	-	+	542935	Elmo1	100	attgtg
chr13	20749231	20749237	717	+	+	566743	Elmo1	100	cacaat
chr13	20796530	20796536	707	+	+	614042	Elmo1	100	cacaat
chr13	20796542	20796548	707	-	+	614054	Elmo1	100	attgtg
chr13	20840869	20840875	603	+	+	658381	Elmo1	100	cacaat
chr5	135222968	135222974	0	-	-	-143	Eln	100	attgtg
chr5	135273963	135273969	396	+	-	50852	Eln	100	cacaat
chr5	135275816	135275822	256	-	-	52705	Eln	100	attgtg
[truncated: 6,623 more rows]

## Sheet: 2. GW SOX9 COL2C2 motif
Table S6B The complete set of genome-wide predicted SOX9 DNA binding motif (COL2C2) for all differentially expressed genes.
Chromosome	Motif start position	endPosition	DNA conservation score	Motif DNA strand	Gene strand	Motif distance to TSS (bp)	Gene	DNA binding similarity score	Matched sequence
chr11	84246013	84246019	244	+	-	-81011	Aatf	100	attcat
chr11	84278214	84278220	692	-	-	-48810	Aatf	100	atgaat
chr11	84293330	84293336	554	+	-	-33694	Aatf	100	attcat
chr11	84296503	84296509	566	-	-	-30521	Aatf	100	atgaat
chr11	84298041	84298047	250	-	-	-28983	Aatf	100	atgaat
chr11	84309913	84309919	658	+	-	-17111	Aatf	100	attcat
chr11	84310337	84310343	441	+	-	-16687	Aatf	100	attcat
chr11	84310807	84310813	267	-	-	-16217	Aatf	100	atgaat
chr11	84330223	84330229	285	-	-	3199	Aatf	100	atgaat
chr11	84330966	84330972	492	+	-	3942	Aatf	100	attcat
chr11	84331025	84331031	492	-	-	4001	Aatf	100	atgaat
chr4	53044291	53044297	244	-	-	-128476	Abca1	100	atgaat
chr4	53046509	53046515	420	-	-	-126258	Abca1	100	atgaat
chr4	53054157	53054163	250	+	-	-118610	Abca1	100	attcat
chr4	53059548	53059554	428	+	-	-113219	Abca1	100	attcat
chr4	53059436	53059442	428	-	-	-113331	Abca1	100	atgaat
chr11	110028852	110028858	0	+	-	-658	Abca9	100	attcat
chr11	110030458	110030464	0	-	-	948	Abca9	100	atgaat
chr6	58535388	58535394	0	+	+	872	Abcg2	100	attcat
chr6	58454158	58454164	250	-	+	-80359	Abcg2	100	atgaat
chr6	58561538	58561544	250	-	+	27021	Abcg2	100	atgaat
chr6	58627203	58627209	244	-	+	92686	Abcg2	100	atgaat
chr6	58659590	58659596	368	+	+	125073	Abcg2	100	attcat
chr6	58665491	58665497	339	-	+	130974	Abcg2	100	atgaat
chr6	58665913	58665919	344	-	+	131396	Abcg2	100	atgaat
chr6	58666846	58666852	366	+	+	132329	Abcg2	100	attcat
chr6	58668018	58668024	583	-	+	133501	Abcg2	100	atgaat
chr6	58685755	58685761	262	+	+	151238	Abcg2	100	attcat
chr6	58711160	58711166	480	-	+	176643	Abcg2	100	atgaat
chr6	58731782	58731788	546	-	+	197265	Abcg2	100	atgaat
chr6	58731905	58731911	546	-	+	197388	Abcg2	100	atgaat
chr6	58735712	58735718	267	+	+	201195	Abcg2	100	attcat
chr6	58780003	58780009	309	+	+	245486	Abcg2	100	attcat
chr6	58780034	58780040	309	+	+	245517	Abcg2	100	attcat
chr9	106350529	106350535	0	+	-	520	Abhd14a	100	attcat
chr9	106349097	106349103	0	-	-	-912	Abhd14a	100	atgaat
chr9	106349400	106349406	0	-	-	-609	Abhd14a	100	atgaat
chr1	60465723	60465729	0	+	+	-815	Abi2	100	attcat
chr1	60465917	60465923	0	-	+	-621	Abi2	100	atgaat
chr1	60465925	60465931	0	-	+	-613	Abi2	100	atgaat
chr1	60452994	60453000	285	-	+	-13545	Abi2	100	atgaat
chr1	60499290	60499296	299	-	+	32751	Abi2	100	atgaat
chr1	60499383	60499389	420	+	+	32844	Abi2	100	attcat
chr1	60536051	60536057	392	-	+	69512	Abi2	100	atgaat
chr1	60537905	60537911	480	-	+	71366	Abi2	100	atgaat
chr16	56477606	56477612	0	+	+	-350	Abi3bp	100	attcat
chr16	56477528	56477534	303	-	+	-428	Abi3bp	100	atgaat
chr16	56337830	56337836	292	-	+	-140127	Abi3bp	100	atgaat
chr16	56345968	56345974	438	+	+	-131989	Abi3bp	100	attcat
chr16	56491211	56491217	473	+	+	13254	Abi3bp	100	attcat
chr16	56584424	56584430	312	+	+	106467	Abi3bp	100	attcat
chr16	56689997	56690003	285	-	+	212040	Abi3bp	100	atgaat
chr1	158479562	158479568	339	-	+	-9618	Abl2	100	atgaat
chr1	158507176	158507182	384	-	+	17996	Abl2	100	atgaat
chr19	57290073	57290079	0	+	-	-449	Ablim1	100	attcat
chr19	57273975	57273981	360	+	-	-115434	Ablim1	100	attcat
chr19	57277690	57277696	303	+	-	-111719	Ablim1	100	attcat
chr19	57306975	57306981	358	+	-	-82434	Ablim1	100	attcat
chr2	103391964	103391970	426	-	+	-14503	Abtb2	100	atgaat
chr2	103410753	103410759	335	-	+	4286	Abtb2	100	atgaat
chr2	103410775	103410781	318	-	+	4308	Abtb2	100	atgaat
chr2	103421990	103421996	328	+	+	15523	Abtb2	100	attcat
chr2	103451247	103451253	464	-	+	44780	Abtb2	100	atgaat
chr2	103451549	103451555	498	+	+	45082	Abtb2	100	attcat
chr2	103465516	103465522	366	-	+	59049	Abtb2	100	atgaat
chr2	103480153	103480159	468	-	+	73686	Abtb2	100	atgaat
chr2	103516939	103516945	276	+	+	110472	Abtb2	100	attcat
chr2	103526008	103526014	335	-	+	119541	Abtb2	100	atgaat
chr11	83943939	83943945	0	+	+	766	Acaca	100	attcat
chr11	84020257	84020263	262	-	+	77083	Acaca	100	atgaat
chr11	84058486	84058492	267	-	+	115312	Acaca	100	atgaat
chr11	84100507	84100513	408	+	+	157333	Acaca	100	attcat
chr11	84100768	84100774	462	+	+	157594	Acaca	100	attcat
chr11	84105582	84105588	262	+	+	162408	Acaca	100	attcat
chr11	84115094	84115100	495	-	+	171920	Acaca	100	atgaat
chr11	84115935	84115941	529	+	+	172761	Acaca	100	attcat
chr11	84119968	84119974	536	+	+	176794	Acaca	100	attcat
chr11	84133265	84133271	506	+	+	190091	Acaca	100	attcat
chr11	84138141	84138147	595	-	+	194967	Acaca	100	atgaat
chr11	84139630	84139636	299	-	+	196456	Acaca	100	atgaat
chr11	84139844	84139850	335	-	+	196670	Acaca	100	atgaat
chr11	84145246	84145252	646	+	+	202072	Acaca	100	attcat
chr11	84162433	84162439	337	+	+	219259	Acaca	100	attcat
chr11	84163149	84163155	611	-	+	219975	Acaca	100	atgaat
chr11	84168529	84168535	669	-	+	225355	Acaca	100	atgaat
chr11	84173222	84173228	583	+	+	230048	Acaca	100	attcat
chr11	84176144	84176150	289	-	+	232970	Acaca	100	atgaat
chr11	84180893	84180899	672	+	+	237719	Acaca	100	attcat
chr11	84193660	84193666	450	-	+	250486	Acaca	100	atgaat
chr11	84204058	84204064	465	+	+	260884	Acaca	100	attcat
chr11	84210774	84210780	622	-	+	267600	Acaca	100	atgaat
chr5	115569839	115569845	0	+	-	543	Acads	100	attcat
chr9	53418812	53418818	0	+	-	325	Acat1	100	attcat
chr17	13153523	13153529	267	+	-	-90	Acat2	100	attcat
chr4	106441242	106441248	330	-	-	-36361	Acot11	100	atgaat
chr4	106488516	106488522	523	+	-	10913	Acot11	100	attcat
chr9	96709078	96709084	296	+	-	-84010	Acpl2	100	attcat
chr9	96710803	96710809	630	+	-	-82285	Acpl2	100	attcat
chr9	96766522	96766528	250	-	-	-26566	Acpl2	100	atgaat
chr1	78653618	78653624	0	+	+	-781	Acsl3	100	attcat
chr1	78703454	78703460	602	-	+	49054	Acsl3	100	atgaat
chr1	78780413	78780419	761	+	+	126013	Acsl3	100	attcat
chr1	78781057	78781063	761	+	+	126657	Acsl3	100	attcat
chrX	138824116	138824122	451	-	-	-962	Acsl4	100	atgaat
chrX	138752672	138752678	353	-	-	-72406	Acsl4	100	atgaat
chrX	138753136	138753142	428	-	-	-71942	Acsl4	100	atgaat
chrX	138782952	138782958	393	-	-	-42126	Acsl4	100	atgaat
chrX	138818375	138818381	292	+	-	-6703	Acsl4	100	attcat
chr3	32607087	32607093	0	+	+	-380	Actl6a	100	attcat
chr3	32541202	32541208	378	-	+	-66266	Actl6a	100	atgaat
chr3	32625734	32625740	581	-	+	18266	Actl6a	100	atgaat
chr11	19933537	19933543	262	+	-	-79379	Actr2	100	attcat
chr11	19963698	19963704	401	-	-	-49218	Actr2	100	atgaat
chr11	19998471	19998477	468	+	-	-14445	Actr2	100	attcat
chr11	20004759	20004765	326	-	-	-8157	Actr2	100	atgaat
chr1	127331798	127331804	315	+	-	-269	Actr3	100	attcat
chr1	126389243	126389249	372	+	-	-942824	Actr3	100	attcat
chr1	126389461	126389467	502	+	-	-942606	Actr3	100	attcat
chr1	126389528	126389534	502	-	-	-942539	Actr3	100	atgaat
chr1	126401046	126401052	389	-	-	-931021	Actr3	100	atgaat
chr1	126405782	126405788	326	-	-	-926285	Actr3	100	atgaat
chr1	126418525	126418531	386	-	-	-913542	Actr3	100	atgaat
chr1	126429938	126429944	250	-	-	-902129	Actr3	100	atgaat
chr1	126441419	126441425	489	-	-	-890648	Actr3	100	atgaat
chr1	126463007	126463013	276	+	-	-869060	Actr3	100	attcat
chr1	126463182	126463188	323	-	-	-868885	Actr3	100	atgaat
chr1	126473335	126473341	344	-	-	-858732	Actr3	100	atgaat
chr1	126477338	126477344	414	-	-	-854729	Actr3	100	atgaat
chr1	126481157	126481163	475	+	-	-850910	Actr3	100	attcat
chr1	126510650	126510656	449	-	-	-821417	Actr3	100	atgaat
chr1	126533521	126533527	262	-	-	-798546	Actr3	100	atgaat
chr1	126558606	126558612	296	-	-	-773461	Actr3	100	atgaat
chr1	126575879	126575885	250	+	-	-756188	Actr3	100	attcat
chr1	126580427	126580433	554	+	-	-751640	Actr3	100	attcat
chr1	126603024	126603030	320	+	-	-729043	Actr3	100	attcat
chr1	126619038	126619044	281	-	-	-713029	Actr3	100	atgaat
chr1	126645780	126645786	358	+	-	-686287	Actr3	100	attcat
chr1	126675493	126675499	570	-	-	-656574	Actr3	100	atgaat
chr1	126675671	126675677	570	-	-	-656396	Actr3	100	atgaat
chr1	126711304	126711310	386	-	-	-620763	Actr3	100	atgaat
chr1	126730589	126730595	262	-	-	-601478	Actr3	100	atgaat
chr1	126811106	126811112	430	+	-	-520961	Actr3	100	attcat
chr1	126811314	126811320	460	+	-	-520753	Actr3	100	attcat
chr1	126814523	126814529	468	-	-	-517544	Actr3	100	atgaat
chr1	126827282	126827288	335	-	-	-504785	Actr3	100	atgaat
chr1	126860651	126860657	306	+	-	-471416	Actr3	100	attcat
chr1	126904878	126904884	323	+	-	-427189	Actr3	100	attcat
chr1	126924665	126924671	250	-	-	-407402	Actr3	100	atgaat
chr1	126930173	126930179	480	-	-	-401894	Actr3	100	atgaat
chr1	126941778	126941784	335	+	-	-390289	Actr3	100	attcat
chr1	126999115	126999121	461	+	-	-332952	Actr3	100	attcat
chr1	127003113	127003119	285	+	-	-328954	Actr3	100	attcat
chr1	127008105	127008111	333	+	-	-323962	Actr3	100	attcat
chr1	127020805	127020811	292	+	-	-311262	Actr3	100	attcat
chr1	127059144	127059150	351	+	-	-272923	Actr3	100	attcat
chr1	127059163	127059169	351	+	-	-272904	Actr3	100	attcat
chr1	127069692	127069698	315	+	-	-262375	Actr3	100	attcat
chr1	127076110	127076116	651	+	-	-255957	Actr3	100	attcat
chr1	127077878	127077884	651	+	-	-254189	Actr3	100	attcat
chr1	127079008	127079014	690	+	-	-253059	Actr3	100	attcat
chr1	127079898	127079904	690	+	-	-252169	Actr3	100	attcat
chr1	127080713	127080719	690	+	-	-251354	Actr3	100	attcat
chr1	127080201	127080207	690	-	-	-251866	Actr3	100	atgaat
chr1	127085027	127085033	378	-	-	-247040	Actr3	100	atgaat
chr1	127093349	127093355	323	-	-	-238718	Actr3	100	atgaat
chr1	127133760	127133766	341	+	-	-198307	Actr3	100	attcat
chr1	127164804	127164810	485	-	-	-167263	Actr3	100	atgaat
chr1	127195128	127195134	449	+	-	-136939	Actr3	100	attcat
chr1	127234166	127234172	526	-	-	-97901	Actr3	100	atgaat
chr1	127272782	127272788	281	+	-	-59285	Actr3	100	attcat
chr1	127346747	127346753	346	-	-	14680	Actr3	100	atgaat
chr1	127346986	127346992	335	-	-	14919	Actr3	100	atgaat
chr1	127402224	127402230	433	+	-	70157	Actr3	100	attcat
chr15	100983189	100983195	524	-	+	-21367	Acvr1b	100	atgaat
chr15	100996346	100996352	303	-	+	-8210	Acvr1b	100	atgaat
chr15	101007219	101007225	272	+	+	2663	Acvr1b	100	attcat
chr15	101022199	101022205	478	-	+	17643	Acvr1b	100	atgaat
chr15	101027265	101027271	398	-	+	22709	Acvr1b	100	atgaat
chr2	48670468	48670474	267	-	+	840	Acvr2a	100	atgaat
chr2	48671776	48671782	368	-	+	2147	Acvr2a	100	atgaat
chr2	48686673	48686679	256	-	+	17044	Acvr2a	100	atgaat
chr9	70525924	70525930	0	+	+	-879	Adam10	100	attcat
chr9	70521535	70521541	256	-	+	-5269	Adam10	100	atgaat
chr9	70577606	70577612	520	+	+	50802	Adam10	100	attcat
chr9	70631866	70631872	389	+	+	105062	Adam10	100	attcat
chr9	70631956	70631962	389	-	+	105152	Adam10	100	atgaat
chr7	141149865	141149871	430	+	-	-273964	Adam12	100	attcat
chr7	141160108	141160114	312	-	-	-263721	Adam12	100	atgaat
chr7	141168516	141168522	341	+	-	-255313	Adam12	100	attcat
chr7	141169568	141169574	360	-	-	-254261	Adam12	100	atgaat
chr7	141247893	141247899	400	-	-	-175936	Adam12	100	atgaat
chr7	141247929	141247935	371	+	-	-175900	Adam12	100	attcat
chr7	141331393	141331399	439	+	-	-92436	Adam12	100	attcat
chr7	141331425	141331431	439	-	-	-92404	Adam12	100	atgaat
chr7	141365395	141365401	485	+	-	-58434	Adam12	100	attcat
chr7	141369130	141369136	466	-	-	-54699	Adam12	100	atgaat
chr7	141373003	141373009	292	+	-	-50826	Adam12	100	attcat
chr7	141391171	141391177	267	-	-	-32658	Adam12	100	atgaat
chr7	141446538	141446544	320	+	-	22709	Adam12	100	attcat
chr11	45867655	45867661	0	+	+	-348	Adam19	100	attcat
chr11	45868260	45868266	0	+	+	257	Adam19	100	attcat
chr11	45891581	45891587	460	-	+	23577	Adam19	100	atgaat
chr11	45895288	45895294	312	-	+	27284	Adam19	100	atgaat
chr11	45909864	45909870	296	+	+	41860	Adam19	100	attcat
chr11	45942718	45942724	296	-	+	74714	Adam19	100	atgaat
chr17	33661658	33661664	0	-	+	488	Adamts10	100	atgaat
chr17	33580062	33580068	398	-	+	-81109	Adamts10	100	atgaat
chr15	11037347	11037353	267	+	+	42802	Adamts12	100	attcat
chr15	11044066	11044072	406	-	+	49521	Adamts12	100	atgaat
chr15	11076455	11076461	318	+	+	81910	Adamts12	100	attcat
chr15	11253056	11253062	250	+	+	258511	Adamts12	100	attcat
chr15	11285863	11285869	309	-	+	291318	Adamts12	100	atgaat
chr5	90021532	90021538	399	+	-	-290827	Adamts3	100	attcat
chr5	90050221	90050227	267	-	-	-262138	Adamts3	100	atgaat
chr5	90051019	90051025	362	-	-	-261340	Adamts3	100	atgaat
chr5	90118607	90118613	515	-	-	-193752	Adamts3	100	atgaat
chr5	90152024	90152030	328	-	-	-160335	Adamts3	100	atgaat
chr5	90152628	90152634	244	-	-	-159731	Adamts3	100	atgaat
chr5	90185977	90185983	419	-	-	-126382	Adamts3	100	atgaat
chr5	90200085	90200091	538	-	-	-112274	Adamts3	100	atgaat
chr5	90216758	90216764	368	-	-	-95601	Adamts3	100	atgaat
chr5	90217065	90217071	323	-	-	-95294	Adamts3	100	atgaat
chr5	90217209	90217215	272	-	-	-95150	Adamts3	100	atgaat
chr5	90251679	90251685	292	+	-	-60680	Adamts3	100	attcat
chr5	90268425	90268431	272	-	-	-43934	Adamts3	100	atgaat
chr5	90371474	90371480	326	+	-	59115	Adamts3	100	attcat
chr5	90500603	90500609	559	-	-	188244	Adamts3	100	atgaat
chr5	90517687	90517693	276	+	-	205328	Adamts3	100	attcat
chr5	90533602	90533608	318	+	-	221243	Adamts3	100	attcat
chr5	90555714	90555720	250	-	-	243355	Adamts3	100	atgaat
chr16	85901330	85901336	565	-	-	-40	Adamts5	100	atgaat
chr16	85842388	85842394	383	+	-	-58982	Adamts5	100	attcat
chr16	85862593	85862599	389	+	-	-38777	Adamts5	100	attcat
chr16	85866267	85866273	328	+	-	-35103	Adamts5	100	attcat
chr16	85872133	85872139	396	-	-	-29237	Adamts5	100	atgaat
chr16	85874729	85874735	353	-	-	-26641	Adamts5	100	atgaat
chr16	85876335	85876341	450	+	-	-25035	Adamts5	100	attcat
chr16	85896102	85896108	299	-	-	-5268	Adamts5	100	atgaat
chr16	85906561	85906567	474	-	-	5191	Adamts5	100	atgaat
chr16	85956289	85956295	303	-	-	54919	Adamts5	100	atgaat
chr16	85956365	85956371	303	+	-	54995	Adamts5	100	attcat
chr16	85984294	85984300	337	+	-	82924	Adamts5	100	attcat
chr16	85986193	85986199	414	+	-	84823	Adamts5	100	attcat
chr16	85999850	85999856	272	-	-	98480	Adamts5	100	atgaat
chr16	86058906	86058912	355	-	-	157536	Adamts5	100	atgaat
chr16	86090448	86090454	256	+	-	189078	Adamts5	100	attcat
chr16	86096996	86097002	333	+	-	195626	Adamts5	100	attcat
chr16	86144390	86144396	256	-	-	243020	Adamts5	100	atgaat
chr16	86180533	86180539	483	-	-	279163	Adamts5	100	atgaat
chr16	86200025	86200031	272	+	-	298655	Adamts5	100	attcat
chr16	86256360	86256366	382	+	-	354990	Adamts5	100	attcat
chr16	86324664	86324670	244	+	-	423294	Adamts5	100	attcat
chr16	86345991	86345997	344	-	-	444621	Adamts5	100	atgaat
chr16	86361358	86361364	267	-	-	459988	Adamts5	100	atgaat
chr16	86380803	86380809	285	+	-	479433	Adamts5	100	attcat
chr16	86461429	86461435	357	+	-	560059	Adamts5	100	attcat
chr16	86492926	86492932	262	-	-	591556	Adamts5	100	atgaat
chr16	86516522	86516528	523	-	-	615152	Adamts5	100	atgaat
chr16	86527492	86527498	303	+	-	626122	Adamts5	100	attcat
chr16	86583210	86583216	256	+	-	681840	Adamts5	100	attcat
chr16	86625265	86625271	368	+	-	723895	Adamts5	100	attcat
chr16	86625398	86625404	368	-	-	724028	Adamts5	100	atgaat
chr16	86638884	86638890	346	+	-	737514	Adamts5	100	attcat
chr16	86647149	86647155	292	-	-	745779	Adamts5	100	atgaat
chr16	86654919	86654925	490	-	-	753549	Adamts5	100	atgaat
chr16	86753618	86753624	602	-	-	852248	Adamts5	100	atgaat
chr16	86754628	86754634	602	-	-	853258	Adamts5	100	atgaat
chr16	86755774	86755780	602	-	-	854404	Adamts5	100	atgaat
chr16	86769173	86769179	296	-	-	867803	Adamts5	100	atgaat
chr16	86809270	86809276	409	+	-	907900	Adamts5	100	attcat
chr16	86813107	86813113	420	+	-	911737	Adamts5	100	attcat
chr16	86816414	86816420	330	+	-	915044	Adamts5	100	attcat
chr16	86823452	86823458	330	+	-	922082	Adamts5	100	attcat
chr6	92846573	92846579	323	+	-	-46913	Adamts9	100	attcat
chr6	92860151	92860157	256	+	-	-33335	Adamts9	100	attcat
chr6	92903103	92903109	330	+	-	9617	Adamts9	100	attcat
chr6	92918986	92918992	353	-	-	25500	Adamts9	100	atgaat
chr6	93026188	93026194	272	+	-	132702	Adamts9	100	attcat
chr6	93037572	93037578	395	-	-	144086	Adamts9	100	atgaat
chr6	93047694	93047700	397	-	-	154208	Adamts9	100	atgaat
chr6	93060248	93060254	365	+	-	166762	Adamts9	100	attcat
chr6	93070092	93070098	355	+	-	176606	Adamts9	100	attcat
chr6	93079234	93079240	296	+	-	185748	Adamts9	100	attcat
chr6	93079442	93079448	459	+	-	185956	Adamts9	100	attcat
chr6	93081364	93081370	514	-	-	187878	Adamts9	100	atgaat
chr6	93087053	93087059	710	+	-	193567	Adamts9	100	attcat
chr6	93091016	93091022	303	-	-	197530	Adamts9	100	atgaat
chr6	93100654	93100660	372	-	-	207168	Adamts9	100	atgaat
chr6	93101685	93101691	320	-	-	208199	Adamts9	100	atgaat
chr6	93125042	93125048	375	+	-	231556	Adamts9	100	attcat
chr6	93164015	93164021	415	-	-	270529	Adamts9	100	atgaat
chr6	93168734	93168740	299	+	-	275248	Adamts9	100	attcat
chr6	93186030	93186036	339	-	-	292544	Adamts9	100	atgaat
chr6	93225406	93225412	346	-	-	331920	Adamts9	100	atgaat
chr6	93228498	93228504	335	+	-	335012	Adamts9	100	attcat
chr6	93229433	93229439	472	-	-	335947	Adamts9	100	atgaat
chr6	93234965	93234971	237	+	-	341479	Adamts9	100	attcat
chr6	93256582	93256588	315	-	-	363096	Adamts9	100	atgaat
chr6	93273707	93273713	501	-	-	380221	Adamts9	100	atgaat
chr3	95492471	95492477	0	+	-	631	Adamtsl4	100	attcat
chr3	95513643	95513649	442	+	-	21803	Adamtsl4	100	attcat
chr13	68758952	68758958	496	-	-	-379467	Adcy2	100	atgaat
chr13	68949657	68949663	578	-	-	-188762	Adcy2	100	atgaat
chr13	68963856	68963862	330	-	-	-174563	Adcy2	100	atgaat
chr13	68995410	68995416	414	-	-	-143009	Adcy2	100	atgaat
chr13	69028156	69028162	244	-	-	-110263	Adcy2	100	atgaat
chr13	69042593	69042599	267	-	-	-95826	Adcy2	100	atgaat
chr13	69045365	69045371	450	+	-	-93054	Adcy2	100	attcat
chr13	69045461	69045467	450	+	-	-92958	Adcy2	100	attcat
chr13	69045359	69045365	450	-	-	-93060	Adcy2	100	atgaat
chr13	69141869	69141875	434	-	-	3450	Adcy2	100	atgaat
chr13	69166684	69166690	397	+	-	28265	Adcy2	100	attcat
chr13	69166658	69166664	397	-	-	28239	Adcy2	100	atgaat
chr13	69166852	69166858	457	+	-	28433	Adcy2	100	attcat
chr13	69191735	69191741	303	+	-	53316	Adcy2	100	attcat
chr13	69197043	69197049	276	+	-	58624	Adcy2	100	attcat
chr13	69437588	69437594	577	-	-	299169	Adcy2	100	atgaat
chr13	69456959	69456965	256	+	-	318540	Adcy2	100	attcat
chr13	69485476	69485482	706	-	-	347057	Adcy2	100	atgaat
chr13	69568580	69568586	285	-	-	430161	Adcy2	100	atgaat
chr12	4132253	4132259	0	-	+	-849	Adcy3	100	atgaat
chr12	4161567	4161573	309	-	+	28464	Adcy3	100	atgaat
chr12	4173878	4173884	256	+	+	40775	Adcy3	100	attcat
chr12	4174193	4174199	289	+	+	41090	Adcy3	100	attcat
chr12	4226699	4226705	648	+	+	93596	Adcy3	100	attcat
chr12	4227165	4227171	402	+	+	94062	Adcy3	100	attcat
chr19	4291318	4291324	528	+	-	-14904	Adrbk1	100	attcat
chr1	38200015	38200021	419	-	-	-521785	Aff3	100	atgaat
chr1	38208945	38208951	262	-	-	-512855	Aff3	100	atgaat
chr1	38232583	38232589	526	+	-	-489217	Aff3	100	attcat
chr1	38250196	38250202	462	+	-	-471604	Aff3	100	attcat
chr1	38257630	38257636	351	-	-	-464170	Aff3	100	atgaat
chr1	38264197	38264203	267	-	-	-457603	Aff3	100	atgaat
chr1	38270497	38270503	292	-	-	-451303	Aff3	100	atgaat
chr1	38292691	38292697	431	-	-	-429109	Aff3	100	atgaat
chr1	38292792	38292798	320	-	-	-429008	Aff3	100	atgaat
chr1	38304482	38304488	444	-	-	-417318	Aff3	100	atgaat
chr1	38304831	38304837	476	+	-	-416969	Aff3	100	attcat
chr1	38305093	38305099	517	-	-	-416707	Aff3	100	atgaat
chr1	38311815	38311821	369	+	-	-409985	Aff3	100	attcat
chr1	38311791	38311797	369	-	-	-410009	Aff3	100	atgaat
chr1	38312234	38312240	353	+	-	-409566	Aff3	100	attcat
chr1	38312408	38312414	416	-	-	-409392	Aff3	100	atgaat
chr1	38319339	38319345	576	-	-	-402461	Aff3	100	atgaat
chr1	38325574	38325580	444	-	-	-396226	Aff3	100	atgaat
chr1	38325738	38325744	256	+	-	-396062	Aff3	100	attcat
chr1	38329545	38329551	328	-	-	-392255	Aff3	100	atgaat
chr1	38367157	38367163	289	+	-	-354643	Aff3	100	attcat
chr1	38377293	38377299	362	-	-	-344507	Aff3	100	atgaat
chr1	38407197	38407203	439	+	-	-314603	Aff3	100	attcat
chr1	38436489	38436495	539	-	-	-285311	Aff3	100	atgaat
chr1	38443666	38443672	326	-	-	-278134	Aff3	100	atgaat
chr1	38453686	38453692	450	+	-	-268114	Aff3	100	attcat
chr1	38477696	38477702	256	-	-	-244104	Aff3	100	atgaat
chr1	38496093	38496099	498	+	-	-225707	Aff3	100	attcat
chr1	38497040	38497046	403	-	-	-224760	Aff3	100	atgaat
chr1	38514040	38514046	467	+	-	-207760	Aff3	100	attcat
chr1	38514311	38514317	276	-	-	-207489	Aff3	100	atgaat
chr1	38519688	38519694	281	-	-	-202112	Aff3	100	atgaat
chr1	38551877	38551883	425	+	-	-169923	Aff3	100	attcat
chr1	38559978	38559984	333	-	-	-161822	Aff3	100	atgaat
chr1	38560235	38560241	289	-	-	-161565	Aff3	100	atgaat
chr1	38576424	38576430	594	-	-	-145376	Aff3	100	atgaat
chr1	38588613	38588619	256	+	-	-133187	Aff3	100	attcat
chr1	38595195	38595201	443	+	-	-126605	Aff3	100	attcat
chr1	38618905	38618911	451	+	-	-102895	Aff3	100	attcat
chr1	38624934	38624940	440	+	-	-96866	Aff3	100	attcat
chr1	38625608	38625614	612	+	-	-96192	Aff3	100	attcat
chr1	38644737	38644743	633	+	-	-77063	Aff3	100	attcat
chr1	38644594	38644600	633	-	-	-77206	Aff3	100	atgaat
chr1	38647990	38647996	309	-	-	-73810	Aff3	100	atgaat
chr1	38674828	38674834	375	+	-	-46972	Aff3	100	attcat
chr1	38682851	38682857	404	+	-	-38949	Aff3	100	attcat
chr1	38688971	38688977	387	+	-	-32829	Aff3	100	attcat
chr1	38718558	38718564	572	+	-	-3242	Aff3	100	attcat
chr1	38728008	38728014	303	+	-	6208	Aff3	100	attcat
chr1	38772903	38772909	463	+	-	51103	Aff3	100	attcat
chr1	38782379	38782385	244	-	-	60579	Aff3	100	atgaat
chr1	38785623	38785629	444	+	-	63823	Aff3	100	attcat
chr1	38798292	38798298	323	+	-	76492	Aff3	100	attcat
chr1	38824549	38824555	320	-	-	102749	Aff3	100	atgaat
chr3	116435488	116435494	285	+	-	-75596	Agl	100	attcat
chr3	116485950	116485956	312	-	-	-25134	Agl	100	atgaat
chr3	116546829	116546835	457	-	-	35745	Agl	100	atgaat
chr3	116547907	116547913	611	+	-	36823	Agl	100	attcat
chr3	116549898	116549904	610	-	-	38814	Agl	100	atgaat
chr8	18847189	18847195	262	-	+	913	Agpat5	100	atgaat
chr13	30427963	30427969	0	+	+	-346	Agtr1a	100	attcat
chr13	30402283	30402289	299	-	+	-26027	Agtr1a	100	atgaat
chr13	30422365	30422371	272	+	+	-5945	Agtr1a	100	attcat
chrX	21062587	21062593	0	+	+	918	Agtr2	100	attcat
chrX	21061898	21061904	250	-	+	229	Agtr2	100	atgaat
chrX	20970346	20970352	292	+	+	-91324	Agtr2	100	attcat
chrX	21065253	21065259	366	+	+	3583	Agtr2	100	attcat
chr10	20672169	20672175	0	+	+	-221	Ahi1	100	attcat
chr10	20672177	20672183	0	+	+	-213	Ahi1	100	attcat
chr10	20528138	20528144	358	-	+	-144253	Ahi1	100	atgaat
chr10	20539121	20539127	498	-	+	-133270	Ahi1	100	atgaat
chr10	20633955	20633961	303	-	+	-38436	Ahi1	100	atgaat
chr10	20727522	20727528	256	-	+	55131	Ahi1	100	atgaat
chr10	20748874	20748880	423	-	+	76483	Ahi1	100	atgaat
chr10	20765059	20765065	292	+	+	92668	Ahi1	100	attcat
chr10	20802279	20802285	427	+	+	129888	Ahi1	100	attcat
chr10	20802514	20802520	532	+	+	130123	Ahi1	100	attcat
chr2	32477068	32477074	0	+	+	-209	Ak1	100	attcat
chr7	82599754	82599760	0	+	+	-665	Akap13	100	attcat
chr7	82511038	82511044	567	+	+	-89382	Akap13	100	attcat
chr7	82532830	82532836	276	-	+	-67590	Akap13	100	atgaat
chr7	82590717	82590723	312	+	+	-9703	Akap13	100	attcat
chr7	82617483	82617489	330	+	+	17063	Akap13	100	attcat
chr7	82617968	82617974	289	-	+	17548	Akap13	100	atgaat
chr7	82717537	82717543	276	+	+	117117	Akap13	100	attcat
chr7	82730411	82730417	285	+	+	129991	Akap13	100	attcat
chr7	82761494	82761500	323	+	+	161074	Akap13	100	attcat
chr7	82787394	82787400	422	+	+	186974	Akap13	100	attcat
chr17	32488045	32488051	0	-	-	519	Akap8l	100	atgaat
chr6	34310213	34310219	400	-	+	6094	Akr1b8	100	atgaat
chrX	146900816	146900822	395	-	+	-81102	Alas2	100	atgaat
chrX	146991612	146991618	272	-	+	9694	Alas2	100	atgaat
chr7	73597143	73597149	374	+	-	24780	Aldh1a3	100	attcat
chr7	73632178	73632184	312	+	-	59815	Aldh1a3	100	attcat
chr7	73632291	73632297	312	+	-	59928	Aldh1a3	100	attcat
chr7	73638071	73638077	262	+	-	65708	Aldh1a3	100	attcat
chr7	73671923	73671929	256	-	-	99560	Aldh1a3	100	atgaat
chr7	73690821	73690827	358	-	-	118458	Aldh1a3	100	atgaat
chr7	73745701	73745707	461	-	-	173338	Aldh1a3	100	atgaat
chr7	73779975	73779981	365	-	-	207612	Aldh1a3	100	atgaat
chr12	85760590	85760596	292	-	-	-31310	Aldh6a1	100	atgaat
chr12	85772923	85772929	328	-	-	-18977	Aldh6a1	100	atgaat
chr11	78135832	78135838	0	-	+	-637	Aldoc	100	atgaat
chr4	47483444	47483450	0	+	-	-198	Alg2	100	attcat
chr5	150075724	150075730	0	+	+	-909	Alox5ap	100	attcat
chr5	150075740	150075746	0	+	+	-893	Alox5ap	100	attcat
chr5	150075909	150075915	0	+	+	-724	Alox5ap	100	attcat
chr5	150064912	150064918	461	-	+	-11722	Alox5ap	100	atgaat
chr5	150069637	150069643	433	-	+	-6997	Alox5ap	100	atgaat
chr5	150087140	150087146	244	-	+	10506	Alox5ap	100	atgaat
chr15	10911057	10911063	0	-	+	-453	Amacr	100	atgaat
chrX	141922364	141922370	0	+	-	182	Amot	100	attcat
chrX	141922839	141922845	244	+	-	657	Amot	100	attcat
chrX	141922379	141922385	0	-	-	197	Amot	100	atgaat
chrX	141848332	141848338	377	-	-	-91392	Amot	100	atgaat
chrX	141881389	141881395	365	-	-	-58335	Amot	100	atgaat
chrX	141881929	141881935	267	+	-	-57795	Amot	100	attcat
chrX	141882197	141882203	355	+	-	-57527	Amot	100	attcat
chrX	141883864	141883870	476	-	-	-55860	Amot	100	atgaat
chrX	141900381	141900387	457	-	-	-39343	Amot	100	atgaat
chrX	141909659	141909665	365	+	-	-30065	Amot	100	attcat
chrX	141978887	141978893	496	+	-	39163	Amot	100	attcat
chrX	141981855	141981861	256	-	-	42131	Amot	100	atgaat
chr1	158766064	158766070	591	+	+	-2629	Angptl1	100	attcat
chr1	158794872	158794878	460	-	+	26179	Angptl1	100	atgaat
chr1	158807025	158807031	669	+	+	38332	Angptl1	100	attcat
chr1	158807084	158807090	669	+	+	38391	Angptl1	100	attcat
chr1	158809126	158809132	669	+	+	40433	Angptl1	100	attcat
chr1	158806804	158806810	669	-	+	38111	Angptl1	100	atgaat
chr1	158808194	158808200	669	-	+	39501	Angptl1	100	atgaat
chr1	158810568	158810574	686	-	+	41875	Angptl1	100	atgaat
chr1	158832254	158832260	281	+	+	63561	Angptl1	100	attcat
chr1	158894293	158894299	318	+	+	125600	Angptl1	100	attcat
chr1	158927998	158928004	256	-	+	159305	Angptl1	100	atgaat
chr1	158998580	158998586	318	+	+	229887	Angptl1	100	attcat
chr1	158998588	158998594	318	+	+	229895	Angptl1	100	attcat
chr2	33077409	33077415	267	+	+	5820	Angptl2	100	attcat
chr2	33138812	33138818	292	-	+	67223	Angptl2	100	atgaat
chr2	33160538	33160544	394	-	+	88949	Angptl2	100	atgaat
chr17	33919360	33919366	0	+	-	840	Angptl4	100	attcat
chr15	27012931	27012937	323	+	+	-383501	Ank	100	attcat
chr15	27028135	27028141	256	-	+	-368297	Ank	100	atgaat
chr15	27039111	27039117	484	-	+	-357321	Ank	100	atgaat
chr15	27072519	27072525	299	-	+	-323913	Ank	100	atgaat
chr15	27111913	27111919	312	-	+	-284519	Ank	100	atgaat
chr15	27190030	27190036	388	-	+	-206402	Ank	100	atgaat
chr15	27412944	27412950	285	+	+	16512	Ank	100	attcat
chr15	27412938	27412944	285	-	+	16506	Ank	100	atgaat
chr10	68997609	68997615	0	+	+	640	Ank3	100	attcat
chr10	68997679	68997685	303	+	+	710	Ank3	100	attcat
chr10	68997399	68997405	543	-	+	430	Ank3	100	atgaat
chr10	68885023	68885029	326	-	+	-111947	Ank3	100	atgaat
chr10	68902426	68902432	262	-	+	-94544	Ank3	100	atgaat
chr10	68909001	68909007	256	-	+	-87969	Ank3	100	atgaat
chr10	68946217	68946223	250	+	+	-50753	Ank3	100	attcat
chr10	68951648	68951654	250	+	+	-45322	Ank3	100	attcat
chr10	69053684	69053690	292	-	+	56714	Ank3	100	atgaat
chr10	69053831	69053837	360	-	+	56861	Ank3	100	atgaat
chr10	69131213	69131219	369	-	+	134243	Ank3	100	atgaat
chr10	69168549	69168555	487	-	+	171579	Ank3	100	atgaat
chr10	69172182	69172188	244	-	+	175212	Ank3	100	atgaat
chr10	69180140	69180146	339	+	+	183170	Ank3	100	attcat
chr10	69199319	69199325	323	+	+	202349	Ank3	100	attcat
chr10	69259744	69259750	272	-	+	262774	Ank3	100	atgaat
chr10	69286451	69286457	460	-	+	289481	Ank3	100	atgaat
chr10	69322006	69322012	357	+	+	325036	Ank3	100	attcat
chr10	69340358	69340364	256	-	+	343388	Ank3	100	atgaat
chr10	69366750	69366756	315	-	+	369780	Ank3	100	atgaat
chr10	69389195	69389201	377	-	+	392225	Ank3	100	atgaat
chr10	69392076	69392082	470	+	+	395106	Ank3	100	attcat
chr10	69452298	69452304	393	-	+	455328	Ank3	100	atgaat
chr10	69514142	69514148	404	+	+	517172	Ank3	100	attcat
chr10	69557468	69557474	522	+	+	560498	Ank3	100	attcat
chr8	11619644	11619650	424	-	-	-16110	Ankrd10	100	atgaat
chr8	125509951	125509957	444	-	-	-55946	Ankrd11	100	atgaat
chr8	125518535	125518541	435	-	-	-47362	Ankrd11	100	atgaat
chr8	125545028	125545034	281	+	-	-20869	Ankrd11	100	attcat
chr8	125545036	125545042	281	+	-	-20861	Ankrd11	100	attcat
chr8	125545783	125545789	267	-	-	-20114	Ankrd11	100	atgaat
chr8	125545924	125545930	244	-	-	-19973	Ankrd11	100	atgaat
chr2	11761345	11761351	617	+	+	61842	Ankrd16	100	attcat
chr2	11761022	11761028	617	-	+	61519	Ankrd16	100	atgaat
chr2	11766452	11766458	658	+	+	66949	Ankrd16	100	attcat
chr2	11766130	11766136	658	-	+	66627	Ankrd16	100	atgaat
chr2	11879944	11879950	250	-	+	180441	Ankrd16	100	atgaat
chr2	11987888	11987894	388	-	+	288385	Ankrd16	100	atgaat
chr5	98020450	98020456	617	+	-	-439531	Antxr2	100	attcat
chr5	98041516	98041522	296	+	-	-418465	Antxr2	100	attcat
chr5	98050546	98050552	393	-	-	-409435	Antxr2	100	atgaat
chr5	98074440	98074446	522	+	-	-385541	Antxr2	100	attcat
chr5	98085834	98085840	530	-	-	-374147	Antxr2	100	atgaat
chr5	98098815	98098821	559	+	-	-361166	Antxr2	100	attcat
chr5	98106912	98106918	344	-	-	-353069	Antxr2	100	atgaat
chr5	98122107	98122113	256	-	-	-337874	Antxr2	100	atgaat
chr5	98126537	98126543	351	-	-	-333444	Antxr2	100	atgaat
chr5	98132227	98132233	656	+	-	-327754	Antxr2	100	attcat
chr5	98132393	98132399	656	+	-	-327588	Antxr2	100	attcat
chr5	98153550	98153556	603	-	-	-306431	Antxr2	100	atgaat
chr5	98160321	98160327	588	+	-	-299660	Antxr2	100	attcat
chr5	98188559	98188565	335	+	-	-271422	Antxr2	100	attcat
chr5	98191782	98191788	613	+	-	-268199	Antxr2	100	attcat
chr5	98199012	98199018	262	+	-	-260969	Antxr2	100	attcat
chr5	98209431	98209437	250	+	-	-250550	Antxr2	100	attcat
chr5	98209930	98209936	510	-	-	-250051	Antxr2	100	atgaat
chr5	98217672	98217678	573	-	-	-242309	Antxr2	100	atgaat
chr5	98260610	98260616	429	+	-	-199371	Antxr2	100	attcat
chr5	98281667	98281673	517	+	-	-178314	Antxr2	100	attcat
chr5	98302140	98302146	344	+	-	-157841	Antxr2	100	attcat
chr5	98302157	98302163	344	-	-	-157824	Antxr2	100	atgaat
chr5	98313146	98313152	262	-	-	-146835	Antxr2	100	atgaat
chr5	98317034	98317040	262	-	-	-142947	Antxr2	100	atgaat
chr5	98359919	98359925	372	-	-	-100062	Antxr2	100	atgaat
chr5	98414517	98414523	503	+	-	-45464	Antxr2	100	attcat
chr5	98436288	98436294	664	+	-	-23693	Antxr2	100	attcat
chr5	98464122	98464128	299	+	-	4141	Antxr2	100	attcat
chr5	98464149	98464155	276	+	-	4168	Antxr2	100	attcat
chr5	98484699	98484705	494	+	-	24718	Antxr2	100	attcat
chr5	98504320	98504326	645	+	-	44339	Antxr2	100	attcat
chr5	98504246	98504252	645	-	-	44265	Antxr2	100	atgaat
chr5	98504730	98504736	659	-	-	44749	Antxr2	100	atgaat
chr5	98505953	98505959	312	+	-	45972	Antxr2	100	attcat
chr5	98507761	98507767	573	+	-	47780	Antxr2	100	attcat
chr5	98508009	98508015	573	+	-	48028	Antxr2	100	attcat
chr5	98530124	98530130	430	+	-	70143	Antxr2	100	attcat
chr5	98546648	98546654	687	+	-	86667	Antxr2	100	attcat
chr5	98547776	98547782	687	+	-	87795	Antxr2	100	attcat
chr5	98546374	98546380	687	-	-	86393	Antxr2	100	atgaat
chr5	98547862	98547868	687	-	-	87881	Antxr2	100	atgaat
chr5	98549178	98549184	667	+	-	89197	Antxr2	100	attcat
chr5	98550351	98550357	667	-	-	90370	Antxr2	100	atgaat
chr5	98568096	98568102	626	-	-	108115	Antxr2	100	atgaat
chr5	98568388	98568394	626	-	-	108407	Antxr2	100	atgaat
chr5	98583133	98583139	709	-	-	123152	Antxr2	100	atgaat
chr5	98586825	98586831	617	-	-	126844	Antxr2	100	atgaat
chr5	98595277	98595283	541	-	-	135296	Antxr2	100	atgaat
chr5	98595344	98595350	541	-	-	135363	Antxr2	100	atgaat
chr5	98606594	98606600	355	+	-	146613	Antxr2	100	attcat
chr5	97223066	97223072	0	-	+	663	Anxa3	100	atgaat
chr5	97298231	97298237	422	-	+	75827	Anxa3	100	atgaat
chr5	137534399	137534405	369	-	-	12394	Ap1s1	100	atgaat
chrX	160217020	160217026	296	-	+	-129929	Ap1s2	100	atgaat
chrX	160256757	160256763	353	-	+	-90192	Ap1s2	100	atgaat
chrX	160257611	160257617	439	+	+	-89338	Ap1s2	100	attcat
chrX	160257663	160257669	346	+	+	-89286	Ap1s2	100	attcat
chrX	160276188	160276194	250	-	+	-70761	Ap1s2	100	atgaat
chrX	160286514	160286520	244	+	+	-60435	Ap1s2	100	attcat
chrX	160318548	160318554	289	-	+	-28401	Ap1s2	100	atgaat
chrX	160323827	160323833	436	+	+	-23122	Ap1s2	100	attcat
chrX	160327271	160327277	296	-	+	-19678	Ap1s2	100	atgaat
chrX	160331194	160331200	372	-	+	-15755	Ap1s2	100	atgaat
chrX	160341527	160341533	267	+	+	-5422	Ap1s2	100	attcat
chrX	160343586	160343592	357	+	+	-3363	Ap1s2	100	attcat
chrX	160363364	160363370	281	-	+	16415	Ap1s2	100	atgaat
chr16	31315525	31315531	0	-	-	631	Apod	100	atgaat
chr16	31325627	31325633	267	+	-	10733	Apod	100	attcat
chrX	109424621	109424627	0	-	+	-321	Apool	100	atgaat
chr14	27813238	27813244	541	-	-	28820	Appl1	100	atgaat
chr10	83111079	83111085	0	+	-	-404	Appl2	100	attcat
chr10	83122078	83122084	501	+	-	10595	Appl2	100	attcat
chr8	125101788	125101794	0	+	-	981	Aprt	100	attcat
chr8	125101712	125101718	0	-	-	905	Aprt	100	atgaat
chr6	55279530	55279536	366	-	+	-6896	Aqp1	100	atgaat
chr6	55325227	55325233	244	+	+	38801	Aqp1	100	attcat
chrX	20378244	20378250	427	-	+	3304	Araf	100	atgaat
chrX	20423949	20423955	256	+	+	49009	Araf	100	attcat
chrX	20435025	20435031	500	+	+	60085	Araf	100	attcat
chr11	59030876	59030882	337	-	-	-10896	Arf1	100	atgaat
chr12	70467337	70467343	256	+	+	-5800	Arf6	100	attcat
chr12	70474711	70474717	546	+	+	1574	Arf6	100	attcat
chr12	70475557	70475563	449	-	+	2420	Arf6	100	atgaat
chr12	70475622	70475628	449	-	+	2485	Arf6	100	atgaat
chr12	70550988	70550994	292	+	+	77851	Arf6	100	attcat
chr12	70552294	70552300	312	-	+	79157	Arf6	100	atgaat
chr12	70582369	70582375	244	+	+	109232	Arf6	100	attcat
chr12	70660511	70660517	358	+	+	187374	Arf6	100	attcat
chr12	53616827	53616833	0	+	+	-236	Arhgap5	100	attcat
chr12	53617501	53617507	762	+	+	438	Arhgap5	100	attcat
chr12	53617206	53617212	762	-	+	143	Arhgap5	100	atgaat
chr12	53617373	53617379	762	-	+	310	Arhgap5	100	atgaat
chr12	53617838	53617844	762	-	+	775	Arhgap5	100	atgaat
chr12	53413985	53413991	272	-	+	-203079	Arhgap5	100	atgaat
chr12	53437559	53437565	326	+	+	-179505	Arhgap5	100	attcat
chr12	53451137	53451143	320	-	+	-165927	Arhgap5	100	atgaat
chr12	53455479	53455485	328	+	+	-161585	Arhgap5	100	attcat
chr12	53462322	53462328	399	+	+	-154742	Arhgap5	100	attcat
chr12	53469296	53469302	250	+	+	-147768	Arhgap5	100	attcat
chr12	53482920	53482926	449	+	+	-134144	Arhgap5	100	attcat
chr12	53487143	53487149	323	-	+	-129921	Arhgap5	100	atgaat
chr12	53491469	53491475	344	-	+	-125595	Arhgap5	100	atgaat
chr12	53499218	53499224	333	-	+	-117846	Arhgap5	100	atgaat
chr12	53500482	53500488	250	+	+	-116582	Arhgap5	100	attcat
chr12	53500782	53500788	250	-	+	-116282	Arhgap5	100	atgaat
chr12	53513792	53513798	488	-	+	-103272	Arhgap5	100	atgaat
chr12	53514284	53514290	544	+	+	-102780	Arhgap5	100	attcat
chr12	53546545	53546551	330	+	+	-70519	Arhgap5	100	attcat
chr12	53547351	53547357	405	-	+	-69713	Arhgap5	100	atgaat
chr12	53549523	53549529	416	+	+	-67541	Arhgap5	100	attcat
chr12	53551184	53551190	397	-	+	-65880	Arhgap5	100	atgaat
chr12	53570647	53570653	424	-	+	-46417	Arhgap5	100	atgaat
chr12	53579995	53580001	272	-	+	-37069	Arhgap5	100	atgaat
chr12	53622131	53622137	267	-	+	5067	Arhgap5	100	atgaat
chr12	53624494	53624500	296	-	+	7430	Arhgap5	100	atgaat
chr12	53669425	53669431	625	+	+	52361	Arhgap5	100	attcat
chr12	53669806	53669812	459	+	+	52742	Arhgap5	100	attcat
chr12	53670425	53670431	647	+	+	53361	Arhgap5	100	attcat
chr12	53686311	53686317	256	-	+	69247	Arhgap5	100	atgaat
chr6	136890639	136890645	0	+	-	362	Arhgdib	100	attcat
chr6	136890693	136890699	0	-	-	416	Arhgdib	100	atgaat
chr7	125263426	125263432	344	-	-	-9713	Arl6ip1	100	atgaat
chr5	122841265	122841271	0	+	+	-621	Arpc3	100	attcat
chr6	113356876	113356882	276	-	+	28769	Arpc4	100	atgaat
chr13	94541040	94541046	0	+	+	-593	Arsb	100	attcat
chr13	94540889	94540895	0	-	+	-744	Arsb	100	atgaat
chr13	94541260	94541266	0	-	+	-373	Arsb	100	atgaat
chr13	94530212	94530218	244	-	+	-11422	Arsb	100	atgaat
chr13	94608943	94608949	292	+	+	67309	Arsb	100	attcat
chr13	94616857	94616863	424	+	+	75223	Arsb	100	attcat
chr13	94625307	94625313	401	-	+	83673	Arsb	100	atgaat
chr13	94625566	94625572	341	-	+	83932	Arsb	100	atgaat
chr13	94665653	94665659	420	-	+	124019	Arsb	100	atgaat
chr13	94680239	94680245	267	+	+	138605	Arsb	100	attcat
chr13	94686586	94686592	386	+	+	144952	Arsb	100	attcat
chr13	94699373	94699379	366	+	+	157739	Arsb	100	attcat
chr13	94722267	94722273	381	-	+	180633	Arsb	100	atgaat
chr18	61070840	61070846	0	+	+	-593	Arsi	100	attcat
chr18	61071172	61071178	0	+	+	-261	Arsi	100	attcat
chr5	92813514	92813520	429	-	+	52661	Art3	100	atgaat
chr8	55635307	55635313	0	+	+	-376	Asb5	100	attcat
chr8	55635238	55635244	0	-	+	-445	Asb5	100	atgaat
chr8	55682505	55682511	439	+	+	46821	Asb5	100	attcat
chr8	86481065	86481071	262	-	+	1659	Asf1b	100	atgaat
chr4	9402246	9402252	0	+	-	-359	Asph	100	attcat
chr4	9378321	9378327	285	+	-	-218170	Asph	100	attcat
chr4	9379178	9379184	339	-	-	-217313	Asph	100	atgaat
chr4	9380084	9380090	397	+	-	-216407	Asph	100	attcat
chr4	9440395	9440401	326	+	-	-156096	Asph	100	attcat
chr4	9445963	9445969	299	-	-	-150528	Asph	100	atgaat
chr4	9445974	9445980	299	-	-	-150517	Asph	100	atgaat
chr4	9477532	9477538	355	-	-	-118959	Asph	100	atgaat
chr4	9483568	9483574	362	-	-	-112923	Asph	100	atgaat
chr4	9485280	9485286	459	-	-	-111211	Asph	100	atgaat
chr4	9495087	9495093	579	-	-	-101404	Asph	100	atgaat
chr4	9540539	9540545	250	-	-	-55952	Asph	100	atgaat
chr13	49639642	49639648	0	+	+	-169	Aspn	100	attcat
chr13	49639002	49639008	0	-	+	-809	Aspn	100	atgaat
chr13	49639722	49639728	357	-	+	-89	Aspn	100	atgaat
chr13	49630411	49630417	272	-	+	-9401	Aspn	100	atgaat
chr13	49652489	49652495	328	-	+	12677	Aspn	100	atgaat
chr4	155135799	155135805	0	+	-	592	Atad3a	100	attcat
chr1	172631449	172631455	267	-	-	-166453	Atf6	100	atgaat
chr1	172682684	172682690	244	+	-	-115218	Atf6	100	attcat
chr1	172682839	172682845	333	+	-	-115063	Atf6	100	attcat
chr1	172682887	172682893	393	-	-	-115015	Atf6	100	atgaat
chr11	55274894	55274900	0	-	-	153	Atox1	100	atgaat
chr11	55270758	55270764	375	-	-	-3983	Atox1	100	atgaat
chr7	65914378	65914384	0	+	+	807	Atp10a	100	attcat
chr7	65740532	65740538	262	+	+	-173040	Atp10a	100	attcat
chr7	65801028	65801034	446	-	+	-112544	Atp10a	100	atgaat
chr7	65985951	65985957	256	+	+	72379	Atp10a	100	attcat
chr7	66012136	66012142	360	-	+	98564	Atp10a	100	atgaat
chr7	66027700	66027706	315	-	+	114128	Atp10a	100	atgaat
chr7	66027755	66027761	262	+	+	114183	Atp10a	100	attcat
chr7	66064472	66064478	369	-	+	150900	Atp10a	100	atgaat
chr7	66089397	66089403	276	-	+	175825	Atp10a	100	atgaat
chr7	66089724	66089730	344	+	+	176152	Atp10a	100	attcat
chr5	72594278	72594284	0	-	+	-289	Atp10d	100	atgaat
chr5	72563302	72563308	511	+	+	-31266	Atp10d	100	attcat
chr5	72609817	72609823	299	+	+	15249	Atp10d	100	attcat
chr5	72638763	72638769	309	+	+	44195	Atp10d	100	attcat
chr3	101409192	101409198	0	+	-	666	Atp1a1	100	attcat
chr3	101409210	101409216	0	-	-	684	Atp1a1	100	atgaat
chr3	101320935	101320941	299	-	-	-87651	Atp1a1	100	atgaat
chr3	101376276	101376282	384	+	-	-32310	Atp1a1	100	attcat
chr3	101413272	101413278	303	+	-	4686	Atp1a1	100	attcat
chr3	101438117	101438123	285	-	-	29531	Atp1a1	100	atgaat
chr3	101460687	101460693	339	+	-	52101	Atp1a1	100	attcat
chr3	101504252	101504258	309	-	-	95666	Atp1a1	100	atgaat
chr3	101611004	101611010	333	-	-	202418	Atp1a1	100	atgaat
chr1	174229069	174229075	0	-	-	874	Atp1a2	100	atgaat
chr1	174218499	174218505	281	+	-	-9696	Atp1a2	100	attcat
chr1	174234534	174234540	330	+	-	6339	Atp1a2	100	attcat
chr11	69418334	69418340	393	-	-	-997	Atp1b2	100	atgaat
chr11	69405568	69405574	333	+	-	-13876	Atp1b2	100	attcat
chr11	69405920	69405926	435	-	-	-13524	Atp1b2	100	atgaat
chr11	69418334	69418340	393	-	-	-1110	Atp1b2	100	atgaat
chr9	96264418	96264424	256	-	-	-300	Atp1b3	100	atgaat
chr9	96233196	96233202	262	+	-	-31570	Atp1b3	100	attcat
chr9	96233916	96233922	457	-	-	-30850	Atp1b3	100	atgaat
chrX	35664577	35664583	330	-	+	-4784	Atp1b4	100	atgaat
chrX	35666539	35666545	593	-	+	-2822	Atp1b4	100	atgaat
chrX	35674107	35674113	281	+	+	4746	Atp1b4	100	attcat
chrX	35682091	35682097	299	+	+	12730	Atp1b4	100	attcat
chrX	35684918	35684924	244	-	+	15557	Atp1b4	100	atgaat
chrX	35692271	35692277	272	+	+	22910	Atp1b4	100	attcat
chrX	35708051	35708057	256	+	+	38690	Atp1b4	100	attcat
chr5	122903841	122903847	483	-	-	-48342	Atp2a2	100	atgaat
chr5	122906703	122906709	560	-	-	-45480	Atp2a2	100	atgaat
chr5	122933653	122933659	328	-	-	-18530	Atp2a2	100	atgaat
chr5	122940783	122940789	244	-	-	-11400	Atp2a2	100	atgaat
chr5	122944622	122944628	337	-	-	-7561	Atp2a2	100	atgaat
chr10	98378592	98378598	0	+	+	807	Atp2b1	100	attcat
chr10	97225592	97225598	281	+	+	-1152194	Atp2b1	100	attcat
chr10	97270961	97270967	330	+	+	-1106825	Atp2b1	100	attcat
chr10	97270955	97270961	330	-	+	-1106831	Atp2b1	100	atgaat
chr10	97328851	97328857	353	-	+	-1048935	Atp2b1	100	atgaat
chr10	97341245	97341251	424	-	+	-1036541	Atp2b1	100	atgaat
chr10	97421792	97421798	487	-	+	-955994	Atp2b1	100	atgaat
chr10	97421923	97421929	487	-	+	-955863	Atp2b1	100	atgaat
chr10	97469126	97469132	250	+	+	-908660	Atp2b1	100	attcat
chr10	97475800	97475806	404	+	+	-901986	Atp2b1	100	attcat
chr10	97477748	97477754	250	+	+	-900038	Atp2b1	100	attcat
chr10	97609618	97609624	267	+	+	-768168	Atp2b1	100	attcat
chr10	97609614	97609620	267	-	+	-768172	Atp2b1	100	atgaat
chr10	97612995	97613001	256	-	+	-764791	Atp2b1	100	atgaat
chr10	97648446	97648452	299	+	+	-729340	Atp2b1	100	attcat
chr10	97659814	97659820	250	-	+	-717972	Atp2b1	100	atgaat
chr10	97676232	97676238	256	+	+	-701554	Atp2b1	100	attcat
chr10	97695166	97695172	484	-	+	-682620	Atp2b1	100	atgaat
chr10	97773968	97773974	413	-	+	-603818	Atp2b1	100	atgaat
chr10	97806576	97806582	498	+	+	-571210	Atp2b1	100	attcat
chr10	97848800	97848806	250	+	+	-528986	Atp2b1	100	attcat
chr10	97867916	97867922	341	-	+	-509870	Atp2b1	100	atgaat
chr10	97881187	97881193	448	-	+	-496599	Atp2b1	100	atgaat
chr10	97926273	97926279	450	-	+	-451513	Atp2b1	100	atgaat
chr10	97926587	97926593	450	-	+	-451199	Atp2b1	100	atgaat
chr10	97949351	97949357	281	+	+	-428435	Atp2b1	100	attcat
chr10	97958943	97958949	388	-	+	-418843	Atp2b1	100	atgaat
chr10	97962295	97962301	446	+	+	-415491	Atp2b1	100	attcat
chr10	97984116	97984122	448	+	+	-393670	Atp2b1	100	attcat
chr10	98001030	98001036	394	-	+	-376756	Atp2b1	100	atgaat
chr10	98032446	98032452	422	-	+	-345340	Atp2b1	100	atgaat
chr10	98062056	98062062	371	+	+	-315730	Atp2b1	100	attcat
chr10	98062150	98062156	525	-	+	-315636	Atp2b1	100	atgaat
chr10	98099693	98099699	262	+	+	-278093	Atp2b1	100	attcat
chr10	98105032	98105038	335	-	+	-272754	Atp2b1	100	atgaat
chr10	98123613	98123619	454	+	+	-254173	Atp2b1	100	attcat
chr10	98141219	98141225	299	-	+	-236567	Atp2b1	100	atgaat
chr10	98197063	98197069	424	+	+	-180723	Atp2b1	100	attcat
chr10	98209062	98209068	481	-	+	-168724	Atp2b1	100	atgaat
chr10	98212102	98212108	596	-	+	-165684	Atp2b1	100	atgaat
chr10	98228959	98228965	431	+	+	-148827	Atp2b1	100	attcat
chr10	98229103	98229109	312	+	+	-148683	Atp2b1	100	attcat
chr10	98242058	98242064	281	-	+	-135728	Atp2b1	100	atgaat
chr10	98243805	98243811	501	-	+	-133981	Atp2b1	100	atgaat
chr10	98256043	98256049	244	-	+	-121743	Atp2b1	100	atgaat
chr10	98260375	98260381	292	-	+	-117411	Atp2b1	100	atgaat
chr10	98279846	98279852	272	+	+	-97940	Atp2b1	100	attcat
chr10	98336969	98336975	250	+	+	-40817	Atp2b1	100	attcat
chr10	98359284	98359290	250	-	+	-18502	Atp2b1	100	atgaat
chr10	98371003	98371009	256	+	+	-6783	Atp2b1	100	attcat
chr10	98409101	98409107	496	+	+	31315	Atp2b1	100	attcat
chr10	98485283	98485289	545	+	+	107497	Atp2b1	100	attcat
chr10	98509303	98509309	424	+	+	131517	Atp2b1	100	attcat
chr10	98509378	98509384	424	+	+	131592	Atp2b1	100	attcat
chr10	98552528	98552534	256	+	+	174742	Atp2b1	100	attcat
chr9	105372762	105372768	0	-	-	254	Atp2c1	100	atgaat
chr9	105313751	105313757	262	+	-	-115898	Atp2c1	100	attcat
chr9	105410829	105410835	363	-	-	-18820	Atp2c1	100	atgaat
chr9	105447849	105447855	531	+	-	18200	Atp2c1	100	attcat
chrX	12164014	12164020	0	+	+	-912	Atp6ap2	100	attcat
chrX	12164792	12164798	0	+	+	-134	Atp6ap2	100	attcat
chrX	12165816	12165822	0	-	+	890	Atp6ap2	100	atgaat
chrX	12085718	12085724	480	+	+	-79209	Atp6ap2	100	attcat
chrX	12085796	12085802	480	+	+	-79131	Atp6ap2	100	attcat
chrX	12086000	12086006	289	+	+	-78927	Atp6ap2	100	attcat
chrX	12092762	12092768	527	-	+	-72165	Atp6ap2	100	atgaat
chrX	12092979	12092985	527	-	+	-71948	Atp6ap2	100	atgaat
chrX	12095752	12095758	353	-	+	-69175	Atp6ap2	100	atgaat
chrX	12099428	12099434	303	-	+	-65499	Atp6ap2	100	atgaat
chrX	12099769	12099775	303	-	+	-65158	Atp6ap2	100	atgaat
chrX	12112178	12112184	276	-	+	-52749	Atp6ap2	100	atgaat
chrX	12124136	12124142	552	+	+	-40791	Atp6ap2	100	attcat
chrX	12124255	12124261	262	-	+	-40672	Atp6ap2	100	atgaat
chrX	12150655	12150661	244	+	+	-14272	Atp6ap2	100	attcat
chrX	12154147	12154153	292	-	+	-10780	Atp6ap2	100	atgaat
chrX	12162761	12162767	250	+	+	-2166	Atp6ap2	100	attcat
chrX	12194828	12194834	497	+	+	29901	Atp6ap2	100	attcat
chr17	24304674	24304680	0	-	-	700	Atp6v0c	100	atgaat
chr17	24301028	24301034	494	-	-	-5619	Atp6v0c	100	atgaat
chr17	26811632	26811638	262	-	+	-1709	Atp6v0e	100	atgaat
chr16	44055128	44055134	454	+	-	-84690	Atp6v1a	100	attcat
chr16	44136538	44136544	250	+	-	-3280	Atp6v1a	100	attcat
chr8	71612906	71612912	0	+	+	362	Atp6v1b2	100	attcat
chr8	71612368	71612374	0	-	+	-176	Atp6v1b2	100	atgaat
chr8	71656589	71656595	418	+	+	44044	Atp6v1b2	100	attcat
chr15	38459572	38459578	349	-	+	-132087	Atp6v1c1	100	atgaat
chr15	38478756	38478762	292	+	+	-112903	Atp6v1c1	100	attcat
chr15	38505673	38505679	726	-	+	-85986	Atp6v1c1	100	atgaat
chr6	120772156	120772162	0	-	-	-547	Atp6v1e1	100	atgaat
chr4	63206533	63206539	0	+	+	728	Atp6v1g1	100	attcat
chr4	63162364	63162370	292	-	+	-43442	Atp6v1g1	100	atgaat
chr1	5072782	5072788	0	+	+	-471	Atp6v1h	100	attcat
chr1	5072907	5072913	0	+	+	-346	Atp6v1h	100	attcat
chr1	5072841	5072847	0	-	+	-412	Atp6v1h	100	atgaat
chr1	5072947	5072953	0	-	+	-306	Atp6v1h	100	atgaat
chr1	5152498	5152504	405	-	+	79244	Atp6v1h	100	atgaat
chr1	5231600	5231606	426	+	+	158346	Atp6v1h	100	attcat
chr1	5270649	5270655	262	-	+	197395	Atp6v1h	100	atgaat
chr1	5305343	5305349	256	-	+	232089	Atp6v1h	100	atgaat
chr1	5402728	5402734	250	+	+	329474	Atp6v1h	100	attcat
chr1	5413416	5413422	395	+	+	340162	Atp6v1h	100	attcat
chr1	5413434	5413440	395	+	+	340180	Atp6v1h	100	attcat
chr1	5472399	5472405	586	+	+	399145	Atp6v1h	100	attcat
chr1	5474236	5474242	586	-	+	400982	Atp6v1h	100	atgaat
chr5	132009645	132009651	0	+	-	-622	Auts2	100	attcat
chr5	131810532	131810538	299	-	-	-1208682	Auts2	100	atgaat
chr5	131848256	131848262	306	-	-	-1170958	Auts2	100	atgaat
chr5	131849703	131849709	328	-	-	-1169511	Auts2	100	atgaat
chr5	131918990	131918996	379	+	-	-1100224	Auts2	100	attcat
chr5	131918990	131918996	379	+	-	-1100224	Auts2	100	attcat
chr5	131919654	131919660	508	-	-	-1099560	Auts2	100	atgaat
chr5	131925636	131925642	440	+	-	-1093578	Auts2	100	attcat
chr5	131925636	131925642	440	+	-	-1093578	Auts2	100	attcat
chr5	131942164	131942170	413	-	-	-1077050	Auts2	100	atgaat
chr5	131942164	131942170	413	-	-	-1077050	Auts2	100	atgaat
chr5	131942444	131942450	486	-	-	-1076770	Auts2	100	atgaat
chr5	131942444	131942450	486	-	-	-1076770	Auts2	100	atgaat
chr5	132006339	132006345	488	+	-	-1012875	Auts2	100	attcat
chr5	132007750	132007756	602	+	-	-1011464	Auts2	100	attcat
chr5	132034148	132034154	309	-	-	-985066	Auts2	100	atgaat
chr5	132055433	132055439	276	-	-	-963781	Auts2	100	atgaat
chr5	132062519	132062525	365	+	-	-956695	Auts2	100	attcat
chr5	132062851	132062857	522	+	-	-956363	Auts2	100	attcat
chr5	132068079	132068085	413	-	-	-951135	Auts2	100	atgaat
chr5	132082844	132082850	303	+	-	-936370	Auts2	100	attcat
chr5	132100572	132100578	546	-	-	-918642	Auts2	100	atgaat
chr5	132107030	132107036	580	+	-	-912184	Auts2	100	attcat
chr5	132126418	132126424	608	-	-	-892796	Auts2	100	atgaat
chr5	132141412	132141418	397	+	-	-877802	Auts2	100	attcat
chr5	132162671	132162677	448	+	-	-856543	Auts2	100	attcat
chr5	132168701	132168707	303	+	-	-850513	Auts2	100	attcat
chr5	132169771	132169777	679	+	-	-849443	Auts2	100	attcat
chr5	132169793	132169799	679	-	-	-849421	Auts2	100	atgaat
chr5	132169899	132169905	679	-	-	-849315	Auts2	100	atgaat
chr5	132177641	132177647	605	-	-	-841573	Auts2	100	atgaat
chr5	132177649	132177655	605	-	-	-841565	Auts2	100	atgaat
chr5	132177657	132177663	605	-	-	-841557	Auts2	100	atgaat
chr5	132177665	132177671	605	-	-	-841549	Auts2	100	atgaat
chr5	132189966	132189972	403	+	-	-829248	Auts2	100	attcat
chr5	132193563	132193569	673	+	-	-825651	Auts2	100	attcat
chr5	132196609	132196615	616	+	-	-822605	Auts2	100	attcat
chr5	132196741	132196747	616	+	-	-822473	Auts2	100	attcat
chr5	132196497	132196503	616	-	-	-822717	Auts2	100	atgaat
chr5	132198571	132198577	418	-	-	-820643	Auts2	100	atgaat
chr5	132203159	132203165	434	+	-	-816055	Auts2	100	attcat
chr5	132211292	132211298	491	-	-	-807922	Auts2	100	atgaat
chr5	132243789	132243795	315	+	-	-775425	Auts2	100	attcat
chr5	132263778	132263784	584	-	-	-755436	Auts2	100	atgaat
chr5	132279560	132279566	657	-	-	-739654	Auts2	100	atgaat
chr5	132281457	132281463	312	-	-	-737757	Auts2	100	atgaat
chr5	132292797	132292803	573	-	-	-726417	Auts2	100	atgaat
chr5	132318208	132318214	306	+	-	-701006	Auts2	100	attcat
chr5	132332781	132332787	502	+	-	-686433	Auts2	100	attcat
chr5	132341889	132341895	408	-	-	-677325	Auts2	100	atgaat
chr5	132348817	132348823	281	-	-	-670397	Auts2	100	atgaat
chr5	132359791	132359797	244	+	-	-659423	Auts2	100	attcat
chr5	132364328	132364334	323	-	-	-654886	Auts2	100	atgaat
chr5	132380386	132380392	502	+	-	-638828	Auts2	100	attcat
chr5	132380573	132380579	306	+	-	-638641	Auts2	100	attcat
chr5	132389497	132389503	544	+	-	-629717	Auts2	100	attcat
chr5	132390231	132390237	315	+	-	-628983	Auts2	100	attcat
chr5	132392361	132392367	400	+	-	-626853	Auts2	100	attcat
chr5	132392421	132392427	400	-	-	-626793	Auts2	100	atgaat
chr5	132392473	132392479	374	-	-	-626741	Auts2	100	atgaat
chr5	132392617	132392623	683	+	-	-626597	Auts2	100	attcat
chr5	132396372	132396378	505	+	-	-622842	Auts2	100	attcat
chr5	132400349	132400355	674	+	-	-618865	Auts2	100	attcat
chr5	132400571	132400577	674	+	-	-618643	Auts2	100	attcat
chr5	132399912	132399918	674	-	-	-619302	Auts2	100	atgaat
chr5	132400398	132400404	674	-	-	-618816	Auts2	100	atgaat
chr5	132406387	132406393	470	+	-	-612827	Auts2	100	attcat
chr5	132409277	132409283	413	+	-	-609937	Auts2	100	attcat
chr5	132425191	132425197	734	+	-	-594023	Auts2	100	attcat
chr5	132424909	132424915	734	-	-	-594305	Auts2	100	atgaat
chr5	132433058	132433064	357	-	-	-586156	Auts2	100	atgaat
chr5	132439192	132439198	281	-	-	-580022	Auts2	100	atgaat
chr5	132439464	132439470	558	-	-	-579750	Auts2	100	atgaat
chr5	132443932	132443938	565	+	-	-575282	Auts2	100	attcat
chr5	132451253	132451259	262	+	-	-567961	Auts2	100	attcat
chr5	132466847	132466853	550	-	-	-552367	Auts2	100	atgaat
chr5	132475073	132475079	688	+	-	-544141	Auts2	100	attcat
chr5	132489643	132489649	281	-	-	-529571	Auts2	100	atgaat
chr5	132499018	132499024	464	+	-	-520196	Auts2	100	attcat
chr5	132505760	132505766	330	-	-	-513454	Auts2	100	atgaat
chr5	132507172	132507178	627	-	-	-512042	Auts2	100	atgaat
chr5	132509996	132510002	655	-	-	-509218	Auts2	100	atgaat
chr5	132517711	132517717	292	-	-	-501503	Auts2	100	atgaat
chr5	132539215	132539221	496	+	-	-479999	Auts2	100	attcat
chr5	132548098	132548104	320	-	-	-471116	Auts2	100	atgaat
chr5	132550894	132550900	674	+	-	-468320	Auts2	100	attcat
chr5	132551398	132551404	374	+	-	-467816	Auts2	100	attcat
chr5	132555006	132555012	285	+	-	-464208	Auts2	100	attcat
chr5	132560116	132560122	451	-	-	-459098	Auts2	100	atgaat
chr5	132564560	132564566	576	-	-	-454654	Auts2	100	atgaat
chr5	132580844	132580850	256	-	-	-438370	Auts2	100	atgaat
chr5	132637595	132637601	326	-	-	-381619	Auts2	100	atgaat
chr5	132662107	132662113	250	+	-	-357107	Auts2	100	attcat
chr5	132671264	132671270	447	-	-	-347950	Auts2	100	atgaat
chr5	132679555	132679561	564	+	-	-339659	Auts2	100	attcat
chr5	132679496	132679502	564	-	-	-339718	Auts2	100	atgaat
chr5	132700137	132700143	372	+	-	-319077	Auts2	100	attcat
chr5	132711922	132711928	262	+	-	-307292	Auts2	100	attcat
chr5	132714250	132714256	281	-	-	-304964	Auts2	100	atgaat
chr5	132723976	132723982	256	-	-	-295238	Auts2	100	atgaat
chr5	132738242	132738248	489	+	-	-280972	Auts2	100	attcat
chr5	132750209	132750215	603	-	-	-269005	Auts2	100	atgaat
chr5	132752762	132752768	443	+	-	-266452	Auts2	100	attcat
chr5	132766627	132766633	315	+	-	-252587	Auts2	100	attcat
chr5	132770277	132770283	551	+	-	-248937	Auts2	100	attcat
chr5	132772468	132772474	337	-	-	-246746	Auts2	100	atgaat
chr5	132776910	132776916	256	-	-	-242304	Auts2	100	atgaat
chr5	132781486	132781492	495	-	-	-237728	Auts2	100	atgaat
chr5	132815217	132815223	272	+	-	-203997	Auts2	100	attcat
chr5	132858032	132858038	296	+	-	-161182	Auts2	100	attcat
chr5	132858111	132858117	430	+	-	-161103	Auts2	100	attcat
chr5	132858159	132858165	430	+	-	-161055	Auts2	100	attcat
chr5	132877311	132877317	522	+	-	-141903	Auts2	100	attcat
chr5	132879565	132879571	526	-	-	-139649	Auts2	100	atgaat
chr5	132904632	132904638	404	+	-	-114582	Auts2	100	attcat
chr5	132904564	132904570	404	-	-	-114650	Auts2	100	atgaat
chr5	132921445	132921451	381	+	-	-97769	Auts2	100	attcat
chr5	132926728	132926734	441	-	-	-92486	Auts2	100	atgaat
chr5	132928149	132928155	250	+	-	-91065	Auts2	100	attcat
chr5	132930474	132930480	309	-	-	-88740	Auts2	100	atgaat
chr5	132933736	132933742	576	+	-	-85478	Auts2	100	attcat
chr5	132938555	132938561	487	+	-	-80659	Auts2	100	attcat
chr5	132938702	132938708	504	+	-	-80512	Auts2	100	attcat
chr5	132948152	132948158	267	+	-	-71062	Auts2	100	attcat
chr5	132956449	132956455	618	-	-	-62765	Auts2	100	atgaat
chr5	132956877	132956883	351	+	-	-62337	Auts2	100	attcat
chr5	132985326	132985332	469	-	-	-33888	Auts2	100	atgaat
chr5	132995644	132995650	272	+	-	-23570	Auts2	100	attcat
chr5	133005534	133005540	531	+	-	-13680	Auts2	100	attcat
chr5	133006910	133006916	467	+	-	-12304	Auts2	100	attcat
chr5	133007090	133007096	528	-	-	-12124	Auts2	100	atgaat
chr5	133027224	133027230	501	+	-	8010	Auts2	100	attcat
chr5	133034114	133034120	363	-	-	14900	Auts2	100	atgaat
chr5	133044937	133044943	339	-	-	25723	Auts2	100	atgaat
chr5	133059060	133059066	323	+	-	39846	Auts2	100	attcat
chr5	133062377	133062383	292	+	-	43163	Auts2	100	attcat
chr5	133103242	133103248	382	-	-	84028	Auts2	100	atgaat
chr5	133200545	133200551	377	+	-	181331	Auts2	100	attcat
chr5	133226604	133226610	554	-	-	207390	Auts2	100	atgaat
chr5	133228920	133228926	392	+	-	209706	Auts2	100	attcat
chr5	133245021	133245027	303	+	-	225807	Auts2	100	attcat
chr7	26577842	26577848	405	+	-	4118	Axl	100	attcat
chr15	38448233	38448239	335	+	-	-788	Azin1	100	attcat
chr15	38418581	38418587	444	+	-	-30440	Azin1	100	attcat
chr15	38419946	38419952	687	-	-	-29075	Azin1	100	atgaat
chr15	38459572	38459578	349	-	-	10551	Azin1	100	atgaat
chr15	38478756	38478762	292	+	-	29735	Azin1	100	attcat
chr15	38505673	38505679	726	-	-	56652	Azin1	100	atgaat
chr19	8994311	8994317	0	-	+	-552	B3gat3	100	atgaat
chr19	8994493	8994499	0	-	+	-370	B3gat3	100	atgaat
chr18	3446980	3446986	518	-	+	-60975	Bambi	100	atgaat
chr18	3512771	3512777	465	-	+	4816	Bambi	100	atgaat
chr18	3517335	3517341	318	-	+	9380	Bambi	100	atgaat
chr18	3561625	3561631	607	-	+	53670	Bambi	100	atgaat
chr18	3566581	3566587	488	+	+	58626	Bambi	100	attcat
chr18	3609234	3609240	320	+	+	101279	Bambi	100	attcat
chr18	3629001	3629007	299	+	+	121046	Bambi	100	attcat
chr18	3647692	3647698	363	-	+	139737	Bambi	100	atgaat
chr18	3648222	3648228	527	+	+	140267	Bambi	100	attcat
chr15	25117742	25117748	390	-	-	-225777	Basp1	100	atgaat
chr15	25261417	25261423	346	+	-	-82102	Basp1	100	attcat
chr15	25293442	25293448	648	+	-	-50077	Basp1	100	attcat
chr15	25306977	25306983	306	-	-	-36542	Basp1	100	atgaat
chr15	25335387	25335393	244	-	-	-8132	Basp1	100	atgaat
chr15	25342043	25342049	501	+	-	-1476	Basp1	100	attcat
chr15	25342362	25342368	387	+	-	-1157	Basp1	100	attcat
chr15	25342356	25342362	387	-	-	-1163	Basp1	100	atgaat
chr12	55994832	55994838	586	+	-	-92491	Baz1a	100	attcat
chr12	55995009	55995015	589	-	-	-92314	Baz1a	100	atgaat
chr4	126921741	126921747	0	+	+	714	BC003266	100	attcat
chr4	126934070	126934076	478	-	+	13042	BC003266	100	atgaat
chr17	29405576	29405582	0	-	+	-156	BC004004	100	atgaat
chr9	15182638	15182644	465	+	+	-127293	BC017612	100	attcat
chr9	15186714	15186720	323	+	+	-123217	BC017612	100	attcat
chr9	15212628	15212634	546	-	+	-97303	BC017612	100	atgaat
chr9	15219331	15219337	451	-	+	-90600	BC017612	100	atgaat
chr9	15242222	15242228	536	+	+	-67709	BC017612	100	attcat
chr9	15242240	15242246	536	+	+	-67691	BC017612	100	attcat
chr9	15244493	15244499	505	-	+	-65438	BC017612	100	atgaat
chr9	15254310	15254316	478	-	+	-55621	BC017612	100	atgaat
chr9	15317605	15317611	362	-	+	7674	BC017612	100	atgaat
chr9	15326199	15326205	244	-	+	16268	BC017612	100	atgaat
chr9	37262653	37262659	411	-	+	-34253	BC024479	100	atgaat
chr9	37266465	37266471	244	-	+	-30441	BC024479	100	atgaat
chr9	37288978	37288984	315	-	+	-7928	BC024479	100	atgaat
chr9	37321483	37321489	435	+	+	24577	BC024479	100	attcat
chr9	37321494	37321500	435	-	+	24588	BC024479	100	atgaat
chr9	37331622	37331628	615	+	+	34716	BC024479	100	attcat
chr9	74792821	74792827	399	-	+	-7870	BC031353	100	atgaat
chr9	74818517	74818523	477	-	+	17826	BC031353	100	atgaat
chr9	74879917	74879923	615	+	+	79226	BC031353	100	attcat
chr17	46936979	46936985	392	-	-	-31383	BC032203	100	atgaat
chr6	144996845	144996851	0	-	-	-487	Bcat1	100	atgaat
chr6	144762785	144762791	446	+	-	-261919	Bcat1	100	attcat
chr6	144788390	144788396	393	-	-	-236314	Bcat1	100	atgaat
chr6	144812833	144812839	533	-	-	-211871	Bcat1	100	atgaat
chr6	144816043	144816049	529	+	-	-208661	Bcat1	100	attcat
chr6	144831749	144831755	516	-	-	-192955	Bcat1	100	atgaat
chr6	144831795	144831801	516	-	-	-192909	Bcat1	100	atgaat
chr6	144832954	144832960	299	-	-	-191750	Bcat1	100	atgaat
chr6	144839414	144839420	306	-	-	-185290	Bcat1	100	atgaat
chr6	144840822	144840828	392	-	-	-183882	Bcat1	100	atgaat
chr6	144876164	144876170	576	+	-	-148540	Bcat1	100	attcat
chr6	144887355	144887361	451	-	-	-137349	Bcat1	100	atgaat
chr6	144896113	144896119	511	+	-	-128591	Bcat1	100	attcat
chr6	144898105	144898111	256	+	-	-126599	Bcat1	100	attcat
chr6	144916191	144916197	256	-	-	-108513	Bcat1	100	atgaat
chr6	144932052	144932058	371	-	-	-92652	Bcat1	100	atgaat
chr10	20031396	20031402	0	+	+	-878	Bclaf1	100	attcat
chr10	20051048	20051054	545	-	+	18773	Bclaf1	100	atgaat
chrX	132749203	132749209	0	+	-	-849	Bex1	100	attcat
chr2	18599014	18599020	530	+	+	370	Bmi1	100	attcat
chr2	18606154	18606160	526	+	+	7509	Bmi1	100	attcat
chr2	18607356	18607362	607	-	+	8711	Bmi1	100	atgaat
chr2	18607447	18607453	607	-	+	8802	Bmi1	100	atgaat
chr2	18607749	18607755	487	+	+	9104	Bmi1	100	attcat
chr2	18613850	18613856	530	+	+	15205	Bmi1	100	attcat
chr2	18613856	18613862	530	+	+	15211	Bmi1	100	attcat
chr2	18614297	18614303	493	+	+	15652	Bmi1	100	attcat
chr2	133377438	133377444	0	+	+	-456	Bmp2	100	attcat
chr2	133377462	133377468	0	-	+	-432	Bmp2	100	atgaat
chr2	133303803	133303809	632	-	+	-74092	Bmp2	100	atgaat
chr2	133303892	133303898	632	-	+	-74003	Bmp2	100	atgaat
chr2	133306923	133306929	262	+	+	-70972	Bmp2	100	attcat
chr2	133309829	133309835	457	-	+	-68066	Bmp2	100	atgaat
chr2	133348242	133348248	285	-	+	-29653	Bmp2	100	atgaat
chr2	133352169	133352175	484	+	+	-25726	Bmp2	100	attcat
chr2	133404790	133404796	335	+	+	26895	Bmp2	100	attcat
chr5	97415467	97415473	349	-	+	-11241	Bmp2k	100	atgaat
chr5	97517198	97517204	328	-	+	90490	Bmp2k	100	atgaat
chr5	97517210	97517216	328	-	+	90502	Bmp2k	100	atgaat
chr5	97524654	97524660	285	-	+	97946	Bmp2k	100	atgaat
chr5	97574872	97574878	349	+	+	148164	Bmp2k	100	attcat
chr5	97577775	97577781	702	-	+	151067	Bmp2k	100	atgaat
chr5	97598522	97598528	256	-	+	171814	Bmp2k	100	atgaat
chr5	97611872	97611878	281	-	+	185164	Bmp2k	100	atgaat
chr5	97614838	97614844	256	+	+	188130	Bmp2k	100	attcat
chr5	97616688	97616694	564	-	+	189980	Bmp2k	100	atgaat
chr5	97621751	97621757	521	-	+	195043	Bmp2k	100	atgaat
chr5	97624441	97624447	660	-	+	197733	Bmp2k	100	atgaat
chr5	97647236	97647242	674	+	+	220528	Bmp2k	100	attcat
chr5	97647283	97647289	674	-	+	220575	Bmp2k	100	atgaat
chr5	97652118	97652124	578	+	+	225410	Bmp2k	100	attcat
chr5	97681456	97681462	250	+	+	254748	Bmp2k	100	attcat
chr13	38436098	38436104	0	-	+	-896	Bmp6	100	atgaat
chr13	38381589	38381595	510	-	+	-55406	Bmp6	100	atgaat
chr13	38441848	38441854	337	-	+	4853	Bmp6	100	atgaat
chr13	38502495	38502501	413	+	+	65500	Bmp6	100	attcat
chr13	38502517	38502523	413	-	+	65522	Bmp6	100	atgaat
chr13	38508082	38508088	244	-	+	71087	Bmp6	100	atgaat
chr13	38510378	38510384	425	+	+	73383	Bmp6	100	attcat
chr13	38521611	38521617	320	-	+	84616	Bmp6	100	atgaat
chr13	38525299	38525305	262	+	+	88304	Bmp6	100	attcat
chr13	38601857	38601863	377	-	+	164862	Bmp6	100	atgaat
chr13	38601920	38601926	303	-	+	164925	Bmp6	100	atgaat
chr13	38677576	38677582	374	-	+	240581	Bmp6	100	atgaat
chr9	23027051	23027057	312	-	+	-468	Bmper	100	atgaat
chr9	22740986	22740992	309	+	+	-286534	Bmper	100	attcat
chr9	22746335	22746341	315	+	+	-281185	Bmper	100	attcat
chr9	22753733	22753739	299	-	+	-273787	Bmper	100	atgaat
chr9	22757242	22757248	355	-	+	-270278	Bmper	100	atgaat
chr9	22757577	22757583	267	-	+	-269943	Bmper	100	atgaat
chr9	22758918	22758924	408	-	+	-268602	Bmper	100	atgaat
chr9	22758942	22758948	408	-	+	-268578	Bmper	100	atgaat
chr9	22767156	22767162	375	-	+	-260364	Bmper	100	atgaat
chr9	22769975	22769981	450	+	+	-257545	Bmper	100	attcat
chr9	22781581	22781587	404	+	+	-245939	Bmper	100	attcat
chr9	22784519	22784525	454	+	+	-243001	Bmper	100	attcat
chr9	22811560	22811566	244	-	+	-215960	Bmper	100	atgaat
chr9	22867128	22867134	534	-	+	-160392	Bmper	100	atgaat
chr9	22881842	22881848	401	-	+	-145678	Bmper	100	atgaat
chr9	22901752	22901758	421	+	+	-125768	Bmper	100	attcat
chr9	22930394	22930400	344	+	+	-97126	Bmper	100	attcat
chr9	22951512	22951518	386	+	+	-76008	Bmper	100	attcat
chr9	22976167	22976173	262	-	+	-51353	Bmper	100	atgaat
chr9	22997938	22997944	386	+	+	-29582	Bmper	100	attcat
chr9	23005230	23005236	482	+	+	-22290	Bmper	100	attcat
chr9	23006720	23006726	459	-	+	-20800	Bmper	100	atgaat
chr9	23047558	23047564	351	+	+	20038	Bmper	100	attcat
chr9	23076110	23076116	499	-	+	48590	Bmper	100	atgaat
chr9	23079140	23079146	423	+	+	51620	Bmper	100	attcat
chr9	23089936	23089942	482	-	+	62416	Bmper	100	atgaat
chr9	23103856	23103862	339	-	+	76336	Bmper	100	atgaat
chr9	23115305	23115311	431	-	+	87785	Bmper	100	atgaat
chr9	23116491	23116497	447	+	+	88971	Bmper	100	attcat
chr9	23120504	23120510	303	+	+	92984	Bmper	100	attcat
chr9	23136960	23136966	256	+	+	109440	Bmper	100	attcat
chr9	23183169	23183175	444	+	+	155649	Bmper	100	attcat
chr9	23212194	23212200	503	-	+	184674	Bmper	100	atgaat
chr9	23265157	23265163	250	-	+	237637	Bmper	100	atgaat
chr9	23274706	23274712	292	-	+	247186	Bmper	100	atgaat
chr9	23302317	23302323	344	-	+	274797	Bmper	100	atgaat
chr9	23371712	23371718	410	+	+	344192	Bmper	100	attcat
chr9	23610489	23610495	335	+	+	582969	Bmper	100	attcat
chr9	23652963	23652969	357	+	+	625443	Bmper	100	attcat
chr9	23653019	23653025	357	+	+	625499	Bmper	100	attcat
chr9	23817471	23817477	296	+	+	789951	Bmper	100	attcat
chr9	23830737	23830743	250	-	+	803217	Bmper	100	atgaat
chr9	23865953	23865959	577	-	+	838433	Bmper	100	atgaat
chr4	83810660	83810666	381	+	-	-510330	Bnc2	100	attcat
chr4	83810713	83810719	335	-	-	-510277	Bnc2	100	atgaat
chr4	83810746	83810752	344	-	-	-510244	Bnc2	100	atgaat
chr4	83823386	83823392	446	-	-	-497604	Bnc2	100	atgaat
chr4	83861717	83861723	374	-	-	-459273	Bnc2	100	atgaat
chr4	83874404	83874410	330	-	-	-446586	Bnc2	100	atgaat
chr4	83874798	83874804	262	+	-	-446192	Bnc2	100	attcat
chr4	83880850	83880856	466	+	-	-440140	Bnc2	100	attcat
chr4	83899785	83899791	444	-	-	-421205	Bnc2	100	atgaat
chr4	83909639	83909645	472	-	-	-411351	Bnc2	100	atgaat
chr4	83911135	83911141	542	-	-	-409855	Bnc2	100	atgaat
chr4	83911655	83911661	372	+	-	-409335	Bnc2	100	attcat
chr4	83912786	83912792	619	-	-	-408204	Bnc2	100	atgaat
chr4	83912980	83912986	411	+	-	-408010	Bnc2	100	attcat
chr4	83916161	83916167	457	-	-	-404829	Bnc2	100	atgaat
chr4	83916290	83916296	315	-	-	-404700	Bnc2	100	atgaat
chr4	83919518	83919524	479	-	-	-401472	Bnc2	100	atgaat
chr4	83921027	83921033	621	-	-	-399963	Bnc2	100	atgaat
chr4	83922459	83922465	339	+	-	-398531	Bnc2	100	attcat
chr4	83928573	83928579	710	-	-	-392417	Bnc2	100	atgaat
chr4	83930682	83930688	455	-	-	-390308	Bnc2	100	atgaat
chr4	83935954	83935960	469	+	-	-385036	Bnc2	100	attcat
chr4	83937301	83937307	575	-	-	-383689	Bnc2	100	atgaat
chr4	83949105	83949111	272	+	-	-371885	Bnc2	100	attcat
chr4	83952595	83952601	539	+	-	-368395	Bnc2	100	attcat
chr4	83953099	83953105	696	+	-	-367891	Bnc2	100	attcat
chr4	83953359	83953365	696	-	-	-367631	Bnc2	100	atgaat
chr4	83994513	83994519	396	+	-	-326477	Bnc2	100	attcat
chr4	84003542	84003548	433	-	-	-317448	Bnc2	100	atgaat
chr4	84013379	84013385	480	-	-	-307611	Bnc2	100	atgaat
chr4	84016077	84016083	250	+	-	-304913	Bnc2	100	attcat
chr4	84016073	84016079	250	-	-	-304917	Bnc2	100	atgaat
chr4	84016395	84016401	494	-	-	-304595	Bnc2	100	atgaat
chr4	84023420	84023426	320	+	-	-297570	Bnc2	100	attcat
chr4	84037306	84037312	256	+	-	-283684	Bnc2	100	attcat
chr4	84041533	84041539	444	+	-	-279457	Bnc2	100	attcat
chr4	84046314	84046320	256	+	-	-274676	Bnc2	100	attcat
chr4	84049381	84049387	589	+	-	-271609	Bnc2	100	attcat
chr4	84056845	84056851	267	-	-	-264145	Bnc2	100	atgaat
chr4	84069195	84069201	528	+	-	-251795	Bnc2	100	attcat
chr4	84069292	84069298	528	+	-	-251698	Bnc2	100	attcat
chr4	84070587	84070593	398	+	-	-250403	Bnc2	100	attcat
chr4	84087772	84087778	369	-	-	-233218	Bnc2	100	atgaat
chr4	84087952	84087958	531	+	-	-233038	Bnc2	100	attcat
chr4	84094953	84094959	613	-	-	-226037	Bnc2	100	atgaat
chr4	84095366	84095372	535	-	-	-225624	Bnc2	100	atgaat
chr4	84099414	84099420	328	-	-	-221576	Bnc2	100	atgaat
chr4	84103615	84103621	657	-	-	-217375	Bnc2	100	atgaat
chr4	84104228	84104234	423	-	-	-216762	Bnc2	100	atgaat
chr4	84104386	84104392	408	-	-	-216604	Bnc2	100	atgaat
chr4	84133162	84133168	411	+	-	-187828	Bnc2	100	attcat
chr4	84141254	84141260	466	+	-	-179736	Bnc2	100	attcat
chr4	84146558	84146564	299	+	-	-174432	Bnc2	100	attcat
chr4	84156459	84156465	309	+	-	-164531	Bnc2	100	attcat
chr4	84169719	84169725	588	+	-	-151271	Bnc2	100	attcat
chr4	84170221	84170227	452	+	-	-150769	Bnc2	100	attcat
chr4	84174456	84174462	470	+	-	-146534	Bnc2	100	attcat
chr4	84174468	84174474	470	-	-	-146522	Bnc2	100	atgaat
chr4	84175519	84175525	690	-	-	-145471	Bnc2	100	atgaat
chr4	84179752	84179758	479	-	-	-141238	Bnc2	100	atgaat
chr4	84188820	84188826	372	+	-	-132170	Bnc2	100	attcat
chr4	84193561	84193567	703	+	-	-127429	Bnc2	100	attcat
chr4	84193630	84193636	703	+	-	-127360	Bnc2	100	attcat
chr4	84197415	84197421	610	+	-	-123575	Bnc2	100	attcat
chr4	84197540	84197546	610	+	-	-123450	Bnc2	100	attcat
chr4	84224054	84224060	256	-	-	-96936	Bnc2	100	atgaat
chr4	84240229	84240235	552	+	-	-80761	Bnc2	100	attcat
chr4	84240664	84240670	296	+	-	-80326	Bnc2	100	attcat
chr4	84247229	84247235	250	-	-	-73761	Bnc2	100	atgaat
chr4	84248386	84248392	368	+	-	-72604	Bnc2	100	attcat
chr4	84278572	84278578	377	-	-	-42418	Bnc2	100	atgaat
chr4	84280176	84280182	608	-	-	-40814	Bnc2	100	atgaat
chr4	84285525	84285531	464	+	-	-35465	Bnc2	100	attcat
chr4	84301803	84301809	504	-	-	-19187	Bnc2	100	atgaat
chr4	84315270	84315276	706	-	-	-5720	Bnc2	100	atgaat
chr4	84316463	84316469	558	-	-	-4527	Bnc2	100	atgaat
chr4	84323038	84323044	494	+	-	2048	Bnc2	100	attcat
chr4	84331542	84331548	417	-	-	10552	Bnc2	100	atgaat
chr4	84342744	84342750	320	-	-	21754	Bnc2	100	atgaat
chr9	69681611	69681617	602	+	+	-155662	Bnip2	100	attcat
chr9	69681677	69681683	602	+	+	-155596	Bnip2	100	attcat
chr9	69681563	69681569	602	-	+	-155710	Bnip2	100	atgaat
chr9	69692392	69692398	712	+	+	-144881	Bnip2	100	attcat
chr9	69692142	69692148	712	-	+	-145131	Bnip2	100	atgaat
chr9	69692514	69692520	712	-	+	-144759	Bnip2	100	atgaat
chr9	69692822	69692828	611	+	+	-144451	Bnip2	100	attcat
chr9	69714592	69714598	446	-	+	-122681	Bnip2	100	atgaat
chr9	69715130	69715136	685	+	+	-122143	Bnip2	100	attcat
chr9	69720293	69720299	244	-	+	-116980	Bnip2	100	atgaat
chr9	69720809	69720815	464	-	+	-116464	Bnip2	100	atgaat
chr9	69725337	69725343	511	-	+	-111936	Bnip2	100	atgaat
chr9	69746640	69746646	607	+	+	-90633	Bnip2	100	attcat
chr9	69752273	69752279	341	+	+	-85000	Bnip2	100	attcat
chr9	69756458	69756464	455	-	+	-80815	Bnip2	100	atgaat
chr9	69766915	69766921	497	-	+	-70358	Bnip2	100	atgaat
chr9	69789419	69789425	638	+	+	-47854	Bnip2	100	attcat
chr9	69789938	69789944	518	+	+	-47335	Bnip2	100	attcat
chr9	69789920	69789926	518	-	+	-47353	Bnip2	100	atgaat
chr9	69820067	69820073	546	+	+	-17206	Bnip2	100	attcat
chr9	69825986	69825992	667	+	+	-11287	Bnip2	100	attcat
chr9	69826969	69826975	485	-	+	-10304	Bnip2	100	atgaat
chr9	69831594	69831600	453	-	+	-5679	Bnip2	100	atgaat
chr9	69855305	69855311	574	-	+	18032	Bnip2	100	atgaat
chr7	146106935	146106941	711	-	-	5733	Bnip3	100	atgaat
chr7	146107581	146107587	344	-	-	6379	Bnip3	100	atgaat
chr7	146121823	146121829	442	-	-	20621	Bnip3	100	atgaat
chr16	44511051	44511057	503	+	-	-47959	Boc	100	attcat
chr16	44531316	44531322	578	+	-	-27694	Boc	100	attcat
chr16	44556115	44556121	276	-	-	-2895	Boc	100	atgaat
chr16	44564762	44564768	419	-	-	5752	Boc	100	atgaat
chr16	44629565	44629571	285	-	-	70555	Boc	100	atgaat
chr16	44672455	44672461	609	-	-	113445	Boc	100	atgaat
chr16	44679748	44679754	576	+	-	120738	Boc	100	attcat
chr1	95581395	95581401	0	-	+	-875	Bok	100	atgaat
chr1	95581824	95581830	0	-	+	-446	Bok	100	atgaat
chr1	95574863	95574869	330	-	+	-7408	Bok	100	atgaat
chr18	34763024	34763030	244	+	-	-21231	Brd8	100	attcat
chr16	96214692	96214698	430	-	-	-89441	Brwd1	100	atgaat
chr16	96251993	96251999	250	+	-	-52140	Brwd1	100	attcat
chr2	137706294	137706300	493	-	+	-376007	Btbd3	100	atgaat
chr2	137706449	137706455	540	+	+	-375852	Btbd3	100	attcat
chr2	137824697	137824703	303	+	+	-257604	Btbd3	100	attcat
chr2	137826080	137826086	318	+	+	-256221	Btbd3	100	attcat
chr2	137826120	137826126	318	-	+	-256181	Btbd3	100	atgaat
chr2	137847541	137847547	323	+	+	-234760	Btbd3	100	attcat
chr2	137871474	137871480	351	-	+	-210827	Btbd3	100	atgaat
chr2	137920511	137920517	320	+	+	-161790	Btbd3	100	attcat
chr2	137920755	137920761	303	-	+	-161546	Btbd3	100	atgaat
chr2	137935052	137935058	539	+	+	-147249	Btbd3	100	attcat
chr2	137934805	137934811	539	-	+	-147496	Btbd3	100	atgaat
chr2	137971962	137971968	363	+	+	-110339	Btbd3	100	attcat
chr2	138021465	138021471	262	-	+	-60836	Btbd3	100	atgaat
chr2	138070227	138070233	554	+	+	-12074	Btbd3	100	attcat
chr2	138077578	138077584	267	+	+	-4723	Btbd3	100	attcat
chr2	138093121	138093127	382	+	+	10820	Btbd3	100	attcat
chr2	138093202	138093208	389	+	+	10901	Btbd3	100	attcat
chr2	138093313	138093319	382	-	+	11012	Btbd3	100	atgaat
chr2	138103592	138103598	303	-	+	21291	Btbd3	100	atgaat
chr2	138113323	138113329	292	-	+	31022	Btbd3	100	atgaat
chr2	138136261	138136267	488	+	+	53960	Btbd3	100	attcat
chr2	138137636	138137642	395	-	+	55335	Btbd3	100	atgaat
chr2	138163906	138163912	536	-	+	81605	Btbd3	100	atgaat
chr2	138166887	138166893	418	-	+	84586	Btbd3	100	atgaat
chr2	138166894	138166900	418	-	+	84593	Btbd3	100	atgaat
chr2	138169194	138169200	303	-	+	86893	Btbd3	100	atgaat
chr2	138214225	138214231	433	+	+	131924	Btbd3	100	attcat
chr2	138231701	138231707	446	-	+	149400	Btbd3	100	atgaat
chr2	138241027	138241033	372	+	+	158726	Btbd3	100	attcat
chr2	138250779	138250785	504	-	+	168478	Btbd3	100	atgaat
chr2	138254569	138254575	281	-	+	172268	Btbd3	100	atgaat
chr2	138260585	138260591	510	-	+	178284	Btbd3	100	atgaat
chr2	138274437	138274443	425	+	+	192136	Btbd3	100	attcat
chr2	138305706	138305712	383	+	+	223405	Btbd3	100	attcat
chr2	138305684	138305690	383	-	+	223383	Btbd3	100	atgaat
chr2	138323849	138323855	267	-	+	241548	Btbd3	100	atgaat
chr2	138337332	138337338	474	+	+	255031	Btbd3	100	attcat
chr2	138337549	138337555	368	-	+	255248	Btbd3	100	atgaat
chr2	138356802	138356808	281	-	+	274501	Btbd3	100	atgaat
chr2	138362791	138362797	281	+	+	280490	Btbd3	100	attcat
chr2	138397046	138397052	719	+	+	314745	Btbd3	100	attcat
chr2	138398523	138398529	446	+	+	316222	Btbd3	100	attcat
chr2	138398555	138398561	446	-	+	316254	Btbd3	100	atgaat
chr10	95538433	95538439	441	-	+	-541202	Btg1	100	atgaat
chr10	95588840	95588846	415	+	+	-490795	Btg1	100	attcat
chr10	95588803	95588809	415	-	+	-490832	Btg1	100	atgaat
chr10	95616409	95616415	296	-	+	-463226	Btg1	100	atgaat
chr10	95625087	95625093	517	+	+	-454548	Btg1	100	attcat
chr10	95631988	95631994	347	+	+	-447647	Btg1	100	attcat
chr10	95635651	95635657	244	+	+	-443984	Btg1	100	attcat
chr10	95653197	95653203	560	+	+	-426438	Btg1	100	attcat
chr10	95729332	95729338	372	-	+	-350303	Btg1	100	atgaat
chr10	95738571	95738577	250	-	+	-341064	Btg1	100	atgaat
chr10	95763181	95763187	386	-	+	-316454	Btg1	100	atgaat
chr10	95763494	95763500	548	+	+	-316141	Btg1	100	attcat
chr10	95810041	95810047	326	-	+	-269594	Btg1	100	atgaat
chr10	95815740	95815746	488	-	+	-263895	Btg1	100	atgaat
chr10	95824397	95824403	267	-	+	-255238	Btg1	100	atgaat
chr10	95844893	95844899	250	-	+	-234742	Btg1	100	atgaat
chr10	95895587	95895593	292	+	+	-184048	Btg1	100	attcat
chr10	95926433	95926439	355	+	+	-153202	Btg1	100	attcat
chr10	95931647	95931653	347	-	+	-147988	Btg1	100	atgaat
chr10	95939958	95939964	566	-	+	-139677	Btg1	100	atgaat
chr10	95986726	95986732	303	+	+	-92909	Btg1	100	attcat
chr10	96025289	96025295	289	-	+	-54346	Btg1	100	atgaat
chr10	96033659	96033665	303	-	+	-45976	Btg1	100	atgaat
chr10	96033695	96033701	326	-	+	-45940	Btg1	100	atgaat
chr10	96043852	96043858	355	-	+	-35783	Btg1	100	atgaat
chr10	96129048	96129054	362	-	+	49413	Btg1	100	atgaat
chr10	96139634	96139640	250	+	+	59999	Btg1	100	attcat
chr10	96142575	96142581	312	-	+	62940	Btg1	100	atgaat
chr10	96145590	96145596	256	-	+	65955	Btg1	100	atgaat
chr10	96172613	96172619	430	+	+	92978	Btg1	100	attcat
chr10	96172778	96172784	341	-	+	93143	Btg1	100	atgaat
chr10	96209964	96209970	483	+	+	130329	Btg1	100	attcat
chr10	96219227	96219233	344	-	+	139592	Btg1	100	atgaat
chr10	96228555	96228561	430	-	+	148920	Btg1	100	atgaat
chr10	96242004	96242010	415	-	+	162369	Btg1	100	atgaat
chr10	96251373	96251379	427	+	+	171738	Btg1	100	attcat
chr10	96251440	96251446	427	+	+	171805	Btg1	100	attcat
chr10	96261008	96261014	267	-	+	181373	Btg1	100	atgaat
chr10	96267174	96267180	372	-	+	187539	Btg1	100	atgaat
chr10	96304896	96304902	303	+	+	225261	Btg1	100	attcat
chr10	96310563	96310569	333	-	+	230928	Btg1	100	atgaat
chr10	96310632	96310638	449	-	+	230997	Btg1	100	atgaat
chr10	96310695	96310701	449	-	+	231060	Btg1	100	atgaat
chr2	127658294	127658300	0	+	-	693	Bub1	100	attcat
chr1	58463301	58463307	459	+	+	13321	Bzw1	100	attcat
chr1	58463262	58463268	459	-	+	13282	Bzw1	100	atgaat
chr11	43287320	43287326	0	-	+	-487	C1qtnf2	100	atgaat
chr15	10881114	10881120	0	+	+	-972	C1qtnf3	100	attcat
chr15	10881998	10882004	315	-	+	-88	C1qtnf3	100	atgaat
chr15	10882278	10882284	578	-	+	192	C1qtnf3	100	atgaat
chr15	10724152	10724158	272	+	+	-157935	C1qtnf3	100	attcat
chr15	10820448	10820454	368	-	+	-61639	C1qtnf3	100	atgaat
chr15	10854787	10854793	281	+	+	-27300	C1qtnf3	100	attcat
chr15	10858490	10858496	397	-	+	-23597	C1qtnf3	100	atgaat
chr15	10868294	10868300	451	-	+	-13793	C1qtnf3	100	atgaat
chr6	124492745	124492751	0	+	-	406	C1s	100	attcat
chr6	124492749	124492755	0	-	-	410	C1s	100	atgaat
chr6	124497002	124497008	379	-	-	-89996	C1s	100	atgaat
chr6	124502484	124502490	572	-	-	-84514	C1s	100	atgaat
chr6	124504665	124504671	634	+	-	-82333	C1s	100	attcat
chr6	124504058	124504064	634	-	-	-82940	C1s	100	atgaat
chr6	124504444	124504450	634	-	-	-82554	C1s	100	atgaat
chr7	38805557	38805563	0	-	-	986	C80913	100	atgaat
chr7	38618472	38618478	720	+	-	-186099	C80913	100	attcat
chr7	38618702	38618708	720	+	-	-185869	C80913	100	attcat
chr7	38618483	38618489	720	-	-	-186088	C80913	100	atgaat
chr7	38633810	38633816	504	-	-	-170761	C80913	100	atgaat
chr7	38635229	38635235	619	-	-	-169342	C80913	100	atgaat
chr7	38665730	38665736	645	+	-	-138841	C80913	100	attcat
chr7	38681704	38681710	712	-	-	-122867	C80913	100	atgaat
chr7	38682051	38682057	712	-	-	-122520	C80913	100	atgaat
chr7	38682332	38682338	539	-	-	-122239	C80913	100	atgaat
chr7	38690303	38690309	755	+	-	-114268	C80913	100	attcat
chr7	38690824	38690830	755	-	-	-113747	C80913	100	atgaat
chr7	38704894	38704900	469	+	-	-99677	C80913	100	attcat
chr7	38706960	38706966	713	-	-	-97611	C80913	100	atgaat
chr7	38719412	38719418	281	+	-	-85159	C80913	100	attcat
chr7	38719944	38719950	643	-	-	-84627	C80913	100	atgaat
chr7	38745445	38745451	594	+	-	-59126	C80913	100	attcat
chr7	38755570	38755576	551	-	-	-49001	C80913	100	atgaat
chr7	38755755	38755761	708	-	-	-48816	C80913	100	atgaat
chr7	38767615	38767621	360	+	-	-36956	C80913	100	attcat
chr7	38773403	38773409	276	-	-	-31168	C80913	100	atgaat
chr7	38783272	38783278	655	+	-	-21299	C80913	100	attcat
chr7	38809780	38809786	303	+	-	5209	C80913	100	attcat
chr7	38824352	38824358	262	-	-	19781	C80913	100	atgaat
chr7	38835494	38835500	438	-	-	30923	C80913	100	atgaat
chr7	38835676	38835682	697	-	-	31105	C80913	100	atgaat
chr7	38836109	38836115	697	-	-	31538	C80913	100	atgaat
chr7	38844387	38844393	412	-	-	39816	C80913	100	atgaat
chr7	38859731	38859737	526	+	-	55160	C80913	100	attcat
chr15	98462612	98462618	0	-	+	-38	Cacnb3	100	atgaat
chr15	98459105	98459111	296	+	+	-3546	Cacnb3	100	attcat
chr17	87847954	87847960	392	-	-	1679	Calm2	100	atgaat
chr9	62726384	62726390	633	-	+	20473	Calml4	100	atgaat
chr6	29325573	29325579	395	+	+	27467	Calu	100	attcat
chr6	29325967	29325973	451	-	+	27861	Calu	100	atgaat
chr11	5925587	5925593	368	+	-	-40778	Camk2b	100	attcat
chr11	5993069	5993075	450	+	-	26704	Camk2b	100	attcat
chr4	138002116	138002122	337	+	+	-8113	Camk2n1	100	attcat
chr4	138073459	138073465	378	-	+	63230	Camk2n1	100	atgaat
chr9	109751008	109751014	0	+	-	-962	Camp	100	attcat
chr11	50109296	50109302	405	-	-	-29879	Canx	100	atgaat
chr11	50109393	50109399	457	-	-	-29782	Canx	100	atgaat
chrX	140236914	140236920	256	-	-	-25043	Capn6	100	atgaat
chrX	140268446	140268452	347	+	-	6489	Capn6	100	attcat
chrX	140282690	140282696	382	-	-	20733	Capn6	100	atgaat
chrX	140282981	140282987	557	+	-	21024	Capn6	100	attcat
chr2	103605320	103605326	428	-	-	-32486	Caprin1	100	atgaat
chr2	103605890	103605896	609	-	-	-31916	Caprin1	100	atgaat
chr4	138832118	138832124	600	-	+	83304	Capzb	100	atgaat
chr9	66542834	66542840	320	-	+	-18659	Car12	100	atgaat
chr9	66616226	66616232	337	+	+	54733	Car12	100	attcat
chr3	14900606	14900612	521	-	+	14180	Car2	100	atgaat
chr3	14917502	14917508	272	+	+	31076	Car2	100	attcat
chr3	14917956	14917962	256	+	+	31530	Car2	100	attcat
chr3	14973609	14973615	697	+	+	87183	Car2	100	attcat
chr3	14990912	14990918	281	+	+	104486	Car2	100	attcat
chr3	15007992	15007998	362	+	+	121566	Car2	100	attcat
chr3	15076304	15076310	309	-	+	189878	Car2	100	atgaat
chr3	15139638	15139644	244	+	+	253212	Car2	100	attcat
chr3	15143721	15143727	250	-	+	257295	Car2	100	atgaat
chr3	15200727	15200733	281	-	+	314301	Car2	100	atgaat
chr3	14863373	14863379	403	+	+	-164	Car3	100	attcat
chr3	14864218	14864224	0	-	+	681	Car3	100	atgaat
chr3	14782591	14782597	276	+	+	-80947	Car3	100	attcat
chr3	14821847	14821853	328	-	+	-41691	Car3	100	atgaat
chr4	8165401	8165407	0	+	-	-787	Car8	100	attcat
chr4	8166759	8166765	0	-	-	571	Car8	100	atgaat
chr4	8084213	8084219	292	-	-	-81975	Car8	100	atgaat
chr4	8084213	8084219	292	-	-	-81975	Car8	100	atgaat
chr4	8091733	8091739	533	+	-	-74455	Car8	100	attcat
chr4	8091922	8091928	533	+	-	-74266	Car8	100	attcat
chr4	8091733	8091739	533	+	-	-74455	Car8	100	attcat
chr4	8091922	8091928	533	+	-	-74266	Car8	100	attcat
chr4	8094313	8094319	466	+	-	-71875	Car8	100	attcat
chr4	8127276	8127282	458	-	-	-38912	Car8	100	atgaat
chr4	8136045	8136051	267	-	-	-30143	Car8	100	atgaat
chr4	8164520	8164526	244	+	-	-1668	Car8	100	attcat
chr4	8177501	8177507	413	+	-	11313	Car8	100	attcat
chr4	8255694	8255700	285	+	-	89506	Car8	100	attcat
chr4	8256057	8256063	285	-	-	89869	Car8	100	atgaat
chr4	8330319	8330325	262	+	-	164131	Car8	100	attcat
chr4	8331020	8331026	333	-	-	164832	Car8	100	atgaat
chr4	8331556	8331562	337	-	-	165368	Car8	100	atgaat
chr4	8332487	8332493	452	+	-	166299	Car8	100	attcat
chr4	8333657	8333663	524	-	-	167469	Car8	100	atgaat
chr4	8336238	8336244	281	-	-	170050	Car8	100	atgaat
chr4	8336268	8336274	281	-	-	170080	Car8	100	atgaat
chr4	8336585	8336591	323	-	-	170397	Car8	100	atgaat
chr9	21368388	21368394	520	-	+	17050	Carm1	100	atgaat
chr2	121726331	121726337	363	-	+	33625	Casc4	100	atgaat
chr2	121738006	121738012	312	+	+	45300	Casc4	100	attcat
chr6	17256867	17256873	0	+	+	533	Cav1	100	attcat
chr6	17254360	17254366	379	+	+	-1975	Cav1	100	attcat
chr6	17259060	17259066	344	-	+	2725	Cav1	100	atgaat
chr6	17275083	17275089	262	+	+	18748	Cav1	100	attcat
chr6	17285082	17285088	346	+	+	28747	Cav1	100	attcat
chr6	17289570	17289576	344	+	+	33235	Cav1	100	attcat
chr6	17352751	17352757	323	+	+	96416	Cav1	100	attcat
chr10	59220119	59220125	285	+	+	54894	Cbara1	100	attcat
chr10	59223460	59223466	312	+	+	58235	Cbara1	100	attcat
chr10	59256980	59256986	353	+	+	91755	Cbara1	100	attcat
chr10	59261100	59261106	296	+	+	95875	Cbara1	100	attcat
chr10	59292302	59292308	339	+	+	127077	Cbara1	100	attcat
chr10	59292316	59292322	339	-	+	127091	Cbara1	100	atgaat
chr10	59292337	59292343	339	-	+	127112	Cbara1	100	atgaat
chr10	59293303	59293309	289	+	+	128078	Cbara1	100	attcat
chr11	120593043	120593049	0	+	-	-385	Cbr2	100	attcat
chr16	93684252	93684258	289	+	+	793	Cbr3	100	attcat
chr15	79611768	79611774	318	-	-	-53350	Cbx6	100	atgaat
chr15	79710610	79710616	369	+	-	45492	Cbx6	100	attcat
chr11	29199559	29199565	250	+	-	52150	Ccdc104	100	attcat
chr11	29214948	29214954	528	+	-	67539	Ccdc104	100	attcat
chr10	58985007	58985013	292	+	-	-94433	Ccdc109a	100	attcat
chr10	58986996	58987002	256	-	-	-92444	Ccdc109a	100	atgaat
chr10	59028841	59028847	250	+	-	-50599	Ccdc109a	100	attcat
chr10	59061225	59061231	276	+	-	-18215	Ccdc109a	100	attcat
chr10	59067133	59067139	250	+	-	-12307	Ccdc109a	100	attcat
chr3	129638779	129638785	285	+	-	-34345	Ccdc109b	100	attcat
chr9	110559674	110559680	0	+	+	668	Ccdc12	100	attcat
chr2	5122185	5122191	320	+	+	63363	Ccdc3	100	attcat
chr2	5158037	5158043	262	-	+	99215	Ccdc3	100	atgaat
chr16	45092518	45092524	0	+	+	-996	Ccdc80	100	attcat
chr11	29263915	29263921	244	+	+	-9743	Ccdc88a	100	attcat
chr11	29286820	29286826	401	-	+	13162	Ccdc88a	100	atgaat
chr11	29319092	29319098	566	+	+	45434	Ccdc88a	100	attcat
chr11	29328844	29328850	524	-	+	55186	Ccdc88a	100	atgaat
chr11	29349034	29349040	427	+	+	75376	Ccdc88a	100	attcat
chr11	29395797	29395803	433	+	+	122139	Ccdc88a	100	attcat
chr11	29398313	29398319	256	+	+	124655	Ccdc88a	100	attcat
chr11	29399211	29399217	312	-	+	125553	Ccdc88a	100	atgaat
chr11	29404785	29404791	466	-	+	131127	Ccdc88a	100	atgaat
chr11	29410347	29410353	518	-	+	136689	Ccdc88a	100	atgaat
chr12	102268141	102268147	0	+	-	872	Ccdc88c	100	attcat
chr12	102150082	102150088	353	+	-	-117187	Ccdc88c	100	attcat
chr12	102277380	102277386	281	+	-	10111	Ccdc88c	100	attcat
chr4	42788303	42788309	0	+	-	778	Ccl21a	100	attcat
chr4	42788512	42788518	0	+	-	987	Ccl21a	100	attcat
chr13	101571483	101571489	451	+	-	14958	Ccnb1	100	attcat
chr6	127078952	127078958	447	-	-	-22114	Ccnd2	100	atgaat
chr6	127084112	127084118	548	-	-	-16954	Ccnd2	100	atgaat
chr6	127090876	127090882	477	+	-	-10190	Ccnd2	100	attcat
chr6	127108604	127108610	402	+	-	7538	Ccnd2	100	attcat
chr6	127174907	127174913	267	-	-	73841	Ccnd2	100	atgaat
chr6	127176709	127176715	289	+	-	75643	Ccnd2	100	attcat
chr2	120833515	120833521	299	+	+	-623	Ccndbp1	100	attcat
chr2	120833355	120833361	347	-	+	-783	Ccndbp1	100	atgaat
chr11	40562909	40562915	335	+	-	-5904	Ccng1	100	attcat
chr11	40594360	40594366	339	+	-	25547	Ccng1	100	attcat
chr11	40594364	40594370	339	-	-	25551	Ccng1	100	atgaat
chr11	40596765	40596771	528	-	-	27952	Ccng1	100	atgaat
chr11	40597021	40597027	388	+	-	28208	Ccng1	100	attcat
chr11	40649161	40649167	455	+	-	80348	Ccng1	100	attcat
chr11	40649286	40649292	455	+	-	80473	Ccng1	100	attcat
chr11	40667471	40667477	326	-	-	98658	Ccng1	100	atgaat
chr11	40682618	40682624	244	-	-	113805	Ccng1	100	atgaat
chr11	40682711	40682717	244	-	-	113898	Ccng1	100	atgaat
chr11	40698137	40698143	520	-	-	129324	Ccng1	100	atgaat
chr11	40698326	40698332	420	+	-	129513	Ccng1	100	attcat
chr11	40791063	40791069	466	+	-	222250	Ccng1	100	attcat
chr11	40798378	40798384	465	+	-	229565	Ccng1	100	attcat
chr11	40810839	40810845	250	+	-	242026	Ccng1	100	attcat
chr11	40818260	40818266	386	+	-	249447	Ccng1	100	attcat
chr11	40822994	40823000	362	+	-	254181	Ccng1	100	attcat
chr3	51029226	51029232	0	-	+	858	Ccrn4l	100	atgaat
chr3	50674104	50674110	459	+	+	-354265	Ccrn4l	100	attcat
chr3	50737337	50737343	341	+	+	-291032	Ccrn4l	100	attcat
chr3	50743178	50743184	320	-	+	-285191	Ccrn4l	100	atgaat
chr3	50743814	50743820	475	+	+	-284555	Ccrn4l	100	attcat
chr3	50743807	50743813	475	-	+	-284562	Ccrn4l	100	atgaat
chr3	50770867	50770873	446	+	+	-257502	Ccrn4l	100	attcat
chr3	50773549	50773555	547	-	+	-254820	Ccrn4l	100	atgaat
chr3	50777266	50777272	509	+	+	-251103	Ccrn4l	100	attcat
chr3	50832935	50832941	558	-	+	-195434	Ccrn4l	100	atgaat
chr3	50837689	50837695	312	-	+	-190680	Ccrn4l	100	atgaat
chr3	50841023	50841029	503	-	+	-187346	Ccrn4l	100	atgaat
chr3	50841139	50841145	474	+	+	-187230	Ccrn4l	100	attcat
chr3	50844849	50844855	395	+	+	-183520	Ccrn4l	100	attcat
chr3	50850233	50850239	292	-	+	-178136	Ccrn4l	100	atgaat
chr3	50862576	50862582	362	-	+	-165793	Ccrn4l	100	atgaat
chr3	50876550	50876556	453	+	+	-151819	Ccrn4l	100	attcat
chr3	50887537	50887543	250	-	+	-140832	Ccrn4l	100	atgaat
chr3	50890944	50890950	608	-	+	-137425	Ccrn4l	100	atgaat
chr3	50893526	50893532	276	+	+	-134843	Ccrn4l	100	attcat
chr3	50912853	50912859	498	-	+	-115516	Ccrn4l	100	atgaat
chr3	50929114	50929120	363	+	+	-99255	Ccrn4l	100	attcat
chr3	50939928	50939934	514	+	+	-88441	Ccrn4l	100	attcat
chr3	50941175	50941181	462	+	+	-87194	Ccrn4l	100	attcat
chr3	50941987	50941993	557	+	+	-86382	Ccrn4l	100	attcat
chr3	50953874	50953880	267	-	+	-74495	Ccrn4l	100	atgaat
chr3	50974450	50974456	402	-	+	-53919	Ccrn4l	100	atgaat
chr3	50982134	50982140	463	-	+	-46235	Ccrn4l	100	atgaat
chr3	51005388	51005394	244	+	+	-22981	Ccrn4l	100	attcat
chr9	78577295	78577301	250	+	+	113942	Cd109	100	attcat
chr9	78620806	78620812	289	+	+	157453	Cd109	100	attcat
chr9	58347571	58347577	448	+	-	-55368	Cd276	100	attcat
chr9	58356877	58356883	276	-	-	-46062	Cd276	100	atgaat
chr9	58369002	58369008	468	-	-	-33937	Cd276	100	atgaat
chr9	58389871	58389877	289	+	-	-13068	Cd276	100	attcat
chr2	60123408	60123414	0	-	-	933	Cd302	100	atgaat
chr5	17342000	17342006	0	+	-	286	Cd36	100	attcat
chr5	17342184	17342190	0	+	-	470	Cd36	100	attcat
chr5	17249477	17249483	318	+	-	-145300	Cd36	100	attcat
chr5	17274784	17274790	339	+	-	-119993	Cd36	100	attcat
chr5	17280328	17280334	666	+	-	-114449	Cd36	100	attcat
chr5	17281889	17281895	666	+	-	-112888	Cd36	100	attcat
chr5	17358466	17358472	250	+	-	-36311	Cd36	100	attcat
chr5	17467233	17467239	312	-	-	72456	Cd36	100	atgaat
chr5	17467790	17467796	256	+	-	73013	Cd36	100	attcat
chr2	102742292	102742298	0	+	-	470	Cd44	100	attcat
chr2	102653566	102653572	472	-	-	-88256	Cd44	100	atgaat
chr2	102713721	102713727	362	+	-	-28101	Cd44	100	attcat
chr2	102738848	102738854	320	-	-	-2974	Cd44	100	atgaat
chr2	102751471	102751477	360	-	-	9649	Cd44	100	atgaat
chr2	102798174	102798180	262	-	-	56352	Cd44	100	atgaat
chr2	102832817	102832823	318	-	-	90995	Cd44	100	atgaat
chr16	49807132	49807138	256	+	+	-48599	Cd47	100	attcat
chr16	49846286	49846292	410	-	+	-9445	Cd47	100	atgaat
chr16	49867367	49867373	318	+	+	11636	Cd47	100	attcat
chr16	49873813	49873819	315	+	+	18082	Cd47	100	attcat
chr16	49873629	49873635	315	-	+	17898	Cd47	100	atgaat
chr16	49908838	49908844	463	-	+	53107	Cd47	100	atgaat
chr16	49934042	49934048	544	-	+	78311	Cd47	100	atgaat
chr16	49941352	49941358	276	-	+	85621	Cd47	100	atgaat
chr16	49947794	49947800	289	+	+	92063	Cd47	100	attcat
chr16	49949047	49949053	244	-	+	93316	Cd47	100	atgaat
chr16	49950197	49950203	546	-	+	94466	Cd47	100	atgaat
chr16	49950531	49950537	544	-	+	94800	Cd47	100	atgaat
chr16	49959452	49959458	353	-	+	103721	Cd47	100	atgaat
chr16	50002331	50002337	244	-	+	146600	Cd47	100	atgaat
chr16	50009788	50009794	369	+	+	154057	Cd47	100	attcat
chr16	50037845	50037851	363	+	+	182114	Cd47	100	attcat
chr16	50050421	50050427	285	-	+	194690	Cd47	100	atgaat
chr16	50112104	50112110	710	-	+	256373	Cd47	100	atgaat
chr16	50124635	50124641	389	+	+	268904	Cd47	100	attcat
chr16	50124774	50124780	432	-	+	269043	Cd47	100	atgaat
chr16	50128133	50128139	365	+	+	272402	Cd47	100	attcat
chr16	50129243	50129249	281	+	+	273512	Cd47	100	attcat
chr16	50183405	50183411	415	+	+	327674	Cd47	100	attcat
chr18	60963134	60963140	0	+	+	-367	Cd74	100	attcat
chr18	60963249	60963255	328	-	+	-252	Cd74	100	atgaat
chr2	148269402	148269408	353	-	-	103	Cd93	100	atgaat
chr8	86244666	86244672	323	-	-	-20559	Cd97	100	atgaat
chr19	29065651	29065657	0	+	+	795	Cdc37l1	100	attcat
chr4	136881966	136881972	372	-	-	-31669	Cdc42	100	atgaat
chr4	136915458	136915464	360	-	-	1823	Cdc42	100	atgaat
chr7	4112727	4112733	507	+	-	-3735	Cdc42ep5	100	attcat
chr7	4112758	4112764	507	+	-	-3704	Cdc42ep5	100	attcat
chr7	4126384	4126390	349	+	-	9922	Cdc42ep5	100	attcat
chr7	4126420	4126426	326	-	-	9958	Cdc42ep5	100	atgaat
chr1	145550613	145550619	0	+	-	590	Cdc73	100	attcat
chr1	145550857	145550863	0	+	-	834	Cdc73	100	attcat
chr1	145550716	145550722	0	-	-	693	Cdc73	100	atgaat
chr1	143220414	143220420	306	+	-	-2329609	Cdc73	100	attcat
chr1	143249420	143249426	382	+	-	-2300603	Cdc73	100	attcat
chr1	143315404	143315410	433	+	-	-2234619	Cdc73	100	attcat
chr1	143339236	143339242	472	+	-	-2210787	Cdc73	100	attcat
chr1	143359316	143359322	326	+	-	-2190707	Cdc73	100	attcat
chr1	143367554	143367560	503	-	-	-2182469	Cdc73	100	atgaat
chr1	143373300	143373306	419	-	-	-2176723	Cdc73	100	atgaat
chr1	143393786	143393792	285	+	-	-2156237	Cdc73	100	attcat
chr1	143477091	143477097	401	-	-	-2072932	Cdc73	100	atgaat
chr1	143477110	143477116	401	-	-	-2072913	Cdc73	100	atgaat
chr1	143514666	143514672	553	-	-	-2035357	Cdc73	100	atgaat
chr1	143521310	143521316	406	+	-	-2028713	Cdc73	100	attcat
chr1	143550092	143550098	575	+	-	-1999931	Cdc73	100	attcat
chr1	143561135	143561141	349	+	-	-1988888	Cdc73	100	attcat
chr1	143575437	143575443	323	+	-	-1974586	Cdc73	100	attcat
chr1	143624723	143624729	292	-	-	-1925300	Cdc73	100	atgaat
chr1	143706865	143706871	486	-	-	-1843158	Cdc73	100	atgaat
chr1	143709572	143709578	272	-	-	-1840451	Cdc73	100	atgaat
chr1	143851174	143851180	349	+	-	-1698849	Cdc73	100	attcat
chr1	143948353	143948359	449	+	-	-1601670	Cdc73	100	attcat
chr1	143948572	143948578	449	+	-	-1601451	Cdc73	100	attcat
chr1	143948922	143948928	449	+	-	-1601101	Cdc73	100	attcat
chr1	143948532	143948538	449	-	-	-1601491	Cdc73	100	atgaat
chr1	143949042	143949048	292	-	-	-1600981	Cdc73	100	atgaat
chr1	143949509	143949515	470	+	-	-1600514	Cdc73	100	attcat
chr1	143950490	143950496	470	+	-	-1599533	Cdc73	100	attcat
chr1	143949454	143949460	470	-	-	-1600569	Cdc73	100	atgaat
chr1	143949556	143949562	470	-	-	-1600467	Cdc73	100	atgaat
chr1	144009553	144009559	396	-	-	-1540470	Cdc73	100	atgaat
chr1	144022025	144022031	299	+	-	-1527998	Cdc73	100	attcat
chr1	144038604	144038610	392	+	-	-1511419	Cdc73	100	attcat
chr1	144038655	144038661	392	+	-	-1511368	Cdc73	100	attcat
chr1	144057011	144057017	496	-	-	-1493012	Cdc73	100	atgaat
chr1	144063002	144063008	468	+	-	-1487021	Cdc73	100	attcat
chr1	144062984	144062990	468	-	-	-1487039	Cdc73	100	atgaat
chr1	144132166	144132172	244	+	-	-1417857	Cdc73	100	attcat
chr1	144143514	144143520	256	+	-	-1406509	Cdc73	100	attcat
chr1	144223477	144223483	565	-	-	-1326546	Cdc73	100	atgaat
chr1	144223562	144223568	565	-	-	-1326461	Cdc73	100	atgaat
chr1	144284429	144284435	292	+	-	-1265594	Cdc73	100	attcat
chr1	144501866	144501872	296	+	-	-1048157	Cdc73	100	attcat
chr1	144520976	144520982	384	-	-	-1029047	Cdc73	100	atgaat
chr1	144621984	144621990	742	+	-	-928039	Cdc73	100	attcat
chr1	144623448	144623454	742	+	-	-926575	Cdc73	100	attcat
chr1	144624142	144624148	742	+	-	-925881	Cdc73	100	attcat
chr1	144623221	144623227	742	-	-	-926802	Cdc73	100	atgaat
chr1	144625312	144625318	742	-	-	-924711	Cdc73	100	atgaat
chr1	144629946	144629952	341	+	-	-920077	Cdc73	100	attcat
chr1	144630437	144630443	412	-	-	-919586	Cdc73	100	atgaat
chr1	144631060	144631066	523	-	-	-918963	Cdc73	100	atgaat
chr1	144638291	144638297	358	+	-	-911732	Cdc73	100	attcat
chr1	144638303	144638309	358	-	-	-911720	Cdc73	100	atgaat
chr1	144661688	144661694	320	-	-	-888335	Cdc73	100	atgaat
chr1	144680668	144680674	655	+	-	-869355	Cdc73	100	attcat
chr1	144679793	144679799	655	-	-	-870230	Cdc73	100	atgaat
chr1	144681526	144681532	655	-	-	-868497	Cdc73	100	atgaat
chr1	144686144	144686150	474	-	-	-863879	Cdc73	100	atgaat
chr1	144686272	144686278	474	-	-	-863751	Cdc73	100	atgaat
chr1	144690686	144690692	256	-	-	-859337	Cdc73	100	atgaat
chr1	144716173	144716179	430	-	-	-833850	Cdc73	100	atgaat
chr1	144793881	144793887	433	+	-	-756142	Cdc73	100	attcat
chr1	144805529	144805535	309	+	-	-744494	Cdc73	100	attcat
chr1	144898858	144898864	417	-	-	-651165	Cdc73	100	atgaat
chr1	144944258	144944264	333	+	-	-605765	Cdc73	100	attcat
chr1	144947843	144947849	312	-	-	-602180	Cdc73	100	atgaat
chr1	144986314	144986320	341	+	-	-563709	Cdc73	100	attcat
chr1	144986752	144986758	464	+	-	-563271	Cdc73	100	attcat
chr1	144986795	144986801	464	+	-	-563228	Cdc73	100	attcat
chr1	144986880	144986886	337	+	-	-563143	Cdc73	100	attcat
chr1	144990255	144990261	588	-	-	-559768	Cdc73	100	atgaat
chr1	145002443	145002449	508	+	-	-547580	Cdc73	100	attcat
chr1	145002485	145002491	508	+	-	-547538	Cdc73	100	attcat
chr1	145019097	145019103	449	+	-	-530926	Cdc73	100	attcat
chr1	145019155	145019161	449	+	-	-530868	Cdc73	100	attcat
chr1	145039258	145039264	323	+	-	-510765	Cdc73	100	attcat
chr1	145086365	145086371	517	-	-	-463658	Cdc73	100	atgaat
chr1	145086438	145086444	383	+	-	-463585	Cdc73	100	attcat
chr1	145155341	145155347	378	-	-	-394682	Cdc73	100	atgaat
chr1	145155355	145155361	378	-	-	-394668	Cdc73	100	atgaat
chr1	145204939	145204945	504	-	-	-345084	Cdc73	100	atgaat
chr1	145207263	145207269	433	-	-	-342760	Cdc73	100	atgaat
chr1	145209932	145209938	396	+	-	-340091	Cdc73	100	attcat
chr1	145315245	145315251	417	-	-	-234778	Cdc73	100	atgaat
chr1	145334447	145334453	250	-	-	-215576	Cdc73	100	atgaat
chr1	145349115	145349121	339	-	-	-200908	Cdc73	100	atgaat
chr1	145349192	145349198	473	-	-	-200831	Cdc73	100	atgaat
chr1	145407662	145407668	289	-	-	-142361	Cdc73	100	atgaat
chr1	145451371	145451377	296	+	-	-98652	Cdc73	100	attcat
chr1	145451875	145451881	244	-	-	-98148	Cdc73	100	atgaat
chr1	145452379	145452385	256	+	-	-97644	Cdc73	100	attcat
chr1	145455012	145455018	437	+	-	-95011	Cdc73	100	attcat
chr1	145455025	145455031	437	+	-	-94998	Cdc73	100	attcat
chr1	145455565	145455571	471	+	-	-94458	Cdc73	100	attcat
chr1	145455561	145455567	471	-	-	-94462	Cdc73	100	atgaat
chr1	145501104	145501110	285	+	-	-48919	Cdc73	100	attcat
chr4	124613420	124613426	0	+	-	-741	Cdca8	100	attcat
chr8	105059394	105059400	382	-	-	-249617	Cdh11	100	atgaat
chr8	105062109	105062115	533	-	-	-246902	Cdh11	100	atgaat
chr8	105087907	105087913	450	+	-	-221104	Cdh11	100	attcat
chr8	105087875	105087881	450	-	-	-221136	Cdh11	100	atgaat
chr8	105087926	105087932	292	-	-	-221085	Cdh11	100	atgaat
chr8	105100151	105100157	402	-	-	-208860	Cdh11	100	atgaat
chr8	105103138	105103144	328	+	-	-205873	Cdh11	100	attcat
chr8	105103950	105103956	250	+	-	-205061	Cdh11	100	attcat
chr8	105155993	105155999	459	-	-	-153018	Cdh11	100	atgaat
chr8	105161775	105161781	262	+	-	-147236	Cdh11	100	attcat
chr8	105171016	105171022	330	+	-	-137995	Cdh11	100	attcat
chr8	105171132	105171138	401	-	-	-137879	Cdh11	100	atgaat
chr8	105171187	105171193	285	+	-	-137824	Cdh11	100	attcat
chr8	105174868	105174874	281	-	-	-134143	Cdh11	100	atgaat
chr8	105184664	105184670	372	-	-	-124347	Cdh11	100	atgaat
chr8	105184773	105184779	281	+	-	-124238	Cdh11	100	attcat
chr8	105210379	105210385	365	-	-	-98632	Cdh11	100	atgaat
chr8	105210456	105210462	262	-	-	-98555	Cdh11	100	atgaat
chr8	105217356	105217362	272	-	-	-91655	Cdh11	100	atgaat
chr8	105222259	105222265	501	+	-	-86752	Cdh11	100	attcat
chr8	105229456	105229462	442	-	-	-79555	Cdh11	100	atgaat
chr8	105245125	105245131	250	-	-	-63886	Cdh11	100	atgaat
chr8	105264690	105264696	296	+	-	-44321	Cdh11	100	attcat
chr8	105278015	105278021	614	+	-	-30996	Cdh11	100	attcat
chr8	105277797	105277803	614	-	-	-31214	Cdh11	100	atgaat
chr8	105295661	105295667	256	-	-	-13350	Cdh11	100	atgaat
chr8	105304661	105304667	306	+	-	-4350	Cdh11	100	attcat
chr8	105306022	105306028	451	-	-	-2989	Cdh11	100	atgaat
chr8	105316710	105316716	374	+	-	7699	Cdh11	100	attcat
chr8	105316706	105316712	374	-	-	7695	Cdh11	100	atgaat
chr8	105316714	105316720	374	-	-	7703	Cdh11	100	atgaat
chr8	105319950	105319956	377	-	-	10939	Cdh11	100	atgaat
chr8	105337951	105337957	426	-	-	28940	Cdh11	100	atgaat
chr8	105344312	105344318	378	+	-	35301	Cdh11	100	attcat
chr8	105344467	105344473	353	-	-	35456	Cdh11	100	atgaat
chr8	105344700	105344706	426	-	-	35689	Cdh11	100	atgaat
chr8	105344710	105344716	426	-	-	35699	Cdh11	100	atgaat
chr8	120649479	120649485	312	-	+	-158154	Cdh13	100	atgaat
chr8	120653237	120653243	515	-	+	-154396	Cdh13	100	atgaat
chr8	120661571	120661577	610	-	+	-146062	Cdh13	100	atgaat
chr8	120671432	120671438	444	+	+	-136201	Cdh13	100	attcat
chr8	120671459	120671465	444	-	+	-136174	Cdh13	100	atgaat
chr8	120671753	120671759	272	+	+	-135880	Cdh13	100	attcat
chr8	120681250	120681256	439	+	+	-126383	Cdh13	100	attcat
chr8	120682491	120682497	276	-	+	-125142	Cdh13	100	atgaat
chr8	120688147	120688153	462	-	+	-119486	Cdh13	100	atgaat
chr8	120763294	120763300	267	-	+	-44339	Cdh13	100	atgaat
chr8	120777316	120777322	358	+	+	-30317	Cdh13	100	attcat
chr8	120781622	120781628	276	-	+	-26011	Cdh13	100	atgaat
chr8	120781647	120781653	285	-	+	-25986	Cdh13	100	atgaat
chr8	120796519	120796525	285	+	+	-11114	Cdh13	100	attcat
chr8	120796563	120796569	326	-	+	-11070	Cdh13	100	atgaat
chr8	120798267	120798273	393	-	+	-9366	Cdh13	100	atgaat
chr8	120834191	120834197	394	+	+	26558	Cdh13	100	attcat
chr8	120839592	120839598	337	-	+	31959	Cdh13	100	atgaat
chr8	120867113	120867119	438	+	+	59480	Cdh13	100	attcat
chr8	120900510	120900516	299	+	+	92877	Cdh13	100	attcat
chr8	120900673	120900679	446	-	+	93040	Cdh13	100	atgaat
chr8	120910446	120910452	384	-	+	102813	Cdh13	100	atgaat
chr8	120918046	120918052	250	-	+	110413	Cdh13	100	atgaat
chr8	120953247	120953253	451	+	+	145614	Cdh13	100	attcat
chr8	120970236	120970242	262	+	+	162603	Cdh13	100	attcat
chr8	120972015	120972021	524	+	+	164382	Cdh13	100	attcat
chr8	121007228	121007234	339	+	+	199595	Cdh13	100	attcat
chr8	121011470	121011476	315	-	+	203837	Cdh13	100	atgaat
chr8	121015429	121015435	244	+	+	207796	Cdh13	100	attcat
chr8	121042781	121042787	375	-	+	235148	Cdh13	100	atgaat
chr8	121066266	121066272	303	-	+	258633	Cdh13	100	atgaat
chr8	121066356	121066362	495	+	+	258723	Cdh13	100	attcat
chr8	121069961	121069967	482	-	+	262328	Cdh13	100	atgaat
chr8	121076461	121076467	383	+	+	268828	Cdh13	100	attcat
chr8	121083341	121083347	262	+	+	275708	Cdh13	100	attcat
chr8	121107095	121107101	434	+	+	299462	Cdh13	100	attcat
chr8	121107118	121107124	434	+	+	299485	Cdh13	100	attcat
chr8	121110775	121110781	532	+	+	303142	Cdh13	100	attcat
chr8	121110815	121110821	532	+	+	303182	Cdh13	100	attcat
chr8	121110826	121110832	532	+	+	303193	Cdh13	100	attcat
chr8	121110715	121110721	532	-	+	303082	Cdh13	100	atgaat
chr8	121116836	121116842	423	-	+	309203	Cdh13	100	atgaat
chr8	121168906	121168912	337	-	+	361273	Cdh13	100	atgaat
chr8	121184505	121184511	396	-	+	376872	Cdh13	100	atgaat
chr8	121189637	121189643	509	+	+	382004	Cdh13	100	attcat
chr8	121192292	121192298	285	+	+	384659	Cdh13	100	attcat
chr8	121219807	121219813	455	-	+	412174	Cdh13	100	atgaat
chr8	121219870	121219876	511	-	+	412237	Cdh13	100	atgaat
chr8	121258001	121258007	449	+	+	450368	Cdh13	100	attcat
chr8	121272158	121272164	250	-	+	464525	Cdh13	100	atgaat
chr8	121275307	121275313	468	-	+	467674	Cdh13	100	atgaat
chr8	121318078	121318084	281	+	+	510445	Cdh13	100	attcat
chr8	121319938	121319944	328	+	+	512305	Cdh13	100	attcat
chr8	121350530	121350536	447	-	+	542897	Cdh13	100	atgaat
chr8	121350584	121350590	447	-	+	542951	Cdh13	100	atgaat
chr8	121359572	121359578	532	+	+	551939	Cdh13	100	attcat
chr8	121387459	121387465	315	+	+	579826	Cdh13	100	attcat
chr8	121393022	121393028	339	-	+	585389	Cdh13	100	atgaat
chr8	121402499	121402505	418	-	+	594866	Cdh13	100	atgaat
chr8	121443289	121443295	285	-	+	635656	Cdh13	100	atgaat
chr8	121455200	121455206	378	+	+	647567	Cdh13	100	attcat
chr8	121496755	121496761	303	+	+	689122	Cdh13	100	attcat
chr8	121504231	121504237	407	-	+	696598	Cdh13	100	atgaat
chr8	121548938	121548944	569	+	+	741305	Cdh13	100	attcat
chr8	121597897	121597903	498	+	+	790264	Cdh13	100	attcat
chr8	121622256	121622262	323	-	+	814623	Cdh13	100	atgaat
chr8	121641971	121641977	449	+	+	834338	Cdh13	100	attcat
chr8	121642060	121642066	449	-	+	834427	Cdh13	100	atgaat
chr8	121644419	121644425	289	-	+	836786	Cdh13	100	atgaat
chr8	121648798	121648804	250	+	+	841165	Cdh13	100	attcat
chr8	121655052	121655058	333	-	+	847419	Cdh13	100	atgaat
chr8	121683935	121683941	289	-	+	876302	Cdh13	100	atgaat
chr8	121691717	121691723	289	+	+	884084	Cdh13	100	attcat
chr8	121701274	121701280	410	+	+	893641	Cdh13	100	attcat
chr8	121732527	121732533	450	-	+	924894	Cdh13	100	atgaat
chr8	121732706	121732712	586	+	+	925073	Cdh13	100	attcat
chr8	121732660	121732666	586	-	+	925027	Cdh13	100	atgaat
chr8	121745475	121745481	399	-	+	937842	Cdh13	100	atgaat
chr8	121793002	121793008	405	+	+	985369	Cdh13	100	attcat
chr18	16435910	16435916	285	-	-	-531845	Cdh2	100	atgaat
chr18	16439881	16439887	502	+	-	-527874	Cdh2	100	attcat
chr18	16452133	16452139	344	-	-	-515622	Cdh2	100	atgaat
chr18	16452290	16452296	426	-	-	-515465	Cdh2	100	atgaat
chr18	16488270	16488276	568	-	-	-479485	Cdh2	100	atgaat
chr18	16506406	16506412	328	+	-	-461349	Cdh2	100	attcat
chr18	16516507	16516513	486	+	-	-451248	Cdh2	100	attcat
chr18	16518133	16518139	328	-	-	-449622	Cdh2	100	atgaat
chr18	16518257	16518263	366	+	-	-449498	Cdh2	100	attcat
chr18	16521759	16521765	267	-	-	-445996	Cdh2	100	atgaat
chr18	16530173	16530179	357	-	-	-437582	Cdh2	100	atgaat
chr18	16614978	16614984	267	+	-	-352777	Cdh2	100	attcat
chr18	16615338	16615344	244	+	-	-352417	Cdh2	100	attcat
chr18	16621555	16621561	281	-	-	-346200	Cdh2	100	atgaat
chr18	16622171	16622177	590	-	-	-345584	Cdh2	100	atgaat
chr18	16634222	16634228	320	+	-	-333533	Cdh2	100	attcat
chr18	16636635	16636641	405	+	-	-331120	Cdh2	100	attcat
chr18	16647847	16647853	384	+	-	-319908	Cdh2	100	attcat
chr18	16701612	16701618	281	-	-	-266143	Cdh2	100	atgaat
chr18	16720568	16720574	303	-	-	-247187	Cdh2	100	atgaat
chr18	16725812	16725818	410	+	-	-241943	Cdh2	100	attcat
chr18	16726021	16726027	381	+	-	-241734	Cdh2	100	attcat
chr18	16755876	16755882	303	-	-	-211879	Cdh2	100	atgaat
chr18	16781433	16781439	365	+	-	-186322	Cdh2	100	attcat
chr18	16781987	16781993	475	+	-	-185768	Cdh2	100	attcat
chr18	16787006	16787012	250	-	-	-180749	Cdh2	100	atgaat
chr18	16791909	16791915	306	+	-	-175846	Cdh2	100	attcat
chr18	16808344	16808350	320	-	-	-159411	Cdh2	100	atgaat
chr18	16825509	16825515	328	+	-	-142246	Cdh2	100	attcat
chr18	16825621	16825627	414	-	-	-142134	Cdh2	100	atgaat
chr18	16848535	16848541	244	-	-	-119220	Cdh2	100	atgaat
chr18	16857456	16857462	485	-	-	-110299	Cdh2	100	atgaat
chr18	16872413	16872419	509	-	-	-95342	Cdh2	100	atgaat
chr18	16877665	16877671	276	-	-	-90090	Cdh2	100	atgaat
chr18	16899398	16899404	375	-	-	-68357	Cdh2	100	atgaat
chr18	16908850	16908856	357	+	-	-58905	Cdh2	100	attcat
chr18	16947948	16947954	368	+	-	-19807	Cdh2	100	attcat
chr8	106624558	106624564	0	-	+	-966	Cdh5	100	atgaat
chr8	105443259	105443265	272	+	+	-1182266	Cdh5	100	attcat
chr8	105455457	105455463	459	+	+	-1170068	Cdh5	100	attcat
chr8	105463618	105463624	244	-	+	-1161907	Cdh5	100	atgaat
chr8	105534428	105534434	353	-	+	-1091097	Cdh5	100	atgaat
chr8	105541112	105541118	457	-	+	-1084413	Cdh5	100	atgaat
chr8	105548750	105548756	289	+	+	-1076775	Cdh5	100	attcat
chr8	105558167	105558173	262	-	+	-1067358	Cdh5	100	atgaat
chr8	105563345	105563351	272	-	+	-1062180	Cdh5	100	atgaat
chr8	105584326	105584332	414	+	+	-1041199	Cdh5	100	attcat
chr8	105584939	105584945	405	-	+	-1040586	Cdh5	100	atgaat
chr8	105585704	105585710	523	-	+	-1039821	Cdh5	100	atgaat
chr8	105587519	105587525	299	-	+	-1038006	Cdh5	100	atgaat
chr8	105587850	105587856	262	-	+	-1037675	Cdh5	100	atgaat
chr8	105588174	105588180	272	-	+	-1037351	Cdh5	100	atgaat
chr8	105592643	105592649	480	-	+	-1032882	Cdh5	100	atgaat
chr8	105596817	105596823	453	+	+	-1028708	Cdh5	100	attcat
chr8	105596810	105596816	453	-	+	-1028715	Cdh5	100	atgaat
chr8	105608996	105609002	323	-	+	-1016529	Cdh5	100	atgaat
chr8	105612215	105612221	344	-	+	-1013310	Cdh5	100	atgaat
chr8	105617510	105617516	347	-	+	-1008015	Cdh5	100	atgaat
chr8	105640251	105640257	417	+	+	-985274	Cdh5	100	attcat
chr8	105646451	105646457	377	+	+	-979074	Cdh5	100	attcat
chr8	105650035	105650041	572	+	+	-975490	Cdh5	100	attcat
chr8	105653588	105653594	400	+	+	-971937	Cdh5	100	attcat
chr8	105665261	105665267	306	-	+	-960264	Cdh5	100	atgaat
chr8	105678355	105678361	296	-	+	-947170	Cdh5	100	atgaat
chr8	105693314	105693320	386	+	+	-932211	Cdh5	100	attcat
chr8	105708671	105708677	374	-	+	-916854	Cdh5	100	atgaat
chr8	105738462	105738468	607	-	+	-887063	Cdh5	100	atgaat
chr8	105749095	105749101	493	-	+	-876430	Cdh5	100	atgaat
chr8	105749203	105749209	493	-	+	-876322	Cdh5	100	atgaat
chr8	105750695	105750701	281	-	+	-874830	Cdh5	100	atgaat
chr8	105796366	105796372	415	+	+	-829159	Cdh5	100	attcat
chr8	105804414	105804420	485	+	+	-821111	Cdh5	100	attcat
chr8	105812713	105812719	457	+	+	-812812	Cdh5	100	attcat
chr8	105838728	105838734	491	-	+	-786797	Cdh5	100	atgaat
chr8	105848354	105848360	315	+	+	-777171	Cdh5	100	attcat
chr8	105863173	105863179	513	-	+	-762352	Cdh5	100	atgaat
chr8	105897553	105897559	303	-	+	-727972	Cdh5	100	atgaat
chr8	105899391	105899397	326	+	+	-726134	Cdh5	100	attcat
chr8	105943944	105943950	505	-	+	-681581	Cdh5	100	atgaat
chr8	105955118	105955124	355	-	+	-670407	Cdh5	100	atgaat
chr8	105972005	105972011	423	+	+	-653520	Cdh5	100	attcat
chr8	105980188	105980194	478	-	+	-645337	Cdh5	100	atgaat
chr8	105988866	105988872	596	+	+	-636659	Cdh5	100	attcat
chr8	105988957	105988963	596	+	+	-636568	Cdh5	100	attcat
chr8	105997916	105997922	412	+	+	-627609	Cdh5	100	attcat
chr8	106003548	106003554	527	+	+	-621977	Cdh5	100	attcat
chr8	106021071	106021077	375	-	+	-604454	Cdh5	100	atgaat
chr8	106021092	106021098	375	-	+	-604433	Cdh5	100	atgaat
chr8	106021113	106021119	375	-	+	-604412	Cdh5	100	atgaat
chr8	106022070	106022076	347	-	+	-603455	Cdh5	100	atgaat
chr8	106024607	106024613	393	-	+	-600918	Cdh5	100	atgaat
chr8	106030880	106030886	272	+	+	-594645	Cdh5	100	attcat
chr8	106044916	106044922	586	+	+	-580609	Cdh5	100	attcat
chr8	106092109	106092115	466	+	+	-533416	Cdh5	100	attcat
chr8	106093741	106093747	328	-	+	-531784	Cdh5	100	atgaat
chr8	106110593	106110599	529	-	+	-514932	Cdh5	100	atgaat
chr8	106129679	106129685	244	+	+	-495846	Cdh5	100	attcat
chr8	106140677	106140683	496	-	+	-484848	Cdh5	100	atgaat
chr8	106210800	106210806	528	-	+	-414725	Cdh5	100	atgaat
chr8	106211515	106211521	451	+	+	-414010	Cdh5	100	attcat
chr8	106216286	106216292	320	+	+	-409239	Cdh5	100	attcat
chr8	106228377	106228383	488	-	+	-397148	Cdh5	100	atgaat
chr8	106248276	106248282	333	-	+	-377249	Cdh5	100	atgaat
chr8	106250248	106250254	446	+	+	-375277	Cdh5	100	attcat
chr8	106265458	106265464	394	+	+	-360067	Cdh5	100	attcat
chr8	106272576	106272582	323	+	+	-352949	Cdh5	100	attcat
chr8	106289331	106289337	250	-	+	-336194	Cdh5	100	atgaat
chr8	106305793	106305799	549	-	+	-319732	Cdh5	100	atgaat
chr8	106309824	106309830	535	+	+	-315701	Cdh5	100	attcat
chr8	106353369	106353375	318	-	+	-272156	Cdh5	100	atgaat
chr8	106367348	106367354	407	-	+	-258177	Cdh5	100	atgaat
chr8	106375214	106375220	375	-	+	-250311	Cdh5	100	atgaat
chr8	106438251	106438257	296	+	+	-187274	Cdh5	100	attcat
chr8	106448989	106448995	576	+	+	-176536	Cdh5	100	attcat
chr8	106449021	106449027	576	-	+	-176504	Cdh5	100	atgaat
chr8	106477169	106477175	382	+	+	-148356	Cdh5	100	attcat
chr8	106493544	106493550	250	-	+	-131981	Cdh5	100	atgaat
chr8	106493552	106493558	250	-	+	-131973	Cdh5	100	atgaat
chr8	106493560	106493566	250	-	+	-131965	Cdh5	100	atgaat
chr8	106528780	106528786	569	-	+	-96745	Cdh5	100	atgaat
chr8	106534560	106534566	256	-	+	-90965	Cdh5	100	atgaat
chr8	106571629	106571635	303	+	+	-53896	Cdh5	100	attcat
chr8	106571775	106571781	303	-	+	-53750	Cdh5	100	atgaat
chr8	106595272	106595278	669	+	+	-30253	Cdh5	100	attcat
chr8	106595657	106595663	312	+	+	-29868	Cdh5	100	attcat
chr8	125748030	125748036	0	+	+	-710	Cdk10	100	attcat
chr17	29227982	29227988	0	-	+	59	Cdkn1a	100	atgaat
chr7	150629987	150629993	323	+	-	-16968	Cdkn1c	100	attcat
chr9	21096200	21096206	0	+	-	547	Cdkn2d	100	attcat
chr18	46888472	46888478	0	-	-	476	Cdo1	100	atgaat
chr9	35115404	35115410	509	+	+	-113309	Cdon	100	attcat
chr9	35121957	35121963	326	-	+	-106756	Cdon	100	atgaat
chr9	35132375	35132381	537	+	+	-96338	Cdon	100	attcat
chr9	35134542	35134548	296	-	+	-94171	Cdon	100	atgaat
chr9	35139032	35139038	595	+	+	-89681	Cdon	100	attcat
chr9	35143876	35143882	346	+	+	-84837	Cdon	100	attcat
chr9	35216570	35216576	326	-	+	-12143	Cdon	100	atgaat
chr9	35232190	35232196	625	+	+	3477	Cdon	100	attcat
chr9	35232676	35232682	387	-	+	3963	Cdon	100	atgaat
chr9	35259876	35259882	276	+	+	31163	Cdon	100	attcat
chr9	35260092	35260098	250	-	+	31379	Cdon	100	atgaat
chr9	35318226	35318232	399	+	+	89513	Cdon	100	attcat
chr7	128124679	128124685	0	-	-	-625	Cdr2	100	atgaat
chr7	128104133	128104139	557	+	-	-21693	Cdr2	100	attcat
chr8	125092693	125092699	0	+	+	779	Cdt1	100	attcat
chr16	15886440	15886446	0	-	+	-938	Cebpd	100	atgaat
chr5	30968705	30968711	0	+	+	-444	Cenpa	100	attcat
chr5	30991091	30991097	339	+	+	21941	Cenpa	100	attcat
chr3	134876294	134876300	0	-	+	768	Cenpe	100	atgaat
chr3	134851048	134851054	335	+	+	-24479	Cenpe	100	attcat
chr3	134851356	134851362	281	-	+	-24171	Cenpe	100	atgaat
chr3	134852236	134852242	445	+	+	-23291	Cenpe	100	attcat
chr3	134852281	134852287	445	+	+	-23246	Cenpe	100	attcat
chr3	134855454	134855460	374	-	+	-20073	Cenpe	100	atgaat
chr15	85989293	85989299	0	+	-	-605	Cerk	100	attcat
chr15	85989618	85989624	446	-	-	-280	Cerk	100	atgaat
chr15	85990663	85990669	0	-	-	765	Cerk	100	atgaat
chr15	85989618	85989624	446	-	-	-26953	Cerk	100	atgaat
chr1	142080323	142080329	0	-	-	335	Cfh	100	atgaat
chr1	141936148	141936154	602	-	-	-143840	Cfh	100	atgaat
chr1	141936358	141936364	602	-	-	-143630	Cfh	100	atgaat
chr1	141936776	141936782	602	-	-	-143212	Cfh	100	atgaat
chr1	141944775	141944781	590	-	-	-135213	Cfh	100	atgaat
chr1	141963103	141963109	534	-	-	-116885	Cfh	100	atgaat
chr1	141975793	141975799	262	-	-	-104195	Cfh	100	atgaat
chr1	142005794	142005800	250	-	-	-74194	Cfh	100	atgaat
chr1	142118974	142118980	289	-	-	38986	Cfh	100	atgaat
chr1	142120745	142120751	309	+	-	40757	Cfh	100	attcat
chr7	80685875	80685881	616	+	-	-757	Chd2	100	attcat
chr7	80685168	80685174	576	+	-	-1464	Chd2	100	attcat
chr7	80689114	80689120	557	+	-	2482	Chd2	100	attcat
chr7	80726369	80726375	272	+	-	39737	Chd2	100	attcat
chr7	80726717	80726723	244	-	-	40085	Chd2	100	atgaat
chr7	80728074	80728080	403	-	-	41442	Chd2	100	atgaat
chr7	80782676	80782682	362	+	-	96044	Chd2	100	attcat
chr11	69184117	69184123	433	-	-	1189	Chd3	100	atgaat
chr15	89260795	89260801	0	+	-	668	Chkb	100	attcat
chr15	89260432	89260438	0	-	-	305	Chkb	100	atgaat
chr18	67365469	67365475	623	-	+	396	Chmp1b	100	atgaat
chr10	87938319	87938325	0	+	-	-866	Chpt1	100	attcat
[truncated: 11,210 more rows]

## Sheet: 3. GW SOX9 COL2C3 motif
Table S6C The complete set of genome-wide predicted SOX9 DNA binding motif (COL2C3) for all differentially expressed genes.
Chromosome	Motif start position	endPosition	DNA conservation score	Motif DNA strand	Gene strand	Motif distance to TSS (bp)	Gene	DNA binding similarity score	Matched sequence
chr11	84326565	84326572	0	+	-	-459	Aatf	100	agaaaag
chr11	84327425	84327432	0	-	-	401	Aatf	100	cttttct
chr11	84327667	84327674	0	-	-	643	Aatf	100	cttttct
chr11	84248924	84248931	296	+	-	-78100	Aatf	100	agaaaag
chr11	84278204	84278211	692	+	-	-48820	Aatf	100	agaaaag
chr11	84293388	84293395	554	-	-	-33636	Aatf	100	cttttct
chr11	84316600	84316607	237	+	-	-10424	Aatf	100	agaaaag
chr4	53173336	53173343	0	-	-	569	Abca1	100	cttttct
chr4	53163627	53163634	267	+	-	-9140	Abca1	100	agaaaag
chr4	53179249	53179256	262	+	-	6482	Abca1	100	agaaaag
chr11	110029693	110029700	0	+	-	183	Abca9	100	agaaaag
chr8	126507731	126507738	0	+	-	709	Abcb10	100	agaaaag
chr6	58533623	58533630	0	-	+	-893	Abcg2	100	cttttct
chr6	58660798	58660805	363	-	+	126281	Abcg2	100	cttttct
chr6	58663361	58663368	599	+	+	128844	Abcg2	100	agaaaag
chr6	58663864	58663871	457	+	+	129347	Abcg2	100	agaaaag
chr6	58664192	58664199	374	+	+	129675	Abcg2	100	agaaaag
chr9	106342402	106342409	285	-	-	-7607	Abhd14a	100	cttttct
chr16	56477832	56477839	0	-	+	-124	Abi3bp	100	cttttct
chr16	56627662	56627669	312	-	+	149705	Abi3bp	100	cttttct
chr16	56631964	56631971	326	-	+	154007	Abi3bp	100	cttttct
chr19	57289883	57289890	0	-	-	-639	Ablim1	100	cttttct
chr19	57274578	57274585	303	+	-	-114831	Ablim1	100	agaaaag
chr2	103391945	103391952	426	-	+	-14522	Abtb2	100	cttttct
chr2	103405269	103405276	406	-	+	-1198	Abtb2	100	cttttct
chr2	103431722	103431729	289	+	+	25255	Abtb2	100	agaaaag
chr2	103529086	103529093	426	-	+	122619	Abtb2	100	cttttct
chr2	103539996	103540003	267	-	+	133529	Abtb2	100	cttttct
chr18	74939378	74939385	0	-	+	528	Acaa2	100	cttttct
chr18	74964490	74964497	244	+	+	25639	Acaa2	100	agaaaag
chr18	75047046	75047053	250	+	+	108195	Acaa2	100	agaaaag
chr11	83957944	83957951	281	-	+	14770	Acaca	100	cttttct
chr11	84065997	84066004	339	+	+	122823	Acaca	100	agaaaag
chr11	84095109	84095116	527	+	+	151935	Acaca	100	agaaaag
chr11	84137792	84137799	360	+	+	194618	Acaca	100	agaaaag
chr11	84150280	84150287	272	-	+	207106	Acaca	100	cttttct
chr11	84162975	84162982	611	+	+	219801	Acaca	100	agaaaag
chr11	84175691	84175698	643	+	+	232517	Acaca	100	agaaaag
chr11	84176210	84176217	292	+	+	233036	Acaca	100	agaaaag
chr11	84196234	84196241	289	+	+	253060	Acaca	100	agaaaag
chr11	84202312	84202319	639	+	+	259138	Acaca	100	agaaaag
chr11	84206221	84206228	320	-	+	263047	Acaca	100	cttttct
chr11	84210707	84210714	622	+	+	267533	Acaca	100	agaaaag
chr5	115568323	115568330	0	+	-	-973	Acads	100	agaaaag
chr7	86198498	86198505	299	+	+	130	Acan	100	agaaaag
chr7	86199169	86199176	0	-	+	801	Acan	100	cttttct
chr7	86253995	86254002	244	+	+	55626	Acan	100	agaaaag
chr11	100389990	100389997	0	-	-	676	Acly	100	cttttct
chr4	106471522	106471529	0	-	-	-929	Acot11	100	cttttct
chr9	96789477	96789484	0	+	-	-355	Acpl2	100	agaaaag
chr1	78538842	78538849	272	-	+	-115558	Acsl3	100	cttttct
chr1	78780351	78780358	761	-	+	125951	Acsl3	100	cttttct
chr19	55327409	55327416	0	+	+	-449	Acsl5	100	agaaaag
chr19	55361606	55361613	315	+	+	33747	Acsl5	100	agaaaag
chr19	55364633	55364640	272	-	+	36774	Acsl5	100	cttttct
chr3	32606746	32606753	0	+	+	-721	Actl6a	100	agaaaag
chr3	32608302	32608309	0	-	+	835	Actl6a	100	cttttct
chr3	32609576	32609583	244	-	+	2108	Actl6a	100	cttttct
chr11	20012008	20012015	0	+	-	-908	Actr2	100	agaaaag
chr11	20012985	20012992	0	+	-	69	Actr2	100	agaaaag
chr11	20012425	20012432	0	-	-	-491	Actr2	100	cttttct
chr11	19947243	19947250	383	+	-	-65673	Actr2	100	agaaaag
chr11	19947300	19947307	383	+	-	-65616	Actr2	100	agaaaag
chr11	19998806	19998813	595	+	-	-14110	Actr2	100	agaaaag
chr1	127332736	127332743	0	+	-	669	Actr3	100	agaaaag
chr1	126418340	126418347	386	+	-	-913727	Actr3	100	agaaaag
chr1	126418349	126418356	386	+	-	-913718	Actr3	100	agaaaag
chr1	126418367	126418374	386	+	-	-913700	Actr3	100	agaaaag
chr1	126418377	126418384	386	+	-	-913690	Actr3	100	agaaaag
chr1	126418386	126418393	386	+	-	-913681	Actr3	100	agaaaag
chr1	126418396	126418403	386	+	-	-913671	Actr3	100	agaaaag
chr1	126418411	126418418	386	+	-	-913656	Actr3	100	agaaaag
chr1	126418421	126418428	386	+	-	-913646	Actr3	100	agaaaag
chr1	126418431	126418438	386	+	-	-913636	Actr3	100	agaaaag
chr1	126418441	126418448	386	+	-	-913626	Actr3	100	agaaaag
chr1	126418451	126418458	386	+	-	-913616	Actr3	100	agaaaag
chr1	126418461	126418468	386	+	-	-913606	Actr3	100	agaaaag
chr1	126441255	126441262	444	-	-	-890812	Actr3	100	cttttct
chr1	126510577	126510584	449	-	-	-821490	Actr3	100	cttttct
chr1	126512067	126512074	630	-	-	-820000	Actr3	100	cttttct
chr1	126575839	126575846	335	+	-	-756228	Actr3	100	agaaaag
chr1	126580197	126580204	394	-	-	-751870	Actr3	100	cttttct
chr1	126834369	126834376	333	+	-	-497698	Actr3	100	agaaaag
chr1	126876937	126876944	539	+	-	-455130	Actr3	100	agaaaag
chr1	126914079	126914086	306	+	-	-417988	Actr3	100	agaaaag
chr1	126968081	126968088	415	+	-	-363986	Actr3	100	agaaaag
chr1	126968314	126968321	588	+	-	-363753	Actr3	100	agaaaag
chr1	127059417	127059424	289	-	-	-272650	Actr3	100	cttttct
chr1	127078642	127078649	651	-	-	-253425	Actr3	100	cttttct
chr1	127080547	127080554	690	+	-	-251520	Actr3	100	agaaaag
chr1	127081011	127081018	690	-	-	-251056	Actr3	100	cttttct
chr1	127139816	127139823	276	+	-	-192251	Actr3	100	agaaaag
chr1	127402365	127402372	456	+	-	70298	Actr3	100	agaaaag
chr1	127417163	127417170	550	+	-	85096	Actr3	100	agaaaag
chr15	101003665	101003672	0	-	+	-890	Acvr1b	100	cttttct
chr15	101004998	101005005	303	-	+	443	Acvr1b	100	cttttct
chr15	100983092	100983099	524	+	+	-21464	Acvr1b	100	agaaaag
chr2	48671455	48671462	427	-	+	1826	Acvr2a	100	cttttct
chr2	48691680	48691687	256	-	+	22051	Acvr2a	100	cttttct
chr2	48733145	48733152	267	-	+	63516	Acvr2a	100	cttttct
chr2	48747424	48747431	267	+	+	77795	Acvr2a	100	agaaaag
chr2	48756063	48756070	669	-	+	86434	Acvr2a	100	cttttct
chr9	70561933	70561940	292	-	+	35129	Adam10	100	cttttct
chr9	70573065	70573072	250	-	+	46261	Adam10	100	cttttct
chr9	70615718	70615725	549	+	+	88914	Adam10	100	agaaaag
chr9	70639072	70639079	337	-	+	112268	Adam10	100	cttttct
chr7	141110825	141110832	267	+	-	-313004	Adam12	100	agaaaag
chr7	141111971	141111978	256	+	-	-311858	Adam12	100	agaaaag
chr11	45868366	45868373	0	-	+	363	Adam19	100	cttttct
chr11	45882418	45882425	444	-	+	14414	Adam19	100	cttttct
chr11	45906177	45906184	272	-	+	38173	Adam19	100	cttttct
chr11	45906187	45906194	272	-	+	38183	Adam19	100	cttttct
chr11	45906197	45906204	272	-	+	38193	Adam19	100	cttttct
chr11	45906207	45906214	272	-	+	38203	Adam19	100	cttttct
chr11	45906217	45906224	272	-	+	38213	Adam19	100	cttttct
chr17	33605448	33605455	499	-	+	-55723	Adamts10	100	cttttct
chr15	10994759	10994766	0	-	+	215	Adamts12	100	cttttct
chr15	10994920	10994927	0	-	+	376	Adamts12	100	cttttct
chr15	10995487	10995494	0	-	+	943	Adamts12	100	cttttct
chr15	11146950	11146957	320	+	+	152405	Adamts12	100	agaaaag
chr15	11147150	11147157	306	-	+	152605	Adamts12	100	cttttct
chr5	90105990	90105997	333	-	-	-206369	Adamts3	100	cttttct
chr5	90118459	90118466	575	+	-	-193900	Adamts3	100	agaaaag
chr5	90118467	90118474	575	+	-	-193892	Adamts3	100	agaaaag
chr5	90200107	90200114	538	+	-	-112252	Adamts3	100	agaaaag
chr5	90227833	90227840	250	+	-	-84526	Adamts3	100	agaaaag
chr5	90251744	90251751	366	+	-	-60615	Adamts3	100	agaaaag
chr5	90361387	90361394	533	-	-	49028	Adamts3	100	cttttct
chr5	90371578	90371585	315	+	-	59219	Adamts3	100	agaaaag
chr5	90548183	90548190	349	+	-	235824	Adamts3	100	agaaaag
chr16	85901124	85901131	272	+	-	-246	Adamts5	100	agaaaag
chr16	85988512	85988519	309	+	-	87142	Adamts5	100	agaaaag
chr16	86073046	86073053	433	-	-	171676	Adamts5	100	cttttct
chr16	86180049	86180056	281	-	-	278679	Adamts5	100	cttttct
chr16	86454609	86454616	250	+	-	553239	Adamts5	100	agaaaag
chr16	86473857	86473864	477	+	-	572487	Adamts5	100	agaaaag
chr16	86516640	86516647	523	-	-	615270	Adamts5	100	cttttct
chr16	86583980	86583987	353	-	-	682610	Adamts5	100	cttttct
chr16	86627881	86627888	256	+	-	726511	Adamts5	100	agaaaag
chr16	86756120	86756127	602	+	-	854750	Adamts5	100	agaaaag
chr6	92893921	92893928	0	-	-	435	Adamts9	100	cttttct
chr6	92741454	92741461	335	-	-	-152032	Adamts9	100	cttttct
chr6	92771621	92771628	244	+	-	-121865	Adamts9	100	agaaaag
chr6	92795407	92795414	396	+	-	-98079	Adamts9	100	agaaaag
chr6	92846544	92846551	333	+	-	-46942	Adamts9	100	agaaaag
chr6	92938444	92938451	363	-	-	44958	Adamts9	100	cttttct
chr6	92949368	92949375	318	-	-	55882	Adamts9	100	cttttct
chr6	92961452	92961459	424	-	-	67966	Adamts9	100	cttttct
chr6	92965088	92965095	326	-	-	71602	Adamts9	100	cttttct
chr6	93015774	93015781	437	+	-	122288	Adamts9	100	agaaaag
chr6	93025192	93025199	436	+	-	131706	Adamts9	100	agaaaag
chr6	93071105	93071112	521	-	-	177619	Adamts9	100	cttttct
chr6	93081209	93081216	371	-	-	187723	Adamts9	100	cttttct
chr6	93087222	93087229	710	-	-	193736	Adamts9	100	cttttct
chr6	93118804	93118811	462	-	-	225318	Adamts9	100	cttttct
chr6	93158379	93158386	267	+	-	264893	Adamts9	100	agaaaag
chr6	93238454	93238461	250	-	-	344968	Adamts9	100	cttttct
chr6	93267577	93267584	272	+	-	374091	Adamts9	100	agaaaag
chr13	69139013	69139020	0	-	-	594	Adcy2	100	cttttct
chr13	68995445	68995452	414	+	-	-142974	Adcy2	100	agaaaag
chr13	69140209	69140216	256	+	-	1790	Adcy2	100	agaaaag
chr13	69141955	69141962	434	-	-	3536	Adcy2	100	cttttct
chr13	69284676	69284683	262	-	-	146257	Adcy2	100	cttttct
chr12	4132224	4132231	0	-	+	-878	Adcy3	100	cttttct
chr8	90840253	90840260	285	-	+	43951	Adcy7	100	cttttct
chr11	5761717	5761724	0	-	+	-232	Aebp1	100	cttttct
chr1	38312331	38312338	395	-	-	-409469	Aff3	100	cttttct
chr1	38427766	38427773	244	+	-	-294034	Aff3	100	agaaaag
chr1	38587216	38587223	403	-	-	-134584	Aff3	100	cttttct
chr1	38644576	38644583	633	+	-	-77224	Aff3	100	agaaaag
chr1	38689061	38689068	420	+	-	-32739	Aff3	100	agaaaag
chr1	38718468	38718475	572	+	-	-3332	Aff3	100	agaaaag
chr1	38772915	38772922	463	-	-	51115	Aff3	100	cttttct
chr1	38778741	38778748	400	+	-	56941	Aff3	100	agaaaag
chr3	116510410	116510417	0	+	-	-674	Agl	100	agaaaag
chr3	116510649	116510656	0	+	-	-435	Agl	100	agaaaag
chr3	116547710	116547717	611	+	-	36626	Agl	100	agaaaag
chr3	116550407	116550414	427	+	-	39323	Agl	100	agaaaag
chr13	30427652	30427659	0	-	+	-657	Agtr1a	100	cttttct
chrX	21061035	21061042	0	+	+	-634	Agtr2	100	agaaaag
chrX	21061635	21061642	488	+	+	-34	Agtr2	100	agaaaag
chrX	21062091	21062098	0	+	+	422	Agtr2	100	agaaaag
chrX	20965709	20965716	320	-	+	-95961	Agtr2	100	cttttct
chr10	20671838	20671845	0	+	+	-552	Ahi1	100	agaaaag
chr10	20469978	20469985	384	-	+	-202413	Ahi1	100	cttttct
chr10	20495054	20495061	303	-	+	-177337	Ahi1	100	cttttct
chr10	20603085	20603092	347	+	+	-69306	Ahi1	100	agaaaag
chr10	20802290	20802297	427	+	+	129899	Ahi1	100	agaaaag
chr10	20803155	20803162	369	+	+	130764	Ahi1	100	agaaaag
chr7	82529720	82529727	536	+	+	-70700	Akap13	100	agaaaag
chr7	82793884	82793891	315	-	+	193464	Akap13	100	cttttct
chr7	82810784	82810791	333	-	+	210364	Akap13	100	cttttct
chr7	82835899	82835906	532	-	+	235479	Akap13	100	cttttct
chr7	82872248	82872255	256	-	+	271828	Akap13	100	cttttct
chr6	34303243	34303250	0	+	+	-875	Akr1b8	100	agaaaag
chr6	34303355	34303362	0	+	+	-763	Akr1b8	100	agaaaag
chr4	62180494	62180501	0	-	-	-421	Alad	100	cttttct
chrX	146982592	146982599	0	+	+	675	Alas2	100	agaaaag
chrX	146982246	146982253	0	-	+	329	Alas2	100	cttttct
chrX	146900932	146900939	395	+	+	-80986	Alas2	100	agaaaag
chr7	73558549	73558556	330	-	-	-13814	Aldh1a3	100	cttttct
chr7	73590847	73590854	410	+	-	18484	Aldh1a3	100	agaaaag
chr7	73597017	73597024	513	-	-	24654	Aldh1a3	100	cttttct
chr7	73658126	73658133	256	-	-	85763	Aldh1a3	100	cttttct
chr7	73745743	73745750	461	-	-	173380	Aldh1a3	100	cttttct
chr12	85791607	85791614	0	+	-	-293	Aldh6a1	100	agaaaag
chr12	85792607	85792614	0	-	-	707	Aldh6a1	100	cttttct
chr11	78136163	78136170	276	+	+	-306	Aldoc	100	agaaaag
chr11	78137457	78137464	0	+	+	988	Aldoc	100	agaaaag
chr11	78136065	78136072	0	-	+	-404	Aldoc	100	cttttct
chr4	47467982	47467989	285	+	-	-19223	Alg2	100	agaaaag
chr2	93817761	93817768	412	+	-	-33203	Alkbh3	100	agaaaag
chr2	93832719	93832726	538	-	-	-18245	Alkbh3	100	cttttct
chr5	150075923	150075930	0	-	+	-710	Alox5ap	100	cttttct
chr5	150075959	150075966	0	-	+	-674	Alox5ap	100	cttttct
chrX	141922618	141922625	0	+	-	436	Amot	100	agaaaag
chrX	141880662	141880669	346	+	-	-59062	Amot	100	agaaaag
chrX	141933236	141933243	465	-	-	-6488	Amot	100	cttttct
chrX	141964648	141964655	375	-	-	24924	Amot	100	cttttct
chrX	141985804	141985811	244	+	-	46080	Amot	100	agaaaag
chrX	142017613	142017620	510	-	-	77889	Amot	100	cttttct
chr3	107888765	107888772	0	-	-	-780	Ampd2	100	cttttct
chr1	158768682	158768689	0	-	+	-10	Angptl1	100	cttttct
chr1	158768692	158768699	0	-	+	0	Angptl1	100	cttttct
chr1	158768702	158768709	0	-	+	10	Angptl1	100	cttttct
chr1	158768712	158768719	0	-	+	20	Angptl1	100	cttttct
chr1	158768722	158768729	0	-	+	30	Angptl1	100	cttttct
chr1	158768996	158769003	492	-	+	304	Angptl1	100	cttttct
chr1	158807874	158807881	669	+	+	39181	Angptl1	100	agaaaag
chr1	158810911	158810918	686	+	+	42218	Angptl1	100	agaaaag
chr1	158811375	158811382	686	-	+	42682	Angptl1	100	cttttct
chr1	158823159	158823166	509	+	+	54466	Angptl1	100	agaaaag
chr1	158945052	158945059	262	-	+	176359	Angptl1	100	cttttct
chr1	158947536	158947543	256	+	+	178843	Angptl1	100	agaaaag
chr1	158969803	158969810	353	-	+	201110	Angptl1	100	cttttct
chr2	33071506	33071513	543	-	+	-82	Angptl2	100	cttttct
chr2	33079507	33079514	415	-	+	7918	Angptl2	100	cttttct
chr15	27107932	27107939	312	-	+	-288500	Ank	100	cttttct
chr15	27111606	27111613	285	-	+	-284826	Ank	100	cttttct
chr15	27111613	27111620	285	-	+	-284819	Ank	100	cttttct
chr10	68996627	68996634	436	-	+	-342	Ank3	100	cttttct
chr10	68997730	68997737	244	-	+	761	Ank3	100	cttttct
chr10	68835710	68835717	320	-	+	-161260	Ank3	100	cttttct
chr10	68848689	68848696	267	+	+	-148281	Ank3	100	agaaaag
chr10	68886129	68886136	483	-	+	-110841	Ank3	100	cttttct
chr10	69186018	69186025	281	-	+	189048	Ank3	100	cttttct
chr10	69186180	69186187	256	-	+	189210	Ank3	100	cttttct
chr10	69186207	69186214	256	-	+	189237	Ank3	100	cttttct
chr10	69193512	69193519	430	+	+	196542	Ank3	100	agaaaag
chr10	69227939	69227946	315	+	+	230969	Ank3	100	agaaaag
chr10	69247856	69247863	256	-	+	250886	Ank3	100	cttttct
chr10	69356407	69356414	337	-	+	359437	Ank3	100	cttttct
chr10	69448894	69448901	658	-	+	451924	Ank3	100	cttttct
chr10	69451780	69451787	733	+	+	454810	Ank3	100	agaaaag
chr10	69471470	69471477	540	-	+	474500	Ank3	100	cttttct
chr10	69476797	69476804	552	+	+	479827	Ank3	100	agaaaag
chr10	69516622	69516629	309	+	+	519652	Ank3	100	agaaaag
chr10	69558010	69558017	387	+	+	561040	Ank3	100	agaaaag
chr8	11626731	11626738	414	+	-	-9023	Ankrd10	100	agaaaag
chr8	125405438	125405445	299	-	-	-160459	Ankrd11	100	cttttct
chr8	125485891	125485898	341	-	-	-80006	Ankrd11	100	cttttct
chr8	125497095	125497102	399	-	-	-68802	Ankrd11	100	cttttct
chr8	125498082	125498089	469	+	-	-67815	Ankrd11	100	agaaaag
chr8	125509422	125509429	443	+	-	-56475	Ankrd11	100	agaaaag
chr8	125516759	125516766	318	-	-	-49138	Ankrd11	100	cttttct
chr8	125518588	125518595	435	-	-	-47309	Ankrd11	100	cttttct
chr8	125519079	125519086	299	+	-	-46818	Ankrd11	100	agaaaag
chr8	125540461	125540468	267	-	-	-25436	Ankrd11	100	cttttct
chr8	125545224	125545231	461	+	-	-20673	Ankrd11	100	agaaaag
chr8	125545933	125545940	244	+	-	-19964	Ankrd11	100	agaaaag
chr5	98460586	98460593	0	-	-	605	Antxr2	100	cttttct
chr5	98027391	98027398	351	+	-	-432590	Antxr2	100	agaaaag
chr5	98074461	98074468	522	-	-	-385520	Antxr2	100	cttttct
chr5	98132025	98132032	596	+	-	-327956	Antxr2	100	agaaaag
chr5	98148094	98148101	289	+	-	-311887	Antxr2	100	agaaaag
chr5	98154957	98154964	603	-	-	-305024	Antxr2	100	cttttct
chr5	98356556	98356563	567	+	-	-103425	Antxr2	100	agaaaag
chr5	98374984	98374991	262	+	-	-84997	Antxr2	100	agaaaag
chr5	98374994	98375001	262	+	-	-84987	Antxr2	100	agaaaag
chr5	98408716	98408723	513	+	-	-51265	Antxr2	100	agaaaag
chr5	98436060	98436067	664	+	-	-23921	Antxr2	100	agaaaag
chr5	98503961	98503968	645	+	-	43980	Antxr2	100	agaaaag
chr5	98504769	98504776	659	-	-	44788	Antxr2	100	cttttct
chr5	98530474	98530481	318	+	-	70493	Antxr2	100	agaaaag
chr5	98545845	98545852	687	+	-	85864	Antxr2	100	agaaaag
chr5	98546300	98546307	687	-	-	86319	Antxr2	100	cttttct
chr5	98549160	98549167	667	+	-	89179	Antxr2	100	agaaaag
chr5	97222263	97222270	0	+	+	-140	Anxa3	100	agaaaag
chr5	97240979	97240986	306	-	+	18575	Anxa3	100	cttttct
chr5	97247431	97247438	491	-	+	25027	Anxa3	100	cttttct
chr5	97270171	97270178	285	+	+	47767	Anxa3	100	agaaaag
chr14	34898515	34898522	0	+	+	-651	Anxa8	100	agaaaag
chr14	34899392	34899399	0	+	+	226	Anxa8	100	agaaaag
chr5	137521244	137521251	0	+	-	-761	Ap1s1	100	agaaaag
chr5	137521949	137521956	0	-	-	-56	Ap1s1	100	cttttct
chrX	160248330	160248337	381	-	+	-98619	Ap1s2	100	cttttct
chrX	160287964	160287971	447	+	+	-58985	Ap1s2	100	agaaaag
chrX	160323806	160323813	436	-	+	-23143	Ap1s2	100	cttttct
chrX	160371305	160371312	333	-	+	24356	Ap1s2	100	cttttct
chr17	48572833	48572840	0	+	-	780	Apobec2	100	agaaaag
chr16	31312748	31312755	441	-	-	-2146	Apod	100	cttttct
chr16	31336907	31336914	439	-	-	22013	Apod	100	cttttct
chrX	109425545	109425552	0	+	+	603	Apool	100	agaaaag
chrX	109453824	109453831	353	-	+	28881	Apool	100	cttttct
chr14	27784612	27784619	0	-	-	194	Appl1	100	cttttct
chr14	27733087	27733094	665	+	-	-51331	Appl1	100	agaaaag
chr14	27751668	27751675	420	-	-	-32750	Appl1	100	cttttct
chr10	83112253	83112260	0	-	-	770	Appl2	100	cttttct
chr6	55291610	55291617	333	+	+	5184	Aqp1	100	agaaaag
chrX	20329152	20329159	303	-	+	-45788	Araf	100	cttttct
chrX	20378024	20378031	388	+	+	3084	Araf	100	agaaaag
chr6	28351932	28351939	383	-	+	-21628	Arf5	100	cttttct
chr12	70470631	70470638	552	-	+	-2506	Arf6	100	cttttct
chr12	70476064	70476071	281	+	+	2927	Arf6	100	agaaaag
chr12	70547849	70547856	262	-	+	74712	Arf6	100	cttttct
chr12	70562737	70562744	433	-	+	89600	Arf6	100	cttttct
chr12	53616078	53616085	0	+	+	-985	Arhgap5	100	agaaaag
chr12	53617223	53617230	762	+	+	160	Arhgap5	100	agaaaag
chr12	53474778	53474785	250	-	+	-142286	Arhgap5	100	cttttct
chr12	53534119	53534126	272	-	+	-82945	Arhgap5	100	cttttct
chr12	53575418	53575425	549	+	+	-41646	Arhgap5	100	agaaaag
chr12	53576507	53576514	464	-	+	-40557	Arhgap5	100	cttttct
chr12	53597449	53597456	357	-	+	-19615	Arhgap5	100	cttttct
chr12	53606039	53606046	372	+	+	-11025	Arhgap5	100	agaaaag
chr12	53669983	53669990	647	-	+	52919	Arhgap5	100	cttttct
chr6	136889997	136890004	267	-	-	-280	Arhgdib	100	cttttct
chr7	125272159	125272166	0	-	-	-980	Arl6ip1	100	cttttct
chr5	122841096	122841103	0	-	+	-790	Arpc3	100	cttttct
chr13	94542303	94542310	0	+	+	670	Arsb	100	agaaaag
chr13	94609317	94609324	533	-	+	67683	Arsb	100	cttttct
chr13	94625368	94625375	399	-	+	83734	Arsb	100	cttttct
chr13	94643095	94643102	320	-	+	101461	Arsb	100	cttttct
chr13	94713220	94713227	267	+	+	171586	Arsb	100	agaaaag
chr18	61071156	61071163	0	-	+	-277	Arsi	100	cttttct
chr18	61049670	61049677	318	+	+	-21764	Arsi	100	agaaaag
chr18	61057973	61057980	309	+	+	-13461	Arsi	100	agaaaag
chr18	61072845	61072852	372	+	+	1411	Arsi	100	agaaaag
chr7	109249284	109249291	0	-	+	-972	Art1	100	cttttct
chr5	92760911	92760918	0	+	+	59	Art3	100	agaaaag
chr5	92761477	92761484	0	+	+	625	Art3	100	agaaaag
chr5	92838834	92838841	289	-	+	77981	Art3	100	cttttct
chr8	86478618	86478625	0	+	+	-787	Asf1b	100	agaaaag
chr4	9402569	9402576	511	-	-	-36	Asph	100	cttttct
chr4	9495544	9495551	341	-	-	-100947	Asph	100	cttttct
chr4	9549994	9550001	289	-	-	-46497	Asph	100	cttttct
chr13	49639960	49639967	0	-	+	149	Aspn	100	cttttct
chr13	49640782	49640789	0	-	+	971	Aspn	100	cttttct
chr13	49677894	49677901	502	+	+	38082	Aspn	100	agaaaag
chr1	172674828	172674835	292	+	-	-123074	Atf6	100	agaaaag
chr1	172715180	172715187	267	+	-	-82722	Atf6	100	agaaaag
chr1	172760015	172760022	309	-	-	-37887	Atf6	100	cttttct
chr7	148126696	148126703	0	+	+	-593	Athl1	100	agaaaag
chr7	148127236	148127243	0	-	+	-53	Athl1	100	cttttct
chr11	55274351	55274358	0	+	-	-390	Atox1	100	agaaaag
chr7	65667157	65667164	471	-	+	-246415	Atp10a	100	cttttct
chr7	65929125	65929132	256	-	+	15553	Atp10a	100	cttttct
chr5	72594086	72594093	0	+	+	-481	Atp10d	100	agaaaag
chr5	72594190	72594197	0	+	+	-377	Atp10d	100	agaaaag
chr5	72593742	72593749	0	-	+	-825	Atp10d	100	cttttct
chr5	72593923	72593930	0	-	+	-644	Atp10d	100	cttttct
chr5	72594880	72594887	0	-	+	313	Atp10d	100	cttttct
chr5	72678155	72678162	289	-	+	83587	Atp10d	100	cttttct
chr4	140542034	140542041	0	+	+	-753	Atp13a2	100	agaaaag
chr3	101407628	101407635	0	-	-	-898	Atp1a1	100	cttttct
chr3	101408932	101408939	0	-	-	406	Atp1a1	100	cttttct
chr3	101312352	101312359	244	+	-	-96234	Atp1a1	100	agaaaag
chr3	101355843	101355850	415	-	-	-52743	Atp1a1	100	cttttct
chr3	101361561	101361568	315	-	-	-47025	Atp1a1	100	cttttct
chr3	101413320	101413327	394	+	-	4734	Atp1a1	100	agaaaag
chr3	101548178	101548185	375	+	-	139592	Atp1a1	100	agaaaag
chr3	101553463	101553470	315	-	-	144877	Atp1a1	100	cttttct
chr3	101609452	101609459	309	+	-	200866	Atp1a1	100	agaaaag
chr11	69419895	69419902	0	+	-	564	Atp1b2	100	agaaaag
chr11	69427376	69427383	250	-	-	7932	Atp1b2	100	cttttct
chr9	96263976	96263983	0	+	-	-742	Atp1b3	100	agaaaag
chr9	96265476	96265483	0	-	-	758	Atp1b3	100	cttttct
chr9	96263371	96263378	407	-	-	-1395	Atp1b3	100	cttttct
chr9	96327071	96327078	408	-	-	62305	Atp1b3	100	cttttct
chrX	35678323	35678330	256	+	+	8962	Atp1b4	100	agaaaag
chr10	97309315	97309322	299	+	+	-1068471	Atp2b1	100	agaaaag
chr10	97339978	97339985	379	-	+	-1037808	Atp2b1	100	cttttct
chr10	97340030	97340037	360	-	+	-1037756	Atp2b1	100	cttttct
chr10	97341293	97341300	424	+	+	-1036493	Atp2b1	100	agaaaag
chr10	97356245	97356252	285	+	+	-1021541	Atp2b1	100	agaaaag
chr10	97383893	97383900	318	+	+	-993893	Atp2b1	100	agaaaag
chr10	97421651	97421658	487	-	+	-956135	Atp2b1	100	cttttct
chr10	97449287	97449294	387	-	+	-928499	Atp2b1	100	cttttct
chr10	97598816	97598823	256	+	+	-778970	Atp2b1	100	agaaaag
chr10	97655303	97655310	276	-	+	-722483	Atp2b1	100	cttttct
chr10	97698642	97698649	377	-	+	-679144	Atp2b1	100	cttttct
chr10	97699058	97699065	411	-	+	-678728	Atp2b1	100	cttttct
chr10	97722131	97722138	446	-	+	-655655	Atp2b1	100	cttttct
chr10	97815132	97815139	360	+	+	-562654	Atp2b1	100	agaaaag
chr10	97815238	97815245	353	-	+	-562548	Atp2b1	100	cttttct
chr10	97881340	97881347	448	-	+	-496446	Atp2b1	100	cttttct
chr10	97915907	97915914	346	+	+	-461879	Atp2b1	100	agaaaag
chr10	97926280	97926287	450	+	+	-451506	Atp2b1	100	agaaaag
chr10	97926427	97926434	450	+	+	-451359	Atp2b1	100	agaaaag
chr10	97937517	97937524	244	-	+	-440269	Atp2b1	100	cttttct
chr10	97941900	97941907	309	-	+	-435886	Atp2b1	100	cttttct
chr10	97958949	97958956	388	-	+	-418837	Atp2b1	100	cttttct
chr10	98071100	98071107	527	+	+	-306686	Atp2b1	100	agaaaag
chr10	98095655	98095662	272	+	+	-282131	Atp2b1	100	agaaaag
chr10	98141122	98141129	452	-	+	-236664	Atp2b1	100	cttttct
chr10	98243774	98243781	501	-	+	-134012	Atp2b1	100	cttttct
chr10	98327898	98327905	292	+	+	-49888	Atp2b1	100	agaaaag
chr10	98375554	98375561	406	+	+	-2232	Atp2b1	100	agaaaag
chr10	98388372	98388379	244	+	+	10586	Atp2b1	100	agaaaag
chr10	98422109	98422116	299	+	+	44323	Atp2b1	100	agaaaag
chr9	105371938	105371945	0	-	-	-570	Atp2c1	100	cttttct
chr9	105372744	105372751	0	-	-	236	Atp2c1	100	cttttct
chr9	105314785	105314792	528	+	-	-114864	Atp2c1	100	agaaaag
chr9	105357869	105357876	250	+	-	-71780	Atp2c1	100	agaaaag
chr9	105424583	105424590	362	-	-	-5066	Atp2c1	100	cttttct
chrX	12053598	12053605	501	-	+	-111329	Atp6ap2	100	cttttct
chrX	12077957	12077964	323	-	+	-86970	Atp6ap2	100	cttttct
chrX	12092881	12092888	527	-	+	-72046	Atp6ap2	100	cttttct
chrX	12095762	12095769	353	+	+	-69165	Atp6ap2	100	agaaaag
chrX	12111641	12111648	413	-	+	-53286	Atp6ap2	100	cttttct
chr17	24304046	24304053	0	+	-	72	Atp6v0c	100	agaaaag
chr17	24303478	24303485	0	-	-	-496	Atp6v0c	100	cttttct
chr17	24311011	24311018	262	+	-	4364	Atp6v0c	100	agaaaag
chr17	26830653	26830660	357	-	+	17312	Atp6v0e	100	cttttct
chr17	26837330	26837337	365	-	+	23989	Atp6v0e	100	cttttct
chr16	44139285	44139292	0	+	-	-133	Atp6v1a	100	agaaaag
chr16	44139307	44139314	0	-	-	-111	Atp6v1a	100	cttttct
chr8	71612058	71612065	0	+	+	-486	Atp6v1b2	100	agaaaag
chr8	71637326	71637333	244	-	+	24781	Atp6v1b2	100	cttttct
chr8	71653000	71653007	244	-	+	40455	Atp6v1b2	100	cttttct
chr15	38592611	38592618	0	+	+	953	Atp6v1c1	100	agaaaag
chr15	38505015	38505022	522	+	+	-86644	Atp6v1c1	100	agaaaag
chr15	38505420	38505427	726	-	+	-86239	Atp6v1c1	100	cttttct
chr15	38557101	38557108	296	-	+	-34558	Atp6v1c1	100	cttttct
chr15	38558313	38558320	448	+	+	-33346	Atp6v1c1	100	agaaaag
chr15	38563958	38563965	306	-	+	-27701	Atp6v1c1	100	cttttct
chr12	79961573	79961580	0	-	-	-968	Atp6v1d	100	cttttct
chr12	79962999	79963006	0	-	-	458	Atp6v1d	100	cttttct
chr6	120772983	120772990	0	-	-	280	Atp6v1e1	100	cttttct
chr6	120773046	120773053	0	-	-	343	Atp6v1e1	100	cttttct
chr6	29416908	29416915	0	+	+	-809	Atp6v1f	100	agaaaag
chr4	63206630	63206637	0	+	+	825	Atp6v1g1	100	agaaaag
chr1	5251449	5251456	346	-	+	178195	Atp6v1h	100	cttttct
chr1	5253194	5253201	577	+	+	179940	Atp6v1h	100	agaaaag
chr1	5472154	5472161	586	-	+	398900	Atp6v1h	100	cttttct
chr1	5473520	5473527	586	-	+	400266	Atp6v1h	100	cttttct
chr5	131806102	131806109	267	+	-	-1213112	Auts2	100	agaaaag
chr5	131834923	131834930	372	+	-	-1184291	Auts2	100	agaaaag
chr5	131916545	131916552	488	-	-	-1102669	Auts2	100	cttttct
chr5	131934141	131934148	309	+	-	-1085073	Auts2	100	agaaaag
chr5	131934141	131934148	309	+	-	-1085073	Auts2	100	agaaaag
chr5	131939363	131939370	577	+	-	-1079851	Auts2	100	agaaaag
chr5	131939363	131939370	577	+	-	-1079851	Auts2	100	agaaaag
chr5	132001274	132001281	636	+	-	-1017940	Auts2	100	agaaaag
chr5	132007902	132007909	602	+	-	-1011312	Auts2	100	agaaaag
chr5	132007984	132007991	602	+	-	-1011230	Auts2	100	agaaaag
chr5	132057137	132057144	683	-	-	-962077	Auts2	100	cttttct
chr5	132058927	132058934	281	+	-	-960287	Auts2	100	agaaaag
chr5	132072465	132072472	369	+	-	-946749	Auts2	100	agaaaag
chr5	132106954	132106961	580	-	-	-912260	Auts2	100	cttttct
chr5	132163164	132163171	430	+	-	-856050	Auts2	100	agaaaag
chr5	132186658	132186665	292	-	-	-832556	Auts2	100	cttttct
chr5	132186991	132186998	502	-	-	-832223	Auts2	100	cttttct
chr5	132193469	132193476	673	-	-	-825745	Auts2	100	cttttct
chr5	132198599	132198606	418	-	-	-820615	Auts2	100	cttttct
chr5	132225313	132225320	527	+	-	-793901	Auts2	100	agaaaag
chr5	132235765	132235772	309	+	-	-783449	Auts2	100	agaaaag
chr5	132256134	132256141	351	+	-	-763080	Auts2	100	agaaaag
chr5	132266007	132266014	346	-	-	-753207	Auts2	100	cttttct
chr5	132288419	132288426	272	-	-	-730795	Auts2	100	cttttct
chr5	132288564	132288571	306	+	-	-730650	Auts2	100	agaaaag
chr5	132305523	132305530	276	+	-	-713691	Auts2	100	agaaaag
chr5	132324161	132324168	543	-	-	-695053	Auts2	100	cttttct
chr5	132331430	132331437	579	+	-	-687784	Auts2	100	agaaaag
chr5	132341334	132341341	569	+	-	-677880	Auts2	100	agaaaag
chr5	132348603	132348610	267	-	-	-670611	Auts2	100	cttttct
chr5	132379226	132379233	244	+	-	-639988	Auts2	100	agaaaag
chr5	132392720	132392727	683	+	-	-626494	Auts2	100	agaaaag
chr5	132393435	132393442	250	-	-	-625779	Auts2	100	cttttct
chr5	132407487	132407494	262	+	-	-611727	Auts2	100	agaaaag
chr5	132429543	132429550	303	+	-	-589671	Auts2	100	agaaaag
chr5	132431879	132431886	536	+	-	-587335	Auts2	100	agaaaag
chr5	132527368	132527375	276	-	-	-491846	Auts2	100	cttttct
chr5	132549767	132549774	401	-	-	-469447	Auts2	100	cttttct
chr5	132561406	132561413	276	-	-	-457808	Auts2	100	cttttct
chr5	132583023	132583030	244	-	-	-436191	Auts2	100	cttttct
chr5	132584441	132584448	507	+	-	-434773	Auts2	100	agaaaag
chr5	132770309	132770316	551	-	-	-248905	Auts2	100	cttttct
chr5	132808651	132808658	455	+	-	-210563	Auts2	100	agaaaag
chr5	132905434	132905441	519	-	-	-113780	Auts2	100	cttttct
chr5	132997884	132997891	454	+	-	-21330	Auts2	100	agaaaag
chr5	133015986	133015993	312	+	-	-3228	Auts2	100	agaaaag
chr5	133027098	133027105	501	+	-	7884	Auts2	100	agaaaag
chr5	133027106	133027113	501	+	-	7892	Auts2	100	agaaaag
chr5	133059962	133059969	318	+	-	40748	Auts2	100	agaaaag
chr5	133067644	133067651	466	+	-	48430	Auts2	100	agaaaag
chr5	133076420	133076427	448	+	-	57206	Auts2	100	agaaaag
chr5	133107761	133107768	262	+	-	88547	Auts2	100	agaaaag
chr5	133144484	133144491	464	+	-	125270	Auts2	100	agaaaag
chr5	133149690	133149697	490	-	-	130476	Auts2	100	cttttct
chr5	133169283	133169290	461	-	-	150069	Auts2	100	cttttct
chr5	133186316	133186323	497	-	-	167102	Auts2	100	cttttct
chr5	133223376	133223383	368	-	-	204162	Auts2	100	cttttct
chr5	133244697	133244704	394	-	-	225483	Auts2	100	cttttct
chr7	26566558	26566565	296	-	-	-7166	Axl	100	cttttct
chr7	26577433	26577440	672	-	-	3709	Axl	100	cttttct
chr15	38449704	38449711	0	-	-	683	Azin1	100	cttttct
chr15	38403642	38403649	337	+	-	-45379	Azin1	100	agaaaag
chr15	38419185	38419192	687	-	-	-29836	Azin1	100	cttttct
chr15	38430409	38430416	335	+	-	-18612	Azin1	100	agaaaag
chr15	38505015	38505022	522	+	-	55994	Azin1	100	agaaaag
chr15	38505420	38505427	726	-	-	56399	Azin1	100	cttttct
chr15	38557101	38557108	296	-	-	108080	Azin1	100	cttttct
chr15	38558313	38558320	448	+	-	109292	Azin1	100	agaaaag
chr15	38563958	38563965	306	-	-	114937	Azin1	100	cttttct
chr2	121973128	121973135	0	-	+	-293	B2m	100	cttttct
chr16	87732692	87732699	383	-	+	33502	Bach1	100	cttttct
chr16	87759763	87759770	439	-	+	60573	Bach1	100	cttttct
chr18	3508904	3508911	0	-	+	950	Bambi	100	cttttct
chr18	3509047	3509054	423	-	+	1092	Bambi	100	cttttct
chr18	3558203	3558210	285	+	+	50248	Bambi	100	agaaaag
chr18	3609215	3609222	320	+	+	101260	Bambi	100	agaaaag
chr18	3678848	3678855	333	+	+	170893	Bambi	100	agaaaag
chr19	5365995	5366002	558	+	-	-352	Banf1	100	agaaaag
chr15	25208184	25208191	281	-	-	-135335	Basp1	100	cttttct
chr12	55994569	55994576	586	+	-	-92754	Baz1a	100	agaaaag
chr12	56001930	56001937	256	+	-	-85393	Baz1a	100	agaaaag
chr9	15309421	15309428	0	-	+	-509	BC017612	100	cttttct
chr9	15188835	15188842	292	-	+	-121096	BC017612	100	cttttct
chr9	15206968	15206975	281	-	+	-102963	BC017612	100	cttttct
chr9	15219084	15219091	461	+	+	-90847	BC017612	100	agaaaag
chr9	15235637	15235644	415	-	+	-74294	BC017612	100	cttttct
chr9	15247702	15247709	289	+	+	-62229	BC017612	100	agaaaag
chr9	15254616	15254623	281	+	+	-55315	BC017612	100	agaaaag
chr9	15301282	15301289	466	+	+	-8649	BC017612	100	agaaaag
chr9	15303276	15303283	289	+	+	-6655	BC017612	100	agaaaag
chr9	37321164	37321171	611	-	+	24258	BC024479	100	cttttct
chr9	37322682	37322689	312	-	+	25776	BC024479	100	cttttct
chr3	95695688	95695695	0	+	-	-240	BC028528	100	agaaaag
chr3	95696618	95696625	0	+	-	690	BC028528	100	agaaaag
chr3	95695741	95695748	0	-	-	-187	BC028528	100	cttttct
chr9	74741130	74741137	528	+	+	-59561	BC031353	100	agaaaag
chr9	74743779	74743786	434	+	+	-56912	BC031353	100	agaaaag
chr9	74743940	74743947	520	-	+	-56751	BC031353	100	cttttct
chr9	74744260	74744267	613	+	+	-56431	BC031353	100	agaaaag
chr17	46936182	46936189	430	+	-	-32180	BC032203	100	agaaaag
chr17	46995016	46995023	377	-	-	26654	BC032203	100	cttttct
chr17	46995185	46995192	631	-	-	26823	BC032203	100	cttttct
chr1	157080008	157080015	272	-	-	138	BC034090	100	cttttct
chr1	157077388	157077395	441	-	-	-2482	BC034090	100	cttttct
chr6	144998117	144998124	0	+	-	785	Bcat1	100	agaaaag
chr6	144758372	144758379	250	-	-	-266332	Bcat1	100	cttttct
chr6	144850450	144850457	562	+	-	-174254	Bcat1	100	agaaaag
chr6	144894542	144894549	306	+	-	-130162	Bcat1	100	agaaaag
chr6	144910179	144910186	526	+	-	-114525	Bcat1	100	agaaaag
chr11	70043755	70043762	0	+	-	514	Bcl6b	100	agaaaag
chr11	70046794	70046801	611	-	-	3494	Bcl6b	100	cttttct
chr9	44296749	44296756	433	+	+	-10470	Bcl9l	100	agaaaag
chr10	20047810	20047817	439	-	+	15535	Bclaf1	100	cttttct
chr10	20060227	20060234	600	-	+	27952	Bclaf1	100	cttttct
chrX	132750807	132750814	0	+	-	755	Bex1	100	agaaaag
chrX	132762845	132762852	335	-	-	12793	Bex1	100	cttttct
chr2	18602105	18602112	312	+	+	3460	Bmi1	100	agaaaag
chr2	18608012	18608019	451	-	+	9367	Bmi1	100	cttttct
chr14	70920729	70920736	0	+	-	662	Bmp1	100	agaaaag
chr14	70920051	70920058	0	-	-	-16	Bmp1	100	cttttct
chr2	133299557	133299564	369	-	+	-78338	Bmp2	100	cttttct
chr2	133348100	133348107	504	+	+	-29795	Bmp2	100	agaaaag
chr2	133381094	133381101	349	-	+	3199	Bmp2	100	cttttct
chr2	133386269	133386276	262	+	+	8374	Bmp2	100	agaaaag
chr5	97346767	97346774	326	-	+	-79941	Bmp2k	100	cttttct
chr5	97520710	97520717	337	+	+	94002	Bmp2k	100	agaaaag
chr5	97577577	97577584	702	-	+	150869	Bmp2k	100	cttttct
chr5	97616535	97616542	564	+	+	189827	Bmp2k	100	agaaaag
chr5	97629685	97629692	306	+	+	202977	Bmp2k	100	agaaaag
chr5	97647856	97647863	289	-	+	221148	Bmp2k	100	cttttct
chr5	97652234	97652241	344	-	+	225526	Bmp2k	100	cttttct
chr13	38412410	38412417	541	-	+	-24585	Bmp6	100	cttttct
chr13	38543732	38543739	250	+	+	106737	Bmp6	100	agaaaag
chr13	38677684	38677691	285	+	+	240689	Bmp6	100	agaaaag
chr4	122989310	122989317	276	-	-	-31185	Bmp8a	100	cttttct
chr9	23028364	23028371	0	+	+	845	Bmper	100	agaaaag
chr9	23026759	23026766	0	-	+	-760	Bmper	100	cttttct
chr9	22740410	22740417	347	-	+	-287110	Bmper	100	cttttct
chr9	22744204	22744211	250	-	+	-283316	Bmper	100	cttttct
chr9	22781644	22781651	368	-	+	-245876	Bmper	100	cttttct
chr9	22798954	22798961	472	-	+	-228566	Bmper	100	cttttct
chr9	22919829	22919836	289	+	+	-107691	Bmper	100	agaaaag
chr9	22930472	22930479	375	-	+	-97048	Bmper	100	cttttct
chr9	22939409	22939416	442	-	+	-88111	Bmper	100	cttttct
chr9	23070620	23070627	272	+	+	43100	Bmper	100	agaaaag
chr9	23230567	23230574	424	+	+	203047	Bmper	100	agaaaag
chr9	23279809	23279816	244	+	+	252289	Bmper	100	agaaaag
chr9	23610070	23610077	396	+	+	582550	Bmper	100	agaaaag
chr9	23680934	23680941	262	+	+	653414	Bmper	100	agaaaag
chr9	23681683	23681690	315	+	+	654163	Bmper	100	agaaaag
chr4	84321165	84321172	0	+	-	175	Bnc2	100	agaaaag
chr4	84321331	84321338	0	-	-	341	Bnc2	100	cttttct
chr4	83778346	83778353	289	-	-	-542644	Bnc2	100	cttttct
chr4	83822364	83822371	353	-	-	-498626	Bnc2	100	cttttct
chr4	83823504	83823511	384	-	-	-497486	Bnc2	100	cttttct
chr4	83838283	83838290	262	-	-	-482707	Bnc2	100	cttttct
chr4	83838342	83838349	296	+	-	-482648	Bnc2	100	agaaaag
chr4	83857618	83857625	472	-	-	-463372	Bnc2	100	cttttct
chr4	83920643	83920650	638	-	-	-400347	Bnc2	100	cttttct
chr4	83921535	83921542	425	+	-	-399455	Bnc2	100	agaaaag
chr4	83922481	83922488	339	+	-	-398509	Bnc2	100	agaaaag
chr4	83928316	83928323	710	-	-	-392674	Bnc2	100	cttttct
chr4	83939706	83939713	579	+	-	-381284	Bnc2	100	agaaaag
chr4	83954427	83954434	358	+	-	-366563	Bnc2	100	agaaaag
chr4	83962184	83962191	446	-	-	-358806	Bnc2	100	cttttct
chr4	83963589	83963596	296	+	-	-357401	Bnc2	100	agaaaag
chr4	83996503	83996510	272	+	-	-324487	Bnc2	100	agaaaag
chr4	84002954	84002961	479	+	-	-318036	Bnc2	100	agaaaag
chr4	84026704	84026711	374	+	-	-294286	Bnc2	100	agaaaag
chr4	84045981	84045988	435	+	-	-275009	Bnc2	100	agaaaag
chr4	84049603	84049610	589	+	-	-271387	Bnc2	100	agaaaag
chr4	84063724	84063731	289	-	-	-257266	Bnc2	100	cttttct
chr4	84070046	84070053	250	+	-	-250944	Bnc2	100	agaaaag
chr4	84072183	84072190	667	-	-	-248807	Bnc2	100	cttttct
chr4	84074802	84074809	585	-	-	-246188	Bnc2	100	cttttct
chr4	84122265	84122272	337	+	-	-198725	Bnc2	100	agaaaag
chr4	84128557	84128564	626	+	-	-192433	Bnc2	100	agaaaag
chr4	84137859	84137866	449	-	-	-183131	Bnc2	100	cttttct
chr4	84151502	84151509	440	-	-	-169488	Bnc2	100	cttttct
chr4	84181097	84181104	330	-	-	-139893	Bnc2	100	cttttct
chr4	84192051	84192058	285	+	-	-128939	Bnc2	100	agaaaag
chr4	84193185	84193192	413	-	-	-127805	Bnc2	100	cttttct
chr4	84193739	84193746	703	+	-	-127251	Bnc2	100	agaaaag
chr4	84193782	84193789	703	+	-	-127208	Bnc2	100	agaaaag
chr4	84193855	84193862	703	-	-	-127135	Bnc2	100	cttttct
chr4	84214450	84214457	433	+	-	-106540	Bnc2	100	agaaaag
chr4	84231585	84231592	650	-	-	-89405	Bnc2	100	cttttct
chr4	84231594	84231601	650	-	-	-89396	Bnc2	100	cttttct
chr4	84232801	84232808	696	+	-	-88189	Bnc2	100	agaaaag
chr4	84232240	84232247	696	-	-	-88750	Bnc2	100	cttttct
chr4	84243236	84243243	480	+	-	-77754	Bnc2	100	agaaaag
chr4	84280202	84280209	608	+	-	-40788	Bnc2	100	agaaaag
chr4	84280547	84280554	281	+	-	-40443	Bnc2	100	agaaaag
chr4	84318176	84318183	702	+	-	-2814	Bnc2	100	agaaaag
chr4	84318090	84318097	702	-	-	-2900	Bnc2	100	cttttct
chr4	84318423	84318430	702	-	-	-2567	Bnc2	100	cttttct
chr9	69698964	69698971	503	+	+	-138309	Bnip2	100	agaaaag
chr9	69701312	69701319	250	+	+	-135961	Bnip2	100	agaaaag
chr9	69755599	69755606	267	-	+	-81674	Bnip2	100	cttttct
chr9	69776969	69776976	564	+	+	-60304	Bnip2	100	agaaaag
chr9	69801873	69801880	272	-	+	-35400	Bnip2	100	cttttct
chr9	69822213	69822220	366	-	+	-15060	Bnip2	100	cttttct
chr7	146107197	146107204	312	+	-	5995	Bnip3	100	agaaaag
chr7	146115134	146115141	418	+	-	13932	Bnip3	100	agaaaag
chr7	146130095	146130102	446	+	-	28893	Bnip3	100	agaaaag
chr16	44530854	44530861	562	-	-	-28156	Boc	100	cttttct
chr16	44597538	44597545	256	-	-	38528	Boc	100	cttttct
chr16	44604054	44604061	375	-	-	45044	Boc	100	cttttct
chr16	44663205	44663212	349	+	-	104195	Boc	100	agaaaag
chr16	44671987	44671994	503	-	-	112977	Boc	100	cttttct
chr16	44672012	44672019	503	-	-	113002	Boc	100	cttttct
chr16	44672547	44672554	609	+	-	113537	Boc	100	agaaaag
chr16	44689006	44689013	303	-	-	129996	Boc	100	cttttct
chr16	44697846	44697853	451	-	-	138836	Boc	100	cttttct
chr18	34784398	34784405	0	+	-	143	Brd8	100	agaaaag
chr16	96305006	96305013	0	-	-	971	Brwd1	100	cttttct
chr19	8912943	8912950	0	+	+	987	Bscl2	100	agaaaag
chr4	129139357	129139364	0	+	+	533	Bsdc1	100	agaaaag
chr2	137737943	137737950	256	-	+	-344358	Btbd3	100	cttttct
chr2	137885554	137885561	456	-	+	-196747	Btbd3	100	cttttct
chr2	137898172	137898179	328	-	+	-184129	Btbd3	100	cttttct
chr2	137898355	137898362	412	+	+	-183946	Btbd3	100	agaaaag
chr2	137934773	137934780	539	+	+	-147528	Btbd3	100	agaaaag
chr2	138093169	138093176	328	+	+	10868	Btbd3	100	agaaaag
chr2	138121192	138121199	511	-	+	38891	Btbd3	100	cttttct
chr2	138139117	138139124	465	-	+	56816	Btbd3	100	cttttct
chr2	138141307	138141314	387	-	+	59006	Btbd3	100	cttttct
chr2	138224109	138224116	388	-	+	141808	Btbd3	100	cttttct
chr2	138231005	138231012	358	-	+	148704	Btbd3	100	cttttct
chr2	138231757	138231764	446	+	+	149456	Btbd3	100	agaaaag
chr2	138243089	138243096	309	+	+	160788	Btbd3	100	agaaaag
chr2	138243405	138243412	285	-	+	161104	Btbd3	100	cttttct
chr2	138272807	138272814	267	+	+	190506	Btbd3	100	agaaaag
chr2	138337516	138337523	368	-	+	255215	Btbd3	100	cttttct
chr10	95525798	95525805	292	+	+	-553837	Btg1	100	agaaaag
chr10	95579903	95579910	388	+	+	-499732	Btg1	100	agaaaag
chr10	95652972	95652979	328	+	+	-426663	Btg1	100	agaaaag
chr10	95653126	95653133	296	-	+	-426509	Btg1	100	cttttct
chr10	95710104	95710111	330	+	+	-369531	Btg1	100	agaaaag
chr10	95763101	95763108	349	+	+	-316534	Btg1	100	agaaaag
chr10	95763511	95763518	548	-	+	-316124	Btg1	100	cttttct
chr10	95890022	95890029	296	+	+	-189613	Btg1	100	agaaaag
chr10	95942376	95942383	500	+	+	-137259	Btg1	100	agaaaag
chr10	95985947	95985954	335	-	+	-93688	Btg1	100	cttttct
chr10	96036988	96036995	244	-	+	-42647	Btg1	100	cttttct
chr10	96082769	96082776	411	-	+	3134	Btg1	100	cttttct
chr10	96145448	96145455	320	-	+	65813	Btg1	100	cttttct
chr10	96172716	96172723	485	-	+	93081	Btg1	100	cttttct
chr10	96210078	96210085	483	+	+	130443	Btg1	100	agaaaag
chr10	96267147	96267154	372	-	+	187512	Btg1	100	cttttct
chr10	96284872	96284879	495	-	+	205237	Btg1	100	cttttct
chr1	135974928	135974935	0	-	-	-769	Btg2	100	cttttct
chr1	135975221	135975228	0	-	-	-476	Btg2	100	cttttct
chr1	135972014	135972021	420	-	-	-3683	Btg2	100	cttttct
chr1	135973805	135973812	400	-	-	-1892	Btg2	100	cttttct
chr1	135998317	135998324	303	+	-	22620	Btg2	100	agaaaag
chr2	127658577	127658584	0	+	-	976	Bub1	100	agaaaag
chr1	58450037	58450044	454	-	+	58	Bzw1	100	cttttct
chr1	58454851	58454858	323	-	+	4871	Bzw1	100	cttttct
chr11	43287216	43287223	0	+	+	-591	C1qtnf2	100	agaaaag
chr11	43288113	43288120	0	+	+	306	C1qtnf2	100	agaaaag
chr15	10854764	10854771	281	+	+	-27323	C1qtnf3	100	agaaaag
chr6	124491950	124491957	0	+	-	-389	C1s	100	agaaaag
chr6	124492048	124492055	0	+	-	-291	C1s	100	agaaaag
chr6	124491985	124491992	0	-	-	-354	C1s	100	cttttct
chr6	124505247	124505254	634	+	-	-81751	C1s	100	agaaaag
chr6	124582432	124582439	276	-	-	-4566	C1s	100	cttttct
chr7	38658845	38658852	640	-	-	-145726	C80913	100	cttttct
chr7	38659585	38659592	505	+	-	-144986	C80913	100	agaaaag
chr7	38720811	38720818	341	+	-	-83760	C80913	100	agaaaag
chr7	38745408	38745415	594	-	-	-59163	C80913	100	cttttct
chr7	38755537	38755544	551	+	-	-49034	C80913	100	agaaaag
chr7	38755874	38755881	708	-	-	-48697	C80913	100	cttttct
chr15	98462985	98462992	0	+	+	335	Cacnb3	100	agaaaag
chr15	98462522	98462529	0	-	+	-128	Cacnb3	100	cttttct
chr15	98445770	98445777	276	-	+	-16881	Cacnb3	100	cttttct
chr17	87847082	87847089	0	+	-	807	Calm2	100	agaaaag
chr17	87835872	87835879	309	-	-	-10403	Calm2	100	cttttct
chr17	87848187	87848194	449	+	-	1912	Calm2	100	agaaaag
chr9	62726244	62726251	633	-	+	20333	Calml4	100	cttttct
chr6	29298730	29298737	0	+	+	625	Calu	100	agaaaag
chr11	5869733	5869740	497	+	-	-96632	Camk2b	100	agaaaag
chr11	5917630	5917637	244	-	-	-48735	Camk2b	100	cttttct
chr11	5978788	5978795	375	+	-	12423	Camk2b	100	agaaaag
chr4	138010458	138010465	0	-	+	230	Camk2n1	100	cttttct
chr4	138013403	138013410	337	-	+	3174	Camk2n1	100	cttttct
chr4	138013794	138013801	597	-	+	3565	Camk2n1	100	cttttct
chr4	138013967	138013974	597	-	+	3738	Camk2n1	100	cttttct
chr4	138052794	138052801	465	-	+	42565	Camk2n1	100	cttttct
chr4	138052849	138052856	465	-	+	42620	Camk2n1	100	cttttct
chr4	138058459	138058466	358	-	+	48230	Camk2n1	100	cttttct
chr9	109751368	109751375	0	+	-	-602	Camp	100	agaaaag
chr9	109751701	109751708	0	+	-	-269	Camp	100	agaaaag
chr9	109752820	109752827	0	-	-	850	Camp	100	cttttct
chrX	140238071	140238078	476	+	-	-23886	Capn6	100	agaaaag
chrX	140237948	140237955	476	-	-	-24009	Capn6	100	cttttct
chr2	103638238	103638245	0	+	-	432	Caprin1	100	agaaaag
chr2	103605167	103605174	459	+	-	-32639	Caprin1	100	agaaaag
chr2	103605914	103605921	609	-	-	-31892	Caprin1	100	cttttct
chr4	138744250	138744257	262	-	+	-4564	Capzb	100	cttttct
chr4	138744283	138744290	262	-	+	-4531	Capzb	100	cttttct
chr4	138815458	138815465	576	-	+	66644	Capzb	100	cttttct
chr4	138823715	138823722	399	-	+	74901	Capzb	100	cttttct
chr4	138847557	138847564	533	-	+	98743	Capzb	100	cttttct
chr9	66561057	66561064	0	+	+	-435	Car12	100	agaaaag
chr9	66562426	66562433	0	+	+	934	Car12	100	agaaaag
chr9	66560920	66560927	0	-	+	-572	Car12	100	cttttct
chr9	66562023	66562030	0	-	+	531	Car12	100	cttttct
chr3	14885916	14885923	0	-	+	-509	Car2	100	cttttct
chr3	14967104	14967111	353	-	+	80678	Car2	100	cttttct
chr3	15117091	15117098	347	-	+	230665	Car2	100	cttttct
chr3	15117108	15117115	347	-	+	230682	Car2	100	cttttct
chr3	15117121	15117128	347	-	+	230695	Car2	100	cttttct
chr3	14864008	14864015	0	-	+	471	Car3	100	cttttct
chr3	14854084	14854091	276	+	+	-9454	Car3	100	agaaaag
chr4	8165687	8165694	0	-	-	-501	Car8	100	cttttct
chr4	8078402	8078409	256	-	-	-87786	Car8	100	cttttct
chr4	8078402	8078409	256	-	-	-87786	Car8	100	cttttct
chr4	8084253	8084260	341	-	-	-81935	Car8	100	cttttct
chr4	8084253	8084260	341	-	-	-81935	Car8	100	cttttct
chr4	8136902	8136909	306	-	-	-29286	Car8	100	cttttct
chr4	8157738	8157745	335	-	-	-8450	Car8	100	cttttct
chr4	8194999	8195006	262	+	-	28811	Car8	100	agaaaag
chr4	8266525	8266532	267	+	-	100337	Car8	100	agaaaag
chr4	8329506	8329513	514	+	-	163318	Car8	100	agaaaag
chr16	8672249	8672256	0	+	-	3	Carhsp1	100	agaaaag
chr9	21350753	21350760	0	-	+	-584	Carm1	100	cttttct
chr6	17256711	17256718	0	+	+	377	Cav1	100	agaaaag
chr6	17243550	17243557	482	-	+	-12785	Cav1	100	cttttct
chr6	17249171	17249178	256	-	+	-7164	Cav1	100	cttttct
chr6	17253399	17253406	262	-	+	-2936	Cav1	100	cttttct
chr6	17304034	17304041	346	+	+	47699	Cav1	100	agaaaag
chr6	112410435	112410442	0	+	+	941	Cav3	100	agaaaag
chr10	59165836	59165843	0	+	+	612	Cbara1	100	agaaaag
chr10	59164548	59164555	0	-	+	-676	Cbara1	100	cttttct
chr10	59087225	59087232	577	+	+	-78000	Cbara1	100	agaaaag
chr10	59198462	59198469	296	-	+	33237	Cbara1	100	cttttct
chr10	59270519	59270526	493	+	+	105294	Cbara1	100	agaaaag
chr16	93684184	93684191	0	-	+	725	Cbr3	100	cttttct
chr15	79646316	79646323	256	+	-	-18802	Cbx6	100	agaaaag
chr4	108293343	108293350	0	-	+	799	Cc2d1b	100	cttttct
chr10	58983686	58983693	360	+	-	-95754	Ccdc109a	100	agaaaag
chr10	59087225	59087232	577	+	-	7785	Ccdc109a	100	agaaaag
chr3	129672354	129672361	0	-	-	-770	Ccdc109b	100	cttttct
chr3	129625403	129625410	412	+	-	-47721	Ccdc109b	100	agaaaag
chr3	129685334	129685341	323	+	-	12210	Ccdc109b	100	agaaaag
chr9	110609486	110609493	323	-	+	50479	Ccdc12	100	cttttct
chr2	5016264	5016271	491	-	+	-42558	Ccdc3	100	cttttct
chr2	5021655	5021662	276	+	+	-37167	Ccdc3	100	agaaaag
chr2	5080228	5080235	335	-	+	21406	Ccdc3	100	cttttct
chr2	5158143	5158150	318	-	+	99321	Ccdc3	100	cttttct
chr16	45093963	45093970	0	+	+	449	Ccdc80	100	agaaaag
chr11	29407696	29407703	546	+	+	134038	Ccdc88a	100	agaaaag
chr11	29407668	29407675	546	-	+	134010	Ccdc88a	100	cttttct
chr12	102266695	102266702	0	-	-	-574	Ccdc88c	100	cttttct
chr4	42786825	42786832	267	+	-	-700	Ccl21a	100	agaaaag
chr13	101571341	101571348	451	+	-	14816	Ccnb1	100	agaaaag
chr6	127075404	127075411	323	-	-	-25662	Ccnd2	100	cttttct
chr6	127079363	127079370	484	-	-	-21703	Ccnd2	100	cttttct
chr6	127127287	127127294	415	+	-	26221	Ccnd2	100	agaaaag
chr6	127127763	127127770	411	-	-	26697	Ccnd2	100	cttttct
chr6	127129085	127129092	420	+	-	28019	Ccnd2	100	agaaaag
chr6	127129103	127129110	420	+	-	28037	Ccnd2	100	agaaaag
chr11	40596950	40596957	478	-	-	28137	Ccng1	100	cttttct
chr11	40691069	40691076	478	+	-	122256	Ccng1	100	agaaaag
chr11	40798310	40798317	465	-	-	229497	Ccng1	100	cttttct
chr11	40798567	40798574	465	-	-	229754	Ccng1	100	cttttct
chr3	50648006	50648013	426	-	+	-380363	Ccrn4l	100	cttttct
chr3	50682250	50682257	250	+	+	-346119	Ccrn4l	100	agaaaag
chr3	50718820	50718827	459	+	+	-309549	Ccrn4l	100	agaaaag
chr3	50726960	50726967	276	-	+	-301409	Ccrn4l	100	cttttct
chr3	50741598	50741605	272	+	+	-286771	Ccrn4l	100	agaaaag
chr3	50744972	50744979	492	+	+	-283397	Ccrn4l	100	agaaaag
chr3	50745199	50745206	492	+	+	-283170	Ccrn4l	100	agaaaag
chr3	50831828	50831835	444	-	+	-196541	Ccrn4l	100	cttttct
chr3	50837913	50837920	422	+	+	-190456	Ccrn4l	100	agaaaag
chr3	50882490	50882497	344	+	+	-145879	Ccrn4l	100	agaaaag
chr3	50960217	50960224	472	+	+	-68152	Ccrn4l	100	agaaaag
chr3	51033069	51033076	315	+	+	4700	Ccrn4l	100	agaaaag
chr9	78462679	78462686	0	+	+	-673	Cd109	100	agaaaag
chr9	78463450	78463457	0	-	+	98	Cd109	100	cttttct
[truncated: 5,841 more rows]

## Sheet: 4. GW SOX9 dimer motif
Table S6D The complete set of genome-wide predicted SOX9 homo-dimer DNA binding motif for all differentially expressed genes.
[truncated: 16,606 more rows]

[truncated: 2 more sheets: 5. Motif-gene association, 6. Motif nearby SOX9 peak]
