# Supplementary material for: Synergistic co-regulation and competition by a SOX9-GLI-FOXA phasic transcriptional network coordinate chondrocyte differentiation transitions
Source: PLoS Genet. 2018 Apr 16;14(4):e1007346. doi: 10.1371/journal.pgen.1007346 (PMC5919691; doi:10.1371/journal.pgen.1007346)
Supplement: S8 Table — (A1) Genome wide SOX9 peaks associated with the nearest genes; 177890 associations (p-value <0.05, peak height>5) were detected. Among these, the top 72769 associations with 36076 distinct peaks identified in 21083 genes (p-value < 0.05, peak height>15) were selected for further analysis. (A2) Number of SOX9 peaks in each target gene (peak height > 15, p-value<0.05). (B1) SOX9 peaks in DEGs (p-value<0.05, peak height > 15). (B2) Number of SOX9 peaks in each DEG. S8C1 GLI1 peaks (promoter) associated with the nearest genes. Totally 7648 distinct peaks associated with 9159 distinct genes were detected. (C2) Number of GLI1 peaks in each target gene. (D1) GLI1 peaks in DEGs. (D2) Number of GLI1 peaks in each DEG. (E1) Genome-wide GLI3 peaks associated with the nearest genes. Totally 58250 distinct peaks associated with 18990 genes were detected. (E2) Number of GLI3 peaks in each target gene. (F1) GLI3 peaks in DEGs. (F2) Number of GLI3 peaks in each DEG. (G) FOXA2 binding peaks in Sox9 gene. (XLSX) [file pgen.1007346.s012.xlsx]

## Sheet: Sheet 1. GW SOX9 target
Table S8A1 Genome wide SOX9 peaks associated with the nearest genes									Table S8A2 Number of SOX9 peaks in each target gene
Target gene symbol	Target gene ID	DNA conservation score	Distance to TSS (bp)	chromosome	Summit Position	Peak height	P-Value		Target gene symbol	Number of peak	Target gene ID
Meis1	ENSMUSG00000020160	777	-137981	chr11	18780980	23	1.94532e-22		Galnt2	176	ENSMUSG00000089704
Gm16140	ENSMUSG00000084085	777	-128151	chr11	18780980	23	1.94532e-22		Sox9	130	ENSMUSG00000000567
Foxp1	ENSMUSG00000030067	761	-252940	chr6	98963586	12	0.000463584		Fgfr2	99	ENSMUSG00000030849
Foxp1	ENSMUSG00000030067	761	-252673	chr6	98963853	10	2.09669e-11		ENSMUSG00000090600	66	ENSMUSG00000090600
Eif4e3	ENSMUSG00000030068	761	-653205	chr6	98963586	12	0.000463584		Irf2bp2	52	ENSMUSG00000051495
Eif4e3	ENSMUSG00000030068	761	-652938	chr6	98963853	10	2.09669e-11		Gm16983	52	ENSMUSG00000085964
Sox6	ENSMUSG00000051910	749	-213957	chr7	122968301	18	3.5657e-13		Sox5	50	ENSMUSG00000041540
1110006G14Rik	ENSMUSG00000030664	749	-207192	chr7	122968301	18	3.5657e-13		Runx1	49	ENSMUSG00000022952
Zfp407	ENSMUSG00000048410	742	-175121	chr18	84583996	8	2.07129e-05		Gm16801	49	ENSMUSG00000086934
Zfp407	ENSMUSG00000048410	742	-174933	chr18	84584184	7	0.000520243		Xylt1	46	ENSMUSG00000030657
Gm13575	ENSMUSG00000087702	738	-221377	chr2	64010540	37	1.1253e-34		Mir802	46	ENSMUSG00000076457
Fign	ENSMUSG00000075324	738	74445	chr2	64010540	37	1.1253e-34		Arfip1	46	ENSMUSG00000074513
Gm13301	ENSMUSG00000083929	737	11359	chr4	42098990	12	0.0010481		ENSMUSG00000064945	46	ENSMUSG00000064945
Gm10595	ENSMUSG00000073875	737	8414	chr4	42098990	12	0.0010481		Gm10977	45	ENSMUSG00000078694
ENSMUSG00000091542	ENSMUSG00000091542	737	21269	chr4	42098990	12	0.0010481		Gm10348	45	ENSMUSG00000071793
Lrpprc	ENSMUSG00000024120	733	-74280	chr17	85115849	55	1.4013e-45		ENSMUSG00000091588	45	ENSMUSG00000091588
Kctd1	ENSMUSG00000036225	733	-88509	chr18	15221446	11	5.00049e-09		ENSMUSG00000087897	45	ENSMUSG00000087897
Gm6304	ENSMUSG00000071867	733	51691	chr18	15221446	11	5.00049e-09		Trps1	42	ENSMUSG00000038679
Meis1	ENSMUSG00000020160	732	-135314	chr11	18783647	33	1.2555e-25		Serp2	42	ENSMUSG00000052584
Gm16140	ENSMUSG00000084085	732	-125484	chr11	18783647	33	1.2555e-25		4933415D12Rik	42	ENSMUSG00000087302
Pbx3	ENSMUSG00000038718	730	-143287	chr2	34085373	15	4.64739e-16		ENSMUSG00000084458	42	ENSMUSG00000084458
Hoxa6	ENSMUSG00000043219	730	-6753	chr6	52154602	22	0.000238717		Sox6	41	ENSMUSG00000051910
Hoxa5	ENSMUSG00000038253	730	-687	chr6	52153899	7	0.000259627		1110006G14Rik	41	ENSMUSG00000030664
Hoxa5	ENSMUSG00000038253	730	-188	chr6	52154398	45	0		Zbtb20	40	ENSMUSG00000022708
Hoxa3	ENSMUSG00000059723	730	-9436	chr6	52153899	7	0.000259627		Fndc3b	40	ENSMUSG00000039286
Hoxa3	ENSMUSG00000059723	730	-8937	chr6	52154398	45	0		Ccdc122	40	ENSMUSG00000034795
Hoxa3	ENSMUSG00000079560	730	-9436	chr6	52153899	7	0.000259627		9030625A04Rik	40	ENSMUSG00000044350
Hoxa3	ENSMUSG00000079560	730	-8937	chr6	52154398	45	0		Tomm20	39	ENSMUSG00000058779
C79798	ENSMUSG00000084908	730	-57918	chr2	34085373	15	4.64739e-16		Btg1	39	ENSMUSG00000036478
2700086A05Rik	ENSMUSG00000085696	730	28683	chr6	52153899	7	0.000259627		ENSMUSG00000065637	39	ENSMUSG00000065637
2700086A05Rik	ENSMUSG00000085696	730	29182	chr6	52154398	45	0		Med13l	38	ENSMUSG00000018076
Hoxa3	ENSMUSG00000079560	728	-48446	chr6	52114889	11	1.75701e-05		Gm15319	38	ENSMUSG00000074449
Hoxa2	ENSMUSG00000014704	728	-233	chr6	52114597	14	3.46686e-06		Fn1	38	ENSMUSG00000026193
Hoxa2	ENSMUSG00000014704	728	59	chr6	52114889	11	2.57173e-06		Apol7d	38	ENSMUSG00000073652
5730446D14Rik	ENSMUSG00000056445	728	-784	chr6	52114889	11	1.75701e-05		Mast4	37	ENSMUSG00000034751
Hoxc4	ENSMUSG00000075394	727	15787	chr15	102865154	11	0.00412359		D230004N17Rik	37	ENSMUSG00000087130
Hnrnpc	ENSMUSG00000060373	724	-5388	chr14	52718315	22	4.12368e-13		2610203C20Rik	37	ENSMUSG00000074415
Sfi1	ENSMUSG00000023764	723	-43667	chr11	3049799	9	0.00922016		Lpp	36	ENSMUSG00000033306
Sfi1	ENSMUSG00000023764	723	-43434	chr11	3050032	21	0.012614		Chst11	36	ENSMUSG00000034612
Mir615	ENSMUSG00000076010	723	-713	chr15	102844628	8	0.0357517		Cdk17	36	ENSMUSG00000020015
Mir615	ENSMUSG00000076010	723	-407	chr15	102844934	10	5.20729e-05		Gm15685	35	ENSMUSG00000087157
Hoxc5	ENSMUSG00000022485	723	189	chr15	102844628	8	0.0357517		Auts2	35	ENSMUSG00000029673
Hoxc5	ENSMUSG00000022485	723	495	chr15	102844934	10	5.20729e-05		ENSMUSG00000088193	35	ENSMUSG00000088193
Gm11400	ENSMUSG00000081208	723	-1159	chr11	3049799	9	0.00922016		Trib1	33	ENSMUSG00000032501
Gm11400	ENSMUSG00000081208	723	-926	chr11	3050032	21	0.012614		Nav2	33	ENSMUSG00000052512
Ranbp6	ENSMUSG00000074909	722	-178	chr19	29887286	8	0.000742707		2010111I01Rik	33	ENSMUSG00000021458
Pura	ENSMUSG00000043991	721	6516	chr18	36447267	7	1.15221e-06		Gm5528	32	ENSMUSG00000060125
Pura	ENSMUSG00000043991	721	6703	chr18	36447454	9	0.0185024		Farp1	32	ENSMUSG00000025555
Gm13577	ENSMUSG00000082127	721	-79697	chr2	64233317	24	1.17297e-24		B930095G15Rik	32	ENSMUSG00000085133
Gm13575	ENSMUSG00000087702	721	1400	chr2	64233317	24	2.78221e-23		ENSMUSG00000080347	32	ENSMUSG00000080347
ENSMUSG00000090600	ENSMUSG00000090600	721	240790	chrY	2791052	14	0.00526426		Zfp36l2	31	ENSMUSG00000045817
ENSMUSG00000090600	ENSMUSG00000090600	721	241046	chrY	2791308	13	0.0145149		Wwp2	31	ENSMUSG00000031930
ENSMUSG00000090600	ENSMUSG00000090600	721	243357	chrY	2793619	26	0.013047		Tbc1d1	31	ENSMUSG00000029174
ENSMUSG00000090600	ENSMUSG00000090600	721	243928	chrY	2794190	26	0.00418236		Mir455	31	ENSMUSG00000070102
ENSMUSG00000090600	ENSMUSG00000090600	721	245174	chrY	2795436	20	0.00207535		Mir140	31	ENSMUSG00000065439
Ubc	ENSMUSG00000008348	720	-3928	chr5	125866644	7	0.00344986		Ets1	31	ENSMUSG00000032035
Ubc	ENSMUSG00000008348	720	-3457	chr5	125867115	8	0.0051139		Elk3	31	ENSMUSG00000008398
Gm10382	ENSMUSG00000072612	720	-3048	chr5	125866644	7	0.00344986		Col2a1	31	ENSMUSG00000022483
Gm10382	ENSMUSG00000072612	720	-2577	chr5	125867115	8	0.0051139		Col27a1	31	ENSMUSG00000045672
Zfp521	ENSMUSG00000024420	719	-278161	chr18	13853081	10	0.00449112		Ank	31	ENSMUSG00000022265
Kctd4	ENSMUSG00000046523	719	8342	chr14	76363152	12	0.000789269		ENSMUSG00000091577	31	ENSMUSG00000091577
Gtf2f2	ENSMUSG00000067995	719	-47520	chr14	76363152	12	0.000789269		Gm5083	30	ENSMUSG00000089815
Foxp2	ENSMUSG00000029563	718	283751	chr6	15135100	10	0.0103242		Glis3	30	ENSMUSG00000052942
Gm5466	ENSMUSG00000083397	716	22336	chr2	181653864	35	0.0019577		G930045G22Rik	30	ENSMUSG00000073072
ENSMUSG00000087918	ENSMUSG00000087918	716	-43133	chr2	181653864	35	0.0019577		Rad51l1	29	ENSMUSG00000059060
Hoxc6	ENSMUSG00000001661	715	-20	chr15	102839890	8	0.000480706		Pvt1	29	ENSMUSG00000072566
Hoxc6	ENSMUSG00000001661	715	199	chr15	102840109	9	9.9463e-05		Nsmce2	29	ENSMUSG00000059586
Zfp423	ENSMUSG00000045333	713	-122673	chr8	90360797	9	0.0050533		H2afy3	29	ENSMUSG00000056590
Dlx1as	ENSMUSG00000084946	712	-8134	chr2	71367828	12	4.19588e-05		Gm16862	29	ENSMUSG00000086615
Dlx1	ENSMUSG00000041911	712	1088	chr2	71367828	12	4.19588e-05		Ebf1	29	ENSMUSG00000057098
Gm5513	ENSMUSG00000063586	711	-69995	chr19	14965261	33	8.49049e-38		Creb3l2	29	ENSMUSG00000038648
ENSMUSG00000084675	ENSMUSG00000084675	711	172291	chr19	14965261	33	8.49049e-38		Col6a3	29	ENSMUSG00000048126
Gm12421	ENSMUSG00000083743	710	-146368	chr4	83928660	12	8.13331e-06		ENSMUSG00000089495	29	ENSMUSG00000089495
Bnc2	ENSMUSG00000028487	710	-392330	chr4	83928660	12	8.13331e-06		Zmiz1	28	ENSMUSG00000007817
9330188P03Rik	ENSMUSG00000087212	710	-1014	chr14	105987830	178	0		Tcf7l2	28	ENSMUSG00000024985
4930449E01Rik	ENSMUSG00000022116	710	89825	chr14	105987830	178	0		Pde4d	28	ENSMUSG00000021699
Satb1	ENSMUSG00000023927	708	-25779	chr17	51946836	18	3.73677e-14		Mbnl1	28	ENSMUSG00000027763
Gm5670	ENSMUSG00000059827	708	-383518	chr14	22994157	15	8.04864e-05		Klf3	28	ENSMUSG00000029178
1700112E06Rik	ENSMUSG00000063458	708	155223	chr14	22994157	15	8.04864e-05		Gpc6	28	ENSMUSG00000058571
Mbnl2	ENSMUSG00000022139	707	129293	chr14	120804184	8	0.0281858		Gm5829	28	ENSMUSG00000067744
Gm16661	ENSMUSG00000086510	707	15977	chr14	120804184	8	0.0281858		Arhgap26	28	ENSMUSG00000036452
Gm6658	ENSMUSG00000074171	706	46509	chr8	93478823	19	6.95046e-12		Aff3	28	ENSMUSG00000037138
Gm6658	ENSMUSG00000074171	706	46779	chr8	93479093	10	0.000828794		Tgfb2	27	ENSMUSG00000039239
Gm6658	ENSMUSG00000074171	706	46982	chr8	93479296	9	0.00348288		Slc39a11	27	ENSMUSG00000041654
Gm12421	ENSMUSG00000083743	706	240477	chr4	84315505	8	0.0267157		Sfi1	27	ENSMUSG00000023764
Chd9	ENSMUSG00000056608	706	126089	chr8	93478823	19	6.95046e-12		Rnf144b	27	ENSMUSG00000038068
Chd9	ENSMUSG00000056608	706	126359	chr8	93479093	10	0.000828794		Prkca	27	ENSMUSG00000050965
Chd9	ENSMUSG00000056608	706	126562	chr8	93479296	9	0.00348288		Ncor2	27	ENSMUSG00000029478
Bnc2	ENSMUSG00000028487	706	-5485	chr4	84315505	8	0.0267157		Myo10	27	ENSMUSG00000022272
Sox6	ENSMUSG00000051910	705	-371472	chr7	122810786	28	1.53694e-19		Msi2	27	ENSMUSG00000069769
Skap2	ENSMUSG00000059182	705	-51376	chr6	51911172	20	3.2728e-17		Jarid2	27	ENSMUSG00000038518
1110006G14Rik	ENSMUSG00000030664	705	-364707	chr7	122810786	28	1.53694e-19		Hivep3	27	ENSMUSG00000028634
Plcl2	ENSMUSG00000038910	704	-89406	chr17	50559466	41	3.43413e-07		Gm6044	27	ENSMUSG00000083100
Gm5670	ENSMUSG00000059827	704	19067	chr14	23396742	12	0.00139589		Gm2862	27	ENSMUSG00000089639
Gm10248	ENSMUSG00000068680	704	-517051	chr14	23396742	12	0.00139589		Gm16045	27	ENSMUSG00000086050
Dazl	ENSMUSG00000010592	704	126542	chr17	50559466	41	3.43413e-07		Gm12158	27	ENSMUSG00000085784
1700112E06Rik	ENSMUSG00000063458	704	557808	chr14	23396742	12	0.00139589		Eps8	27	ENSMUSG00000015766
Sox6	ENSMUSG00000051910	703	-868210	chr7	122314048	28	4.54096e-21		Drg1	27	ENSMUSG00000020457
Rhob	ENSMUSG00000054364	703	-842	chr12	8505949	13	5.414e-07		4933440J02Rik	27	ENSMUSG00000087191
Nbea	ENSMUSG00000027799	703	-426626	chr3	55560997	13	1.90126e-05		1700025N21Rik	27	ENSMUSG00000090200
Mab21l1	ENSMUSG00000056947	703	-25435	chr3	55560997	13	1.90126e-05		2016-09-09	27	ENSMUSG00000059248
Gm12421	ENSMUSG00000083743	703	118995	chr4	84194023	14	6.1544e-05		ENSMUSG00000089045	27	ENSMUSG00000089045
Bnc2	ENSMUSG00000028487	703	-126967	chr4	84194023	14	6.1544e-05		Tns3	26	ENSMUSG00000020422
1110006G14Rik	ENSMUSG00000030664	703	-861445	chr7	122314048	28	4.54096e-21		Tgfbr3	26	ENSMUSG00000029287
ENSMUSG00000089348	ENSMUSG00000089348	703	233989	chr7	122314048	28	4.54096e-21		Scyl1	26	ENSMUSG00000024941
Arl4c	ENSMUSG00000049866	702	-617	chr1	90598179	11	0.000112388		Prkch	26	ENSMUSG00000021108
Ankfn1	ENSMUSG00000047773	702	-218646	chr11	89282299	10	6.13838e-06		Mid1	26	ENSMUSG00000035299
Ankfn1	ENSMUSG00000047773	702	-218467	chr11	89282478	17	1.04744e-10		Ltbp3	26	ENSMUSG00000024940
Ankfn1	ENSMUSG00000047773	702	-218295	chr11	89282650	11	8.73059e-06		Gm8145	26	ENSMUSG00000084218
Snord2	ENSMUSG00000088524	701	-14599	chr16	23094427	8	0.00327589		Gm11510	26	ENSMUSG00000084411
Kng1	ENSMUSG00000022875	701	36489	chr16	23094427	8	0.00327589		Eif3h	26	ENSMUSG00000022312
Eif4a2	ENSMUSG00000022884	701	-13090	chr16	23094427	8	0.00327589		Col11a1	26	ENSMUSG00000027966
1190002N15Rik	ENSMUSG00000045414	701	-525	chr9	94437975	11	3.69944e-05		Stard13	25	ENSMUSG00000016128
Ipcef1	ENSMUSG00000064065	700	-48023	chr10	3246040	14	1.5071e-06		Smad3	25	ENSMUSG00000032402
Gm5670	ENSMUSG00000059827	700	-302846	chr14	23074829	9	0.0184537		Runx2	25	ENSMUSG00000039153
Gm15536	ENSMUSG00000081926	700	-61840	chr10	3246040	14	1.5071e-06		Rps26-ps1	25	ENSMUSG00000059775
Fzd7	ENSMUSG00000041075	700	1750	chr1	59540741	25	2.10968e-19		Rbms3	25	ENSMUSG00000039607
Cnksr3	ENSMUSG00000015202	700	111736	chr10	3246040	14	1.5071e-06		Plod2	25	ENSMUSG00000032374
Auts2	ENSMUSG00000029673	700	-957546	chr5	132061668	10	0.00112514		Nfatc1	25	ENSMUSG00000033016
9030622O22Rik	ENSMUSG00000086141	700	-108120	chr2	147757819	10	0.00593483		Gmds	25	ENSMUSG00000038372
1700112E06Rik	ENSMUSG00000063458	700	235895	chr14	23074829	9	0.0184537		Gm16907	25	ENSMUSG00000086950
ENSMUSG00000065791	ENSMUSG00000065791	700	57205	chr2	147757819	10	0.00593483		Gm11655	25	ENSMUSG00000084978
Gm6369	ENSMUSG00000040217	699	182202	chr3	18616063	12	0.000827221		Gm11380	25	ENSMUSG00000083149
Armc1	ENSMUSG00000027599	699	-447002	chr3	18616063	12	0.000827221		Gm11164	25	ENSMUSG00000079669
Runx1t1	ENSMUSG00000006586	698	147112	chr4	13817695	19	5.30934e-15		Gm10398	25	ENSMUSG00000072686
Tshz3	ENSMUSG00000021217	697	-366599	chr7	37116538	29	3.26935e-25		Gm10322	25	ENSMUSG00000071280
Tox3	ENSMUSG00000043668	697	-673496	chr8	92198655	8	0.000698378		Cops8	25	ENSMUSG00000034432
Tox3	ENSMUSG00000043668	697	-673217	chr8	92198934	12	7.99016e-08		Ccdc109a	25	ENSMUSG00000009647
n-R5s188	ENSMUSG00000084595	697	-134972	chr4	81950342	23	1.2116e-17		Atxn1	25	ENSMUSG00000046876
Nfib	ENSMUSG00000008575	697	-401312	chr4	81950342	23	1.2116e-17		2610035D17Rik	25	ENSMUSG00000087259
Gm10166	ENSMUSG00000066543	697	213264	chr7	37116538	29	3.26935e-25		1700045H11Rik	25	ENSMUSG00000078492
ENSMUSG00000088883	ENSMUSG00000088883	697	7452	chr8	92198655	8	0.000250206		ENSMUSG00000091688	25	ENSMUSG00000091688
ENSMUSG00000088883	ENSMUSG00000088883	697	7731	chr8	92198934	12	7.99016e-08		Sgms1	24	ENSMUSG00000040451
ENSMUSG00000089273	ENSMUSG00000089273	697	-419954	chr7	37116538	29	3.26935e-25		Sash1	24	ENSMUSG00000015305
Ski	ENSMUSG00000029050	696	-654	chr4	154596047	8	0.00300426		Gm9783	24	ENSMUSG00000043488
Smad7	ENSMUSG00000025880	695	1952	chr18	75529135	11	9.91364e-07		Frmd8	24	ENSMUSG00000024816
Meis1	ENSMUSG00000020160	695	-73793	chr11	18845168	16	2.64086e-07		Csgalnact1	24	ENSMUSG00000036356
Mbnl1	ENSMUSG00000027763	695	55562	chr3	60332594	10	9.33055e-05		2700046G09Rik	24	ENSMUSG00000024893
Mbnl1	ENSMUSG00000027763	695	55743	chr3	60332775	8	0.0178817		ENSMUSG00000091164	24	ENSMUSG00000091164
Mbnl1	ENSMUSG00000027763	695	55956	chr3	60332988	11	1.00621e-06		Zbtb7c	23	ENSMUSG00000044646
Gm281	ENSMUSG00000084902	695	-12460	chr14	14734532	12	2.32749e-05		Utrn	23	ENSMUSG00000019820
Gm16140	ENSMUSG00000084085	695	-63963	chr11	18845168	16	2.64086e-07		Tshz2	23	ENSMUSG00000047907
Arid1a	ENSMUSG00000007880	695	-27085	chr4	133285599	56	4.2039e-45		Tiam1	23	ENSMUSG00000002489
ENSMUSG00000087796	ENSMUSG00000087796	695	33875	chr14	14734532	12	2.32749e-05		Pdzrn3	23	ENSMUSG00000035357
Tbca	ENSMUSG00000042043	694	-81901	chr13	95476997	11	7.93896e-08		n-R5s175	23	ENSMUSG00000084548
Pctp	ENSMUSG00000020553	694	-284217	chr11	89579991	18	1.15463e-14		Mir148a	23	ENSMUSG00000065505
Meis2	ENSMUSG00000027210	694	-46874	chr2	115844701	12	7.14425e-05		Mbnl2	23	ENSMUSG00000022139
Foxc1	ENSMUSG00000050295	694	868	chr13	31899383	10	0.00555891		Gm6116	23	ENSMUSG00000072874
Ap3b1	ENSMUSG00000021686	694	348082	chr13	95476997	11	1.60036e-08		Gm16661	23	ENSMUSG00000086510
Ankfn1	ENSMUSG00000047773	694	79046	chr11	89579991	18	1.15463e-14		Fbxl17	23	ENSMUSG00000023965
ENSMUSG00000084423	ENSMUSG00000084423	694	189880	chr13	95476997	11	1.60036e-08		Dusp10	23	ENSMUSG00000039384
Zfp536	ENSMUSG00000043456	693	-432405	chr7	38122366	17	5.5297e-10		Dnm3	23	ENSMUSG00000040265
Galnt2	ENSMUSG00000089704	693	1206170	chr8	123640911	13	4.24934e-05		Cdc42ep3	23	ENSMUSG00000036533
Fzd2	ENSMUSG00000050288	693	1591	chr11	102467336	10	0.000381057		Boc	23	ENSMUSG00000022687
Foxc2	ENSMUSG00000046714	693	840	chr8	123640911	13	4.24934e-05		1700056E22Rik	23	ENSMUSG00000044854
Nipbl	ENSMUSG00000022141	692	-181	chr15	8394282	9	0.0181431		1700025G04Rik	23	ENSMUSG00000032666
Nipbl	ENSMUSG00000022141	692	93	chr15	8394556	21	3.54572e-06		ENSMUSG00000080375	23	ENSMUSG00000080375
Gm2348	ENSMUSG00000078850	692	-84878	chr15	8394556	21	3.54572e-06		ENSMUSG00000091352	23	ENSMUSG00000091352
Zfhx4	ENSMUSG00000025255	691	108053	chr3	5326607	13	0.00112848		ENSMUSG00000091839	23	ENSMUSG00000091839
Mrps9	ENSMUSG00000060679	691	37712	chr1	42945790	10	2.84578e-06		ENSMUSG00000088516	23	ENSMUSG00000088516
Meis2	ENSMUSG00000027210	691	-20544	chr2	115871031	13	9.73452e-05		Zfp385b	22	ENSMUSG00000027016
Gm13991	ENSMUSG00000081787	691	-326969	chr2	116027257	15	4.05184e-15		Vmn2r121	22	ENSMUSG00000072049
G630016G05Rik	ENSMUSG00000086308	691	134296	chr2	116027257	15	4.05184e-15		Tgfbi	22	ENSMUSG00000035493
2700069I18Rik	ENSMUSG00000086224	691	105784	chr3	5326607	13	0.00112848		Sorl1	22	ENSMUSG00000049313
2700033N17Rik	ENSMUSG00000086328	691	134077	chr2	116027257	15	4.05184e-15		Slc38a4	22	ENSMUSG00000022464
ENSMUSG00000077448	ENSMUSG00000077448	691	22127	chr1	42945790	10	2.84578e-06		Ror2	22	ENSMUSG00000021464
Zfp36l2	ENSMUSG00000045817	690	-2921	chr17	84584366	8	0.00515423		Mylk4	22	ENSMUSG00000044951
Tle1	ENSMUSG00000008305	690	-3662	chr4	71858291	18	5.14143e-19		Lrrk1	22	ENSMUSG00000015133
Hoxc9	ENSMUSG00000036139	690	4446	chr15	102811909	8	0.00736276		Lekr1	22	ENSMUSG00000074579
Gm11250	ENSMUSG00000086027	690	28489	chr4	71858291	18	5.14143e-19		Gse1	22	ENSMUSG00000031822
Lmo4	ENSMUSG00000028266	689	-996	chr3	143867223	8	0.00515423		Gm7713	22	ENSMUSG00000071750
Brd1	ENSMUSG00000022387	689	-33155	chr15	88531508	9	0.00184615		Gm16767	22	ENSMUSG00000086318
Zfp521	ENSMUSG00000024420	688	-122191	chr18	14009051	107	0		Gm16214	22	ENSMUSG00000086360
Trps1	ENSMUSG00000038679	688	-223998	chr15	50497589	10	0.00107663		Gm10974	22	ENSMUSG00000078677
Agap1	ENSMUSG00000055013	688	296135	chr1	91647516	10	0.00225634		Gins2	22	ENSMUSG00000031821
ENSMUSG00000084458	ENSMUSG00000084458	688	-223071	chr15	50497589	10	0.00107663		Dlc1	22	ENSMUSG00000031523
ENSMUSG00000088775	ENSMUSG00000088775	688	66139	chr1	91647516	10	0.00225634		Cxcr7	22	ENSMUSG00000044337
Zfp191	ENSMUSG00000051469	687	60631	chr18	24239942	22	2.68407e-19		Banp	22	ENSMUSG00000025316
Ino80c	ENSMUSG00000047989	687	-40512	chr18	24239942	22	2.68407e-19		Abtb2	22	ENSMUSG00000032724
Gm12415	ENSMUSG00000086413	687	26904	chr4	84414283	12	3.70004e-06		1700018B08Rik	22	ENSMUSG00000031809
Chic2	ENSMUSG00000029229	687	-33857	chr5	75406942	8	8.49293e-05		ENSMUSG00000091952	22	ENSMUSG00000091952
Chic2	ENSMUSG00000029229	687	-33667	chr5	75407132	7	0.0470051		ENSMUSG00000080482	22	ENSMUSG00000080482
Arid1a	ENSMUSG00000007880	687	-5471	chr4	133307213	11	0.00226411		ENSMUSG00000090329	22	ENSMUSG00000090329
Arid1a	ENSMUSG00000007880	687	-5309	chr4	133307375	8	0.000232812		ENSMUSG00000087834	22	ENSMUSG00000087834
Arid1a	ENSMUSG00000007880	687	-4998	chr4	133307686	14	2.42557e-06		ENSMUSG00000088871	22	ENSMUSG00000088871
ENSMUSG00000088738	ENSMUSG00000088738	687	-61870	chr4	84414283	12	3.70004e-06		Veph1	21	ENSMUSG00000027831
Myo3a	ENSMUSG00000025716	686	295091	chr2	22444221	20	1.42959e-11		Stk39	21	ENSMUSG00000027030
Myo3a	ENSMUSG00000025716	686	295259	chr2	22444389	16	1.41984e-15		Sorbs1	21	ENSMUSG00000025006
Myo3a	ENSMUSG00000025716	686	295646	chr2	22444776	24	1.48992e-16		Sipa1l1	21	ENSMUSG00000042700
Map2k6	ENSMUSG00000020623	686	-38	chr11	110260398	11	0.00576046		Pigc	21	ENSMUSG00000026698
Lmo1	ENSMUSG00000036111	686	-4067	chr7	116309755	16	1.0453e-10		Pdlim5	21	ENSMUSG00000028273
Gm13340	ENSMUSG00000083563	686	-946	chr2	22444221	20	1.42959e-11		Lta4h	21	ENSMUSG00000015889
Gm13340	ENSMUSG00000083563	686	-778	chr2	22444389	16	1.41984e-15		Ldlrad3	21	ENSMUSG00000048058
Gm13340	ENSMUSG00000083563	686	-391	chr2	22444776	24	1.48992e-16		Jazf1	21	ENSMUSG00000063568
Chst2	ENSMUSG00000033350	686	-1689	chr9	95306000	9	4.53888e-11		Gm5432	21	ENSMUSG00000087421
Abca5	ENSMUSG00000018800	686	61368	chr11	110260398	11	0.00881201		Gm16724	21	ENSMUSG00000085916
ENSMUSG00000087997	ENSMUSG00000087997	686	47089	chr3	151636462	10	1.90287e-06		Gli3	21	ENSMUSG00000021318
Zeb2	ENSMUSG00000026872	685	-4492	chr2	44968423	10	0.000386631		Gli2	21	ENSMUSG00000048402
Stk33	ENSMUSG00000031027	685	-183317	chr7	116399278	20	1.98617e-17		Foxl1	21	ENSMUSG00000043867
Sox6	ENSMUSG00000051910	685	-413767	chr7	122768491	93	0		Edil3	21	ENSMUSG00000034488
Six5	ENSMUSG00000040841	685	713	chr7	19680606	8	5.1856e-05		D18Ertd653e	21	ENSMUSG00000024544
Lmo1	ENSMUSG00000036111	685	85456	chr7	116399278	20	1.98617e-17		Col6a1	21	ENSMUSG00000001119
Gm9105	ENSMUSG00000081370	685	-133111	chr7	116399278	20	1.98617e-17		Col5a1	21	ENSMUSG00000026837
Gm13476	ENSMUSG00000052248	685	1765	chr2	44968423	10	0.000386631		BC006965	21	ENSMUSG00000041674
1110006G14Rik	ENSMUSG00000030664	685	-407002	chr7	122768491	93	0		Aig1	21	ENSMUSG00000019806
Zfp618	ENSMUSG00000028358	684	92142	chr4	62718749	10	0.00555891		AF064781	21	ENSMUSG00000089945
Fos	ENSMUSG00000021250	684	2965	chr12	86817805	11	2.78602e-05		Abhd2	21	ENSMUSG00000039202
Fos	ENSMUSG00000021250	684	3351	chr12	86818191	11	0.000333639		ENSMUSG00000089453	21	ENSMUSG00000089453
Jarid2	ENSMUSG00000038518	683	419	chr13	44826691	14	1.47034e-08		Zeb1	20	ENSMUSG00000024238
Jarid2	ENSMUSG00000038518	683	609	chr13	44826881	9	0.000919725		Zbtb20	20	ENSMUSG00000036279
AY036118	ENSMUSG00000045999	683	-1487	chr17	39984285	106	4.62989e-19		Wdr11	20	ENSMUSG00000042055
AY036118	ENSMUSG00000045999	683	-1091	chr17	39984681	185	0		Trio	20	ENSMUSG00000022263
Auts2	ENSMUSG00000029673	683	-961604	chr5	132057610	9	0.00117805		Spry2	20	ENSMUSG00000022114
Auts2	ENSMUSG00000029673	683	-767761	chr5	132251453	19	2.26813e-10		Smoc2	20	ENSMUSG00000023886
ENSMUSG00000088272	ENSMUSG00000088272	683	610	chr17	39984681	185	0		Slc44a3	20	ENSMUSG00000039865
ENSMUSG00000088871	ENSMUSG00000088871	683	-18394	chr13	44826691	14	1.47034e-08		Samd4	20	ENSMUSG00000021838
ENSMUSG00000088871	ENSMUSG00000088871	683	-18204	chr13	44826881	9	0.000919725		Rybp	20	ENSMUSG00000072872
Gm16950	ENSMUSG00000086178	682	830877	chr13	11189602	10	0.00124867		Rere	20	ENSMUSG00000039852
ENSMUSG00000077618	ENSMUSG00000077618	682	-329563	chr13	11189602	10	0.00124867		Ptprm	20	ENSMUSG00000033278
Zmynd8	ENSMUSG00000039671	681	-14349	chr2	165710167	24	1.08077e-16		Prune2	20	ENSMUSG00000039126
Hoxa3	ENSMUSG00000079560	681	-40678	chr6	52122657	16	0.00011963		Prickle1	20	ENSMUSG00000036158
Gm15050	ENSMUSG00000087626	681	-223	chr6	52122657	16	0.00011963		Pitpnc1	20	ENSMUSG00000040430
Gm11465	ENSMUSG00000086820	681	4642	chr2	165710167	24	1.08077e-16		Pde3a	20	ENSMUSG00000041741
5730446D14Rik	ENSMUSG00000056445	681	6984	chr6	52122657	16	0.00011963		Odz4	20	ENSMUSG00000048078
Zfhx4	ENSMUSG00000025255	680	-130	chr3	5218424	15	2.8892e-12		Nckap5	20	ENSMUSG00000049690
Meis1	ENSMUSG00000020160	680	-144511	chr11	18774450	9	0.0168274		Itpr2	20	ENSMUSG00000030287
Meis1	ENSMUSG00000020160	680	-144200	chr11	18774761	14	1.7366e-09		Isg20	20	ENSMUSG00000039236
Gm16140	ENSMUSG00000084085	680	-134681	chr11	18774450	9	0.0168274		Gtf2f2	20	ENSMUSG00000067995
Gm16140	ENSMUSG00000084085	680	-134370	chr11	18774761	14	1.7366e-09		Gm16273	20	ENSMUSG00000089962
Gm10748	ENSMUSG00000074728	680	5586	chr3	5218424	15	2.8892e-12		Gm15985	20	ENSMUSG00000085497
8430419K02Rik	ENSMUSG00000085743	680	138	chr11	18774450	9	9.59056e-08		Gm15713	20	ENSMUSG00000085499
8430419K02Rik	ENSMUSG00000085743	680	449	chr11	18774761	14	1.7366e-09		Gm15654	20	ENSMUSG00000085487
2700069I18Rik	ENSMUSG00000086224	680	-2399	chr3	5218424	15	2.8892e-12		Gm15562	20	ENSMUSG00000089870
Hist2h3c2-ps	ENSMUSG00000081058	679	-360	chr3	96042690	9	0.00109665		Gm15551	20	ENSMUSG00000086679
Gm5670	ENSMUSG00000059827	679	50997	chr14	23428672	11	0.000824848		Gm15247	20	ENSMUSG00000086695
Gm10248	ENSMUSG00000068680	679	-485121	chr14	23428672	11	0.000824848		Gm10076	20	ENSMUSG00000060143
1700112E06Rik	ENSMUSG00000063458	679	589738	chr14	23428672	11	0.000824848		Glis1	20	ENSMUSG00000034762
Sox6	ENSMUSG00000051910	678	-15	chr7	123182243	13	1.52554e-06		Fcgr3	20	ENSMUSG00000059498
Fscn1	ENSMUSG00000029581	678	372	chr5	143722394	8	0.00174602		Erg	20	ENSMUSG00000040732
Fscn1	ENSMUSG00000029581	678	627	chr5	143722649	11	2.7396e-05		Emp1	20	ENSMUSG00000030208
1700003G18Rik	ENSMUSG00000087621	678	-54371	chr7	123182285	10	0.00218772		Eea1	20	ENSMUSG00000036499
1110006G14Rik	ENSMUSG00000030664	678	6750	chr7	123182243	13	1.52554e-06		Col9a1	20	ENSMUSG00000026147
ENSMUSG00000091900	ENSMUSG00000091900	678	-45848	chr7	123182285	10	0.00218772		Camk2d	20	ENSMUSG00000053819
Zbtb20	ENSMUSG00000022708	677	701698	chr16	43577692	34	7.91796e-27		Apbb2	20	ENSMUSG00000029207
Zbtb20	ENSMUSG00000036279	677	-43298	chr16	43577692	34	7.91796e-27		A530020G20Rik	20	ENSMUSG00000086471
Tcf4	ENSMUSG00000053477	677	156300	chr18	69660100	10	0.00223438		2810430I11Rik	20	ENSMUSG00000085766
Rab2a	ENSMUSG00000047187	677	70166	chr4	8532957	35	0		ENSMUSG00000080345	20	ENSMUSG00000080345
Gm15713	ENSMUSG00000085499	677	157383	chr16	43577692	34	7.91796e-27		ENSMUSG00000065763	20	ENSMUSG00000065763
ENSMUSG00000088659	ENSMUSG00000088659	677	-51517	chr18	69660100	10	0.00223438		ENSMUSG00000088924	20	ENSMUSG00000088924
Supt3h	ENSMUSG00000038954	676	94667	chr17	45008768	11	0.00129173		Zfp608	19	ENSMUSG00000052713
Runx2	ENSMUSG00000039153	676	57022	chr17	45008768	11	0.00129173		Zfp521	19	ENSMUSG00000024420
Rad54b	ENSMUSG00000066307	676	-84	chr4	11506728	14	2.15516e-10		Uvrag	19	ENSMUSG00000035354
Rad54b	ENSMUSG00000078773	676	20632	chr4	11506728	14	2.15516e-10		Tcf4	19	ENSMUSG00000053477
ENSMUSG00000080446	ENSMUSG00000080446	676	86186	chr17	45008768	11	0.00129173		Sik3	19	ENSMUSG00000034135
Gm15557	ENSMUSG00000078972	675	4672	chr2	155771136	18	7.29956e-14		Sh3pxd2a	19	ENSMUSG00000053617
Gm15557	ENSMUSG00000078972	675	4946	chr2	155771410	13	8.44331e-07		Rptor	19	ENSMUSG00000025583
Gdf5	ENSMUSG00000038259	675	33	chr2	155771136	18	7.29956e-14		Qpct	19	ENSMUSG00000024084
Gdf5	ENSMUSG00000038259	675	307	chr2	155771410	13	8.44331e-07		Prdm16	19	ENSMUSG00000039410
Cep250	ENSMUSG00000038241	675	-11058	chr2	155771136	18	3.3828e-06		Pitrm1	19	ENSMUSG00000021193
Cep250	ENSMUSG00000038241	675	-10784	chr2	155771410	13	8.44331e-07		Pik3r1	19	ENSMUSG00000041417
6430550D23Rik	ENSMUSG00000074646	675	-62577	chr2	155771136	18	3.3828e-06		Phactr2	19	ENSMUSG00000062866
6430550D23Rik	ENSMUSG00000074646	675	-62303	chr2	155771410	13	8.44331e-07		Pfkp	19	ENSMUSG00000021196
Zfhx4	ENSMUSG00000025255	674	110377	chr3	5328931	9	8.14819e-05		Nkx6-2	19	ENSMUSG00000041309
Stk33	ENSMUSG00000031027	674	-207022	chr7	116375573	9	0.00291769		Ngf	19	ENSMUSG00000027859
Lmo1	ENSMUSG00000036111	674	61751	chr7	116375573	9	0.00291769		Myo1e	19	ENSMUSG00000032220
Gm9105	ENSMUSG00000081370	674	-156816	chr7	116375573	9	0.00291769		Ly86	19	ENSMUSG00000021423
Gm13667	ENSMUSG00000084791	674	84779	chr2	74058593	8	0.0271621		Kank1	19	ENSMUSG00000032702
Auts2	ENSMUSG00000029673	674	-468363	chr5	132550851	9	0.00685561		Inpp5a	19	ENSMUSG00000025477
Auts2	ENSMUSG00000029673	674	-468169	chr5	132551045	9	6.02961e-07		Gm9887	19	ENSMUSG00000052673
4930441J16Rik	ENSMUSG00000085405	674	-87181	chr2	74058593	8	0.0271621		Gm672	19	ENSMUSG00000052928
2700069I18Rik	ENSMUSG00000086224	674	108108	chr3	5328931	9	8.14819e-05		Gm6148	19	ENSMUSG00000063911
Sox9	ENSMUSG00000000567	673	608	chr11	112644132	14	9.26494e-12		Gm22	19	ENSMUSG00000043903
Pax6os1	ENSMUSG00000086029	673	5123	chr2	105515610	11	0.000108895		Gm16952	19	ENSMUSG00000087105
Pax6	ENSMUSG00000027168	673	6557	chr2	105515610	11	0.000108895		Gm16736	19	ENSMUSG00000086673
Meis1	ENSMUSG00000020160	673	119	chr11	18919080	42	5.88462e-28		Gm12824	19	ENSMUSG00000070867
Gm16141	ENSMUSG00000087507	673	5260	chr11	18919080	42	5.88462e-28		Gm12518	19	ENSMUSG00000082613
Elp4	ENSMUSG00000027167	673	-229111	chr2	105515610	11	0.000176659		Gm11016	19	ENSMUSG00000078939
D6Mm5e	ENSMUSG00000030041	673	44610	chr6	82941506	8	0.000612662		Gm10532	19	ENSMUSG00000073534
Hist2h3b	ENSMUSG00000074403	672	467	chr3	96073044	8	0.00627656		E130114P18Rik	19	ENSMUSG00000048747
D6Ertd474e	ENSMUSG00000072679	672	15160	chr6	143209568	8	0.00662212		Dlgap1	19	ENSMUSG00000003279
ENSMUSG00000064758	ENSMUSG00000064758	672	42865	chr8	92156305	25	1.8949e-30		Ddah1	19	ENSMUSG00000028194
ENSMUSG00000088883	ENSMUSG00000088883	672	-34898	chr8	92156305	25	1.8949e-30		Cspg4	19	ENSMUSG00000032911
Sox6	ENSMUSG00000051910	671	38568	chr7	123220826	8	0.0001338		Cbara1	19	ENSMUSG00000020111
Sox6	ENSMUSG00000051910	671	38722	chr7	123220980	8	0.0109593		Camta1	19	ENSMUSG00000014592
Gm15459	ENSMUSG00000083840	671	-186	chr5	5783421	17	2.95236e-06		Arf6	19	ENSMUSG00000044147
1700003G18Rik	ENSMUSG00000087621	671	-15830	chr7	123220826	8	0.0001338		Agpat4	19	ENSMUSG00000023827
1700003G18Rik	ENSMUSG00000087621	671	-15676	chr7	123220980	8	0.0109593		9330111N05Rik	19	ENSMUSG00000085266
1110006G14Rik	ENSMUSG00000030664	671	45333	chr7	123220826	8	0.0001338		4930589P08Rik	19	ENSMUSG00000085593
1110006G14Rik	ENSMUSG00000030664	671	45487	chr7	123220980	8	0.0109593		4921513I03Rik	19	ENSMUSG00000044544
ENSMUSG00000091282	ENSMUSG00000091282	671	1891	chr5	5783421	17	2.95236e-06		ENSMUSG00000065926	19	ENSMUSG00000065926
ENSMUSG00000091900	ENSMUSG00000091900	671	-7307	chr7	123220826	8	0.0001338		ENSMUSG00000091294	19	ENSMUSG00000091294
ENSMUSG00000091900	ENSMUSG00000091900	671	-7153	chr7	123220980	8	0.0109593		ENSMUSG00000089501	19	ENSMUSG00000089501
Sox4	ENSMUSG00000076431	670	-3259	chr13	29042323	10	1.91264e-05		ENSMUSG00000090828	19	ENSMUSG00000090828
Sox4	ENSMUSG00000078309	670	-688	chr13	29042323	10	1.91264e-05		ENSMUSG00000088659	19	ENSMUSG00000088659
Mapk6	ENSMUSG00000042688	670	-20871	chr9	75236950	9	0.0196306		ENSMUSG00000064754	19	ENSMUSG00000064754
ENSMUSG00000091520	ENSMUSG00000091520	670	7406	chr13	29042323	10	1.91264e-05		ENSMUSG00000080603	19	ENSMUSG00000080603
Rraga	ENSMUSG00000070934	669	534	chr4	86222111	11	1.34835e-05		ENSMUSG00000091696	19	ENSMUSG00000091696
Rpl34	ENSMUSG00000062006	669	7658	chr3	130440974	11	0.010375		Tpcn2	18	ENSMUSG00000048677
Npas3	ENSMUSG00000021010	669	639668	chr12	54989332	10	0.0130846		Tns1	18	ENSMUSG00000055322
Gm12025	ENSMUSG00000081054	669	-222385	chr11	19038687	21	1.68323e-13		Tlr5	18	ENSMUSG00000079164
Acaca	ENSMUSG00000020532	669	225510	chr11	84168684	11	5.66697e-05		Thada	18	ENSMUSG00000024251
4933406G16Rik	ENSMUSG00000086025	669	73408	chr11	19038687	21	1.68323e-13		Spats2l	18	ENSMUSG00000038305
1700008P02Rik	ENSMUSG00000069118	669	267077	chr3	6887520	14	0.0011735		Slc38a2	18	ENSMUSG00000022462
ENSMUSG00000088522	ENSMUSG00000088522	669	-133020	chr3	130440974	11	0.010375		Sh3bp4	18	ENSMUSG00000036206
ENSMUSG00000089220	ENSMUSG00000089220	669	-89748	chr3	6887520	14	0.0011735		Setd4	18	ENSMUSG00000022948
ENSMUSG00000090870	ENSMUSG00000090870	669	64563	chr11	84168684	11	5.66697e-05		Rpl10-ps3	18	ENSMUSG00000058443
Pdzrn4	ENSMUSG00000036218	668	200215	chr15	92427561	57	0		Ppm1h	18	ENSMUSG00000034613
Mecom	ENSMUSG00000027684	668	-122003	chr3	29917342	11	0.00138468		Pisd-ps1	18	ENSMUSG00000082286
Gm16722	ENSMUSG00000085702	668	6041	chr3	29917342	11	0.00138468		Pde4b	18	ENSMUSG00000028525
ENSMUSG00000089225	ENSMUSG00000089225	668	84865	chr15	92427561	57	0		Npas3	18	ENSMUSG00000021010
Tcf7l2	ENSMUSG00000024985	667	7946	chr19	55824246	18	7.14467e-20		Nck2	18	ENSMUSG00000066877
Hist1h2bq	ENSMUSG00000069307	667	-243	chr13	21901825	9	3.39062e-06		Lmo4	18	ENSMUSG00000028266
H3f3b	ENSMUSG00000016559	667	-4956	chr11	115884320	7	0.00300426		Kirrel3	18	ENSMUSG00000032036
Fbxw7	ENSMUSG00000028086	667	136943	chr3	84756133	17	1.89915e-06		Iqgap1	18	ENSMUSG00000030536
Dear1	ENSMUSG00000078550	667	-13369	chr3	84756133	17	1.89915e-06		Igsf9b	18	ENSMUSG00000034275
Arfip1	ENSMUSG00000074513	667	-935305	chr3	84756133	17	1.89915e-06		Hao1	18	ENSMUSG00000027261
Vcpip1	ENSMUSG00000045210	666	-665	chr1	9737798	7	0.0470051		Gm5903	18	ENSMUSG00000082988
Tshz1	ENSMUSG00000046982	666	-3119	chr18	84252835	12	0.00221065		Gm16867	18	ENSMUSG00000085092
Tars	ENSMUSG00000022241	666	300204	chr15	11629617	133	0		Gm16749	18	ENSMUSG00000085309
Sox4	ENSMUSG00000076431	666	-1052	chr13	29044530	8	0.00879294		Gm15581	18	ENSMUSG00000085264
Sox4	ENSMUSG00000078309	666	1519	chr13	29044530	8	0.00879294		Gm15475	18	ENSMUSG00000087001
Npr3	ENSMUSG00000022206	666	-205812	chr15	11629617	133	0		Gm13133	18	ENSMUSG00000086565
Jph4	ENSMUSG00000022208	666	-1935	chr14	55733837	10	0.000701379		Fto	18	ENSMUSG00000055932
Gm13575	ENSMUSG00000087702	666	-3271	chr2	64228646	15	7.61048e-05		Frmd4a	18	ENSMUSG00000026657
Galnt2	ENSMUSG00000089704	666	1174020	chr8	123608761	10	0.00038958		Dysf	18	ENSMUSG00000033788
Foxf1a	ENSMUSG00000042812	666	475	chr8	123608761	10	0.000144364		Diras2	18	ENSMUSG00000047842
1700034P13Rik	ENSMUSG00000085661	666	69	chr1	9737798	7	0.0470051		D930049A15Rik	18	ENSMUSG00000087535
ENSMUSG00000091520	ENSMUSG00000091520	666	9613	chr13	29044530	8	0.00879294		Cyp26b1	18	ENSMUSG00000063415
Tcfec	ENSMUSG00000029553	665	-833553	chr6	16014888	12	2.36787e-05		Ctdp1	18	ENSMUSG00000033323
Sox4	ENSMUSG00000076431	665	-3953	chr13	29041629	11	0.000904135		Cd9	18	ENSMUSG00000030342
Sox4	ENSMUSG00000078309	665	-1382	chr13	29041629	11	0.000904135		Ccrn4l	18	ENSMUSG00000023087
Pigc	ENSMUSG00000026698	665	248425	chr1	164147742	18	2.97094e-18		Atp2b1	18	ENSMUSG00000019943
Mir199a-2	ENSMUSG00000070126	665	-146	chr1	164147799	26	9.73028e-26		Atp1a1	18	ENSMUSG00000033161
Mdfic	ENSMUSG00000041390	665	344227	chr6	16014888	12	2.36787e-05		9430076C15Rik	18	ENSMUSG00000053007
Gm6483	ENSMUSG00000087153	665	29420	chr8	19711688	13	0.0104514		ENSMUSG00000090911	18	ENSMUSG00000090911
Dnm3os	ENSMUSG00000078190	665	45	chr1	164147799	26	9.73028e-26		ENSMUSG00000088191	18	ENSMUSG00000088191
Dnm3	ENSMUSG00000040265	665	-260366	chr1	164147799	26	9.73028e-26		ENSMUSG00000089363	18	ENSMUSG00000089363
4930467E23Rik	ENSMUSG00000074456	665	-18058	chr8	19711688	13	0.0104514		ENSMUSG00000090778	18	ENSMUSG00000090778
2810442N19Rik	ENSMUSG00000090260	665	212642	chr1	164147742	18	2.97094e-18		ENSMUSG00000089176	18	ENSMUSG00000089176
ENSMUSG00000091520	ENSMUSG00000091520	665	6712	chr13	29041629	11	0.000904135		ENSMUSG00000064889	18	ENSMUSG00000064889
Pcdh7	ENSMUSG00000029108	664	1465	chr5	58110725	10	0.000842421		Zfat	17	ENSMUSG00000022335
Nr2f2	ENSMUSG00000030551	664	-1689	chr7	77509932	11	1.56773e-06		Tfb1m	17	ENSMUSG00000036983
Jun	ENSMUSG00000052684	664	-1925	chr4	94716988	9	0.00208398		Synpo	17	ENSMUSG00000043079
Jun	ENSMUSG00000052684	664	-1660	chr4	94717253	8	0.00934669		Sorbs2	17	ENSMUSG00000031626
BC042782	ENSMUSG00000087366	664	-1237	chr4	94716988	9	0.00208398		Smad6	17	ENSMUSG00000036867
BC042782	ENSMUSG00000087366	664	-972	chr4	94717253	8	0.00934669		Sipa1l2	17	ENSMUSG00000001995
Hist1h2bg	ENSMUSG00000058385	663	248	chr13	23663513	10	0.000134696		Sema6a	17	ENSMUSG00000019647
Zfhx4	ENSMUSG00000025255	662	170951	chr3	5389505	16	0.000350117		Sdk2	17	ENSMUSG00000041592
Tmem158	ENSMUSG00000054871	662	-926	chr9	123168981	15	5.63879e-07		Rps12-ps6	17	ENSMUSG00000080864
Mosc1	ENSMUSG00000026621	662	-62583	chr1	186572609	14	6.53087e-08		Rbfox2	17	ENSMUSG00000033565
Kdm6a	ENSMUSG00000037369	662	88211	chrX	17827912	10	0.000118926		Ptx3	17	ENSMUSG00000027832
Hlx	ENSMUSG00000039377	662	16129	chr1	186572609	14	6.53087e-08		Ppp3ca	17	ENSMUSG00000028161
A830009L08Rik	ENSMUSG00000085935	662	-17024	chr13	91510666	29	1.06396e-17		Phxr4	17	ENSMUSG00000031802
A830009L08Rik	ENSMUSG00000085935	662	-16781	chr13	91510909	10	8.76989e-05		Pcnx	17	ENSMUSG00000021140
2700069I18Rik	ENSMUSG00000086224	662	168682	chr3	5389505	16	0.000350117		Pacsin2	17	ENSMUSG00000016664
Zfp503	ENSMUSG00000039081	661	-3472	chr14	22805351	7	0.0264217		Oraov1	17	ENSMUSG00000031072
Snx3	ENSMUSG00000019804	661	21933	chr10	42243769	22	1.13099e-17		Nuak1	17	ENSMUSG00000020032
Avpr1a	ENSMUSG00000020123	661	722	chr10	121886277	14	1.21464e-05		Notch2	17	ENSMUSG00000027878
ENSMUSG00000090308	ENSMUSG00000090308	661	-18724	chr10	86099960	14	0.00034863		Nfia	17	ENSMUSG00000028565
ENSMUSG00000090816	ENSMUSG00000090816	661	95881	chr10	86099960	14	0.00034863		Myo16	17	ENSMUSG00000039057
Tcf12	ENSMUSG00000032228	660	-136911	chr9	71822715	10	1.33809e-06		Minpp1	17	ENSMUSG00000024896
Rpl15-ps2	ENSMUSG00000073229	660	-86005	chr9	71822715	10	1.33809e-06		Me3	17	ENSMUSG00000030621
Pdzrn3	ENSMUSG00000035357	660	-193	chr6	101327698	10	1.507e-08		Maml2	17	ENSMUSG00000031925
Gm15754	ENSMUSG00000082365	660	227	chr5	118953076	9	0.000244995		Loxl2	17	ENSMUSG00000034205
Gm15754	ENSMUSG00000082365	660	409	chr5	118953258	10	0.00701662		Limch1	17	ENSMUSG00000037736
Atoh8	ENSMUSG00000037621	660	-18811	chr6	72166760	33	1.36764e-19		Krr1	17	ENSMUSG00000063334
ENSMUSG00000091352	ENSMUSG00000091352	660	179135	chr6	101327698	10	1.507e-08		Klhl29	17	ENSMUSG00000020627
Tox	ENSMUSG00000041272	659	-155437	chr4	6763267	19	4.66637e-14		Jam3	17	ENSMUSG00000031990
Sox5	ENSMUSG00000041540	659	-28026	chr6	144702471	10	0.000672588		Irs1	17	ENSMUSG00000055980
Sox5	ENSMUSG00000041540	659	-27692	chr6	144702805	14	5.90989e-06		Hif1a	17	ENSMUSG00000021109
Skap2	ENSMUSG00000059182	659	-13665	chr6	51948883	10	0.00316122		Hapln1	17	ENSMUSG00000021613
Hnrpll	ENSMUSG00000024095	659	-13934	chr17	80447740	16	2.89682e-11		Gm9991	17	ENSMUSG00000056128
Hist1h2bn	ENSMUSG00000069271	659	215	chr13	21846207	8	1.09453e-05		Gm9747	17	ENSMUSG00000022591
Gm7518	ENSMUSG00000086731	659	30386	chr6	144702471	10	0.000672588		Gm5417	17	ENSMUSG00000049414
Gm7518	ENSMUSG00000086731	659	30720	chr6	144702805	14	5.90989e-06		Gm15754	17	ENSMUSG00000082365
Gm15686	ENSMUSG00000086282	659	33040	chr6	144702471	10	0.000672588		Gm15283	17	ENSMUSG00000087700
Gm15686	ENSMUSG00000086282	659	33374	chr6	144702805	14	5.90989e-06		Gm11678	17	ENSMUSG00000080181
Gm11915	ENSMUSG00000086774	659	120594	chr4	28862820	10	3.87143e-05		Gm11400	17	ENSMUSG00000081208
Gm11802	ENSMUSG00000086052	659	147951	chr4	6763267	19	4.66637e-14		Gm11381	17	ENSMUSG00000085770
Gm10162	ENSMUSG00000066418	659	-89798	chr5	123591082	26	3.98981e-21		Gm10462	17	ENSMUSG00000073057
Epha7	ENSMUSG00000028289	659	122539	chr4	28862820	10	3.87143e-05		Glipr1	17	ENSMUSG00000056888
D730040F13Rik	ENSMUSG00000055296	659	-241	chr4	56960068	12	3.56345e-07		Fyn	17	ENSMUSG00000019843
Btbd11	ENSMUSG00000020042	659	1056	chr10	84850615	9	8.19472e-05		Fbxw11	17	ENSMUSG00000020271
Arid5b	ENSMUSG00000019947	659	1702	chr10	67743176	12	1.99906e-05		Dst	17	ENSMUSG00000026131
AI480526	ENSMUSG00000090086	659	-593	chr5	123591082	26	3.98981e-21		Dnm3os	17	ENSMUSG00000078190
Abtb2	ENSMUSG00000032724	659	893	chr2	103407360	9	0.00304174		Ccnd1	17	ENSMUSG00000070348
1700040L02Rik	ENSMUSG00000019945	659	-261468	chr10	67743176	12	1.99906e-05		App	17	ENSMUSG00000022892
ENSMUSG00000064595	ENSMUSG00000064595	659	33554	chr4	56960068	12	3.56345e-07		Anks1	17	ENSMUSG00000024219
ENSMUSG00000064875	ENSMUSG00000064875	659	-12637	chr18	78717560	11	0.000683057		Ank3	17	ENSMUSG00000069601
ENSMUSG00000088183	ENSMUSG00000088183	659	14886	chr17	80447740	16	2.89682e-11		4933413C19Rik	17	ENSMUSG00000089952
ENSMUSG00000090451	ENSMUSG00000090451	659	171067	chr18	78717560	11	0.000683057		4930445N18Rik	17	ENSMUSG00000085190
Sox5	ENSMUSG00000041540	658	-724950	chr6	144005547	126	0		2810442N19Rik	17	ENSMUSG00000090260
Rapgef2	ENSMUSG00000062232	658	-35548	chr3	78949714	10	0.000788432		0610040F04Rik	17	ENSMUSG00000087341
Nav3	ENSMUSG00000020181	658	-235153	chr10	109202122	8	0.00142759		ENSMUSG00000088436	17	ENSMUSG00000088436
Gypa	ENSMUSG00000051839	658	-179057	chr8	82838887	45	9.5006e-30		ENSMUSG00000077971	17	ENSMUSG00000077971
Gm5909	ENSMUSG00000082491	658	202902	chr8	82838887	45	9.5006e-30		ENSMUSG00000064397	17	ENSMUSG00000064397
Gm15685	ENSMUSG00000087157	658	-424198	chr6	144005547	126	0		ENSMUSG00000087981	17	ENSMUSG00000087981
Fbxo15	ENSMUSG00000034391	658	781030	chr18	85885580	36	0.0222535		ENSMUSG00000084463	17	ENSMUSG00000084463
4933415D12Rik	ENSMUSG00000087302	658	35119	chr6	144005547	126	0		Zfy2	16	ENSMUSG00000000103
1700034H14Rik	ENSMUSG00000024645	658	764664	chr18	85885580	36	0.0222535		Zfp703	16	ENSMUSG00000085795
ENSMUSG00000064667	ENSMUSG00000064667	658	-633398	chr18	85885580	36	0.0222535		Zfp36l1	16	ENSMUSG00000021127
Zfp609	ENSMUSG00000040524	657	-690	chr9	65674681	22	2.50356e-15		Zbtb38	16	ENSMUSG00000040433
Zfp521	ENSMUSG00000024420	657	-21	chr18	14131221	22	3.11054e-20		Wwox	16	ENSMUSG00000004637
Sox6	ENSMUSG00000051910	657	-422707	chr7	122759551	16	6.47291e-10		Uaca	16	ENSMUSG00000034485
Hoxa5	ENSMUSG00000038253	657	-9582	chr6	52145004	12	0.00217435		Ttc7b	16	ENSMUSG00000033530
Hoxa4	ENSMUSG00000000942	657	3252	chr6	52145004	12	0.00217435		Snx29	16	ENSMUSG00000071669
Hoxa3	ENSMUSG00000059723	657	-18331	chr6	52145004	12	0.00217435		Rxra	16	ENSMUSG00000015846
Hoxa3	ENSMUSG00000079560	657	-18331	chr6	52145004	12	0.00217435		Rpl21-ps8	16	ENSMUSG00000061684
Gm5160	ENSMUSG00000055795	657	-450887	chr18	14131272	14	1.12791e-06		Rnpc3	16	ENSMUSG00000027981
Gm15702	ENSMUSG00000080849	657	4996	chr1	25285571	20	8.72755e-13		Rgma	16	ENSMUSG00000070509
Bai3	ENSMUSG00000033569	657	-600981	chr1	25285571	20	8.72755e-13		Ralgps1	16	ENSMUSG00000038831
2700086A05Rik	ENSMUSG00000085696	657	19788	chr6	52145004	12	0.00217435		Ppfibp1	16	ENSMUSG00000016487
1110006G14Rik	ENSMUSG00000030664	657	-415942	chr7	122759551	16	6.47291e-10		Oat	16	ENSMUSG00000030934
ENSMUSG00000064910	ENSMUSG00000064910	657	-50825	chr1	25285571	20	8.72755e-13		Nubpl	16	ENSMUSG00000035142
ENSMUSG00000090600	ENSMUSG00000090600	657	307678	chrY	2857940	30	0.0423025		Mtus1	16	ENSMUSG00000045636
ENSMUSG00000090600	ENSMUSG00000090600	657	308258	chrY	2858520	23	0.000108156		Mctp2	16	ENSMUSG00000032776
Zfp703	ENSMUSG00000085795	656	-128716	chr8	27959092	43	3.41371e-34		Mbp	16	ENSMUSG00000041607
Tead1	ENSMUSG00000055320	656	147037	chr7	119969869	21	7.60084e-16		Maml3	16	ENSMUSG00000061143
Tead1	ENSMUSG00000055593	656	-76605	chr7	119969869	21	7.60084e-16		Lrsam1	16	ENSMUSG00000026792
Tcfap2a	ENSMUSG00000021359	656	-3097	chr13	40826095	8	0.0012408		Leprel1	16	ENSMUSG00000038168
Ss18	ENSMUSG00000037013	656	-27883	chr18	14813540	10	0.000689481		Kcnq5	16	ENSMUSG00000028033
Hoxc8	ENSMUSG00000001657	656	517	chr15	102821487	10	3.38549e-07		Iqsec1	16	ENSMUSG00000034312
Hist1h2an	ENSMUSG00000069309	656	-310	chr13	21878777	7	0.0043231		Has2as	16	ENSMUSG00000086541
Gm16989	ENSMUSG00000087310	656	2918	chr13	40826095	8	0.0012408		Has2	16	ENSMUSG00000022367
Fn1	ENSMUSG00000026193	656	-39484	chr1	71660290	13	8.36273e-06		Gpr126	16	ENSMUSG00000039116
Chd7	ENSMUSG00000041235	656	160212	chr4	8777765	39	1.98454e-27		Gm9869	16	ENSMUSG00000052143
Ascc3	ENSMUSG00000038774	656	241360	chr10	50553835	14	6.62764e-08		Gm16508	16	ENSMUSG00000078233
Apol7d	ENSMUSG00000073652	656	-39121	chr1	71660290	13	8.36273e-06		Gm15572	16	ENSMUSG00000081872
2310014F06Rik	ENSMUSG00000085945	656	146297	chr7	119969869	21	7.60084e-16		Gm14270	16	ENSMUSG00000084013
ENSMUSG00000065369	ENSMUSG00000065369	656	7101	chr18	14813540	10	0.000689481		Gm13985	16	ENSMUSG00000086203
ENSMUSG00000087981	ENSMUSG00000087981	656	608212	chr8	27959092	43	3.41371e-34		Gm13982	16	ENSMUSG00000085681
Zfp536	ENSMUSG00000043456	655	-876944	chr7	37677827	11	4.38592e-06		Gm13920	16	ENSMUSG00000085110
Tshz3	ENSMUSG00000021217	655	194690	chr7	37677827	11	1.66955e-06		Gm13919	16	ENSMUSG00000085417
Jun	ENSMUSG00000052684	655	-1138	chr4	94717775	9	0.00615804		Gm10524	16	ENSMUSG00000073519
Foxp1	ENSMUSG00000030067	655	-293880	chr6	98922646	15	6.24406e-17		Gm10335	16	ENSMUSG00000071532
Ext1	ENSMUSG00000061731	655	-736	chr15	53176978	13	6.59264e-08		Fnip2	16	ENSMUSG00000061175
Eif4e3	ENSMUSG00000030068	655	-694145	chr6	98922646	15	6.24406e-17		Fmod	16	ENSMUSG00000041559
BC042782	ENSMUSG00000087366	655	-450	chr4	94717775	9	0.00615804		Fgf2	16	ENSMUSG00000037225
ENSMUSG00000089273	ENSMUSG00000089273	655	141335	chr7	37677827	11	1.66955e-06		Eif4e3	16	ENSMUSG00000030068
ENSMUSG00000091383	ENSMUSG00000091383	655	-219	chr13	51298215	15	1.15231e-10		E030011O05Rik	16	ENSMUSG00000048790
Rab28	ENSMUSG00000029128	654	-542104	chr5	41557290	69	0		Dusp5	16	ENSMUSG00000034765
Itsn1	ENSMUSG00000022957	654	141070	chr16	91870596	9	0.00491767		Dcn	16	ENSMUSG00000019929
Gm12022	ENSMUSG00000085675	654	-96803	chr11	18296455	19	6.35974e-20		Ctnnb1	16	ENSMUSG00000006932
Gm12020	ENSMUSG00000081302	654	68781	chr11	18296455	19	6.35974e-20		Col6a2	16	ENSMUSG00000020241
Atp5o	ENSMUSG00000022956	654	-61336	chr16	91870596	9	0.00491767		Chsy1	16	ENSMUSG00000032640
ENSMUSG00000088561	ENSMUSG00000088561	654	-464315	chr5	41557290	69	0		Chst15	16	ENSMUSG00000030930
ENSMUSG00000089393	ENSMUSG00000089393	654	760122	chr5	41557290	69	0		Bdkrb2	16	ENSMUSG00000021070
Spry2	ENSMUSG00000022114	653	83174	chr14	106379210	13	1.04467e-06		Bbx	16	ENSMUSG00000022641
Rdh14	ENSMUSG00000020621	653	83548	chr12	10481134	12	0.00011189		Atp10a	16	ENSMUSG00000025324
Pgk1-rs7	ENSMUSG00000066632	653	-425913	chr12	10481134	12	0.00011189		Arhgap24	16	ENSMUSG00000057315
Mosc1	ENSMUSG00000026621	653	-29036	chr1	186606156	18	6.05676e-18		Ankrd55	16	ENSMUSG00000049985
Hlx	ENSMUSG00000039377	653	49676	chr1	186606156	18	6.05676e-18		Airn	16	ENSMUSG00000078247
Gm6219	ENSMUSG00000071244	653	-113840	chr14	106379210	13	1.04467e-06		6820431F20Rik	16	ENSMUSG00000071796
Gm11235	ENSMUSG00000083372	653	-157611	chr4	72046089	14	0.000345907		4933407C03Rik	16	ENSMUSG00000034390
Fam84b	ENSMUSG00000072568	653	-1609	chr15	60655026	15	1.01158e-09		1700034J05Rik	16	ENSMUSG00000040163
C630043F03Rik	ENSMUSG00000084910	653	183707	chr4	72046089	14	0.000345907		ENSMUSG00000092033	16	ENSMUSG00000092033
Btg1	ENSMUSG00000036478	653	1511	chr10	96081146	15	2.14851e-05		ENSMUSG00000091645	16	ENSMUSG00000091645
9930014A18Rik	ENSMUSG00000044513	653	506	chr15	60655026	15	1.01158e-09		ENSMUSG00000089242	16	ENSMUSG00000089242
Usp25	ENSMUSG00000022867	652	223185	chr16	77237499	10	6.62792e-05		ENSMUSG00000091633	16	ENSMUSG00000091633
Poc1b	ENSMUSG00000019952	652	156052	chr10	98725722	41	6.2003e-23		ENSMUSG00000089079	16	ENSMUSG00000089079
Nme3	ENSMUSG00000073435	652	40124	chr17	25073569	17	4.48072e-12		ENSMUSG00000077836	16	ENSMUSG00000077836
Msi2	ENSMUSG00000069769	652	-180947	chr11	88398880	10	0.00148583		ENSMUSG00000065800	16	ENSMUSG00000065800
Mrps34	ENSMUSG00000038880	652	41508	chr17	25073569	17	4.48072e-12		ENSMUSG00000088991	16	ENSMUSG00000088991
Mapk8ip3	ENSMUSG00000024163	652	-353	chr17	25073569	17	4.48072e-12		ENSMUSG00000091232	16	ENSMUSG00000091232
Gm16239	ENSMUSG00000089994	652	78478	chr10	98725722	41	6.2003e-23		ENSMUSG00000076174	16	ENSMUSG00000076174
Gm11510	ENSMUSG00000084411	652	151864	chr11	88398880	10	0.00148583		ENSMUSG00000089057	16	ENSMUSG00000089057
Gm11146	ENSMUSG00000079546	652	-364840	chr16	77237499	10	6.62792e-05		ENSMUSG00000089252	16	ENSMUSG00000089252
Fign	ENSMUSG00000075324	652	-49	chr2	63936046	13	0.000413296		ENSMUSG00000091826	16	ENSMUSG00000091826
Dusp6	ENSMUSG00000019960	652	-143	chr10	98725722	41	4.87652e-43		ENSMUSG00000092154	16	ENSMUSG00000092154
2810055G20Rik	ENSMUSG00000052450	652	-263252	chr16	77237499	10	6.62792e-05		ENSMUSG00000077602	16	ENSMUSG00000077602
ENSMUSG00000090386	ENSMUSG00000090386	652	-92005	chr16	77237499	10	6.62792e-05		Zfp532	15	ENSMUSG00000042439
Zfp503	ENSMUSG00000039081	651	-85768	chr14	22723055	11	0.000718534		Vangl1	15	ENSMUSG00000027860
Zfp503	ENSMUSG00000039081	651	-85534	chr14	22723289	9	9.39583e-09		Ust	15	ENSMUSG00000047712
Sobp	ENSMUSG00000038248	651	-2363	chr10	42891973	14	1.16091e-10		Uqcc	15	ENSMUSG00000005882
Refbp2	ENSMUSG00000060244	651	252	chr1	173433861	13	1.70779e-16		Tram2	15	ENSMUSG00000041779
Refbp2	ENSMUSG00000060244	651	632	chr1	173434241	11	0.000314359		Tmcc3	15	ENSMUSG00000020023
Mir297-2	ENSMUSG00000066080	651	36697	chr10	42891973	14	1.16091e-10		Tiam2	15	ENSMUSG00000023800
Jmjd1c	ENSMUSG00000037876	651	58447	chr10	66648453	38	0		Syn3	15	ENSMUSG00000059602
Hoxa7	ENSMUSG00000038236	651	-4449	chr6	52167404	13	1.22833e-06		Srgap2	15	ENSMUSG00000026425
Fn1	ENSMUSG00000026193	651	-49497	chr1	71650277	12	0.000376245		Slc25a26	15	ENSMUSG00000045100
Comtd1	ENSMUSG00000021773	651	54856	chr14	22723055	11	0.00193561		Setbp1	15	ENSMUSG00000024548
Comtd1	ENSMUSG00000021773	651	55090	chr14	22723289	9	2.38108e-09		Sertad2	15	ENSMUSG00000049800
Apol7d	ENSMUSG00000073652	651	-49134	chr1	71650277	12	0.000376245		Schip1	15	ENSMUSG00000027777
2810030E01Rik	ENSMUSG00000054074	651	-881	chr2	17969797	19	2.68327e-06		Rora	15	ENSMUSG00000032238
2700086A05Rik	ENSMUSG00000085696	651	42188	chr6	52167404	13	1.22833e-06		Rasa3	15	ENSMUSG00000031453
ENSMUSG00000089498	ENSMUSG00000089498	651	-50256	chr10	66648453	38	0		Psd3	15	ENSMUSG00000030465
ENSMUSG00000090564	ENSMUSG00000090564	651	56255	chr14	22723055	11	0.00193561		Prkg1	15	ENSMUSG00000052920
ENSMUSG00000090564	ENSMUSG00000090564	651	56489	chr14	22723289	9	2.38108e-09		Pdzd2	15	ENSMUSG00000022197
ENSMUSG00000091993	ENSMUSG00000091993	651	-381	chr1	173433861	13	7.27675e-15		Park2	15	ENSMUSG00000023826
ENSMUSG00000091993	ENSMUSG00000091993	651	-1	chr1	173434241	11	0.000314359		Papss2	15	ENSMUSG00000024899
Zic4	ENSMUSG00000036972	650	93700	chr9	91357510	7	1.11321e-05		Pam	15	ENSMUSG00000026335
Zfp536	ENSMUSG00000043456	650	-395655	chr7	38159116	11	0.000646654		Pacrg	15	ENSMUSG00000037196
Vti1a	ENSMUSG00000024983	650	106555	chr19	55497372	9	0.00149693		Nfatc2	15	ENSMUSG00000027544
Sox4	ENSMUSG00000076431	650	-203	chr13	29045379	8	0.000993775		Nedd9	15	ENSMUSG00000021365
Sox4	ENSMUSG00000076431	650	94	chr13	29045676	12	0.000204986		Nedd4l	15	ENSMUSG00000024589
Sox4	ENSMUSG00000078309	650	2368	chr13	29045379	8	0.000993775		Nav1	15	ENSMUSG00000009418
Sox4	ENSMUSG00000078309	650	2665	chr13	29045676	12	0.000204986		Mir410	15	ENSMUSG00000065497
Rere	ENSMUSG00000039852	650	206723	chr4	149862478	34	1.4013e-45		Map3k5	15	ENSMUSG00000071369
Pax2	ENSMUSG00000004231	650	-30751	chr19	44801131	14	3.4464e-07		Lrig1	15	ENSMUSG00000030029
Gmds	ENSMUSG00000038372	650	-345888	chr13	32084595	9	2.37551e-06		Lonrf1	15	ENSMUSG00000039633
Gm13091	ENSMUSG00000085213	650	-80175	chr4	149862478	34	1.4013e-45		Lclat1	15	ENSMUSG00000054469
Gm11380	ENSMUSG00000083149	650	108501	chr13	32084595	9	2.37551e-06		Klf6	15	ENSMUSG00000000078
Foxp1	ENSMUSG00000030067	650	-171713	chr6	99044813	17	4.62851e-08		Kif13b	15	ENSMUSG00000060012
Eif4e3	ENSMUSG00000030068	650	-571978	chr6	99044813	17	4.62851e-08		Kctd4	15	ENSMUSG00000046523
A330102I10Rik	ENSMUSG00000086363	650	-60592	chr13	29045676	12	0.000204986		Kcnma1	15	ENSMUSG00000063142
ENSMUSG00000087871	ENSMUSG00000087871	650	-377098	chr9	91357510	7	1.11321e-05		Hspg2	15	ENSMUSG00000028763
ENSMUSG00000089292	ENSMUSG00000089292	650	167176	chr4	149862478	34	1.4013e-45		Hmga2	15	ENSMUSG00000056758
ENSMUSG00000090930	ENSMUSG00000090930	650	31366	chr19	44801131	14	5.26249e-06		Gm9915	15	ENSMUSG00000053640
ENSMUSG00000091520	ENSMUSG00000091520	650	10462	chr13	29045379	8	0.000993775		Gm9530	15	ENSMUSG00000086217
ENSMUSG00000091520	ENSMUSG00000091520	650	10759	chr13	29045676	12	0.000204986		Gm5468	15	ENSMUSG00000056089
Zfp423	ENSMUSG00000045333	649	1134	chr8	90484604	8	0.00568106		Gm4793	15	ENSMUSG00000054412
Tmem64	ENSMUSG00000043252	649	552	chr4	15193530	13	4.13148e-05		Gm2606	15	ENSMUSG00000078300
Tmem64	ENSMUSG00000043252	649	702	chr4	15193680	8	0.000219535		Gm16898	15	ENSMUSG00000086463
Hist1h2bm	ENSMUSG00000058189	649	245	chr13	21814158	11	1.16385e-05		Gm16160	15	ENSMUSG00000089916
Hist1h2bh	ENSMUSG00000064168	649	-346	chr13	23634882	8	5.0283e-06		Gm15599	15	ENSMUSG00000081783
Hist1h2aj	ENSMUSG00000080076	649	158	chr13	21814158	11	1.16385e-05		Gm14005	15	ENSMUSG00000074813
Gm2716	ENSMUSG00000086208	649	-157902	chr8	90484604	8	0.00364901		Gm13049	15	ENSMUSG00000085097
Foxp1	ENSMUSG00000030067	649	-106373	chr6	99110153	10	0.00220986		Gm12691	15	ENSMUSG00000081096
Eif4e3	ENSMUSG00000030068	649	-506638	chr6	99110153	10	0.00220986		Gm12035	15	ENSMUSG00000083555
A530064D06Rik	ENSMUSG00000043939	649	17731	chr17	48321951	11	0.00395409		Gm11657	15	ENSMUSG00000086078
A530064D06Rik	ENSMUSG00000043939	649	18048	chr17	48322268	39	2.98062e-38		Gm10046	15	ENSMUSG00000058661
ENSMUSG00000088381	ENSMUSG00000088381	649	-18308	chr17	48321951	11	0.00395409		Galntl4	15	ENSMUSG00000038296
ENSMUSG00000088381	ENSMUSG00000088381	649	-17991	chr17	48322268	39	2.98062e-38		Fam92b	15	ENSMUSG00000042269
Zfp703	ENSMUSG00000085795	648	7421	chr8	28095229	24	4.87721e-30		Fam76b	15	ENSMUSG00000037808
Vrk1	ENSMUSG00000021115	648	-111445	chr12	107137028	10	0.000628976		Fam129b	15	ENSMUSG00000026796
Tcf4	ENSMUSG00000053477	648	249092	chr18	69752892	15	1.49914e-06		Dgki	15	ENSMUSG00000038665
Snx2	ENSMUSG00000034484	648	-118087	chr18	53217932	24	2.08323e-08		Dact1	15	ENSMUSG00000044548
Sncaip	ENSMUSG00000024534	648	290569	chr18	53217932	24	2.08323e-08		Cradd	15	ENSMUSG00000045867
Papola	ENSMUSG00000021111	648	118516	chr12	107137028	10	0.000628976		Chd2	15	ENSMUSG00000078671
Mir28	ENSMUSG00000065494	648	-174833	chr16	24653108	11	0.00103148		Cdon	15	ENSMUSG00000038119
Lrrtm2	ENSMUSG00000071862	648	-1994	chr18	35372684	8	0.0010735		Ccdc34	15	ENSMUSG00000027160
Lpp	ENSMUSG00000033306	648	259672	chr16	24653108	11	0.00103148		Bmpr1b	15	ENSMUSG00000052430
Erlin2	ENSMUSG00000031483	648	-39102	chr8	28095229	24	4.87721e-30		Bmper	15	ENSMUSG00000031963
Ctnna1	ENSMUSG00000037815	648	94142	chr18	35372684	8	0.0010735		Bcat1	15	ENSMUSG00000030268
Bcl11b	ENSMUSG00000048251	648	-51020	chr12	109190792	14	2.08246e-09		BC042782	15	ENSMUSG00000087366
Ak7	ENSMUSG00000041323	648	192836	chr12	107137028	10	0.000628976		BC028471	15	ENSMUSG00000075529
ENSMUSG00000087861	ENSMUSG00000087861	648	246605	chr16	24653108	11	0.00103148		Azin1	15	ENSMUSG00000037458
ENSMUSG00000088659	ENSMUSG00000088659	648	41275	chr18	69752892	15	1.49914e-06		AU015336	15	ENSMUSG00000090203
Unk	ENSMUSG00000020770	647	220	chr11	115891856	10	3.06273e-08		Arid1b	15	ENSMUSG00000069729
Gm5670	ENSMUSG00000059827	647	255830	chr14	23633505	19	1.76824e-07		Arhgef3	15	ENSMUSG00000021895
Gm13466	ENSMUSG00000083807	647	377820	chr2	46042812	17	5.74719e-13		Ankfn1	15	ENSMUSG00000047773
Gm10248	ENSMUSG00000068680	647	-280288	chr14	23633505	19	1.76824e-07		Agap1	15	ENSMUSG00000055013
Flna	ENSMUSG00000031328	647	-3565	chrX	71491594	16	1.97638e-10		Adamts20	15	ENSMUSG00000022449
1700112E06Rik	ENSMUSG00000063458	647	794571	chr14	23633505	19	1.76824e-07		9530059O14Rik	15	ENSMUSG00000086476
ENSMUSG00000088868	ENSMUSG00000088868	647	-119044	chr2	46042812	17	5.74719e-13		6330406I15Rik	15	ENSMUSG00000029659
Sox9	ENSMUSG00000000567	646	2980	chr11	112646504	13	2.43659e-08		5830416P10Rik	15	ENSMUSG00000074788
Sf3b5	ENSMUSG00000078348	646	216	chr10	12728472	7	0.014988		4930474H06Rik	15	ENSMUSG00000087109
Rnf7	ENSMUSG00000051234	646	58611	chr9	96437705	16	5.30243e-16		1810008B01Rik	15	ENSMUSG00000089745
Rasa2	ENSMUSG00000032413	646	-94331	chr9	96437705	16	5.30243e-16		1700111E14Rik	15	ENSMUSG00000029837
n-R5s87	ENSMUSG00000084701	646	-12423	chr9	96437705	16	5.30243e-16		1700024P03Rik	15	ENSMUSG00000086186
Luc7l	ENSMUSG00000024188	646	1219	chr17	26391074	8	0.000298191		ENSMUSG00000091158	15	ENSMUSG00000091158
Klhl5	ENSMUSG00000054920	646	24025	chr5	65522832	8	0.00225837		ENSMUSG00000087928	15	ENSMUSG00000087928
Gm16580	ENSMUSG00000089764	646	-15207	chr17	26391074	8	0.000298191		ENSMUSG00000076287	15	ENSMUSG00000076287
Gm11826	ENSMUSG00000083328	646	41970	chr4	13452352	12	1.12351e-06		ENSMUSG00000089568	15	ENSMUSG00000089568
Gm11825	ENSMUSG00000081063	646	-80829	chr4	13452352	12	1.12351e-06		ENSMUSG00000064534	15	ENSMUSG00000064534
Bptf	ENSMUSG00000040481	646	-87587	chr11	106905854	13	0.000119282		ENSMUSG00000090800	15	ENSMUSG00000090800
ENSMUSG00000087748	ENSMUSG00000087748	646	-4709	chr5	65522832	8	0.00225837		ENSMUSG00000090586	15	ENSMUSG00000090586
Tcf7l2	ENSMUSG00000024985	645	182553	chr19	55998853	10	7.66544e-07		ENSMUSG00000080557	15	ENSMUSG00000080557
Nr2f2	ENSMUSG00000030551	645	-5162	chr7	77506459	7	0.0470051		ENSMUSG00000090533	15	ENSMUSG00000090533
Nr2f2	ENSMUSG00000030551	645	-4842	chr7	77506779	9	3.0836e-05		ENSMUSG00000064442	15	ENSMUSG00000064442
Lbx1	ENSMUSG00000025216	645	103098	chr19	45412824	15	8.44196e-05		ENSMUSG00000080692	15	ENSMUSG00000080692
Kifap3	ENSMUSG00000026585	645	128011	chr1	165837725	10	4.20033e-07		ENSMUSG00000088851	15	ENSMUSG00000088851
Gm6807	ENSMUSG00000057605	645	-112861	chr19	45412824	15	8.44196e-05		ENSMUSG00000088080	15	ENSMUSG00000088080
Gm10742	ENSMUSG00000074674	645	-469190	chr3	17217708	11	1.9085e-05		Vti1a	14	ENSMUSG00000024983
Chd7	ENSMUSG00000041235	645	120391	chr4	8737944	9	0.00131216		Vgll4	14	ENSMUSG00000030315
Btrc	ENSMUSG00000025217	645	-25400	chr19	45412824	15	8.44196e-05		Urb2	14	ENSMUSG00000031976
ENSMUSG00000088541	ENSMUSG00000088541	645	66264	chr3	17217708	11	1.9085e-05		Tshz1	14	ENSMUSG00000046982
Vrk2	ENSMUSG00000064090	644	-155974	chr11	26338025	12	4.83907e-06		Srgap1	14	ENSMUSG00000020121
Prpf38b	ENSMUSG00000027881	644	-573	chr3	108714072	12	2.77299e-05		Snx18	14	ENSMUSG00000042364
Gm12713	ENSMUSG00000081811	644	28818	chr11	26338025	12	3.93302e-08		Smad5	14	ENSMUSG00000021540
Fancl	ENSMUSG00000004018	644	51890	chr11	26338025	12	3.93302e-08		Sesn3	14	ENSMUSG00000032009
Zfp462	ENSMUSG00000060206	643	2956	chr4	54960876	13	1.23799e-05		Senp1	14	ENSMUSG00000033075
Zfp462	ENSMUSG00000060206	643	3273	chr4	54961193	13	1.7617e-07		Rreb1	14	ENSMUSG00000039087
Vti1a	ENSMUSG00000024983	643	276936	chr19	55667753	13	9.50674e-09		Rpl30-ps6	14	ENSMUSG00000067125
Smg6	ENSMUSG00000038290	643	55838	chr11	74795163	9	0.00824599		Rin2	14	ENSMUSG00000001768
Ndfip2	ENSMUSG00000053253	643	224892	chr14	105882820	43	9.24845e-28		Rhob	14	ENSMUSG00000054364
Hivep2	ENSMUSG00000015501	643	51482	chr10	13737667	38	1.24097e-30		Plcb1	14	ENSMUSG00000051177
Gm16662	ENSMUSG00000085159	643	-144585	chr9	75718414	7	0.0110852		Phlda1	14	ENSMUSG00000020205
Gm16259	ENSMUSG00000086260	643	190619	chr14	105882820	43	9.24845e-28		Peli2	14	ENSMUSG00000021846
Dpf3	ENSMUSG00000021221	643	376945	chr12	84828827	12	8.94374e-09		Pappa	14	ENSMUSG00000028370
Dlg1	ENSMUSG00000022770	643	91286	chr16	31754815	8	0.0279918		Nup93	14	ENSMUSG00000032939
Dcaf4	ENSMUSG00000021222	643	-32589	chr12	84828827	12	3.38888e-08		Nt5e	14	ENSMUSG00000032420
Bmp5	ENSMUSG00000032179	643	95243	chr9	75718414	7	0.0110852		N6amt1	14	ENSMUSG00000044442
4930449E01Rik	ENSMUSG00000022116	643	-15185	chr14	105882820	43	9.24845e-28		Mir582	14	ENSMUSG00000076946
ENSMUSG00000088719	ENSMUSG00000088719	643	45510	chr11	74795163	9	0.00824599		Mir199a-2	14	ENSMUSG00000070126
ENSMUSG00000089011	ENSMUSG00000089011	643	7387	chr16	31754815	8	0.0279918		Ltbp1	14	ENSMUSG00000001870
ENSMUSG00000091527	ENSMUSG00000091527	643	10456	chr10	13737667	38	1.24097e-30		Itpr1	14	ENSMUSG00000030102
Zfp516	ENSMUSG00000058881	642	275197	chr18	83355468	10	0.000812115		Igsf3	14	ENSMUSG00000042035
Zbtb20	ENSMUSG00000022708	642	458746	chr16	43334740	11	6.46523e-09		Igf1r	14	ENSMUSG00000005533
Zbtb20	ENSMUSG00000022708	642	590913	chr16	43466907	9	0.0055349		Hs6st1	14	ENSMUSG00000045216
Zbtb20	ENSMUSG00000022708	642	591105	chr16	43467099	12	5.30323e-12		Gm9000	14	ENSMUSG00000059751
Zbtb20	ENSMUSG00000036279	642	-154083	chr16	43466907	9	0.0055349		Gm6963	14	ENSMUSG00000085799
Zbtb20	ENSMUSG00000036279	642	-153891	chr16	43467099	12	5.30323e-12		Gm6517	14	ENSMUSG00000082420
Spry4	ENSMUSG00000024427	642	-136733	chr18	38624189	10	0.00213729		Gm6498	14	ENSMUSG00000063885
Rassf9	ENSMUSG00000044921	642	488865	chr10	102463721	8	0.0151199		Gm6276	14	ENSMUSG00000084025
Ndfip1	ENSMUSG00000024425	642	45560	chr18	38624189	10	8.87214e-06		Gm5530	14	ENSMUSG00000087008
Gm9968	ENSMUSG00000055370	642	-29039	chr16	43334740	11	6.46523e-09		Gm16953	14	ENSMUSG00000087101
Gm15713	ENSMUSG00000085499	642	46598	chr16	43466907	9	0.0055349		Gm16750	14	ENSMUSG00000085306
Gm15713	ENSMUSG00000085499	642	46790	chr16	43467099	12	5.30323e-12		Gm16705	14	ENSMUSG00000085163
Gm15711	ENSMUSG00000082570	642	22033	chr16	43334740	11	6.46523e-09		Gm16193	14	ENSMUSG00000085672
Dock10	ENSMUSG00000038608	642	-49085	chr1	80706043	12	7.22583e-07		Gm16152	14	ENSMUSG00000087131
Dock10	ENSMUSG00000038608	642	-48886	chr1	80706242	11	0.000107299		Gm16019	14	ENSMUSG00000085919
Alx1	ENSMUSG00000036602	642	-27964	chr10	102463721	8	0.0151199		Gm15864	14	ENSMUSG00000087136
ENSMUSG00000077976	ENSMUSG00000077976	642	209753	chr18	83355468	10	0.000812115		Gm15851	14	ENSMUSG00000090208
ENSMUSG00000088143	ENSMUSG00000088143	642	-169288	chr18	83355468	10	0.000812115		Gm15744	14	ENSMUSG00000089938
Tcfec	ENSMUSG00000029553	641	-345887	chr6	16502554	36	5.13725e-30		Gm15636	14	ENSMUSG00000082203
Tcf7l2	ENSMUSG00000024985	641	27	chr19	55816327	10	0.000248311		Gm13175	14	ENSMUSG00000086874
Siah2	ENSMUSG00000036432	641	-967	chr3	58495355	9	1.35942e-05		Gm13091	14	ENSMUSG00000085213
Rpgrip1l	ENSMUSG00000033282	641	-94742	chr8	93742419	12	7.16642e-05		Gm12726	14	ENSMUSG00000082061
Mirlet7c-1	ENSMUSG00000065557	641	44805	chr16	77644707	18	1.1504e-17		Gm12603	14	ENSMUSG00000085183
Mir125b-2	ENSMUSG00000065472	641	-1811	chr16	77644707	18	1.1504e-17		Gm10737	14	ENSMUSG00000074662
Mdfic	ENSMUSG00000041390	641	831893	chr6	16502554	36	5.13725e-30		Gm10728	14	ENSMUSG00000074602
Gm11146	ENSMUSG00000079546	641	42368	chr16	77644707	18	1.1504e-17		Gm10655	14	ENSMUSG00000074256
Fosb	ENSMUSG00000003545	641	-2520	chr7	19892874	79	0		Gm10384	14	ENSMUSG00000072618
Cbx3-ps3	ENSMUSG00000080793	641	130238	chr4	83477226	10	0.00693022		Gm10371	14	ENSMUSG00000072589
4930473A06Rik	ENSMUSG00000052407	641	305777	chr4	83477226	10	0.00693022		Gm10320	14	ENSMUSG00000071222
Znrf1	ENSMUSG00000033545	640	983	chr8	114061523	8	0.0217837		Gm10294	14	ENSMUSG00000081895
Uaca	ENSMUSG00000034485	640	575946	chr9	61218301	31	4.39898e-21		Gm10170	14	ENSMUSG00000066690
Sox6	ENSMUSG00000051910	640	-474818	chr7	122707440	8	0.000559184		Fut8	14	ENSMUSG00000021065
Sox6	ENSMUSG00000051910	640	-474491	chr7	122707767	14	1.52809e-11		Frmd6	14	ENSMUSG00000048285
n-R5s188	ENSMUSG00000084595	640	25253	chr4	82110567	20	1.59915e-14		Foxp1	14	ENSMUSG00000030067
Nfib	ENSMUSG00000008575	640	-241087	chr4	82110567	20	1.59915e-14		Foxo1	14	ENSMUSG00000044167
Msrb3	ENSMUSG00000051236	640	-48332	chr10	120287825	20	4.26903e-21		Fos	14	ENSMUSG00000021250
Klhl14	ENSMUSG00000042514	640	-225882	chr18	21587337	18	1.45776e-24		Fmnl2	14	ENSMUSG00000036053
Gm9869	ENSMUSG00000052143	640	532294	chr9	61218301	31	4.39898e-21		Fat1	14	ENSMUSG00000070047
Gm15961	ENSMUSG00000086444	640	48975	chr10	120287825	20	4.26903e-21		Fancc	14	ENSMUSG00000021461
Gm15910	ENSMUSG00000087480	640	-6860	chr10	120287825	20	4.26903e-21		Fam43a	14	ENSMUSG00000046546
Gm11266	ENSMUSG00000087413	640	-43353	chr4	82110567	20	1.59915e-14		Fam176a	14	ENSMUSG00000035104
Gm10655	ENSMUSG00000074256	640	-1699	chr9	61218301	31	4.39898e-21		F630206G17Rik	14	ENSMUSG00000086686
Fosl1	ENSMUSG00000024912	640	9546	chr19	5457249	9	3.05214e-05		F13a1	14	ENSMUSG00000039109
Ccdc85b	ENSMUSG00000042878	640	-300	chr19	5457249	9	3.05214e-05		Ergic1	14	ENSMUSG00000001576
4930426D05Rik	ENSMUSG00000043168	640	-222612	chr18	21587337	18	1.45776e-24		Eml1	14	ENSMUSG00000058070
1110006G14Rik	ENSMUSG00000030664	640	-468053	chr7	122707440	8	0.000559184		Egr2	14	ENSMUSG00000037868
1110006G14Rik	ENSMUSG00000030664	640	-467726	chr7	122707767	14	1.52809e-11		E130006D01Rik	14	ENSMUSG00000085271
ENSMUSG00000070226	ENSMUSG00000070226	640	47905	chr18	21587337	18	1.45776e-24		Ddr2	14	ENSMUSG00000026674
Zfp521	ENSMUSG00000024420	639	-73790	chr18	14057452	14	5.1273e-09		Ddr1	14	ENSMUSG00000003534
Vrk1	ENSMUSG00000021115	639	58697	chr12	107307170	14	0.000681201		Daam1	14	ENSMUSG00000034574
Sox6	ENSMUSG00000051910	639	-287504	chr7	122894754	20	1.56516e-12		Cuedc1	14	ENSMUSG00000018378
Ppp1r12a	ENSMUSG00000019907	639	256	chr10	107599505	14	5.30657e-06		Cstf2t	14	ENSMUSG00000053536
Meis2	ENSMUSG00000027210	639	-9606	chr2	115881969	16	5.23333e-08		Cog6	14	ENSMUSG00000027742
Hist1h3e	ENSMUSG00000069273	639	-320	chr13	23653918	13	1.52519e-05		Cnksr3	14	ENSMUSG00000015202
Hist1h2bj	ENSMUSG00000069300	639	-26	chr13	22135057	19	2.233e-13		Cd44	14	ENSMUSG00000005087
Hist1h2bj	ENSMUSG00000069300	639	202	chr13	22135285	9	0.0352215		Ccnl1	14	ENSMUSG00000027829
Hist1h2bj	ENSMUSG00000069300	639	342	chr13	22135425	9	2.74426e-05		Cand1	14	ENSMUSG00000020114
Hes1	ENSMUSG00000022528	639	2561	chr16	30067031	16	3.48527e-14		Camk1d	14	ENSMUSG00000039145
1110006G14Rik	ENSMUSG00000030664	639	-280739	chr7	122894754	20	1.56516e-12		Bri3	14	ENSMUSG00000047843
Zfp827	ENSMUSG00000071064	638	388	chr8	81552724	7	0.0470051		Bhlhe40	14	ENSMUSG00000030103
Tshz2	ENSMUSG00000047907	638	1522	chr2	169460193	7	0.0184401		Bcl6	14	ENSMUSG00000022508
Hist1h4k	ENSMUSG00000064288	638	-48	chr13	21842326	13	1.09465e-08		Bcas1	14	ENSMUSG00000013523
Gm16898	ENSMUSG00000086463	638	-253810	chr2	169460193	7	0.0184401		Asap1	14	ENSMUSG00000022377
Gm12015	ENSMUSG00000082797	638	161852	chr11	17360274	22	1.01524e-29		Akap2	14	ENSMUSG00000038729
Casc4	ENSMUSG00000060227	638	315	chr2	121693021	12	8.88489e-05		Ahnak	14	ENSMUSG00000069833
4930546C10Rik	ENSMUSG00000024546	638	-6279	chr18	69103516	9	0.00179873		Acpl2	14	ENSMUSG00000043587
ENSMUSG00000087767	ENSMUSG00000087767	638	-24399	chr2	121693021	12	8.88489e-05		Ablim1	14	ENSMUSG00000025085
ENSMUSG00000087778	ENSMUSG00000087778	638	251768	chr18	69103516	9	0.00179873		A230108P19Rik	14	ENSMUSG00000087125
ENSMUSG00000087833	ENSMUSG00000087833	638	-88015	chr11	17360274	22	1.01524e-29		4931440P22Rik	14	ENSMUSG00000074580
Vti1a	ENSMUSG00000024983	637	20104	chr19	55410921	12	4.85047e-05		3110045C21Rik	14	ENSMUSG00000085494
Sox9	ENSMUSG00000000567	637	-360922	chr11	112282602	12	3.17164e-05		2810011L19Rik	14	ENSMUSG00000086023
Sox9	ENSMUSG00000000567	637	-360706	chr11	112282818	10	0.00195964		2210416O15Rik	14	ENSMUSG00000087498
Sox6	ENSMUSG00000051910	637	-564611	chr7	122617647	97	0		1700066O22Rik	14	ENSMUSG00000086607
Sox6	ENSMUSG00000051910	637	-212504	chr7	122969754	8	0.000302715		0610007P08Rik	14	ENSMUSG00000021470
Sfrp1	ENSMUSG00000031548	637	-31649	chr8	24490325	10	0.000578316		ENSMUSG00000065732	14	ENSMUSG00000065732
Ppargc1a	ENSMUSG00000029167	637	-13908	chr5	51945056	11	0.00142597		ENSMUSG00000077663	14	ENSMUSG00000077663
Olfr1402	ENSMUSG00000051392	637	-113255	chr3	97101847	17	2.9564e-20		ENSMUSG00000092116	14	ENSMUSG00000092116
Nfia	ENSMUSG00000028565	637	133338	chr4	97572763	21	1.60854e-15		ENSMUSG00000090962	14	ENSMUSG00000090962
Nfe2l1	ENSMUSG00000038615	637	-5765	chr11	96685517	15	8.1148e-09		ENSMUSG00000065683	14	ENSMUSG00000065683
Hr	ENSMUSG00000022096	637	2277	chr14	70954296	27	5.61746e-23		ENSMUSG00000088270	14	ENSMUSG00000088270
Hist1h2be	ENSMUSG00000047246	637	-35309	chr13	23677684	8	0.0184401		ENSMUSG00000080356	14	ENSMUSG00000080356
Gm5670	ENSMUSG00000059827	637	201904	chr14	23579579	11	0.0127454		ENSMUSG00000091685	14	ENSMUSG00000091685
Gm12691	ENSMUSG00000081096	637	-240527	chr4	97572763	21	1.60854e-15		ENSMUSG00000090548	14	ENSMUSG00000090548
Gm11680	ENSMUSG00000085324	637	313850	chr11	112282602	12	3.17164e-05		ENSMUSG00000091546	14	ENSMUSG00000091546
Gm11680	ENSMUSG00000085324	637	314066	chr11	112282818	10	0.00195964		ENSMUSG00000088072	14	ENSMUSG00000088072
Gm11678	ENSMUSG00000080181	637	-10348	chr11	112282602	12	3.17164e-05		Zfp704	13	ENSMUSG00000040209
Gm11678	ENSMUSG00000080181	637	-10132	chr11	112282818	10	0.00195964		Zfp516	13	ENSMUSG00000058881
Gm11398	ENSMUSG00000080741	637	-35263	chr13	23677684	8	0.0184401		Wwtr1	13	ENSMUSG00000027803
Gm11056	ENSMUSG00000079160	637	146	chr3	97101847	17	6.3287e-22		Tnp1	13	ENSMUSG00000026182
Gm10248	ENSMUSG00000068680	637	-334214	chr14	23579579	11	0.0127454		Tle3	13	ENSMUSG00000032280
Fign	ENSMUSG00000075324	637	-127656	chr2	63808439	13	7.9101e-05		Thbs2	13	ENSMUSG00000023885
E130114P18Rik	ENSMUSG00000048747	637	127994	chr4	97572763	21	1.60854e-15		Tanc1	13	ENSMUSG00000035168
Chd2	ENSMUSG00000078671	637	-45	chr7	80686587	8	0.00035006		Tacc1	13	ENSMUSG00000065954
1700112E06Rik	ENSMUSG00000063458	637	740645	chr14	23579579	11	0.0127454		Syf2	13	ENSMUSG00000028821
1110006G14Rik	ENSMUSG00000030664	637	-557846	chr7	122617647	97	0		Sspn	13	ENSMUSG00000030255
1110006G14Rik	ENSMUSG00000030664	637	-205739	chr7	122969754	8	0.000302715		Spsb1	13	ENSMUSG00000039911
ENSMUSG00000065837	ENSMUSG00000065837	637	538188	chr2	63808439	13	7.9101e-05		Snd1	13	ENSMUSG00000001424
ENSMUSG00000077399	ENSMUSG00000077399	637	89689	chr8	24490325	10	0.000578316		Smyd3	13	ENSMUSG00000055067
Tnrc6b	ENSMUSG00000047888	636	39060	chr15	80629076	39	4.5105e-21		Slc22a23	13	ENSMUSG00000038267
Snx18	ENSMUSG00000042364	636	-23979	chr13	114384793	18	1.44126e-17		Sdc4	13	ENSMUSG00000017009
Ndufs1	ENSMUSG00000025968	636	-62113	chr1	63161283	16	7.47778e-06		Scd2	13	ENSMUSG00000025203
Mir297a-6	ENSMUSG00000077845	636	-21903	chr2	169122563	23	7.2629e-20		Scarb1	13	ENSMUSG00000037936
Ino80d	ENSMUSG00000040865	636	42	chr1	63161283	16	2.16925e-10		Rcan1	13	ENSMUSG00000022951
Hist1h4i	ENSMUSG00000060639	636	-350	chr13	22132871	9	3.36016e-05		Rbfox1	13	ENSMUSG00000008658
Hist1h4i	ENSMUSG00000060639	636	-12	chr13	22133209	16	3.58084e-15		Rarb	13	ENSMUSG00000017491
Gpr137b-ps	ENSMUSG00000075118	636	-86	chr13	12742478	9	0.00106956		Rab11fip4	13	ENSMUSG00000017639
Gm12421	ENSMUSG00000083743	636	71621	chr4	84146649	21	3.41606e-11		Prex1	13	ENSMUSG00000039621
Gm11932	ENSMUSG00000087049	636	52269	chr4	32391005	13	4.43126e-06		Prelp	13	ENSMUSG00000041577
Gm11602	ENSMUSG00000084799	636	238	chr1	63161283	16	2.16925e-10		Plekha5	13	ENSMUSG00000030231
Bnc2	ENSMUSG00000028487	636	-174341	chr4	84146649	21	3.41606e-11		Plb1	13	ENSMUSG00000029134
Bach2	ENSMUSG00000040270	636	65226	chr4	32391005	13	4.43126e-06		Pdss2	13	ENSMUSG00000038240
9430093N23Rik	ENSMUSG00000085369	636	62072	chr2	169122563	23	7.2629e-20		Pde4dip	13	ENSMUSG00000038170
ENSMUSG00000084611	ENSMUSG00000084611	636	-210757	chr4	32391005	13	4.43126e-06		Pbx1	13	ENSMUSG00000052534
Zscan2	ENSMUSG00000038797	635	-22957	chr7	87982849	18	1.38651e-08		n-R5s164	13	ENSMUSG00000084613
Ush2a	ENSMUSG00000026609	635	33757	chr1	190119659	9	0.0226076		Nedd4	13	ENSMUSG00000032216
Tcf4	ENSMUSG00000053477	635	331323	chr18	69835123	12	1.72706e-06		Ncoa2	13	ENSMUSG00000005886
Tasp1	ENSMUSG00000039033	635	-245151	chr2	139647390	17	2.91317e-10		Mrpl33	13	ENSMUSG00000029142
Runx1	ENSMUSG00000022952	635	-130562	chr16	92695749	11	1.13397e-05		Met	13	ENSMUSG00000009376
Plagl1	ENSMUSG00000019817	635	17341	chr10	12827838	9	0.0105986		Max	13	ENSMUSG00000059436
Plagl1	ENSMUSG00000019817	635	17798	chr10	12828295	16	3.90556e-12		Maf	13	ENSMUSG00000055435
Map2k5	ENSMUSG00000058444	635	-32592	chr9	63193067	11	3.34881e-06		Lrrc4	13	ENSMUSG00000049939
Ism1	ENSMUSG00000074766	635	143476	chr2	139647390	17	2.91317e-10		Lrrc1	13	ENSMUSG00000032352
Iqgap1	ENSMUSG00000030536	635	34632	chr7	87982849	18	1.38651e-08		Lpar1	13	ENSMUSG00000038668
Gm16801	ENSMUSG00000086934	635	82690	chr16	92695749	11	1.13397e-05		Kif6	13	ENSMUSG00000023999
Gm14070	ENSMUSG00000084207	635	-41643	chr2	139647390	17	2.91317e-10		Itpkb	13	ENSMUSG00000038855
Gm13991	ENSMUSG00000081787	635	157407	chr2	116511633	12	6.03457e-05		Hs3st3a1	13	ENSMUSG00000047759
Gm13990	ENSMUSG00000086462	635	-191271	chr2	116511633	12	6.03457e-05		Gramd1b	13	ENSMUSG00000040111
Gm11772	ENSMUSG00000085501	635	-3348	chr11	120094088	15	1.05633e-12		Gm9079	13	ENSMUSG00000079884
Bcl6	ENSMUSG00000022508	635	-237	chr16	23988701	25	8.18645e-19		Gm5069	13	ENSMUSG00000055676
Bahcc1	ENSMUSG00000039741	635	-173	chr11	120094088	15	1.05633e-12		Gm16549	13	ENSMUSG00000090216
Ankfn1	ENSMUSG00000047773	635	-133061	chr11	89367884	13	7.36762e-16		Gm16155	13	ENSMUSG00000085409
Angpt1	ENSMUSG00000022309	635	-696	chr15	42507827	13	0.000106351		Gm16150	13	ENSMUSG00000085391
Angpt1	ENSMUSG00000022309	635	-495	chr15	42508028	11	1.40399e-07		Gm16079	13	ENSMUSG00000085869
2900052L18Rik	ENSMUSG00000043993	635	1189	chr11	120094088	15	1.05633e-12		Gm16016	13	ENSMUSG00000083538
ENSMUSG00000077884	ENSMUSG00000077884	635	-223663	chr1	190119659	9	0.0226076		Gm15743	13	ENSMUSG00000086645
ENSMUSG00000088659	ENSMUSG00000088659	635	123506	chr18	69835123	12	1.72706e-06		Gm15655	13	ENSMUSG00000086717
ENSMUSG00000091009	ENSMUSG00000091009	635	21	chr15	42507827	13	0.000106351		Gm15615	13	ENSMUSG00000081200
ENSMUSG00000091009	ENSMUSG00000091009	635	222	chr15	42508028	11	1.40399e-07		Gm15511	13	ENSMUSG00000086648
Zfp608	ENSMUSG00000052713	634	-171332	chr18	54980913	18	1.5224e-09		Gm14957	13	ENSMUSG00000083294
Zfp608	ENSMUSG00000052713	634	-171191	chr18	54981054	13	8.85342e-06		Gm14060	13	ENSMUSG00000082466
Zbtb20	ENSMUSG00000022708	634	706468	chr16	43582462	8	0.00933933		Gm14010	13	ENSMUSG00000079053
Zbtb20	ENSMUSG00000036279	634	-38528	chr16	43582462	8	0.00933933		Gm13270	13	ENSMUSG00000086358
Sfpi1	ENSMUSG00000002111	634	32865	chr2	90955412	20	2.24021e-15		Gm13096	13	ENSMUSG00000085724
Runx2	ENSMUSG00000039153	634	-249229	chr17	44702517	20	1.10289e-11		Gm13070	13	ENSMUSG00000086767
Ptch1	ENSMUSG00000021466	634	-6981	chr13	63667493	9	0.000153129		Gm12728	13	ENSMUSG00000083780
Ptch1	ENSMUSG00000021466	634	-6757	chr13	63667717	16	6.14889e-10		Gm12577	13	ENSMUSG00000083834
n-R5s27	ENSMUSG00000070209	634	-75575	chr17	44702517	20	6.76108e-11		Gm12526	13	ENSMUSG00000073846
Npas3	ENSMUSG00000021010	634	819432	chr12	55169096	9	0.00198368		Gm12421	13	ENSMUSG00000083743
Nfatc2	ENSMUSG00000027544	634	270	chr2	168427427	46	1.98019e-38		Gm10354	13	ENSMUSG00000072188
Mef2c	ENSMUSG00000005583	634	101471	chr13	83744504	10	3.8133e-08		Gm10125	13	ENSMUSG00000063087
Gm7555	ENSMUSG00000071329	634	-93217	chr12	55435943	8	0.0021363		Gab1	13	ENSMUSG00000031714
Gm16317	ENSMUSG00000090048	634	3578	chr17	44702517	20	1.10289e-11		Fry	13	ENSMUSG00000056602
Gm15713	ENSMUSG00000085499	634	162153	chr16	43582462	8	0.00933933		Fndc3a	13	ENSMUSG00000033487
Atp9a	ENSMUSG00000027546	634	-140482	chr2	168427427	46	7.06835e-35		Filip1l	13	ENSMUSG00000043336
ENSMUSG00000088386	ENSMUSG00000088386	634	94056	chr12	55435943	8	0.0021363		Fhdc1	13	ENSMUSG00000041842
ENSMUSG00000088534	ENSMUSG00000088534	634	122082	chr18	54980913	18	1.5224e-09		Fam50b	13	ENSMUSG00000038246
ENSMUSG00000088534	ENSMUSG00000088534	634	122223	chr18	54981054	13	8.85342e-06		Fam19a5	13	ENSMUSG00000054863
ENSMUSG00000092154	ENSMUSG00000092154	634	-160176	chr18	54980913	18	1.5224e-09		F930015N05Rik	13	ENSMUSG00000053481
ENSMUSG00000092154	ENSMUSG00000092154	634	-160035	chr18	54981054	13	8.85342e-06		Etv6	13	ENSMUSG00000030199
Zfp827	ENSMUSG00000071064	633	-208	chr8	81552128	11	3.91294e-11		Ets2	13	ENSMUSG00000022895
Zfp703	ENSMUSG00000085795	633	-171774	chr8	27916034	13	0.000826819		Enpp1	13	ENSMUSG00000037370
Zeb2	ENSMUSG00000026872	633	-16734	chr2	44956181	9	0.000142842		Efna5	13	ENSMUSG00000048915
Tpi1	ENSMUSG00000023456	633	-4574	chr6	124759740	8	0.0108622		Dyrk2	13	ENSMUSG00000028630
Spsb2	ENSMUSG00000038451	633	1061	chr6	124759740	8	0.0108622		Dym	13	ENSMUSG00000035765
Shox2	ENSMUSG00000027833	633	-7890	chr3	66777803	12	0.0007255		Dock8	13	ENSMUSG00000052085
Rsrc1	ENSMUSG00000034544	633	-7509	chr3	66777803	12	0.0007255		Dgkg	13	ENSMUSG00000022861
Rraga	ENSMUSG00000070934	633	904	chr4	86222481	9	0.0153222		Cyth3	13	ENSMUSG00000018001
Pcnx	ENSMUSG00000021140	633	73639	chr12	83034656	21	2.81496e-14		Cysltr2	13	ENSMUSG00000033470
Mef2c	ENSMUSG00000005583	633	20203	chr13	83663236	8	0.00934669		Cyb5r3	13	ENSMUSG00000018042
Lrp6	ENSMUSG00000030201	633	-116070	chr6	134400913	14	1.14419e-06		Cubn	13	ENSMUSG00000026726
Gpr137b	ENSMUSG00000021306	633	-219	chr13	13485672	13	7.11796e-09		Cryl1	13	ENSMUSG00000021947
Gm13476	ENSMUSG00000052248	633	-10477	chr2	44956181	9	0.000142842		Cpe	13	ENSMUSG00000037852
ENSMUSG00000064926	ENSMUSG00000064926	633	13759	chr8	81552128	11	3.91294e-11		Col24a1	13	ENSMUSG00000028197
ENSMUSG00000087981	ENSMUSG00000087981	633	565154	chr8	27916034	13	0.000826819		Chsy3	13	ENSMUSG00000058152
Xpo1	ENSMUSG00000020290	632	-109	chr11	23155932	11	3.88398e-05		Chd7	13	ENSMUSG00000041235
Ubc	ENSMUSG00000008348	632	-2137	chr5	125868435	12	0.000379102		Cdc5l	13	ENSMUSG00000023932
Sox6	ENSMUSG00000051910	632	-439767	chr7	122742491	9	0.000618009		Cd109	13	ENSMUSG00000046186
Slc6a6	ENSMUSG00000030096	632	57195	chr6	91691256	46	1.11598e-30		C030034L19Rik	13	ENSMUSG00000085362
Pgrmc2	ENSMUSG00000049940	632	-372	chr3	40886596	8	0.000445446		Btbd9	13	ENSMUSG00000062202
Npas3	ENSMUSG00000021010	632	136447	chr12	54486111	10	0.00621487		Btbd3	13	ENSMUSG00000062098
Mef2c	ENSMUSG00000005583	632	100374	chr13	83743407	64	0		Bnc2	13	ENSMUSG00000028487
Hist1h4m	ENSMUSG00000069306	632	126	chr13	21903741	17	1.2036e-15		Bdh1	13	ENSMUSG00000046598
Gm14100	ENSMUSG00000087585	632	14789	chr2	133303643	9	0.0019178		Atp5o	13	ENSMUSG00000022956
Gm14100	ENSMUSG00000087585	632	15079	chr2	133303933	12	1.80549e-09		Astx3	13	ENSMUSG00000084928
Gm10382	ENSMUSG00000072612	632	-1257	chr5	125868435	12	0.000379102		Apoh	13	ENSMUSG00000000049
Cdkn2c	ENSMUSG00000028551	632	-1866	chr4	109337928	9	0.000266521		Antxr1	13	ENSMUSG00000033420
Bmp2	ENSMUSG00000027358	632	-74252	chr2	133303643	9	0.0019178		Ankrd28	13	ENSMUSG00000014496
Bmp2	ENSMUSG00000027358	632	-73962	chr2	133303933	12	1.80549e-09		Amotl2	13	ENSMUSG00000032531
1110006G14Rik	ENSMUSG00000030664	632	-433002	chr7	122742491	9	0.000618009		Adcy2	13	ENSMUSG00000021536
ENSMUSG00000088495	ENSMUSG00000088495	632	83026	chr11	23155932	11	3.88398e-05		Adam12	13	ENSMUSG00000054555
Zbtb20	ENSMUSG00000022708	631	501164	chr16	43377158	10	0.000514515		Acot7	13	ENSMUSG00000028937
Trim17	ENSMUSG00000036964	631	395	chr11	58768582	19	8.11151e-19		Abr	13	ENSMUSG00000017631
Tbx3	ENSMUSG00000018604	631	30	chr5	120120708	18	2.74415e-20		Abhd5	13	ENSMUSG00000032540
Srrm2	ENSMUSG00000039218	631	3680	chr17	23943834	8	0.00101724		A230028O05Rik	13	ENSMUSG00000085040
Srrm2	ENSMUSG00000039218	631	3942	chr17	23944096	9	0.00227034		A130023I24Rik	13	ENSMUSG00000050066
Hist3h2a	ENSMUSG00000078851	631	395	chr11	58768582	19	8.11151e-19		9330188P03Rik	13	ENSMUSG00000087212
Gpr135	ENSMUSG00000043398	631	-608	chr12	73171370	10	2.82703e-05		9030425E11Rik	13	ENSMUSG00000032024
Gpr135	ENSMUSG00000043398	631	-421	chr12	73171557	10	3.77727e-07		4932442E05Rik	13	ENSMUSG00000050709
Gm9968	ENSMUSG00000055370	631	13379	chr16	43377158	10	0.000514515		2610528E23Rik	13	ENSMUSG00000022748
Gm2301	ENSMUSG00000087516	631	-666	chr5	120120708	18	2.74415e-20		1700112E06Rik	13	ENSMUSG00000063458
Gm15713	ENSMUSG00000085499	631	-43151	chr16	43377158	10	0.000514515		1700009P17Rik	13	ENSMUSG00000026649
Gm11146	ENSMUSG00000079546	631	-201414	chr16	77400925	19	6.39446e-15		1500009L16Rik	13	ENSMUSG00000087651
6230409E13Rik	ENSMUSG00000028246	631	460	chr4	21858936	8	4.76788e-05		1300010F03Rik	13	ENSMUSG00000058997
5033411D12Rik	ENSMUSG00000055137	631	-578449	chr13	17208117	34	2.15839e-26		ENSMUSG00000077497	13	ENSMUSG00000077497
2810055G20Rik	ENSMUSG00000052450	631	-99826	chr16	77400925	19	6.39446e-15		ENSMUSG00000088573	13	ENSMUSG00000088573
ENSMUSG00000070172	ENSMUSG00000070172	631	-89738	chr13	17208117	34	2.15839e-26		ENSMUSG00000077976	13	ENSMUSG00000077976
ENSMUSG00000087872	ENSMUSG00000087872	631	256811	chr13	17208117	34	2.15839e-26		ENSMUSG00000084477	13	ENSMUSG00000084477
ENSMUSG00000090386	ENSMUSG00000090386	631	71421	chr16	77400925	19	6.39446e-15		ENSMUSG00000088867	13	ENSMUSG00000088867
Zfp703	ENSMUSG00000085795	630	-349702	chr8	27738106	12	5.87293e-13		ENSMUSG00000088534	13	ENSMUSG00000088534
Tmem49	ENSMUSG00000018171	630	-59464	chr11	86437874	27	9.72543e-20		ENSMUSG00000088646	13	ENSMUSG00000088646
Nsd1	ENSMUSG00000021488	630	3423	chr13	55314566	10	0.000170956		ENSMUSG00000080579	13	ENSMUSG00000080579
n-R5s196	ENSMUSG00000065070	630	60248	chr3	51693082	25	4.51974e-20		ENSMUSG00000088670	13	ENSMUSG00000088670
Mir763	ENSMUSG00000076448	630	-30926	chr10	119854240	11	0.002121		ENSMUSG00000088498	13	ENSMUSG00000088498
Mir763	ENSMUSG00000076448	630	-30688	chr10	119854478	12	1.42799e-08		ENSMUSG00000065934	13	ENSMUSG00000065934
Mir21	ENSMUSG00000065455	630	40214	chr11	86437874	27	9.72543e-20		ENSMUSG00000090425	13	ENSMUSG00000090425
Maml3	ENSMUSG00000061143	630	-215731	chr3	51693082	25	4.51974e-20		ENSMUSG00000088403	13	ENSMUSG00000088403
Hmga2	ENSMUSG00000056758	630	-59285	chr10	119854240	11	0.002121		ENSMUSG00000077545	13	ENSMUSG00000077545
Hmga2	ENSMUSG00000056758	630	-59047	chr10	119854478	12	1.42799e-08		ENSMUSG00000091210	13	ENSMUSG00000091210
Hist2h2ab	ENSMUSG00000063689	630	328	chr3	96024167	9	0.00187147		ENSMUSG00000091147	13	ENSMUSG00000091147
Gm15444	ENSMUSG00000086556	630	-64	chr3	96024167	9	0.00187147		ENSMUSG00000080602	13	ENSMUSG00000080602
Gm11478	ENSMUSG00000083992	630	-6654	chr11	86437874	27	9.72543e-20		ENSMUSG00000077540	13	ENSMUSG00000077540
Gm10728	ENSMUSG00000074602	630	-19656	chr3	51693082	25	4.51974e-20		ENSMUSG00000087782	13	ENSMUSG00000087782
9230105E05Rik	ENSMUSG00000090191	630	27661	chr10	119854240	11	0.002121		ENSMUSG00000087787	13	ENSMUSG00000087787
9230105E05Rik	ENSMUSG00000090191	630	27899	chr10	119854478	12	1.42799e-08		ENSMUSG00000089286	13	ENSMUSG00000089286
ENSMUSG00000087981	ENSMUSG00000087981	630	387226	chr8	27738106	12	5.87293e-13		ENSMUSG00000088325	13	ENSMUSG00000088325
Zswim6	ENSMUSG00000032846	629	36	chr13	108680294	7	0.0470051		ENSMUSG00000087984	13	ENSMUSG00000087984
Zbtb16	ENSMUSG00000066687	629	-98310	chr9	48545740	11	0.00361425		ENSMUSG00000091078	13	ENSMUSG00000091078
Tmem59	ENSMUSG00000028618	629	-38406	chr4	106812598	31	3.51603e-28		ENSMUSG00000087717	13	ENSMUSG00000087717
Snai2	ENSMUSG00000022676	629	2410	chr16	14708355	8	0.00560319		ENSMUSG00000089097	13	ENSMUSG00000089097
Scap	ENSMUSG00000032485	629	51488	chr9	110287280	16	8.70345e-08		ENSMUSG00000090879	13	ENSMUSG00000090879
Rab28	ENSMUSG00000029128	629	-410926	chr5	41688468	26	2.53574e-19		ENSMUSG00000088897	13	ENSMUSG00000088897
Ndfip2	ENSMUSG00000053253	629	194054	chr14	105851982	71	0		ENSMUSG00000065692	13	ENSMUSG00000065692
Nacc2	ENSMUSG00000026932	629	-31145	chr2	25947595	113	0		ENSMUSG00000075813	13	ENSMUSG00000075813
Gm16259	ENSMUSG00000086260	629	159781	chr14	105851982	71	0		ENSMUSG00000077553	13	ENSMUSG00000077553
Gm13887	ENSMUSG00000082934	629	119328	chr2	104834687	12	0.000375412		ENSMUSG00000065634	13	ENSMUSG00000065634
Gm13554	ENSMUSG00000087515	629	33065	chr2	25947595	113	0		Znhit6	12	ENSMUSG00000074182
Gm12802	ENSMUSG00000085304	629	13380	chr4	106812598	31	3.51603e-28		Zhx2	12	ENSMUSG00000071757
Gm11892	ENSMUSG00000083154	629	-405534	chr4	23759713	11	0.00225574		Ubl3	12	ENSMUSG00000001687
Gm11892	ENSMUSG00000083154	629	-405398	chr4	23759849	10	8.93334e-05		Txndc5	12	ENSMUSG00000038991
Gm11890	ENSMUSG00000084179	629	172222	chr4	23759713	11	0.00225574		Ttc28	12	ENSMUSG00000033209
Gm11890	ENSMUSG00000084179	629	172358	chr4	23759849	10	8.93334e-05		Trpm1	12	ENSMUSG00000030523
Eif3m	ENSMUSG00000027170	629	-22550	chr2	104834687	12	0.000375412		Trim2	12	ENSMUSG00000027993
Ccdc73	ENSMUSG00000045106	629	126725	chr2	104834687	12	0.000375412		Tmem212	12	ENSMUSG00000043164
4930449E01Rik	ENSMUSG00000022116	629	-46023	chr14	105851982	71	0		Tmem174	12	ENSMUSG00000046082
2810008M24Rik	ENSMUSG00000071180	629	-156324	chr13	108680294	7	9.06981e-05		Tmem154	12	ENSMUSG00000056498
2210012G02Rik	ENSMUSG00000028619	629	-39123	chr4	106812598	31	3.51603e-28		Tmed10	12	ENSMUSG00000021248
ENSMUSG00000065165	ENSMUSG00000065165	629	-7577	chr7	76635994	9	0.000124414		Timp2	12	ENSMUSG00000017466
ENSMUSG00000065940	ENSMUSG00000065940	629	538872	chr7	76635994	9	0.000124414		Tcf7l1	12	ENSMUSG00000055799
ENSMUSG00000087821	ENSMUSG00000087821	629	-43364	chr12	88235531	13	0.00422238		Tacc2	12	ENSMUSG00000030852
ENSMUSG00000088561	ENSMUSG00000088561	629	-333137	chr5	41688468	26	2.53574e-19		Syt6	12	ENSMUSG00000027849
ENSMUSG00000089393	ENSMUSG00000089393	629	891300	chr5	41688468	26	2.53574e-19		St6galnac3	12	ENSMUSG00000052544
ENSMUSG00000091102	ENSMUSG00000091102	629	9346	chr9	110287280	16	8.70345e-08		St3gal1	12	ENSMUSG00000013846
ENSMUSG00000091891	ENSMUSG00000091891	629	2014	chr12	88235531	13	0.00422238		Sox2	12	ENSMUSG00000074637
Uqcc	ENSMUSG00000005882	628	-47434	chr2	155708612	48	3.98716e-38		Snora36b	12	ENSMUSG00000077571
Ttc14	ENSMUSG00000027677	628	87594	chr3	33786471	8	0.0151199		Slc25a25	12	ENSMUSG00000026819
Tet1	ENSMUSG00000047146	628	-14569	chr10	62328193	27	3.05784e-25		Slc19a1	12	ENSMUSG00000001436
Stc1	ENSMUSG00000014813	628	128	chr14	69647423	18	1.06511e-08		Sil1	12	ENSMUSG00000024357
Stag2	ENSMUSG00000025862	628	2857	chrX	39505351	13	5.94258e-07		Shox2	12	ENSMUSG00000027833
Kctd12	ENSMUSG00000048107	628	-345	chr14	103381400	10	0.000672588		Serpine1	12	ENSMUSG00000037411
Il20rb	ENSMUSG00000044244	628	-391260	chr9	99995947	9	0.00069986		Scfd2	12	ENSMUSG00000062110
Gm14515	ENSMUSG00000083492	628	30035	chrX	11208515	10	0.00210252		Rsrc1	12	ENSMUSG00000034544
Gm14513	ENSMUSG00000080811	628	-52735	chrX	11208515	10	0.00210252		Rps18-ps2	12	ENSMUSG00000083786
Gm12654	ENSMUSG00000081508	628	-206552	chr4	93855797	10	2.80258e-05		Ror1	12	ENSMUSG00000035305
Gm12648	ENSMUSG00000085931	628	-236482	chr4	93855797	10	2.80258e-05		Rgs3	12	ENSMUSG00000059810
En1	ENSMUSG00000058665	628	308427	chr1	122807491	11	0.0021494		Rbbp8	12	ENSMUSG00000041238
Ccdc39	ENSMUSG00000027676	628	43239	chr3	33786471	8	0.0151199		Rapgef4	12	ENSMUSG00000049044
Bmpr1a	ENSMUSG00000021796	628	-80792	chr14	35235735	10	0.000382887		Rab3gap2	12	ENSMUSG00000039318
B230209K01Rik	ENSMUSG00000086664	628	-176491	chr1	122807491	11	0.0021494		Rab28	12	ENSMUSG00000029128
ENSMUSG00000077495	ENSMUSG00000077495	628	151819	chr9	99995947	9	0.00069986		Pxn	12	ENSMUSG00000029528
ENSMUSG00000077559	ENSMUSG00000077559	628	-71651	chr3	33786471	8	0.0107361		Ptpre	12	ENSMUSG00000041836
ENSMUSG00000077622	ENSMUSG00000077622	628	90816	chr4	93855797	10	2.80258e-05		Ptpn1	12	ENSMUSG00000027540
ENSMUSG00000090648	ENSMUSG00000090648	628	3963	chr14	103381400	10	0.000672588		Ptch1	12	ENSMUSG00000021466
ENSMUSG00000090779	ENSMUSG00000090779	628	-79166	chr14	35235735	10	0.000382887		Prkg2	12	ENSMUSG00000029334
Runx2	ENSMUSG00000039153	627	-196292	chr17	44755454	13	2.01168e-07		Peg3	12	ENSMUSG00000002265
n-R5s27	ENSMUSG00000070209	627	-22638	chr17	44755454	13	2.01168e-07		Pebp4	12	ENSMUSG00000022085
Npas3	ENSMUSG00000021010	627	339087	chr12	54688751	60	5.81896e-36		Pctp	12	ENSMUSG00000020553
Kcnd3	ENSMUSG00000040896	627	-310556	chr3	104944692	33	1.96361e-35		Pcsk6	12	ENSMUSG00000030513
Irf2bp2	ENSMUSG00000051495	627	-68752	chr8	129048584	9	0.00649558		Pabpc6	12	ENSMUSG00000046173
Gm6091	ENSMUSG00000074026	627	48272	chr8	129048584	9	0.00649558		Osbpl9	12	ENSMUSG00000028559
Gm16983	ENSMUSG00000085964	627	-42286	chr8	129048584	9	0.00649558		Nrbf2	12	ENSMUSG00000075000
Gm16317	ENSMUSG00000090048	627	56515	chr17	44755454	13	2.01168e-07		Ngef	12	ENSMUSG00000026259
Camk2g	ENSMUSG00000021820	627	-56608	chr14	21556702	13	5.36774e-08		Nf1	12	ENSMUSG00000020716
Auts2	ENSMUSG00000029673	627	-511876	chr5	132507338	13	0.00131106		Neu2	12	ENSMUSG00000079434
4930564D02Rik	ENSMUSG00000051788	627	74930	chr3	104944692	33	1.96361e-35		Naif1	12	ENSMUSG00000039164
1700095B22Rik	ENSMUSG00000074346	627	-311181	chr3	104944692	33	1.96361e-35		Myrip	12	ENSMUSG00000041794
ENSMUSG00000077969	ENSMUSG00000077969	627	68978	chr3	104944692	33	1.96361e-35		Musk	12	ENSMUSG00000057280
Zbtb20	ENSMUSG00000022708	626	707161	chr16	43583155	19	3.97767e-10		Mlph	12	ENSMUSG00000026303
Zbtb20	ENSMUSG00000036279	626	-37835	chr16	43583155	19	3.97767e-10		Mir26a-1	12	ENSMUSG00000065513
Smad6	ENSMUSG00000036867	626	30	chr9	63869896	11	0.000287608		Mir211	12	ENSMUSG00000065585
Scg3	ENSMUSG00000032181	626	91226	chr9	75623029	11	1.91994e-05		Mir1937b-3	12	ENSMUSG00000087889
Pcdh9	ENSMUSG00000055421	626	-4059	chr14	94283892	8	0.00743276		Mgp	12	ENSMUSG00000030218
Nfia	ENSMUSG00000028565	626	336056	chr4	97775481	11	5.45188e-05		Mertk	12	ENSMUSG00000014361
Mib1	ENSMUSG00000024294	626	894	chr18	10726440	9	0.0107464		Mad1l1	12	ENSMUSG00000029554
Klf3	ENSMUSG00000029178	626	2909	chr5	65197537	16	4.49588e-10		Lrrfip1	12	ENSMUSG00000026305
Gopc	ENSMUSG00000019861	626	-454	chr10	52101427	10	0.000782899		Lrrc8d	12	ENSMUSG00000046079
Gm16662	ENSMUSG00000085159	626	-239782	chr9	75623217	13	3.13851e-12		Lrrc8c	12	ENSMUSG00000054720
Gm15713	ENSMUSG00000085499	626	162846	chr16	43583155	19	3.97767e-10		Lrig3	12	ENSMUSG00000020105
Gm12691	ENSMUSG00000081096	626	-37809	chr4	97775481	11	5.45188e-05		Lhfpl2	12	ENSMUSG00000045312
Gm10943	ENSMUSG00000078448	626	15757	chr10	52101427	10	0.000782899		Lekr1	12	ENSMUSG00000089752
E130114P18Rik	ENSMUSG00000048747	626	330712	chr4	97775481	11	5.45188e-05		Kif21a	12	ENSMUSG00000022629
Dusp1	ENSMUSG00000024190	626	-281	chr17	26645183	14	1.9265e-12		Kalrn	12	ENSMUSG00000061751
Bmp5	ENSMUSG00000032179	626	46	chr9	75623217	13	3.13851e-12		Igf2bp2	12	ENSMUSG00000033581
ENSMUSG00000065014	ENSMUSG00000065014	626	746484	chr14	94283892	8	0.00743276		Ier3	12	ENSMUSG00000003541
ENSMUSG00000087816	ENSMUSG00000087816	626	-31094	chr18	10726440	9	0.0107464		Hs2st1	12	ENSMUSG00000040151
ENSMUSG00000088988	ENSMUSG00000088988	626	-26407	chr9	63869896	11	0.000728327		Hmg20a	12	ENSMUSG00000032329
Zfp521	ENSMUSG00000024420	625	-750723	chr18	13380519	35	1.01478e-27		Hk2	12	ENSMUSG00000000628
Unc79	ENSMUSG00000021198	625	-31689	chr12	104187502	8	0.00079395		Hdac4	12	ENSMUSG00000026313
Six4	ENSMUSG00000034460	625	28	chr12	74214429	10	0.00022353		Gp1bb	12	ENSMUSG00000050761
Rps6kc1	ENSMUSG00000089872	625	-102530	chr1	192633119	14	5.71582e-13		Gm9966	12	ENSMUSG00000055099
Nsmce2	ENSMUSG00000059586	625	106586	chr15	59312339	66	0		Gm9930	12	ENSMUSG00000053980
Npas3	ENSMUSG00000021010	625	519729	chr12	54869393	9	0.011412		Gm6746	12	ENSMUSG00000078847
Mnat1	ENSMUSG00000021103	625	-10249	chr12	74214455	8	0.00312025		Gm6525	12	ENSMUSG00000078175
Lphn2	ENSMUSG00000028184	625	-123952	chr3	148528328	21	7.96336e-25		Gm6091	12	ENSMUSG00000074026
Gm9915	ENSMUSG00000053640	625	28371	chr1	42314942	8	0.0190383		Gm5848	12	ENSMUSG00000068979
Ets2	ENSMUSG00000022895	625	-115214	chr16	95808468	15	6.02688e-12		Gm5506	12	ENSMUSG00000059040
Erg	ENSMUSG00000040732	625	268	chr16	95808468	15	6.02688e-12		Gm4799	12	ENSMUSG00000071151
Cox8c	ENSMUSG00000043319	625	49986	chr12	104187502	8	0.00079395		Gm4577	12	ENSMUSG00000086867
2610017I09Rik	ENSMUSG00000060424	625	-408815	chr1	42314942	8	0.0190383		Gm3470	12	ENSMUSG00000089659
ENSMUSG00000065150	ENSMUSG00000065150	625	12202	chr18	13380519	35	1.01478e-27		Gm16625	12	ENSMUSG00000084900
ENSMUSG00000077785	ENSMUSG00000077785	625	-32437	chr12	74214455	8	0.00312025		Gm16487	12	ENSMUSG00000078251
Tcf4	ENSMUSG00000053477	624	4316	chr18	69508116	18	1.76625e-11		Gm16225	12	ENSMUSG00000086884
Tcf4	ENSMUSG00000053477	624	4471	chr18	69508271	9	0.000543745		Gm16154	12	ENSMUSG00000086269
Stox2	ENSMUSG00000038143	624	-109567	chr8	48328135	14	2.50779e-07		Gm16144	12	ENSMUSG00000086399
Slitrk6	ENSMUSG00000045871	624	-319	chr14	111154052	10	0.00213921		Gm16070	12	ENSMUSG00000085125
Slitrk6	ENSMUSG00000045871	624	-103	chr14	111154268	9	0.000124311		Gm15907	12	ENSMUSG00000087319
Slitrk6	ENSMUSG00000045871	624	37	chr14	111154408	7	0.00246556		Gm15759	12	ENSMUSG00000089822
Mir1893	ENSMUSG00000084514	624	-171	chr18	6490473	9	0.00914914		Gm15720	12	ENSMUSG00000082120
Hist1h2ad	ENSMUSG00000071478	624	424	chr13	23666674	10	6.92201e-08		Gm15708	12	ENSMUSG00000086894
Epc1	ENSMUSG00000024240	624	-25633	chr18	6490473	9	0.00914914		Gm15598	12	ENSMUSG00000086149
D18Ertd653e	ENSMUSG00000024544	624	184578	chr18	68277489	17	4.69462e-10		Gm14950	12	ENSMUSG00000085536
BC048403	ENSMUSG00000053684	624	-50	chr10	121176943	11	7.28962e-12		Gm14488	12	ENSMUSG00000075416
Acin1	ENSMUSG00000022185	624	-33227	chr14	55272541	9	0.00923673		Gm14304	12	ENSMUSG00000083671
4930579G18Rik	ENSMUSG00000040840	624	3193	chr14	55272541	9	0.00923673		Gm13921	12	ENSMUSG00000082328
4930448N21Rik	ENSMUSG00000086634	624	-203581	chr8	48328135	14	2.50779e-07		Gm13840	12	ENSMUSG00000086849
ENSMUSG00000088659	ENSMUSG00000088659	624	-203501	chr18	69508116	18	1.76625e-11		Gm12706	12	ENSMUSG00000080967
ENSMUSG00000088659	ENSMUSG00000088659	624	-203346	chr18	69508271	9	0.000543745		Gm12519	12	ENSMUSG00000085643
Zfp608	ENSMUSG00000052713	623	5177	chr18	55157422	28	1.39337e-14		Gm12341	12	ENSMUSG00000080763
Zfhx3	ENSMUSG00000038872	623	108399	chr8	111346943	17	2.72077e-05		Gm12034	12	ENSMUSG00000083878
Tle4	ENSMUSG00000024642	623	55	chr19	14672528	33	2.66461e-38		Gm11209	12	ENSMUSG00000085177
Shfm1	ENSMUSG00000042541	623	223404	chr6	6752056	13	9.26123e-07		Gm11112	12	ENSMUSG00000079420
Prlhr	ENSMUSG00000045052	623	-142963	chr19	60401244	10	0.000270188		Gm10293	12	ENSMUSG00000070490
Gtf2a1	ENSMUSG00000020962	623	-1988	chr12	92826939	16	6.13135e-14		Glt28d2	12	ENSMUSG00000031286
Gm5670	ENSMUSG00000059827	623	92841	chr14	23470516	14	0.000646747		Frmd4b	12	ENSMUSG00000030064
Gm4221	ENSMUSG00000085098	623	7458	chr18	55157422	28	1.39337e-14		Foxk1	12	ENSMUSG00000056493
Gm10248	ENSMUSG00000068680	623	-443277	chr14	23470516	14	0.000646747		Fam125b	12	ENSMUSG00000038740
Foxn2	ENSMUSG00000034998	623	22565	chr17	88862616	11	3.38237e-07		Fam110b	12	ENSMUSG00000049119
Edem3	ENSMUSG00000043019	623	66398	chr1	153668902	12	6.40244e-08		Ephb2	12	ENSMUSG00000028664
Dlx6os1	ENSMUSG00000090063	623	-67477	chr6	6752056	13	9.26123e-07		Enox1	12	ENSMUSG00000022012
Dlx6as	ENSMUSG00000089946	623	-63094	chr6	6752056	13	9.26123e-07		Ctdspl	12	ENSMUSG00000047409
Dlx6	ENSMUSG00000029754	623	-61278	chr6	6752056	13	9.26123e-07		Crispld1	12	ENSMUSG00000025776
D19Ertd737e	ENSMUSG00000057858	623	98644	chr19	60401244	10	0.000270188		Cpne8	12	ENSMUSG00000052560
Actb	ENSMUSG00000029580	623	-1375	chr5	143667058	13	4.16312e-05		Col4a1	12	ENSMUSG00000031502
4933412A08Rik	ENSMUSG00000043623	623	99007	chr19	60401244	10	0.000270188		Col18a1	12	ENSMUSG00000001435
1700112E06Rik	ENSMUSG00000063458	623	631582	chr14	23470516	14	0.000646747		Cnih3	12	ENSMUSG00000026514
ENSMUSG00000080365	ENSMUSG00000080365	623	14927	chr12	92826939	16	6.13135e-14		C230066G23Rik	12	ENSMUSG00000085771
ENSMUSG00000084675	ENSMUSG00000084675	623	-120442	chr19	14672528	33	7.85927e-27		Bmp6	12	ENSMUSG00000039004
ENSMUSG00000088869	ENSMUSG00000088869	623	3820	chr17	88862616	11	3.38237e-07		Bcr	12	ENSMUSG00000009681
Zfp608	ENSMUSG00000052713	622	-90334	chr18	55061911	8	0.000739142		BC100451	12	ENSMUSG00000076433
Zfp521	ENSMUSG00000024420	622	-100830	chr18	14030412	14	1.53625e-15		Baiap2l1	12	ENSMUSG00000038859
Zfp385b	ENSMUSG00000027016	622	-116289	chr2	77541407	33	1.52464e-22		Bach2	12	ENSMUSG00000040270
Vps13b	ENSMUSG00000037646	622	388959	chr15	35690260	11	1.27642e-07		Baalc	12	ENSMUSG00000022296
Vps13b	ENSMUSG00000037646	622	389139	chr15	35690440	11	0.000460753		AU017193	12	ENSMUSG00000067626
Sox6	ENSMUSG00000051910	622	-656218	chr7	122526040	22	5.34106e-18		Atg4a-ps	12	ENSMUSG00000087119
Sox6	ENSMUSG00000051910	622	-441129	chr7	122741129	41	1.3059e-27		Asb7	12	ENSMUSG00000030509
Ppp3cb	ENSMUSG00000021816	622	-43337	chr14	21322458	9	0.00222543		Arhgap28	12	ENSMUSG00000024043
Pitx1	ENSMUSG00000021506	622	193377	chr13	56126163	20	2.67705e-27		Anxa2	12	ENSMUSG00000032231
Phf21a	ENSMUSG00000058318	622	219674	chr2	92152948	15	9.21839e-09		Anxa11	12	ENSMUSG00000021866
Mir875	ENSMUSG00000077890	622	99458	chr15	35690260	11	1.27642e-07		Anks1b	12	ENSMUSG00000058589
Mir875	ENSMUSG00000077890	622	99638	chr15	35690440	11	0.000460753		Aldh1a3	12	ENSMUSG00000015134
Hao1	ENSMUSG00000027261	622	-56186	chr2	134323918	11	1.32412e-06		Afap1l2	12	ENSMUSG00000025083
H2afy	ENSMUSG00000015937	622	-111559	chr13	56126163	20	2.67705e-27		Actbl2	12	ENSMUSG00000055194
Gm13785	ENSMUSG00000081730	622	637	chr2	92152948	15	9.21839e-09		A730020M07Rik	12	ENSMUSG00000044522
Fam46a	ENSMUSG00000032265	622	-1861	chr9	85218870	9	0.0262182		A630071L07Rik	12	ENSMUSG00000086484
Elk3	ENSMUSG00000008398	622	-1769	chr10	92772111	59	3.44466e-30		5830432E09Rik	12	ENSMUSG00000086609
Cox6c	ENSMUSG00000014313	622	-177741	chr15	35690260	11	1.27642e-07		4931429P17Rik	12	ENSMUSG00000047324
Cox6c	ENSMUSG00000014313	622	-177561	chr15	35690440	11	0.000460753		1810011O10Rik	12	ENSMUSG00000056313
Cdk17	ENSMUSG00000020015	622	148490	chr10	92772111	59	3.44466e-30		1700060C16Rik	12	ENSMUSG00000086887
Calcoco1	ENSMUSG00000023055	622	-49696	chr15	102502913	8	0.00010135		2016-09-05	12	ENSMUSG00000072214
1810062O18Rik	ENSMUSG00000084925	622	-42843	chr14	21322458	9	0.00222543		ENSMUSG00000088666	12	ENSMUSG00000088666
1110006G14Rik	ENSMUSG00000030664	622	-649453	chr7	122526040	22	5.34106e-18		ENSMUSG00000088227	12	ENSMUSG00000088227
1110006G14Rik	ENSMUSG00000030664	622	-434364	chr7	122741129	41	1.3059e-27		ENSMUSG00000064983	12	ENSMUSG00000064983
ENSMUSG00000089348	ENSMUSG00000089348	622	445981	chr7	122526040	22	5.34106e-18		ENSMUSG00000089596	12	ENSMUSG00000089596
ENSMUSG00000089379	ENSMUSG00000089379	622	-56661	chr13	56126163	20	2.67705e-27		ENSMUSG00000090955	12	ENSMUSG00000090955
ENSMUSG00000089568	ENSMUSG00000089568	622	156115	chr2	77541407	33	1.52464e-22		ENSMUSG00000064724	12	ENSMUSG00000064724
ENSMUSG00000092154	ENSMUSG00000092154	622	-79178	chr18	55061911	8	0.000739142		ENSMUSG00000090293	12	ENSMUSG00000090293
Wnt10a	ENSMUSG00000026167	621	12059	chr1	74850149	9	7.52519e-05		ENSMUSG00000091397	12	ENSMUSG00000091397
Srpk2	ENSMUSG00000062604	621	-60155	chr5	23122111	12	0.00259171		ENSMUSG00000065624	12	ENSMUSG00000065624
Sp3	ENSMUSG00000027109	621	46	chr2	72818549	13	9.20747e-05		ENSMUSG00000088772	12	ENSMUSG00000088772
Sox9	ENSMUSG00000000567	621	2602	chr11	112646126	13	2.06089e-06		ENSMUSG00000077214	12	ENSMUSG00000077214
Sox6	ENSMUSG00000051910	621	-463709	chr7	122718549	18	1.59978e-07		ENSMUSG00000090771	12	ENSMUSG00000090771
Rfx3	ENSMUSG00000040929	621	-106377	chr19	27979279	63	0		ENSMUSG00000080376	12	ENSMUSG00000080376
Phf21a	ENSMUSG00000058318	621	219224	chr2	92152498	10	0.0178485		ENSMUSG00000077601	12	ENSMUSG00000077601
Mll5	ENSMUSG00000029004	621	181852	chr5	23122111	12	0.00259171		ENSMUSG00000088952	12	ENSMUSG00000088952
Gm13785	ENSMUSG00000081730	621	187	chr2	92152498	10	0.0178485		ENSMUSG00000088561	12	ENSMUSG00000088561
Gm11084	ENSMUSG00000079286	621	-6224	chr2	72818549	13	9.20747e-05		ENSMUSG00000064693	12	ENSMUSG00000064693
Ankfn1	ENSMUSG00000047773	621	-132654	chr11	89368291	8	0.00505273		ENSMUSG00000090348	12	ENSMUSG00000090348
1700011J10Rik	ENSMUSG00000063714	621	1068	chr2	72818549	13	9.20747e-05		ENSMUSG00000089283	12	ENSMUSG00000089283
1700008P02Rik	ENSMUSG00000069118	621	189578	chr3	6810021	9	0.000135539		ENSMUSG00000084506	12	ENSMUSG00000084506
1700008P02Rik	ENSMUSG00000069118	621	189719	chr3	6810162	20	6.17462e-09		ENSMUSG00000088221	12	ENSMUSG00000088221
1110006G14Rik	ENSMUSG00000030664	621	-456944	chr7	122718549	18	1.59978e-07		ENSMUSG00000091571	12	ENSMUSG00000091571
ENSMUSG00000088359	ENSMUSG00000088359	621	-58088	chr5	23122111	12	0.00259171		Zdhhc14	11	ENSMUSG00000034265
ENSMUSG00000089220	ENSMUSG00000089220	621	-167247	chr3	6810021	9	0.000135539		Usp29	11	ENSMUSG00000051527
ENSMUSG00000089220	ENSMUSG00000089220	621	-167106	chr3	6810162	20	6.17462e-09		Ulk4	11	ENSMUSG00000040936
Rpl34	ENSMUSG00000062006	620	27092	chr3	130460408	12	7.36862e-08		Tspan2	11	ENSMUSG00000027858
Pbx3	ENSMUSG00000038718	620	-123357	chr2	34105303	16	8.17741e-15		Tsc22d1	11	ENSMUSG00000022010
n-R5s58	ENSMUSG00000070192	620	-13285	chr12	54134528	49	1.74122e-37		Trpm3	11	ENSMUSG00000052387
Ldb2	ENSMUSG00000039706	620	-127	chr5	45190819	9	0.00369489		Trim27	11	ENSMUSG00000021326
Id3	ENSMUSG00000007872	620	-2898	chr4	135696514	12	1.83437e-06		Tox	11	ENSMUSG00000041272
Creb1	ENSMUSG00000025958	620	91	chr1	64579469	14	1.13312e-05		Tnrc6b	11	ENSMUSG00000047888
Cpeb4	ENSMUSG00000020300	620	1165	chr11	31773376	16	1.98931e-14		Tnfrsf11b	11	ENSMUSG00000063727
C79798	ENSMUSG00000084908	620	-37988	chr2	34105303	16	8.17741e-15		Tmem49	11	ENSMUSG00000018171
Akap6	ENSMUSG00000061603	620	334158	chr12	54134528	49	1.74122e-37		Tmem182	11	ENSMUSG00000079588
ENSMUSG00000088522	ENSMUSG00000088522	620	-113586	chr3	130460408	12	7.36862e-08		Tmem117	11	ENSMUSG00000063296
ENSMUSG00000088614	ENSMUSG00000088614	620	3103	chr4	135696514	12	1.83437e-06		Tmbim1	11	ENSMUSG00000006301
Ubc	ENSMUSG00000008348	619	-3309	chr5	125867263	9	7.86639e-07		Tln2	11	ENSMUSG00000052698
Mir297a-6	ENSMUSG00000077845	619	-24762	chr2	169119704	23	2.87333e-14		Thsd4	11	ENSMUSG00000032289
Meis2	ENSMUSG00000027210	619	-85820	chr2	115805755	14	1.74831e-06		Thrb	11	ENSMUSG00000021779
Mef2c	ENSMUSG00000005583	619	-22426	chr13	83620607	9	0.0109606		Tgfa	11	ENSMUSG00000029999
Mbnl1	ENSMUSG00000027763	619	56582	chr3	60333614	12	1.69188e-07		Tead1	11	ENSMUSG00000055320
Hoxa7	ENSMUSG00000038236	619	-8491	chr6	52163362	19	6.43354e-10		Tbxas1	11	ENSMUSG00000029925
Hoxa6	ENSMUSG00000043219	619	1951	chr6	52163306	24	1.48575e-18		Susd4	11	ENSMUSG00000038576
Hoxa5	ENSMUSG00000038253	619	-7126	chr6	52147460	20	4.28021e-09		Srbd1	11	ENSMUSG00000024135
Hoxa4	ENSMUSG00000000942	619	5708	chr6	52147460	20	4.28021e-09		Spp1	11	ENSMUSG00000029304
Hoxa3	ENSMUSG00000059723	619	-15875	chr6	52147460	20	4.28021e-09		Speer7-ps1	11	ENSMUSG00000089871
Hoxa3	ENSMUSG00000059723	619	-29	chr6	52163306	24	1.48575e-18		Speer4c	11	ENSMUSG00000073208
Hoxa3	ENSMUSG00000079560	619	-15875	chr6	52147460	20	4.28021e-09		Spata13	11	ENSMUSG00000021990
Hoxa3	ENSMUSG00000079560	619	-29	chr6	52163306	24	1.48575e-18		Slit3	11	ENSMUSG00000056427
Gpc6	ENSMUSG00000058571	619	102785	chr14	117427304	14	3.01541e-06		Slc2a1	11	ENSMUSG00000028645
Gm14963	ENSMUSG00000085196	619	448	chr19	6277053	9	0.00221733		Sh3tc2	11	ENSMUSG00000045629
Gm10382	ENSMUSG00000072612	619	-2429	chr5	125867263	9	7.86639e-07		Sec23a	11	ENSMUSG00000020986
Gabpb1	ENSMUSG00000027361	619	-1038	chr2	126501035	12	0.000110971		Rusc2	11	ENSMUSG00000035969
Gabpb1	ENSMUSG00000027361	619	-773	chr2	126501300	8	0.00852699		Rpl38-ps2	11	ENSMUSG00000080921
Ehd1	ENSMUSG00000024772	619	3082	chr19	6277053	9	0.00221733		Rock2	11	ENSMUSG00000020580
Cdh13	ENSMUSG00000031841	619	18	chr8	120807651	11	0.000287185		Rgs2	11	ENSMUSG00000026360
Arid5b	ENSMUSG00000019947	619	-165602	chr10	67575872	12	0.000883812		Rapgef1	11	ENSMUSG00000039844
9430093N23Rik	ENSMUSG00000085369	619	59213	chr2	169119704	23	2.87333e-14		Rab31	11	ENSMUSG00000056515
2700086A05Rik	ENSMUSG00000085696	619	22244	chr6	52147460	20	4.28021e-09		Qk	11	ENSMUSG00000062078
2700086A05Rik	ENSMUSG00000085696	619	38090	chr6	52163306	24	1.48575e-18		Poc1b	11	ENSMUSG00000019952
ENSMUSG00000064801	ENSMUSG00000064801	619	-142848	chr8	120807651	11	0.000287185		Pnkd	11	ENSMUSG00000026179
ENSMUSG00000088200	ENSMUSG00000088200	619	40612	chr2	126501035	12	0.000110971		Plk2	11	ENSMUSG00000021701
ENSMUSG00000088200	ENSMUSG00000088200	619	40877	chr2	126501300	8	0.00852699		Palld	11	ENSMUSG00000058056
ENSMUSG00000088923	ENSMUSG00000088923	619	1430857	chr13	83620607	9	0.0109606		Otud4	11	ENSMUSG00000036990
Spry2	ENSMUSG00000022114	618	-97231	chr14	106198805	9	3.09398e-05		Npy	11	ENSMUSG00000029819
Ncam1	ENSMUSG00000039542	618	128	chr9	49607155	29	1.56609e-29		Npas2	11	ENSMUSG00000026077
Meis1	ENSMUSG00000020160	618	-87722	chr11	18831239	33	6.1397e-34		Ndst1	11	ENSMUSG00000054008
Mbnl1	ENSMUSG00000027763	618	142631	chr3	60419663	7	0.0477569		Myst4	11	ENSMUSG00000021767
Hnrnpa0	ENSMUSG00000007836	618	-727	chr13	58229190	8	0.00505273		Myo9b	11	ENSMUSG00000004677
Gm16140	ENSMUSG00000084085	618	-77892	chr11	18831239	33	6.1397e-34		Myc	11	ENSMUSG00000022346
Gm12723	ENSMUSG00000083128	618	-104446	chr4	105079391	10	0.000753566		Mtpn	11	ENSMUSG00000029840
Gm12722	ENSMUSG00000081819	618	31840	chr4	105079391	10	0.000753566		Mtmr12	11	ENSMUSG00000039458
Gm11149	ENSMUSG00000079564	618	280714	chr9	49607155	29	1.56609e-29		Mreg	11	ENSMUSG00000039395
Gm10076	ENSMUSG00000060143	618	117760	chr14	106198805	9	3.09398e-05		Mpp6	11	ENSMUSG00000038388
Epc2	ENSMUSG00000069495	618	473	chr2	49307479	7	0.00178592		Mir190	11	ENSMUSG00000076379
Diap3	ENSMUSG00000022021	618	-392042	chr14	87148989	9	0.000741608		Meis1	11	ENSMUSG00000020160
ENSMUSG00000064534	ENSMUSG00000064534	618	-26925	chr9	49607155	29	1.54747e-25		Mark1	11	ENSMUSG00000026620
ENSMUSG00000090896	ENSMUSG00000090896	618	264450	chr9	49607155	29	1.56609e-29		Lrrc16a	11	ENSMUSG00000021338
Zfp703	ENSMUSG00000085795	617	-229856	chr8	27857952	38	0		Lrp5	11	ENSMUSG00000024913
Vti1a	ENSMUSG00000024983	617	291585	chr19	55682402	9	0.00577871		Lrch1	11	ENSMUSG00000068015
Sox2	ENSMUSG00000074637	617	98054	chr3	34646981	10	4.21531e-08		Lifr	11	ENSMUSG00000054263
Smad6	ENSMUSG00000036867	617	-129157	chr9	63740709	11	1.29518e-05		Lhfp	11	ENSMUSG00000048332
Smad3	ENSMUSG00000032402	617	134908	chr9	63740709	11	1.29518e-05		Lect1	11	ENSMUSG00000022025
Slc25a21	ENSMUSG00000035472	617	-416093	chr12	57882366	27	2.42195e-18		Kif12	11	ENSMUSG00000028357
Sgpp1	ENSMUSG00000021054	617	-634	chr12	76836082	12	0.00366246		Irx3	11	ENSMUSG00000031734
Pax9	ENSMUSG00000001497	617	89612	chr12	57882366	27	2.42195e-18		Ino80c	11	ENSMUSG00000047989
Mett5d1	ENSMUSG00000057234	617	-38588	chr2	109082317	33	1.10871e-25		Ifltd1	11	ENSMUSG00000054966
Kif18a	ENSMUSG00000027115	617	-38578	chr2	109082317	33	1.10871e-25		Hivep2	11	ENSMUSG00000015501
Hspa2	ENSMUSG00000059970	617	404	chr12	77505567	10	8.05871e-05		Hectd2	11	ENSMUSG00000041180
Ankrd17	ENSMUSG00000055204	617	-26349	chr5	90768862	35	3.59609e-22		Haus8	11	ENSMUSG00000035439
ENSMUSG00000076987	ENSMUSG00000076987	617	93462	chr2	109082317	33	1.10871e-25		Hacl1	11	ENSMUSG00000021884
ENSMUSG00000080523	ENSMUSG00000080523	617	6264	chr5	90768862	35	3.59609e-22		Gtpbp8	11	ENSMUSG00000022668
ENSMUSG00000087981	ENSMUSG00000087981	617	507072	chr8	27857952	38	0		Gm9874	11	ENSMUSG00000052388
ENSMUSG00000088072	ENSMUSG00000088072	617	-665863	chr3	34646981	10	4.21531e-08		Gm9823	11	ENSMUSG00000048316
ENSMUSG00000090828	ENSMUSG00000090828	617	187678	chr3	34646981	10	4.21531e-08		Gm7658	11	ENSMUSG00000082935
Pold3	ENSMUSG00000030726	616	-14968	chr7	107255107	15	1.31983e-14		Gm7555	11	ENSMUSG00000071329
Pabpc4	ENSMUSG00000011257	616	21450	chr4	122961044	11	0.000730583		Gm7153	11	ENSMUSG00000081996
Npr3	ENSMUSG00000022206	616	-22406	chr15	11813023	18	6.43455e-17		Gm6843	11	ENSMUSG00000074780
Igf2bp3	ENSMUSG00000029814	616	-162	chr6	49164791	7	0.0153784		Gm6604	11	ENSMUSG00000071701
Gm12900	ENSMUSG00000082634	616	8329	chr4	122961044	11	0.000730583		Gm5670	11	ENSMUSG00000059827
Fbxl17	ENSMUSG00000023965	616	-79231	chr17	63770698	21	4.78366e-16		Gm2788	11	ENSMUSG00000085995
Chd2	ENSMUSG00000078671	616	-716	chr7	80685916	14	2.66864e-06		Gm16662	11	ENSMUSG00000085159
2410003K15Rik	ENSMUSG00000029815	616	140997	chr6	49164791	7	0.0153784		Gm16555	11	ENSMUSG00000090012
ENSMUSG00000064655	ENSMUSG00000064655	616	-7543	chr4	122961044	11	0.000730583		Gm16546	11	ENSMUSG00000089673
ENSMUSG00000091426	ENSMUSG00000091426	616	73939	chr17	63770698	21	4.78366e-16		Gm16120	11	ENSMUSG00000087248
Zfp521	ENSMUSG00000024420	615	-71732	chr18	14059510	33	6.25778e-31		Gm15897	11	ENSMUSG00000082653
Tshz1	ENSMUSG00000046982	615	-114	chr18	84255840	13	0.000108601		Gm15843	11	ENSMUSG00000085812
Pcdh1	ENSMUSG00000051375	615	-194496	chr18	38177211	41	0		Gm15710	11	ENSMUSG00000084111
Kctd12	ENSMUSG00000048107	615	-578	chr14	103381167	10	0.00382235		Gm15705	11	ENSMUSG00000085414
Gm9599	ENSMUSG00000083861	615	42311	chr12	108167447	8	0.00359846		Gm15656	11	ENSMUSG00000087489
Gm16087	ENSMUSG00000086319	615	-26691	chr12	108167447	8	0.00359846		Gm15402	11	ENSMUSG00000079524
Gm11146	ENSMUSG00000079546	615	-102133	chr16	77500206	15	1.13604e-13		Gm15270	11	ENSMUSG00000087400
Cpeb3	ENSMUSG00000039652	615	-33214	chr19	37249877	15	8.76832e-08		Gm14940	11	ENSMUSG00000083490
Arap3	ENSMUSG00000024451	615	19983	chr18	38177211	41	0		Gm14268	11	ENSMUSG00000087617
A330032B11Rik	ENSMUSG00000085432	615	1544	chr19	37249877	15	8.76832e-08		Gm14011	11	ENSMUSG00000085036
2810055G20Rik	ENSMUSG00000052450	615	-545	chr16	77500206	15	1.13604e-13		Gm13936	11	ENSMUSG00000085444
2010320O07Rik	ENSMUSG00000089983	615	-192215	chr18	38177211	41	0		Gm13216	11	ENSMUSG00000082013
ENSMUSG00000090386	ENSMUSG00000090386	615	170702	chr16	77500206	15	1.13604e-13		Gm12723	11	ENSMUSG00000083128
ENSMUSG00000090600	ENSMUSG00000090600	615	336207	chrY	2886469	31	0.0245421		Gm12301	11	ENSMUSG00000087058
ENSMUSG00000090648	ENSMUSG00000090648	615	3730	chr14	103381167	10	0.00382235		Gm12153	11	ENSMUSG00000087172
Zfp503	ENSMUSG00000039081	614	-1623	chr14	22807200	16	2.10629e-09		Gm12002	11	ENSMUSG00000086584
Zbtb16	ENSMUSG00000066687	614	-124932	chr9	48519118	8	0.00306517		Gm11802	11	ENSMUSG00000086052
Vti1a	ENSMUSG00000024983	614	304452	chr19	55695269	33	1.68059e-31		Gm11761	11	ENSMUSG00000083870
Sox5	ENSMUSG00000041540	614	-951321	chr6	143779176	8	0.0109606		Gm11679	11	ENSMUSG00000081088
Smap1	ENSMUSG00000026155	614	-159399	chr1	23769757	11	5.032e-07		Gm11468	11	ENSMUSG00000084840
Smap1	ENSMUSG00000026155	614	-159205	chr1	23769951	8	0.000181027		Gm11343	11	ENSMUSG00000081707
Slc16a7	ENSMUSG00000020102	614	481250	chr10	125247269	28	4.26634e-24		Gm11077	11	ENSMUSG00000079264
Rpl36a-ps1	ENSMUSG00000060377	614	-35934	chr14	99357585	20	3.83007e-19		Gm10257	11	ENSMUSG00000069070
Pdgfc	ENSMUSG00000028019	614	1923	chr3	80842261	32	5.15915e-26		Gfod1	11	ENSMUSG00000051335
Notum	ENSMUSG00000042988	614	-6937	chr11	120515552	9	9.03221e-05		Gas7	11	ENSMUSG00000033066
Nfix	ENSMUSG00000001911	614	-84070	chr8	87240173	14	0.00706534		Gas1	11	ENSMUSG00000052957
Lyl1	ENSMUSG00000034041	614	14817	chr8	87240173	14	0.00706534		Flnb	11	ENSMUSG00000025278
Lrig3	ENSMUSG00000020105	614	-156006	chr10	125247269	28	4.26634e-24		Fez2	11	ENSMUSG00000056121
Hoxa3	ENSMUSG00000079560	614	-46418	chr6	52116917	13	1.67681e-12		Fchsd2	11	ENSMUSG00000030691
Hes1	ENSMUSG00000022528	614	-263	chr16	30064207	12	9.40699e-07		Fam180a	11	ENSMUSG00000047420
Hes1	ENSMUSG00000022528	614	-87	chr16	30064383	17	3.0814e-10		Fam166b	11	ENSMUSG00000042788
Hdac8	ENSMUSG00000067567	614	-165700	chrX	99534998	43	9.02918e-37		Epb4.1l2	11	ENSMUSG00000019978
Gm16000	ENSMUSG00000085106	614	-2098	chr3	80842261	32	5.15915e-26		Elmo1	11	ENSMUSG00000041112
Gm14858	ENSMUSG00000085568	614	87137	chrX	99534998	43	9.02918e-37		Eif4g2	11	ENSMUSG00000005610
Gm13636	ENSMUSG00000081538	614	-41049	chr2	72342220	35	1.54143e-44		Egr1	11	ENSMUSG00000038418
Gm11768	ENSMUSG00000084822	614	6568	chr11	120515552	9	1.12691e-05		Efnb2	11	ENSMUSG00000001300
G430095P16Rik	ENSMUSG00000074203	614	-6733	chr8	87240173	14	0.00706534		Efcab2	11	ENSMUSG00000026495
Elk3	ENSMUSG00000008398	614	-1380	chr10	92772500	35	8.05651e-31		Ebf2	11	ENSMUSG00000022053
Cdk17	ENSMUSG00000020015	614	148879	chr10	92772500	35	8.05651e-31		E2f8	11	ENSMUSG00000046179
Cdca7	ENSMUSG00000055612	614	28004	chr2	72342220	35	1.54143e-44		Dock9	11	ENSMUSG00000025558
B3gat2	ENSMUSG00000026156	614	1165	chr1	23769757	11	5.032e-07		Dnajb12	11	ENSMUSG00000020109
B3gat2	ENSMUSG00000026156	614	1359	chr1	23769951	8	0.000181027		Dlg1	11	ENSMUSG00000022770
5730446D14Rik	ENSMUSG00000056445	614	1244	chr6	52116917	13	1.67681e-12		Dfna5	11	ENSMUSG00000029821
4933415D12Rik	ENSMUSG00000087302	614	-191252	chr6	143779176	8	0.0109606		Ddit4	11	ENSMUSG00000020108
4632428C04Rik	ENSMUSG00000086897	614	55454	chr16	30064207	12	9.40699e-07		D930032P07Rik	11	ENSMUSG00000086457
4632428C04Rik	ENSMUSG00000086897	614	55630	chr16	30064383	17	3.63954e-09		D830013O20Rik	11	ENSMUSG00000056359
ENSMUSG00000065927	ENSMUSG00000065927	614	334176	chr14	99357585	20	3.83007e-19		D730003I15Rik	11	ENSMUSG00000073478
ENSMUSG00000090600	ENSMUSG00000090600	614	-75336	chrY	2474926	23	4.39426e-06		D230002A01Rik	11	ENSMUSG00000046413
ENSMUSG00000091987	ENSMUSG00000091987	614	84536	chrY	2474926	23	4.39426e-06		Crim1	11	ENSMUSG00000024074
Zbtb20	ENSMUSG00000022708	613	31712	chr16	42907706	22	1.51166e-18		Cobl	11	ENSMUSG00000020173
Unc13a	ENSMUSG00000034799	613	-42301	chr8	74153355	12	5.27286e-05		Cldn14	11	ENSMUSG00000047109
Ttc17	ENSMUSG00000027194	613	-141285	chr2	94105561	14	2.95989e-05		Cdc7	11	ENSMUSG00000029283
n-R5s58	ENSMUSG00000070192	613	77469	chr12	54225282	10	3.44181e-05		Capn8	11	ENSMUSG00000038599
Mir670	ENSMUSG00000076335	613	4005	chr2	94105561	14	2.95989e-05		Capn12	11	ENSMUSG00000054083
Meis2	ENSMUSG00000027210	613	-167	chr2	115891408	20	6.56754e-13		Cald1	11	ENSMUSG00000029761
Lsm12	ENSMUSG00000020922	613	7	chr11	102046617	9	0.00101013		Cacna1e	11	ENSMUSG00000004110
Itpa-ps1	ENSMUSG00000081476	613	-119694	chr2	94105561	14	2.95989e-05		C230035I16Rik	11	ENSMUSG00000085024
Gm15599	ENSMUSG00000081783	613	-114736	chr17	4997383	19	1.57323e-14		Btd	11	ENSMUSG00000021900
Gm10305	ENSMUSG00000070892	613	-5596	chr4	98933766	80	0		Bre	11	ENSMUSG00000052139
E530001K10Rik	ENSMUSG00000075020	613	646	chr2	94105561	14	2.95989e-05		BC027231	11	ENSMUSG00000036208
Dusp10	ENSMUSG00000039384	613	519513	chr1	186356694	32	7.47194e-26		Atrnl1	11	ENSMUSG00000054843
Cpeb3	ENSMUSG00000039652	613	-163944	chr19	37119147	60	1.57013e-37		Atp6v0a4	11	ENSMUSG00000038600
Cbx5	ENSMUSG00000009575	613	-24705	chr15	103045542	19	5.08836e-17		Arhgap5	11	ENSMUSG00000035133
Cbx5	ENSMUSG00000009575	613	-24390	chr15	103045857	11	1.78908e-07		Aox3l1	11	ENSMUSG00000079554
BC002163	ENSMUSG00000081824	613	-48038	chr16	42907706	22	1.51166e-18		Ankrd50	11	ENSMUSG00000044864
Atg4c	ENSMUSG00000028550	613	73141	chr4	98933766	80	0		Ank2	11	ENSMUSG00000032826
Arid1b	ENSMUSG00000069729	613	3051	chr17	4997383	19	1.57323e-14		Akap13	11	ENSMUSG00000066406
Akap6	ENSMUSG00000061603	613	424912	chr12	54225282	10	3.44181e-05		Adamts3	11	ENSMUSG00000043635
1700056E22Rik	ENSMUSG00000044854	613	499241	chr1	186356694	32	7.47194e-26		Acvr1	11	ENSMUSG00000026836
ENSMUSG00000080544	ENSMUSG00000080544	613	-104505	chr19	37119147	60	1.57013e-37		Actn4	11	ENSMUSG00000054808
ENSMUSG00000089057	ENSMUSG00000089057	613	-47391	chr1	186356694	32	7.47194e-26		Accn1	11	ENSMUSG00000020704
Stk35	ENSMUSG00000037885	612	1414	chr2	129627667	17	1.48854e-07		4933407K13Rik	11	ENSMUSG00000087396
Nfia	ENSMUSG00000028565	612	96382	chr4	97535807	35	1.14705e-33		4933403G14Rik	11	ENSMUSG00000050930
Gm5507	ENSMUSG00000069376	612	174462	chr18	54318437	7	0.0105443		4930551L18Rik	11	ENSMUSG00000085377
Gm16260	ENSMUSG00000084991	612	64970	chr14	100683675	17	2.67533e-11		4930542H20Rik	11	ENSMUSG00000086569
Gm15599	ENSMUSG00000081783	612	-104644	chr17	5007475	8	6.02872e-05		4930512H18Rik	11	ENSMUSG00000086866
Gm13620	ENSMUSG00000086603	612	720	chr2	59963873	12	0.000168574		4930467E23Rik	11	ENSMUSG00000074456
Gm12691	ENSMUSG00000081096	612	-277483	chr4	97535807	35	1.14705e-33		4930449E01Rik	11	ENSMUSG00000022116
Gm11772	ENSMUSG00000085501	612	-4457	chr11	120092979	19	1.71481e-08		4732465J04Rik	11	ENSMUSG00000071107
Glis3	ENSMUSG00000052942	612	-390538	chr19	28364029	14	2.97056e-07		2410057H14Rik	11	ENSMUSG00000086745
Foxc1	ENSMUSG00000050295	612	1983	chr13	31900498	9	0.0030764		2310014F06Rik	11	ENSMUSG00000085945
E130114P18Rik	ENSMUSG00000048747	612	91038	chr4	97535807	35	1.14705e-33		1700040N02Rik	11	ENSMUSG00000086999
Cwc27	ENSMUSG00000021715	612	-232143	chr13	105375079	18	8.26778e-18		1500017E21Rik	11	ENSMUSG00000087579
Baz2b	ENSMUSG00000026987	612	-84023	chr2	59963873	12	0.000168574		1110002B05Rik	11	ENSMUSG00000044408
Bahcc1	ENSMUSG00000039741	612	-1282	chr11	120092979	19	1.71481e-08		2016-03-04	11	ENSMUSG00000039372
Arid1b	ENSMUSG00000069729	612	13143	chr17	5007475	8	6.02872e-05		ENSMUSG00000092115	11	ENSMUSG00000092115
Adamts6	ENSMUSG00000046169	612	297126	chr13	105375079	18	8.26778e-18		ENSMUSG00000091527	11	ENSMUSG00000091527
9430076G02Rik	ENSMUSG00000084814	612	-263512	chr18	54318437	7	0.0105443		ENSMUSG00000084722	11	ENSMUSG00000084722
4930546C10Rik	ENSMUSG00000024546	612	221579	chr18	69331374	63	0		ENSMUSG00000088948	11	ENSMUSG00000088948
4930517O19Rik	ENSMUSG00000054391	612	71314	chr14	100683675	17	2.67533e-11		ENSMUSG00000089292	11	ENSMUSG00000089292
2900052L18Rik	ENSMUSG00000043993	612	80	chr11	120092979	19	1.5177e-11		ENSMUSG00000091922	11	ENSMUSG00000091922
2610204G07Rik	ENSMUSG00000084860	612	-99932	chr13	105375079	18	8.26778e-18		ENSMUSG00000087946	11	ENSMUSG00000087946
ENSMUSG00000077353	ENSMUSG00000077353	612	-134027	chr14	100683675	17	2.67533e-11		ENSMUSG00000064620	11	ENSMUSG00000064620
ENSMUSG00000088166	ENSMUSG00000088166	612	-2400	chr18	69331374	63	0		ENSMUSG00000087896	11	ENSMUSG00000087896
ENSMUSG00000091294	ENSMUSG00000091294	612	-10839	chr19	28364029	14	2.97056e-07		ENSMUSG00000077175	11	ENSMUSG00000077175
Wnt5a	ENSMUSG00000021994	611	6944	chr14	29324880	8	0.00891882		ENSMUSG00000091428	11	ENSMUSG00000091428
Uqcc	ENSMUSG00000005882	611	-57162	chr2	155698884	23	2.87894e-25		ENSMUSG00000091603	11	ENSMUSG00000091603
Sulf1	ENSMUSG00000016918	611	-25964	chr1	12682662	10	0.000542548		ENSMUSG00000065122	11	ENSMUSG00000065122
Miat	ENSMUSG00000086878	611	-466702	chr5	112191266	12	9.41411e-07		ENSMUSG00000065216	11	ENSMUSG00000065216
Metap1d	ENSMUSG00000041921	611	46263	chr2	71337596	11	3.36569e-10		ENSMUSG00000065760	11	ENSMUSG00000065760
Klf14	ENSMUSG00000073209	611	-995	chr6	30907995	14	0.000113809		ENSMUSG00000089209	11	ENSMUSG00000089209
Gm16019	ENSMUSG00000085919	611	19397	chr5	112191266	12	5.6399e-07		ENSMUSG00000092097	11	ENSMUSG00000092097
Gm12018	ENSMUSG00000085453	611	-41819	chr11	17954170	15	1.2681e-06		ENSMUSG00000091426	11	ENSMUSG00000091426
Gm12017	ENSMUSG00000084413	611	79377	chr11	17954170	15	1.2681e-06		ENSMUSG00000087850	11	ENSMUSG00000087850
Gm10258	ENSMUSG00000069074	611	4796	chr3	30173665	16	2.19302e-14		ENSMUSG00000088371	11	ENSMUSG00000088371
Gm10258	ENSMUSG00000069074	611	150857	chr3	30319726	28	5.9327e-22		ENSMUSG00000077223	11	ENSMUSG00000077223
Gm10187	ENSMUSG00000066918	611	25018	chr1	12682662	10	0.0275947		ENSMUSG00000088522	11	ENSMUSG00000088522
Gjb1	ENSMUSG00000047797	611	7264	chrX	98578981	12	0.000590505		ENSMUSG00000077863	11	ENSMUSG00000077863
Etv1	ENSMUSG00000004151	611	64461	chr12	39570428	11	0.0046998		ENSMUSG00000089441	11	ENSMUSG00000089441
E130006D01Rik	ENSMUSG00000085271	611	521	chr5	112191266	12	5.6399e-07		ENSMUSG00000089333	11	ENSMUSG00000089333
Dlx1as	ENSMUSG00000084946	611	-38366	chr2	71337596	11	6.28462e-07		ENSMUSG00000084617	11	ENSMUSG00000084617
Cyr61	ENSMUSG00000028195	611	-1200	chr3	145311749	15	1.3591e-06		ENSMUSG00000087929	11	ENSMUSG00000087929
ENSMUSG00000065361	ENSMUSG00000065361	611	-321014	chr3	30173665	16	6.25451e-14		ENSMUSG00000088676	11	ENSMUSG00000088676
ENSMUSG00000065361	ENSMUSG00000065361	611	-174953	chr3	30319726	28	5.9327e-22		ENSMUSG00000092098	11	ENSMUSG00000092098
ENSMUSG00000088066	ENSMUSG00000088066	611	4268	chr2	71337596	11	3.36569e-10		ENSMUSG00000088143	11	ENSMUSG00000088143
ENSMUSG00000091966	ENSMUSG00000091966	611	302	chr14	29324880	8	0.00891882		ENSMUSG00000091211	11	ENSMUSG00000091211
Zfp521	ENSMUSG00000024420	610	-184863	chr18	13946379	26	2.2693e-26		ENSMUSG00000090982	11	ENSMUSG00000090982
Zbtb20	ENSMUSG00000022708	610	254807	chr16	43130801	43	2.74472e-41		ENSMUSG00000077817	11	ENSMUSG00000077817
Slc4a10	ENSMUSG00000026904	610	-3	chr2	61884516	9	0.00399231		ENSMUSG00000089011	11	ENSMUSG00000089011
Rbbp8	ENSMUSG00000041238	610	-281098	chr18	11510687	16	3.08579e-06		ENSMUSG00000088523	11	ENSMUSG00000088523
Nbea	ENSMUSG00000027799	610	-175413	chr3	55812210	10	0.000161634		Zmat4	10	ENSMUSG00000037492
Hoxa1	ENSMUSG00000029844	610	2807	chr6	52111123	9	8.81005e-06		Zfp827	10	ENSMUSG00000071064
Hist1h2bl	ENSMUSG00000069314	610	-176	chr13	21807836	13	8.49394e-07		Zfp462	10	ENSMUSG00000060206
Gmds	ENSMUSG00000038372	610	-257920	chr13	32172563	12	6.55557e-09		Zcchc6	10	ENSMUSG00000035248
Gm15712	ENSMUSG00000083827	610	-53885	chr16	43130801	43	2.74472e-41		Wnt7b	10	ENSMUSG00000022382
Gm15051	ENSMUSG00000087658	610	4222	chr6	52111123	9	8.81005e-06		Wdr25	10	ENSMUSG00000040877
Gm12015	ENSMUSG00000082797	610	155531	chr11	17353953	9	8.54335e-05		Vcl	10	ENSMUSG00000021823
Gm12015	ENSMUSG00000082797	610	155725	chr11	17354147	8	0.0133083		Unc5c	10	ENSMUSG00000059921
Gm11380	ENSMUSG00000083149	610	196469	chr13	32172563	12	6.55557e-09		Ube2cbp	10	ENSMUSG00000032415
Gata6	ENSMUSG00000005836	610	458179	chr18	11510687	16	3.08579e-06		Ttc32	10	ENSMUSG00000066637
Fem1b	ENSMUSG00000032244	610	-438	chr9	62659017	10	0.000105572		Tspan5	10	ENSMUSG00000028152
Eif3h	ENSMUSG00000022312	610	-66470	chr15	51630557	31	3.20601e-22		Trpv4	10	ENSMUSG00000014158
Atf7ip	ENSMUSG00000030213	610	13745	chr6	136481117	16	1.68449e-06		Trim65	10	ENSMUSG00000054517
1010001N08Rik	ENSMUSG00000087274	610	458122	chr18	11510687	16	3.08579e-06		Trim47	10	ENSMUSG00000020773
ENSMUSG00000065216	ENSMUSG00000065216	610	139299	chr6	53523267	50	1.21155e-29		Tpra1	10	ENSMUSG00000002871
ENSMUSG00000070160	ENSMUSG00000070160	610	4455	chr16	43130801	43	2.74472e-41		Tpm1	10	ENSMUSG00000032366
ENSMUSG00000077276	ENSMUSG00000077276	610	51375	chr3	55812210	10	0.000161634		Tom1l2	10	ENSMUSG00000000538
ENSMUSG00000087833	ENSMUSG00000087833	610	-94336	chr11	17353953	9	8.54335e-05		Syne1	10	ENSMUSG00000019769
ENSMUSG00000087833	ENSMUSG00000087833	610	-94142	chr11	17354147	8	0.0133083		Swap70	10	ENSMUSG00000031015
ENSMUSG00000090402	ENSMUSG00000090402	610	6732	chr9	62659017	10	0.000105572		Sorcs2	10	ENSMUSG00000029093
ENSMUSG00000090982	ENSMUSG00000090982	610	285978	chr6	53523267	50	1.21155e-29		Smoc1	10	ENSMUSG00000021136
Tcf7l2	ENSMUSG00000024985	609	689	chr19	55816989	7	0.00209089		Smad7	10	ENSMUSG00000025880
Sp9	ENSMUSG00000068859	609	6630	chr2	73116612	13	0.000570693		Slc5a10	10	ENSMUSG00000042371
Sox9	ENSMUSG00000000567	609	-837778	chr11	111805746	8	0.0287738		Skap2	10	ENSMUSG00000059182
Snx11	ENSMUSG00000020876	609	-10268	chr11	96628605	11	0.00221179		Scel	10	ENSMUSG00000022123
Ppp2r4	ENSMUSG00000039515	609	25836	chr2	30297395	114	0		Samd12	10	ENSMUSG00000058656
Myo3b	ENSMUSG00000042064	609	87853	chr2	69965036	18	1.93959e-09		Rnf144a	10	ENSMUSG00000020642
Irx3	ENSMUSG00000031734	609	-121899	chr8	94203654	15	2.73779e-06		Rap1b	10	ENSMUSG00000052681
Gm1574	ENSMUSG00000063529	609	-54871	chr13	46314219	8	0.0162406		Ptprj	10	ENSMUSG00000025314
Gm13836	ENSMUSG00000081282	609	-260	chr5	115942204	34	1.68156e-44		Psapl1	10	ENSMUSG00000043430
Gm13631	ENSMUSG00000086132	609	88068	chr2	69965036	18	1.93959e-09		Ppargc1a	10	ENSMUSG00000029167
Gm11679	ENSMUSG00000081088	609	-99146	chr11	111805746	8	0.0287738		Pparg	10	ENSMUSG00000000440
Gm11674	ENSMUSG00000086752	609	143556	chr11	111805746	8	0.0287738		Pou2af1	10	ENSMUSG00000032053
Gm11537	ENSMUSG00000085242	609	489	chr11	96628605	11	0.00221179		Polr2b	10	ENSMUSG00000029250
Gm10113	ENSMUSG00000062282	609	27802	chr13	46314219	8	0.0162406		Plec	10	ENSMUSG00000022565
Fto	ENSMUSG00000055932	609	366223	chr8	94203654	15	1.53051e-07		Pla2g5	10	ENSMUSG00000041193
Foxn2	ENSMUSG00000034998	609	22259	chr17	88862310	56	6.18492e-28		Pknox2	10	ENSMUSG00000035934
D230002A01Rik	ENSMUSG00000046413	609	-120660	chr8	94203654	15	2.73779e-06		Phc2	10	ENSMUSG00000028796
Csmd3	ENSMUSG00000022311	609	-130	chr15	48623479	10	0.011412		Pgrmc2	10	ENSMUSG00000049940
Cir1	ENSMUSG00000041777	609	-34146	chr2	73116612	13	0.000570693		Pfdn1	10	ENSMUSG00000024346
Auts2	ENSMUSG00000029673	609	-728644	chr5	132290570	27	2.46292e-39		Pde10a	10	ENSMUSG00000023868
ENSMUSG00000065742	ENSMUSG00000065742	609	240625	chr15	48623479	10	0.011412		Papss1	10	ENSMUSG00000028032
ENSMUSG00000088869	ENSMUSG00000088869	609	3514	chr17	88862310	56	6.18492e-28		Oxgr1	10	ENSMUSG00000044819
ENSMUSG00000090778	ENSMUSG00000090778	609	50026	chr8	94203654	15	1.53051e-07		Osmr	10	ENSMUSG00000022146
Zfp608	ENSMUSG00000052713	608	-4392	chr18	55147853	9	0.0285034		Odz3	10	ENSMUSG00000031561
Tshz3	ENSMUSG00000021217	608	9946	chr7	37493083	15	0.000548029		Nudt6	10	ENSMUSG00000050174
Sox9	ENSMUSG00000000567	608	-249955	chr11	112393569	7	0.0105443		n-R5s84	10	ENSMUSG00000084540
Snx24	ENSMUSG00000024535	608	17071	chr18	53422387	13	4.44302e-07		n-R5s82	10	ENSMUSG00000077401
Robo1	ENSMUSG00000022883	608	189224	chr16	72852618	14	5.0043e-06		Nek7	10	ENSMUSG00000026393
Rnf103	ENSMUSG00000052656	608	848	chr6	71444736	11	0.00152161		Mycbp2	10	ENSMUSG00000033004
Rfx3	ENSMUSG00000040929	608	-87	chr19	28085569	20	4.37851e-12		Mras	10	ENSMUSG00000032470
Rab28	ENSMUSG00000029128	608	-6867	chr5	42092527	9	0.00322353		Moxd1	10	ENSMUSG00000020000
Pten	ENSMUSG00000013663	608	756	chr19	32832743	9	0.00193748		Mir763	10	ENSMUSG00000076448
Nrf1	ENSMUSG00000058440	608	64	chr6	29998052	10	4.16101e-06		Miat	10	ENSMUSG00000086878
Nrf1	ENSMUSG00000058440	608	424	chr6	29998412	9	0.0018693		Mgat5	10	ENSMUSG00000036155
Npas3	ENSMUSG00000021010	608	44026	chr12	54393690	80	0		Matn2	10	ENSMUSG00000022324
Lonp2	ENSMUSG00000047866	608	218	chr8	89148160	9	0.0113344		Magi1	10	ENSMUSG00000045095
Hes1	ENSMUSG00000022528	608	1051	chr16	30065521	14	1.39932e-07		Lrrc28	10	ENSMUSG00000030556
Gm4221	ENSMUSG00000085098	608	-2111	chr18	55147853	9	0.00223273		Lmna	10	ENSMUSG00000028063
Gm16177	ENSMUSG00000082484	608	-35774	chr8	89148160	9	0.0113344		Lect2	10	ENSMUSG00000021539
Gm11678	ENSMUSG00000080181	608	100619	chr11	112393569	7	0.0105443		Kif26b	10	ENSMUSG00000026494
Cadm1	ENSMUSG00000032076	608	3619	chr9	47341875	11	2.31148e-06		Itgb3	10	ENSMUSG00000020689
BC006965	ENSMUSG00000041674	608	-249721	chr11	112393569	7	0.0105443		Itga11	10	ENSMUSG00000032243
Atp5l	ENSMUSG00000038717	608	-5870	chr9	44722955	18	1.61981e-13		Il1r1	10	ENSMUSG00000026072
Ascc3	ENSMUSG00000038774	608	107807	chr10	50420282	12	0.000840081		Igfbp7	10	ENSMUSG00000036256
9430076C15Rik	ENSMUSG00000053007	608	-111	chr6	53523267	50	5.21984e-42		Id2	10	ENSMUSG00000020644
ENSMUSG00000065343	ENSMUSG00000065343	608	-96075	chr6	29998052	10	4.16101e-06		Ibtk	10	ENSMUSG00000035941
ENSMUSG00000065343	ENSMUSG00000065343	608	-95715	chr6	29998412	9	0.0018693		Hs1bp3	10	ENSMUSG00000020605
ENSMUSG00000088561	ENSMUSG00000088561	608	70922	chr5	42092527	9	0.00322353		Hipk2	10	ENSMUSG00000061436
ENSMUSG00000089273	ENSMUSG00000089273	608	-43409	chr7	37493083	15	0.000548029		Hes1	10	ENSMUSG00000022528
ENSMUSG00000092154	ENSMUSG00000092154	608	6764	chr18	55147853	9	0.0285034		Gsn	10	ENSMUSG00000026879
Ppfia2	ENSMUSG00000053825	607	370200	chr10	106272521	12	0.000344515		Gprc5a	10	ENSMUSG00000046733
Nr4a3	ENSMUSG00000028341	607	-2509	chr4	48055516	15	1.72388e-07		Gm4766	10	ENSMUSG00000044887
Nr4a3	ENSMUSG00000028341	607	-2333	chr4	48055692	25	1.81388e-12		Gm2792	10	ENSMUSG00000079735
Meis1	ENSMUSG00000020160	607	-131988	chr11	18786973	8	0.0116151		Gm16977	10	ENSMUSG00000085506
Llph	ENSMUSG00000020224	607	45224	chr10	119709350	29	1.2967e-38		Gm16721	10	ENSMUSG00000087419
Hnrnpu	ENSMUSG00000039630	607	-311	chr1	180267617	10	2.00049e-05		Gm16352	10	ENSMUSG00000084994
Hmgxb3	ENSMUSG00000024622	607	-29656	chr18	61307048	13	0.000165179		Gm16317	10	ENSMUSG00000090048
Hmga2	ENSMUSG00000056758	607	-204175	chr10	119709350	29	1.2967e-38		Gm16202	10	ENSMUSG00000083731
Gm16586	ENSMUSG00000089788	607	13315	chr1	180267617	10	2.00049e-05		Gm16095	10	ENSMUSG00000086014
Gm16140	ENSMUSG00000084085	607	-122158	chr11	18786973	8	0.0116151		Gm16060	10	ENSMUSG00000086123
Gm12434	ENSMUSG00000085660	607	46188	chr4	48055516	15	1.72388e-07		Gm15988	10	ENSMUSG00000083771
Gm12434	ENSMUSG00000085660	607	46364	chr4	48055692	25	1.81388e-12		Gm15689	10	ENSMUSG00000089924
Gm12163	ENSMUSG00000083017	607	-95234	chr11	45531872	14	4.588e-06		Gm15566	10	ENSMUSG00000083772
Gm12028	ENSMUSG00000083601	607	-12584	chr11	19637485	32	8.20678e-19		Gm15565	10	ENSMUSG00000082356
Gm11646	ENSMUSG00000085033	607	-14599	chr11	105898567	8	0.00048593		Gm15323	10	ENSMUSG00000086092
Gm11039	ENSMUSG00000079044	607	364697	chr10	106272521	12	0.000344515		Gm14642	10	ENSMUSG00000086114
Glns-ps1	ENSMUSG00000082100	607	17127	chr11	19637485	32	8.20678e-19		Gm13937	10	ENSMUSG00000082512
F630206G17Rik	ENSMUSG00000086686	607	-89717	chr11	45531872	14	4.588e-06		Gm13634	10	ENSMUSG00000085439
Eif4g3	ENSMUSG00000028760	607	472	chr4	137549409	7	0.00178665		Gm13594	10	ENSMUSG00000086881
Dcaf7	ENSMUSG00000049354	607	381	chr11	105898567	8	0.00048593		Gm13372	10	ENSMUSG00000086560
Cnot1	ENSMUSG00000036550	607	-52420	chr8	98278946	16	3.08588e-07		Gm12541	10	ENSMUSG00000054779
Auts2	ENSMUSG00000029673	607	-899885	chr5	132119329	24	5.79777e-23		Gm12163	10	ENSMUSG00000083017
Acss3	ENSMUSG00000035948	607	-64774	chr10	106495950	10	0.00135448		Gm11772	10	ENSMUSG00000085501
1700095J12Rik	ENSMUSG00000084804	607	-145024	chr4	137549409	7	0.00178665		Gm11763	10	ENSMUSG00000081722
1700006J14Rik	ENSMUSG00000034764	607	-91863	chr10	119709350	29	1.2967e-38		Gm11726	10	ENSMUSG00000082562
ENSMUSG00000065089	ENSMUSG00000065089	607	8851	chr8	98278946	16	3.08588e-07		Gm11674	10	ENSMUSG00000086752
ENSMUSG00000065211	ENSMUSG00000065211	607	-2036	chr8	98278946	16	3.08588e-07		Gm11218	10	ENSMUSG00000081941
ENSMUSG00000077320	ENSMUSG00000077320	607	78987	chr11	45531872	14	3.18023e-09		Gm11114	10	ENSMUSG00000079433
ENSMUSG00000089125	ENSMUSG00000089125	607	8781	chr18	61307048	13	4.00803e-05		Gm10970	10	ENSMUSG00000078648
Tshz1	ENSMUSG00000046982	606	-12986	chr18	84242968	23	2.73331e-15		Gm10809	10	ENSMUSG00000075070
Tbl1x	ENSMUSG00000025246	606	-1704	chrX	74754648	33	1.28023e-34		Gm10804	10	ENSMUSG00000075025
Sox9	ENSMUSG00000000567	606	1612	chr11	112645136	8	0.00203865		Gm10797	10	ENSMUSG00000074999
Sox9	ENSMUSG00000000567	606	1829	chr11	112645353	8	1.44743e-06		Gm10629	10	ENSMUSG00000074113
Rad54b	ENSMUSG00000066307	606	455	chr4	11507267	18	1.49163e-11		Gm10397	10	ENSMUSG00000072684
Rad54b	ENSMUSG00000078773	606	21171	chr4	11507267	18	1.49163e-11		Gm10162	10	ENSMUSG00000066418
Pknox2	ENSMUSG00000035934	606	-206	chr9	36954693	13	1.409e-07		Gm10051	10	ENSMUSG00000058905
n-R5s82	ENSMUSG00000077401	606	120709	chr9	36954693	13	1.409e-07		Gata6	10	ENSMUSG00000005836
Gm5937	ENSMUSG00000081622	606	52723	chrX	74754648	33	1.28023e-34		Fryl	10	ENSMUSG00000070733
Gm15319	ENSMUSG00000074449	606	41989	chr8	20000777	12	1.87995e-05		Frs2	10	ENSMUSG00000020170
Gm12002	ENSMUSG00000086584	606	242649	chr11	12457166	9	0.00193748		Foxo3	10	ENSMUSG00000048756
Gm10977	ENSMUSG00000078694	606	-10587	chr8	20000777	12	1.87995e-05		Fhit	10	ENSMUSG00000060579
Gm10348	ENSMUSG00000071793	606	-19636	chr8	20000777	12	1.87995e-05		Ext1	10	ENSMUSG00000061731
Etv1	ENSMUSG00000004151	606	9441	chr12	39515408	15	6.02687e-13		Etohd2	10	ENSMUSG00000089875
Crtap	ENSMUSG00000032431	606	-261	chr9	114299532	10	5.08244e-07		Errfi1	10	ENSMUSG00000028967
Cobl	ENSMUSG00000020173	606	92203	chr11	12457166	9	0.00193748		Enpp6	10	ENSMUSG00000038173
Atp10a	ENSMUSG00000025324	606	605	chr7	65914177	9	2.51694e-05		Ell2	10	ENSMUSG00000001542
4930520O04Rik	ENSMUSG00000074039	606	22111	chr9	114299532	10	5.08244e-07		Echdc3	10	ENSMUSG00000039063
ENSMUSG00000077276	ENSMUSG00000077276	606	43563	chr3	55804398	14	0.000204656		Dusp6	10	ENSMUSG00000019960
ENSMUSG00000088278	ENSMUSG00000088278	606	-70178	chrX	74754648	33	1.28023e-34		Dok5	10	ENSMUSG00000027560
ENSMUSG00000091107	ENSMUSG00000091107	606	-90914	chr11	12457166	9	0.00193748		Dock1	10	ENSMUSG00000058325
ENSMUSG00000091588	ENSMUSG00000091588	606	112722	chr8	20000777	12	1.87995e-05		Dlk1	10	ENSMUSG00000040856
Zfp219	ENSMUSG00000049295	605	-16291	chr14	52624117	13	2.01357e-07		Dlgap2	10	ENSMUSG00000047495
Zbtb20	ENSMUSG00000022708	605	359901	chr16	43235895	22	8.93287e-25		Dennd1b	10	ENSMUSG00000056268
Sox9	ENSMUSG00000000567	605	-124739	chr11	112518785	16	1.9224e-11		Ddc	10	ENSMUSG00000020182
Satb1	ENSMUSG00000023927	605	-21655	chr17	51950960	13	0.000905666		Dab2	10	ENSMUSG00000022150
Rps3a	ENSMUSG00000028081	605	-1511	chr3	85945113	8	4.25444e-06		D630003M21Rik	10	ENSMUSG00000037813
Rnu73b	ENSMUSG00000064390	605	503	chr3	85945113	8	4.25444e-06		D330022K07Rik	10	ENSMUSG00000085440
Pou3f3	ENSMUSG00000045515	605	-1375	chr1	42752616	20	6.35552e-14		Csnk1a1	10	ENSMUSG00000024576
Odz2	ENSMUSG00000049336	605	-1014451	chr11	36035015	11	0.000213472		Coro2b	10	ENSMUSG00000041729
Hao1	ENSMUSG00000027261	605	-904209	chr2	133475895	29	2.66622e-26		Col4a2	10	ENSMUSG00000031503
Gm9786	ENSMUSG00000043801	605	-93	chr17	17483011	12	3.79136e-06		Cobll1	10	ENSMUSG00000034903
Gm16617	ENSMUSG00000085219	605	15613	chr14	52624117	13	2.01357e-07		Cntnap4	10	ENSMUSG00000031772
Gm15712	ENSMUSG00000083827	605	51209	chr16	43235895	22	8.93287e-25		Cldn5	10	ENSMUSG00000041378
Gm15711	ENSMUSG00000082570	605	-76812	chr16	43235895	22	8.93287e-25		Chdh	10	ENSMUSG00000015970
Gm12127	ENSMUSG00000086375	605	-56528	chr11	36035015	11	2.03036e-05		Cgnl1	10	ENSMUSG00000032232
Gm12126	ENSMUSG00000087245	605	140849	chr11	36035015	11	0.000213472		Cdk15	10	ENSMUSG00000026023
Gm11678	ENSMUSG00000080181	605	225835	chr11	112518785	16	1.9224e-11		Cdk14	10	ENSMUSG00000028926
BC006965	ENSMUSG00000041674	605	-124505	chr11	112518785	16	1.9224e-11		Cd82	10	ENSMUSG00000027215
Bambi	ENSMUSG00000024232	605	1476	chr18	3509431	12	2.56229e-05		Cd47	10	ENSMUSG00000055447
Arid5b	ENSMUSG00000019947	605	-31962	chr10	67709512	12	0.00124816		Cd47	10	ENSMUSG00000079488
Arhgef40	ENSMUSG00000004562	605	19609	chr14	52624117	13	2.01357e-07		Cav1	10	ENSMUSG00000007655
2610017I09Rik	ENSMUSG00000060424	605	28859	chr1	42752616	20	6.35552e-14		Capzb	10	ENSMUSG00000028745
ENSMUSG00000064983	ENSMUSG00000064983	605	65738	chr2	133475895	29	2.66622e-26		Capn2	10	ENSMUSG00000026509
ENSMUSG00000077353	ENSMUSG00000077353	605	40675	chr14	100858377	46	2.49867e-28		Camsap1l1	10	ENSMUSG00000041570
ENSMUSG00000089331	ENSMUSG00000089331	605	-66209	chr14	100858377	46	2.49867e-28		Calm1	10	ENSMUSG00000001175
Zfp536	ENSMUSG00000043456	604	-423465	chr7	38131306	19	2.87936e-07		Cacna1d	10	ENSMUSG00000015968
Zfp462	ENSMUSG00000060206	604	21254	chr4	54979174	45	3.4601e-37		C2cd4b	10	ENSMUSG00000055125
Spry2	ENSMUSG00000022114	604	-164015	chr14	106132021	60	0		C230081A13Rik	10	ENSMUSG00000074305
Sdccag8	ENSMUSG00000026504	604	434235	chr1	179179026	14	0.00239751		C1qtnf3	10	ENSMUSG00000058914
Ppp1r10	ENSMUSG00000039220	604	1538	chr17	36054917	13	0.000103582		C130022M03Rik	10	ENSMUSG00000085013
Pebp4	ENSMUSG00000022085	604	154619	chr14	70394846	28	2.48681e-17		C030037F17Rik	10	ENSMUSG00000084945
Pdxp	ENSMUSG00000068221	604	64	chr15	78744413	12	2.79439e-05		Btn1a1	10	ENSMUSG00000000706
Mir1897	ENSMUSG00000084530	604	-194574	chr3	34342812	55	6.29644e-40		Btbd11	10	ENSMUSG00000020042
Mir1894	ENSMUSG00000084751	604	83	chr17	36054917	13	0.000103582		Bmp7	10	ENSMUSG00000008999
Id2	ENSMUSG00000020644	604	2839	chr12	25783796	14	1.57245e-06		Bcar3	10	ENSMUSG00000028121
Gm15551	ENSMUSG00000086679	604	102752	chr3	126474702	36	3.37683e-30		BC039771	10	ENSMUSG00000087594
Gm10076	ENSMUSG00000060143	604	50976	chr14	106132021	60	0		Barx2	10	ENSMUSG00000032033
Fxr1	ENSMUSG00000027680	604	423811	chr3	34342812	55	6.29644e-40		Bahcc1	10	ENSMUSG00000039741
Dnajc19	ENSMUSG00000027679	604	362569	chr3	34342812	55	6.29644e-40		Auh	10	ENSMUSG00000021460
Camk2d	ENSMUSG00000053819	604	175482	chr3	126474702	36	3.37683e-30		AU022754	10	ENSMUSG00000087046
Ass1	ENSMUSG00000076441	604	25259	chr2	31350986	22	6.08857e-14		Atp6v1c1	10	ENSMUSG00000022295
Akt3	ENSMUSG00000019699	604	-9308	chr1	179179026	14	0.00239751		Arsj	10	ENSMUSG00000046561
4933407E24Rik	ENSMUSG00000073759	604	25829	chr4	124272262	11	1.06016e-07		Arrdc3	10	ENSMUSG00000074794
3100002H09Rik	ENSMUSG00000051219	604	-15784	chr4	124272262	11	1.06016e-07		Arntl	10	ENSMUSG00000055116
ENSMUSG00000080376	ENSMUSG00000080376	604	41924	chr14	70394846	28	2.48681e-17		Arl8b	10	ENSMUSG00000030105
ENSMUSG00000089441	ENSMUSG00000089441	604	-588870	chr12	25783796	14	1.57245e-06		Arhgap32	10	ENSMUSG00000041444
ENSMUSG00000090828	ENSMUSG00000090828	604	-116491	chr3	34342812	55	6.29644e-40		Arhgap12	10	ENSMUSG00000041225
Upp2	ENSMUSG00000026839	603	13072	chr2	58432781	19	9.95815e-13		Ap3m1	10	ENSMUSG00000021824
Unc79	ENSMUSG00000021198	603	161697	chr12	104380888	19	0.000574798		Ano6	10	ENSMUSG00000064210
Tle1	ENSMUSG00000008305	603	-16242	chr4	71845711	31	6.03431e-33		Ahi1	10	ENSMUSG00000019986
Snord14c	ENSMUSG00000075876	603	-518	chr9	40611148	7	0.0195215		Adarb1	10	ENSMUSG00000020262
Rarb	ENSMUSG00000017491	603	-243323	chr14	17408058	12	8.07194e-07		A530006G24Rik	10	ENSMUSG00000051986
Pde3a	ENSMUSG00000041741	603	239545	chr6	141437335	66	1.22285e-34		5830454E08Rik	10	ENSMUSG00000052658
Lrrn3	ENSMUSG00000036295	603	181	chr12	42212519	9	0.00535545		5430427M07Rik	10	ENSMUSG00000085004
Lrig3	ENSMUSG00000020105	603	24411	chr10	125427686	28	4.42213e-16		5330437I02Rik	10	ENSMUSG00000046610
Lmx1b	ENSMUSG00000038765	603	-956	chr2	33495075	9	0.00644248		4933423P22Rik	10	ENSMUSG00000085471
Itpr1	ENSMUSG00000030102	603	243272	chr6	108406384	15	8.01738e-11		4930593C16Rik	10	ENSMUSG00000086365
Irx6	ENSMUSG00000031738	603	-45022	chr8	95153166	74	0		4930579M01Rik	10	ENSMUSG00000086190
Irx5	ENSMUSG00000031737	603	271471	chr8	95153166	74	0		4930572O03Rik	10	ENSMUSG00000069720
Immp2l	ENSMUSG00000056899	603	461842	chr12	42212519	9	5.56625e-06		4930546C10Rik	10	ENSMUSG00000024546
Hspa8	ENSMUSG00000015656	603	2081	chr9	40611148	7	0.0195215		4930545L23Rik	10	ENSMUSG00000085247
Helz	ENSMUSG00000020721	603	114103	chr11	107523347	10	0.0111698		4930534B04Rik	10	ENSMUSG00000061533
Gm16889	ENSMUSG00000084976	603	-48448	chr4	146817862	14	0.000276513		4930455D15Rik	10	ENSMUSG00000085056
Gm13558	ENSMUSG00000086129	603	-125399	chr2	58432781	19	9.95815e-13		4930432M17Rik	10	ENSMUSG00000074248
Gm13161	ENSMUSG00000082248	603	282	chr4	146817862	14	0.000276513		1700060C20Rik	10	ENSMUSG00000078957
Gm11250	ENSMUSG00000086027	603	15909	chr4	71845711	31	6.03431e-33		1700042O10Rik	10	ENSMUSG00000086391
Fto	ENSMUSG00000055932	603	312351	chr8	94149782	10	0.000934171		1700023H06Rik	10	ENSMUSG00000089827
Foxp1	ENSMUSG00000030067	603	-295623	chr6	98920903	17	1.31155e-09		1010001N08Rik	10	ENSMUSG00000087274
Fndc7	ENSMUSG00000045326	603	-7835	chr3	108685091	11	0.00395342		ENSMUSG00000091321	10	ENSMUSG00000091321
Etv6	ENSMUSG00000030199	603	116385	chr6	134102103	8	0.00172953		ENSMUSG00000065156	10	ENSMUSG00000065156
Eif4e3	ENSMUSG00000030068	603	-695888	chr6	98920903	17	1.31155e-09		ENSMUSG00000091093	10	ENSMUSG00000091093
Ehd4	ENSMUSG00000027293	603	-314	chr2	119980028	10	0.000662189		ENSMUSG00000088399	10	ENSMUSG00000088399
Auts2	ENSMUSG00000029673	603	-862720	chr5	132156494	8	0.00603731		ENSMUSG00000077392	10	ENSMUSG00000077392
A830035A12Rik	ENSMUSG00000059706	603	113660	chr11	107523347	10	0.0111698		ENSMUSG00000089107	10	ENSMUSG00000089107
ENSMUSG00000090778	ENSMUSG00000090778	603	-3846	chr8	94149782	10	0.000934171		ENSMUSG00000070145	10	ENSMUSG00000070145
ENSMUSG00000091438	ENSMUSG00000091438	603	-19922	chr6	134102103	8	0.00172953		ENSMUSG00000087743	10	ENSMUSG00000087743
ENSMUSG00000091833	ENSMUSG00000091833	603	307475	chr4	146817862	14	0.000276513		ENSMUSG00000064584	10	ENSMUSG00000064584
Ssbp2	ENSMUSG00000003992	602	868	chr13	91600756	33	1.61559e-16		ENSMUSG00000092044	10	ENSMUSG00000092044
Sox6	ENSMUSG00000051910	602	-214306	chr7	122967952	21	1.66243e-08		ENSMUSG00000088428	10	ENSMUSG00000088428
Scml4	ENSMUSG00000044770	602	284	chr10	42580460	16	1.96286e-07		ENSMUSG00000091383	10	ENSMUSG00000091383
Kctd1	ENSMUSG00000036225	602	170762	chr18	15480717	13	0.000791812		ENSMUSG00000065912	10	ENSMUSG00000065912
Inhba	ENSMUSG00000041324	602	-3864	chr13	16099820	55	0		ENSMUSG00000091737	10	ENSMUSG00000091737
Il1rapl1	ENSMUSG00000052372	602	295	chrX	85361279	14	2.24e-06		ENSMUSG00000064909	10	ENSMUSG00000064909
Gm6304	ENSMUSG00000071867	602	310962	chr18	15480717	13	0.000791812		ENSMUSG00000077449	10	ENSMUSG00000077449
Gm5507	ENSMUSG00000069376	602	190947	chr18	54334922	28	2.89216e-34		ENSMUSG00000077596	10	ENSMUSG00000077596
Gm5228	ENSMUSG00000084288	602	38107	chr17	48111146	7	0.00855097		ENSMUSG00000088014	10	ENSMUSG00000088014
Gm14871	ENSMUSG00000082492	602	-29375	chr17	48111146	7	0.00855097		ENSMUSG00000091956	10	ENSMUSG00000091956
Gm14774	ENSMUSG00000081424	602	79034	chrX	85361279	14	2.24e-06		ENSMUSG00000089444	10	ENSMUSG00000089444
Gm13243	ENSMUSG00000081192	602	-43	chr4	145364579	8	0.0010585		ENSMUSG00000088828	10	ENSMUSG00000088828
Gm13236	ENSMUSG00000087513	602	11747	chr4	145364579	8	0.0010585		ENSMUSG00000091795	10	ENSMUSG00000091795
Gm12604	ENSMUSG00000082443	602	-2642	chr4	87224051	10	0.00621487		ENSMUSG00000087926	10	ENSMUSG00000087926
Gm12600	ENSMUSG00000086512	602	279785	chr4	87224051	10	0.00621487		ENSMUSG00000089200	10	ENSMUSG00000089200
Gm12023	ENSMUSG00000085806	602	2696	chr11	18612921	29	2.14815e-31		ENSMUSG00000077666	10	ENSMUSG00000077666
G630016G05Rik	ENSMUSG00000086308	602	8013	chr2	115900974	9	0.00934411		ENSMUSG00000064752	10	ENSMUSG00000064752
Foxp1	ENSMUSG00000030067	602	-170428	chr6	99046098	9	7.0275e-05		ENSMUSG00000088131	10	ENSMUSG00000088131
Foxp1	ENSMUSG00000030067	602	-170238	chr6	99046288	13	0.000130115		ENSMUSG00000089393	10	ENSMUSG00000089393
Eif4e3	ENSMUSG00000030068	602	-570693	chr6	99046098	9	7.0275e-05		ENSMUSG00000089344	10	ENSMUSG00000089344
Eif4e3	ENSMUSG00000030068	602	-570503	chr6	99046288	13	0.000130115		ENSMUSG00000091539	10	ENSMUSG00000091539
Aqp4	ENSMUSG00000024411	602	-81476	chr18	15480717	13	0.000791812		ENSMUSG00000077813	10	ENSMUSG00000077813
9430076G02Rik	ENSMUSG00000084814	602	-247027	chr18	54334922	28	2.89216e-34		ENSMUSG00000064673	10	ENSMUSG00000064673
4833422C13Rik	ENSMUSG00000074782	602	-280721	chr13	91600756	33	1.61559e-16		ENSMUSG00000088671	10	ENSMUSG00000088671
2700033N17Rik	ENSMUSG00000086328	602	7794	chr2	115900974	9	0.00934411		ENSMUSG00000065238	10	ENSMUSG00000065238
1110006G14Rik	ENSMUSG00000030664	602	-207541	chr7	122967952	21	1.66243e-08		ENSMUSG00000080546	10	ENSMUSG00000080546
ENSMUSG00000065384	ENSMUSG00000065384	602	-25777	chr11	18612921	29	2.14815e-31		ENSMUSG00000077686	10	ENSMUSG00000077686
ENSMUSG00000065747	ENSMUSG00000065747	602	-76677	chrX	85361279	14	2.24e-06		ENSMUSG00000090427	10	ENSMUSG00000090427
ENSMUSG00000091232	ENSMUSG00000091232	602	1267	chr13	16099820	55	0		ENSMUSG00000089376	10	ENSMUSG00000089376
Zeb2	ENSMUSG00000026872	601	67963	chr2	45040878	25	2.02139e-26		ENSMUSG00000090869	10	ENSMUSG00000090869
Trps1	ENSMUSG00000038679	601	-5497	chr15	50716090	8	0.00297371		ENSMUSG00000088311	10	ENSMUSG00000088311
Trps1	ENSMUSG00000038679	601	-5321	chr15	50716266	8	7.33725e-06		ENSMUSG00000064601	10	ENSMUSG00000064601
Tox3	ENSMUSG00000043668	601	-46496	chr8	92825655	12	1.72742e-07		ENSMUSG00000065330	10	ENSMUSG00000065330
Sim2	ENSMUSG00000062713	601	48	chr16	94086109	7	6.96388e-05		Zswim6	9	ENSMUSG00000032846
Pcca	ENSMUSG00000041650	601	349636	chr14	123283182	11	0.000795121		Zfr	9	ENSMUSG00000022201
Odz3	ENSMUSG00000031561	601	-165490	chr8	49594554	12	0.000196203		Zfpm2	9	ENSMUSG00000022306
Odz3	ENSMUSG00000031561	601	-165233	chr8	49594811	12	1.10806e-08		Zfp706	9	ENSMUSG00000062397
Luzp1	ENSMUSG00000001089	601	112535	chr4	136138211	10	2.66346e-08		Zfp664	9	ENSMUSG00000051911
Kdm1a	ENSMUSG00000036940	601	-20427	chr4	136138211	10	2.66346e-08		Zfp664	9	ENSMUSG00000079215
Gm6878	ENSMUSG00000075549	601	-31131	chr14	67902417	10	0.00271979		Zfp438	9	ENSMUSG00000050945
Gm2964	ENSMUSG00000078323	601	-35729	chrX	32096016	8	0.00060326		Ywhaz	9	ENSMUSG00000022285
Gm2940	ENSMUSG00000079647	601	141435	chrX	32096016	8	0.00060326		Wisp1	9	ENSMUSG00000005124
Gm13479	ENSMUSG00000085591	601	10743	chr2	45223528	8	0.0201774		Vtcn1	9	ENSMUSG00000051076
Gm13476	ENSMUSG00000052248	601	74220	chr2	45040878	25	2.02139e-26		Vav3	9	ENSMUSG00000033721
Gm13475	ENSMUSG00000081830	601	-143874	chr2	45040878	25	2.02139e-26		Utp14b	9	ENSMUSG00000079470
Gm12987	ENSMUSG00000082711	601	-2364	chr4	136138211	10	2.66346e-08		Tubb2b	9	ENSMUSG00000045136
Gm12366	ENSMUSG00000082762	601	-10018	chr4	35140206	12	0.0023317		Tslp	9	ENSMUSG00000024379
Gm12158	ENSMUSG00000085784	601	-44469	chr11	44431709	13	3.90212e-06		Tprg	9	ENSMUSG00000048399
Gabbr2	ENSMUSG00000039809	601	-327029	chr4	46677716	11	3.39291e-07		Tpbg	9	ENSMUSG00000035274
Ebf2	ENSMUSG00000022053	601	50288	chr14	67902417	10	0.00271979		Tiparp	9	ENSMUSG00000034640
Ebf1	ENSMUSG00000057098	601	890	chr11	44431709	13	0.000292084		Timp3	9	ENSMUSG00000020044
Ebf1	ENSMUSG00000078561	601	890	chr11	44431709	13	0.000292084		Tg	9	ENSMUSG00000053469
Dpm1	ENSMUSG00000078919	601	-23429	chr2	168032662	9	0.00183593		Sykb	9	ENSMUSG00000021457
Chd7	ENSMUSG00000041235	601	135974	chr4	8753527	37	1.7111e-23		Supt3h	9	ENSMUSG00000038954
Ccnt2	ENSMUSG00000026349	601	107	chr1	129670848	12	1.60722e-10		Sulf2	9	ENSMUSG00000006800
Ascl2	ENSMUSG00000009248	601	-1025	chr7	150154144	9	0.000125592		St3gal6	9	ENSMUSG00000022747
Arid5b	ENSMUSG00000019947	601	-175055	chr10	67566419	15	5.28712e-08		Sstr2	9	ENSMUSG00000047904
Adnp	ENSMUSG00000051149	601	50	chr2	168032662	9	0.00183593		Spsb4	9	ENSMUSG00000046997
A2ld1	ENSMUSG00000041625	601	-29797	chr14	123283182	11	0.000795121		Sparc	9	ENSMUSG00000018593
3110043O21Rik	ENSMUSG00000028300	601	-33218	chr4	35140206	12	0.0023317		Socs3	9	ENSMUSG00000053113
ENSMUSG00000080432	ENSMUSG00000080432	601	8617	chr14	67902417	10	0.00271979		Snrnp48	9	ENSMUSG00000021431
ENSMUSG00000084458	ENSMUSG00000084458	601	-4570	chr15	50716090	8	0.00297371		Sncaip	9	ENSMUSG00000024534
ENSMUSG00000084458	ENSMUSG00000084458	601	-4394	chr15	50716266	8	7.33725e-06		Smad1	9	ENSMUSG00000031681
Zfp608	ENSMUSG00000052713	600	35887	chr18	55188132	10	5.86055e-07		Slc39a14	9	ENSMUSG00000022094
Wnt10a	ENSMUSG00000026167	600	11653	chr1	74849743	11	9.8739e-07		Slc27a6	9	ENSMUSG00000024600
Tox2	ENSMUSG00000074607	600	94222	chr2	163123083	13	1.45747e-05		Skint11	9	ENSMUSG00000057977
Tead1	ENSMUSG00000055320	600	17891	chr7	119840723	28	2.8582e-25		Ski	9	ENSMUSG00000029050
Tead1	ENSMUSG00000055593	600	-205751	chr7	119840723	28	2.8582e-25		Sipa1l3	9	ENSMUSG00000030583
Tcf4	ENSMUSG00000053477	600	247514	chr18	69751314	13	0.000225819		Sik1	9	ENSMUSG00000024042
Sox9	ENSMUSG00000000567	600	-1095745	chr11	111547779	17	9.90839e-13		Sh3rf1	9	ENSMUSG00000031642
Prune2	ENSMUSG00000039126	600	90251	chr19	17120859	10	0.000557804		Sh3gl3	9	ENSMUSG00000030638
Nr4a3	ENSMUSG00000028341	600	8	chr4	48058033	14	3.66891e-10		Sh2d6	9	ENSMUSG00000052631
Nr4a3	ENSMUSG00000028341	600	306	chr4	48058331	8	0.00103987		Sgms2	9	ENSMUSG00000050931
Necab3	ENSMUSG00000027489	600	-6437	chr2	154378189	13	1.35807e-05		Serpinh1	9	ENSMUSG00000070436
Mlxip	ENSMUSG00000038342	600	415	chr5	123845222	9	0.00533457		Sema4f	9	ENSMUSG00000000627
Meis2	ENSMUSG00000027210	600	-1067	chr2	115890508	7	0.0470051		Sec24d	9	ENSMUSG00000039234
Gm4221	ENSMUSG00000085098	600	38168	chr18	55188132	10	5.86055e-07		S1pr3	9	ENSMUSG00000067586
Gm15747	ENSMUSG00000086700	600	-2744	chr5	123845222	9	0.00533457		S100a11	9	ENSMUSG00000027907
Gm13659	ENSMUSG00000086200	600	74444	chr2	75223581	18	1.38862e-07		S100a10	9	ENSMUSG00000041959
Gm13658	ENSMUSG00000087504	600	-50533	chr2	75223581	18	1.38862e-07		Ryk	9	ENSMUSG00000032547
Gm13581	ENSMUSG00000083197	600	-85673	chr2	60977176	52	2.80062e-37		Rps16-ps2	9	ENSMUSG00000060419
Gm13579	ENSMUSG00000083334	600	108149	chr2	60977176	52	2.80062e-37		Rnaseh2b	9	ENSMUSG00000021932
Gm13113	ENSMUSG00000087012	600	-127543	chr4	154084025	10	0.00108764		Rhobtb1	9	ENSMUSG00000019944
Gm12434	ENSMUSG00000085660	600	48654	chr4	48057982	12	4.14998e-07		Reep3	9	ENSMUSG00000019873
Gm12421	ENSMUSG00000083743	600	74198	chr4	84149226	14	1.10426e-11		Rbpj	9	ENSMUSG00000039191
Gm11677	ENSMUSG00000081666	600	-39159	chr11	111547779	17	9.90839e-13		Pwwp2b	9	ENSMUSG00000060260
Gm11676	ENSMUSG00000082448	600	73159	chr11	111547779	17	9.90839e-13		Prkce	9	ENSMUSG00000045038
Gli3	ENSMUSG00000021318	600	3615	chr13	15558683	12	3.56908e-08		Prkag2	9	ENSMUSG00000028944
Foxp1	ENSMUSG00000030067	600	9653	chr6	99226179	12	0.00123125		Ppap2b	9	ENSMUSG00000028517
Errfi1	ENSMUSG00000028967	600	9199	chr4	150237227	19	4.58049e-14		Plxna2	9	ENSMUSG00000026640
Eif4e3	ENSMUSG00000030068	600	-390612	chr6	99226179	12	0.00123125		Plekhg3	9	ENSMUSG00000052609
Bnc2	ENSMUSG00000028487	600	-171764	chr4	84149226	14	1.10426e-11		Plekhg1	9	ENSMUSG00000040624
Aig1	ENSMUSG00000019806	600	-114927	chr10	13473859	60	0		Plce1	9	ENSMUSG00000024998
Actrt2	ENSMUSG00000051276	600	42049	chr4	154084025	10	0.00108764		Pkdcc	9	ENSMUSG00000024247
2310014F06Rik	ENSMUSG00000085945	600	17151	chr7	119840723	28	2.8582e-25		Pelo	9	ENSMUSG00000042275
1700045H11Rik	ENSMUSG00000078492	600	8169	chr4	150237227	19	4.58049e-14		Oxr1	9	ENSMUSG00000022307
1700007I08Rik	ENSMUSG00000078129	600	677	chr2	154378189	13	1.35807e-05		Otud7b	9	ENSMUSG00000038495
ENSMUSG00000065216	ENSMUSG00000065216	600	-146640	chr6	53237328	10	5.40543e-08		Odf3l1	9	ENSMUSG00000045620
ENSMUSG00000084471	ENSMUSG00000084471	600	-80219	chr11	89019136	11	5.63208e-05		Ntrk2	9	ENSMUSG00000055254
ENSMUSG00000088659	ENSMUSG00000088659	600	39697	chr18	69751314	13	0.000225819		Npr3	9	ENSMUSG00000022206
ENSMUSG00000088699	ENSMUSG00000088699	600	-208517	chr6	99226179	12	0.00197415		Notch1	9	ENSMUSG00000026923
ENSMUSG00000089485	ENSMUSG00000089485	600	21056	chr11	89019136	11	5.63208e-05		Nkx6-1	9	ENSMUSG00000035187
ENSMUSG00000090982	ENSMUSG00000090982	600	39	chr6	53237328	10	5.40543e-08		Ninj2	9	ENSMUSG00000041377
Zfp608	ENSMUSG00000052713	599	-2616	chr18	55149629	11	0.000292938		Nfkb1	9	ENSMUSG00000028163
Uqcc	ENSMUSG00000005882	599	-83426	chr2	155672620	17	6.78178e-18		Nfil3	9	ENSMUSG00000056749
Smg6	ENSMUSG00000038290	599	66781	chr11	74806106	38	5.77041e-41		Neo1	9	ENSMUSG00000032340
Rpl35a-ps4	ENSMUSG00000083424	599	-47530	chr2	108667885	15	3.85296e-13		Ndfip2	9	ENSMUSG00000053253
Plac1	ENSMUSG00000061082	599	15453	chrX	50483035	10	2.77678e-07		Ncoa3	9	ENSMUSG00000027678
Med17	ENSMUSG00000031935	599	-149	chr9	15084162	7	0.0156851		Myom1	9	ENSMUSG00000024049
Mcph1	ENSMUSG00000039842	599	172635	chr8	18767766	24	6.05626e-38		Myof	9	ENSMUSG00000048612
Lrp1	ENSMUSG00000040249	599	-44660	chr10	127013544	11	1.48016e-05		Msrb3	9	ENSMUSG00000051236
Gm4221	ENSMUSG00000085098	599	-335	chr18	55149629	11	0.000292938		Mirlet7c-2	9	ENSMUSG00000065608
Gm16726	ENSMUSG00000086816	599	-80848	chr19	46261311	8	0.0174171		Mir759	9	ENSMUSG00000076453
Gm16217	ENSMUSG00000086499	599	-20060	chr10	127013544	11	1.48016e-05		Mir28	9	ENSMUSG00000065494
Gm16098	ENSMUSG00000086754	599	20052	chr2	155672576	16	1.58485e-08		Mir26a-2	9	ENSMUSG00000065430
Gm13914	ENSMUSG00000083697	599	93526	chr2	108667885	15	3.85296e-13		Mir1957	9	ENSMUSG00000088552
Gm12333	ENSMUSG00000085765	599	-46744	chr11	74806106	38	5.77041e-41		Mir1904	9	ENSMUSG00000084651
Gbf1	ENSMUSG00000025224	599	34263	chr19	46261311	8	0.0174171		Mettl14	9	ENSMUSG00000028114
Fam83c	ENSMUSG00000074647	599	11986	chr2	155672576	16	1.34915e-06		Mdm1	9	ENSMUSG00000020212
Fam122b	ENSMUSG00000036022	599	-139947	chrX	50483035	10	0.00063913		Mdga1	9	ENSMUSG00000043557
Angpt2	ENSMUSG00000031465	599	26204	chr8	18767766	24	6.05626e-38		Mcc	9	ENSMUSG00000071856
Alx1	ENSMUSG00000036602	599	-622	chr10	102491063	53	7.19907e-35		Mat2a	9	ENSMUSG00000053907
ENSMUSG00000088719	ENSMUSG00000088719	599	56453	chr11	74806106	38	5.77041e-41		Map4k4	9	ENSMUSG00000026074
ENSMUSG00000092154	ENSMUSG00000092154	599	8540	chr18	55149629	11	0.000292938		Magi2	9	ENSMUSG00000040003
Zfp36l1	ENSMUSG00000021127	598	-233115	chr12	80980885	15	1.29219e-06		Macrod1	9	ENSMUSG00000036278
Ywhae	ENSMUSG00000020849	598	112	chr11	75546483	8	0.00879294		Lrp6	9	ENSMUSG00000030201
Ssbp3	ENSMUSG00000061887	598	-403	chr4	106582903	10	1.51159e-05		Lpin1	9	ENSMUSG00000020593
Rpl22l1	ENSMUSG00000039221	598	1244	chr3	28705602	11	7.34933e-06		Lef1	9	ENSMUSG00000027985
Rnf220	ENSMUSG00000028677	598	-157	chr4	117169500	9	0.0018844		Ldb2	9	ENSMUSG00000039706
Rnf220	ENSMUSG00000028677	598	-19	chr4	117169638	12	3.95211e-06		Lars2	9	ENSMUSG00000035202
Rad51l1	ENSMUSG00000059060	598	582547	chr12	80980885	15	1.29219e-06		Larp4b	9	ENSMUSG00000033499
Psd3	ENSMUSG00000030465	598	-87991	chr8	70498194	17	4.20172e-07		L3mbtl3	9	ENSMUSG00000039089
Nudcd1	ENSMUSG00000038736	598	71	chr15	44259924	10	1.0368e-05		Ktn1	9	ENSMUSG00000021843
Nr6a1	ENSMUSG00000063972	598	-104475	chr2	38678733	8	0.0105443		Ksr2	9	ENSMUSG00000061578
Msi2	ENSMUSG00000069769	598	-234041	chr11	88345786	11	4.27629e-07		Kifc5c-ps	9	ENSMUSG00000043800
Meis1	ENSMUSG00000020160	598	-91407	chr11	18827554	9	7.08584e-06		Kcnmb2	9	ENSMUSG00000037610
Limch1	ENSMUSG00000037736	598	222543	chr5	67359617	38	3.09251e-31		Kcnk5	9	ENSMUSG00000023243
Hs6st2	ENSMUSG00000062184	598	-274540	chrX	48760493	46	1.4013e-44		Jmjd1c	9	ENSMUSG00000075003
Gm6517	ENSMUSG00000082420	598	78014	chr5	67359617	38	3.09251e-31		Itgb5	9	ENSMUSG00000022817
Gm16626	ENSMUSG00000086412	598	-28214	chr11	75546483	8	0.00879294		Itgav	9	ENSMUSG00000027087
Gm16140	ENSMUSG00000084085	598	-81577	chr11	18827554	9	7.08584e-06		Itga9	9	ENSMUSG00000039115
Gm15991	ENSMUSG00000087266	598	17525	chr8	70498194	17	4.20172e-07		Itga1	9	ENSMUSG00000042284
Gm15949	ENSMUSG00000085839	598	-17263	chr5	67359617	38	3.09251e-31		Ipcef1	9	ENSMUSG00000064065
Gm14581	ENSMUSG00000082968	598	-222371	chrX	48760493	46	1.4013e-44		Igf2r	9	ENSMUSG00000023830
Gm13591	ENSMUSG00000082508	598	45477	chr2	38678733	8	0.0178323		Hsf2bp	9	ENSMUSG00000002076
Gm13507	ENSMUSG00000085201	598	-44	chr2	38678733	8	0.0105443		Homer1	9	ENSMUSG00000007617
Gm12827	ENSMUSG00000087228	598	443	chr4	117169500	9	0.0018844		Hlcs	9	ENSMUSG00000040820
Gm12827	ENSMUSG00000087228	598	581	chr4	117169638	12	3.95211e-06		Hip1	9	ENSMUSG00000039959
Gm12786	ENSMUSG00000085581	598	-112201	chr4	106582903	10	1.51159e-05		Heatr5a	9	ENSMUSG00000035181
Gm12746	ENSMUSG00000086940	598	62378	chr4	106582903	10	1.51159e-05		Hbegf	9	ENSMUSG00000024486
Gm11510	ENSMUSG00000084411	598	98770	chr11	88345786	11	4.27629e-07		Gramd3	9	ENSMUSG00000001700
Eya4	ENSMUSG00000010461	598	-189817	chr10	22879884	8	0.00735602		Gpr133	9	ENSMUSG00000044017
Etf1	ENSMUSG00000024360	598	-537	chr18	35091120	10	1.91116e-05		Gng7	9	ENSMUSG00000048240
Eny2	ENSMUSG00000022338	598	267	chr15	44259924	10	1.0368e-05		Gng2	9	ENSMUSG00000043004
9530026F06Rik	ENSMUSG00000085447	598	9691	chr1	61444967	23	8.79075e-24		Gm9913	9	ENSMUSG00000053615
ENSMUSG00000064516	ENSMUSG00000064516	598	-6893	chr10	22879884	8	0.00735602		Gm8226	9	ENSMUSG00000066452
ENSMUSG00000065855	ENSMUSG00000065855	598	-4217	chr15	44259924	10	2.62895e-05		Gm807	9	ENSMUSG00000074744
ENSMUSG00000091645	ENSMUSG00000091645	598	-228136	chr12	80980885	15	1.29219e-06		Gm7489	9	ENSMUSG00000072584
Wwp2	ENSMUSG00000031930	597	114793	chr8	110075091	17	1.82084e-05		Gm7099	9	ENSMUSG00000060647
Txlng	ENSMUSG00000038344	597	-67726	chrX	159199660	11	0.00127566		Gm6658	9	ENSMUSG00000074171
Setd5	ENSMUSG00000034269	597	22523	chr6	113049882	13	4.56291e-06		Gm6594	9	ENSMUSG00000073371
Runx2	ENSMUSG00000039153	597	-448108	chr17	44503638	21	6.47233e-19		Gm4885	9	ENSMUSG00000070035
Rps26-ps1	ENSMUSG00000059775	597	111628	chr8	110075091	17	1.82084e-05		Gm3828	9	ENSMUSG00000083808
Rnpc3	ENSMUSG00000027981	597	69137	chr3	113402204	31	1.23687e-32		Gm16960	9	ENSMUSG00000086574
Rbbp7	ENSMUSG00000031353	597	1326	chrX	159199660	11	0.00127566		Gm16758	9	ENSMUSG00000086534
Mir140	ENSMUSG00000065439	597	-53	chr8	110075091	17	1.82084e-05		Gm16718	9	ENSMUSG00000086242
Gm6893	ENSMUSG00000081259	597	27217	chr10	24315157	14	1.48233e-10		Gm16599	9	ENSMUSG00000086220
Gm16317	ENSMUSG00000090048	597	-195301	chr17	44503638	21	6.47233e-19		Gm16547	9	ENSMUSG00000089888
Gm15270	ENSMUSG00000087400	597	-1639	chr10	24315275	23	1.07642e-23		Gm16364	9	ENSMUSG00000087014
Gm11932	ENSMUSG00000087049	597	153438	chr4	32492174	12	0.00315371		Gm16168	9	ENSMUSG00000089941
Gm11932	ENSMUSG00000087049	597	153579	chr4	32492315	15	1.34374e-08		Gm16163	9	ENSMUSG00000090118
Ddit4	ENSMUSG00000020108	597	-927	chr10	59413591	12	9.79993e-05		Gm16151	9	ENSMUSG00000085280
Ctnnd1	ENSMUSG00000034101	597	-15135	chr2	84475787	15	3.79126e-10		Gm16010	9	ENSMUSG00000085541
Ctgf	ENSMUSG00000019997	597	27	chr10	24315275	23	1.07642e-23		Gm15982	9	ENSMUSG00000084132
Col11a1	ENSMUSG00000027966	597	-331254	chr3	113402204	31	1.23687e-32		Gm15741	9	ENSMUSG00000082825
Clic5	ENSMUSG00000023959	597	178117	chr17	44503638	21	6.47233e-19		Gm15712	9	ENSMUSG00000083827
Calm1	ENSMUSG00000001175	597	7665	chr12	101445310	7	0.0487176		Gm15704	9	ENSMUSG00000085658
Bach2	ENSMUSG00000040270	597	166395	chr4	32492174	12	0.00315371		Gm15588	9	ENSMUSG00000085216
Bach2	ENSMUSG00000040270	597	166536	chr4	32492315	15	1.34374e-08		Gm15558	9	ENSMUSG00000087384
6430527G18Rik	ENSMUSG00000034168	597	-1900	chr12	88223864	8	4.19295e-06		Gm15336	9	ENSMUSG00000086312
ENSMUSG00000084611	ENSMUSG00000084611	597	-109588	chr4	32492174	12	0.00315371		Gm15271	9	ENSMUSG00000086148
ENSMUSG00000084611	ENSMUSG00000084611	597	-109447	chr4	32492315	15	1.34374e-08		Gm15065	9	ENSMUSG00000082551
ENSMUSG00000091093	ENSMUSG00000091093	597	-2714	chr12	101445310	7	0.0487176		Gm15064	9	ENSMUSG00000082349
Spry2	ENSMUSG00000022114	596	548	chr14	106296584	45	7.18259e-25		Gm14486	9	ENSMUSG00000087268
Spag17	ENSMUSG00000027867	596	28504	chr3	99717833	11	3.13683e-05		Gm13981	9	ENSMUSG00000074930
Sox5	ENSMUSG00000041540	596	-683671	chr6	144046826	17	1.52665e-08		Gm13944	9	ENSMUSG00000085845
Rpl36-ps7	ENSMUSG00000080754	596	-94450	chr3	99717833	11	3.13683e-05		Gm13684	9	ENSMUSG00000085335
Nfyb	ENSMUSG00000020248	596	-158	chr10	82226731	27	1.15754e-17		Gm13659	9	ENSMUSG00000086200
Nfya	ENSMUSG00000023994	596	-308	chr17	48548923	13	5.42879e-08		Gm13568	9	ENSMUSG00000085543
Lmo4	ENSMUSG00000028266	596	-1885	chr3	143866334	8	0.0093441		Gm13179	9	ENSMUSG00000086018
Gm6219	ENSMUSG00000071244	596	-196466	chr14	106296584	45	7.18259e-25		Gm13090	9	ENSMUSG00000078491
Gm16599	ENSMUSG00000086220	596	239220	chr5	136990086	17	1.07843e-10		Gm12722	9	ENSMUSG00000081819
Gm15685	ENSMUSG00000087157	596	-382919	chr6	144046826	17	1.52665e-08		Gm12610	9	ENSMUSG00000086035
Gm14379	ENSMUSG00000087252	596	415	chrX	6953466	19	2.46958e-10		Gm12608	9	ENSMUSG00000080808
Cux1	ENSMUSG00000029705	596	-53215	chr5	136990086	17	1.07843e-10		Gm12506	9	ENSMUSG00000085375
Arid1a	ENSMUSG00000007880	596	-76549	chr4	133236135	14	3.81671e-06		Gm12290	9	ENSMUSG00000087622
4933415D12Rik	ENSMUSG00000087302	596	76398	chr6	144046826	17	1.52665e-08		Gm12266	9	ENSMUSG00000082148
ENSMUSG00000077464	ENSMUSG00000077464	596	65197	chr2	61183532	9	0.00209089		Gm11932	9	ENSMUSG00000087049
ENSMUSG00000088340	ENSMUSG00000088340	596	-147291	chr2	61183532	9	0.00209089		Gm10946	9	ENSMUSG00000078489
Smek2	ENSMUSG00000020463	595	479	chr11	29073369	10	0.00811673		Gm10812	9	ENSMUSG00000075162
Slc25a12	ENSMUSG00000027010	595	-93006	chr2	71112800	10	0.00140064		Gm10258	9	ENSMUSG00000069074
Pcbp1	ENSMUSG00000051695	595	-1034	chr6	86475131	21	5.98724e-21		Gm10248	9	ENSMUSG00000068680
Nr6a1	ENSMUSG00000063972	595	-102314	chr2	38680894	13	4.76254e-11		Gm10196	9	ENSMUSG00000067058
n-R5s188	ENSMUSG00000084595	595	61489	chr4	82146803	13	1.40632e-06		Gm10113	9	ENSMUSG00000062282
Nhej1	ENSMUSG00000026162	595	-82020	chr1	75011193	22	2.46074e-14		Gm10015	9	ENSMUSG00000056943
Nfib	ENSMUSG00000008575	595	-204851	chr4	82146803	13	1.40632e-06		Gja1	9	ENSMUSG00000050953
Nfatc1	ENSMUSG00000033016	595	-76896	chr18	80832914	68	0		Fosb	9	ENSMUSG00000003545
Myc	ENSMUSG00000022346	595	2609	chr15	61819555	14	8.07454e-11		Flrt1	9	ENSMUSG00000047787
Mllt3	ENSMUSG00000028496	595	-104543	chr4	87574725	23	3.39425e-23		Fli1	9	ENSMUSG00000016087
Mbnl2	ENSMUSG00000022139	595	830	chr14	120675721	8	0.0030392		Fkbp5	9	ENSMUSG00000024222
Ihh	ENSMUSG00000006538	595	12947	chr1	75011193	22	2.46074e-14		Fhad1	9	ENSMUSG00000051435
Hmbox1	ENSMUSG00000021972	595	153	chr14	65568837	26	3.58656e-22		Fermt2	9	ENSMUSG00000037712
Grin2d	ENSMUSG00000002771	595	-4600	chr7	53121698	11	4.86817e-05		Fbxw7	9	ENSMUSG00000028086
Gm5614	ENSMUSG00000066771	595	49577	chr9	35138997	21	2.27953e-10		Fbn1	9	ENSMUSG00000027204
Gm16661	ENSMUSG00000086510	595	-112486	chr14	120675721	8	0.0030392		Fam59a	9	ENSMUSG00000042680
Gm13641	ENSMUSG00000082190	595	-45040	chr2	71112800	10	0.00140064		Fam196a	9	ENSMUSG00000073805
Gm13507	ENSMUSG00000085201	595	2117	chr2	38680894	13	4.76254e-11		Fam160a1	9	ENSMUSG00000051000
Gm11772	ENSMUSG00000085501	595	5264	chr11	120102700	13	3.67787e-13		Fam101a	9	ENSMUSG00000037962
Gm11266	ENSMUSG00000087413	595	-7117	chr4	82146803	13	1.40632e-06		F3	9	ENSMUSG00000028128
Gm10913	ENSMUSG00000078097	595	-10774	chr16	36198589	10	1.26562e-05		Eya4	9	ENSMUSG00000010461
D230004N17Rik	ENSMUSG00000087130	595	102628	chr9	41385648	10	0.00126861		Exoc6b	9	ENSMUSG00000033769
Col19a1	ENSMUSG00000026141	595	-37272	chr1	24557039	11	1.83778e-09		Esrrg	9	ENSMUSG00000026610
Cdon	ENSMUSG00000038119	595	-89716	chr9	35138997	21	2.27953e-10		Erc2	9	ENSMUSG00000040640
Bahcc1	ENSMUSG00000039741	595	8439	chr11	120102700	13	3.67787e-13		Ephb3	9	ENSMUSG00000005958
A630052C17Rik	ENSMUSG00000086725	595	-189	chr11	29073369	10	0.00811673		Enpp3	9	ENSMUSG00000019989
2610203C20Rik	ENSMUSG00000074415	595	-3176	chr9	41385648	10	0.00126861		Eno1	9	ENSMUSG00000063524
ENSMUSG00000065934	ENSMUSG00000065934	595	-143473	chr9	35138997	21	2.27953e-10		Elovl6	9	ENSMUSG00000041220
ENSMUSG00000077463	ENSMUSG00000077463	595	1223	chr1	24557039	11	1.83778e-09		E2f6	9	ENSMUSG00000057469
ENSMUSG00000088316	ENSMUSG00000088316	595	10226	chr16	36198589	10	1.26562e-05		Dse	9	ENSMUSG00000039497
ENSMUSG00000088436	ENSMUSG00000088436	595	-121228	chr10	16715382	10	0.000796228		Dscam	9	ENSMUSG00000050272
ENSMUSG00000088730	ENSMUSG00000088730	595	2010906	chr10	16715382	10	0.000796228		Dnmt3l-ps1	9	ENSMUSG00000081801
Zfp608	ENSMUSG00000052713	594	-2147	chr18	55150098	19	8.91893e-08		Dnm1	9	ENSMUSG00000026825
Zfhx2	ENSMUSG00000040721	594	73	chr14	55710958	12	1.32796e-05		Dleu7	9	ENSMUSG00000048281
Tle1	ENSMUSG00000008305	594	-2829	chr4	71859124	10	0.000263281		Dhx32	9	ENSMUSG00000030986
Thtpa	ENSMUSG00000045691	594	-2714	chr14	55710958	12	1.32796e-05		Dhrs3	9	ENSMUSG00000066026
Tcf4	ENSMUSG00000053477	594	81149	chr18	69584949	11	0.00027466		Dear1	9	ENSMUSG00000078550
Spry2	ENSMUSG00000022114	594	-3731	chr14	106292305	18	6.67367e-08		Dcp1a	9	ENSMUSG00000021962
Spred2	ENSMUSG00000045671	594	55123	chr11	19879501	41	2.32965e-23		Dclk1	9	ENSMUSG00000027797
Rprd1a	ENSMUSG00000040446	594	-240	chr18	24688465	12	1.52308e-07		Dcbld2	9	ENSMUSG00000035107
Rpl34	ENSMUSG00000062006	594	137089	chr3	130570405	16	1.06032e-07		Dab1	9	ENSMUSG00000028519
Pds5a	ENSMUSG00000029202	594	-927	chr5	66088168	12	2.52441e-07		D6Mm5e	9	ENSMUSG00000030041
Klf7	ENSMUSG00000025959	594	-126881	chr1	64041975	23	4.10471e-22		D630045J12Rik	9	ENSMUSG00000063455
Klf7	ENSMUSG00000025959	594	-126734	chr1	64042122	13	0.000463584		D4Bwg0951e	9	ENSMUSG00000048706
Ifi35	ENSMUSG00000010358	594	4607	chr11	101314328	22	6.8602e-18		D19Ertd652e	9	ENSMUSG00000044948
Hoxa3	ENSMUSG00000079560	594	-36251	chr6	52127084	17	7.46238e-11		Cyr61	9	ENSMUSG00000028195
Hexim1	ENSMUSG00000048878	594	1324	chr11	102978963	12	1.6238e-08		Cux1	9	ENSMUSG00000029705
Gm4221	ENSMUSG00000085098	594	134	chr18	55150098	19	8.91893e-08		Ctgf	9	ENSMUSG00000019997
Gm15581	ENSMUSG00000085264	594	-77567	chr6	17258037	10	3.10148e-05		Ctdsp2	9	ENSMUSG00000078429
Gm13749	ENSMUSG00000044689	594	30674	chr1	64041975	23	4.10471e-22		Ctbp2	9	ENSMUSG00000030970
Gm13749	ENSMUSG00000044689	594	30821	chr1	64042122	13	0.000463584		Cpsf6	9	ENSMUSG00000055531
Gm13362	ENSMUSG00000086418	594	9233	chr2	20644094	11	0.017706		Clic5	9	ENSMUSG00000023959
Gm13362	ENSMUSG00000086418	594	9396	chr2	20644257	13	0.00253079		Clec16a	9	ENSMUSG00000068663
Gm11820	ENSMUSG00000086227	594	165681	chr4	13168968	22	4.96103e-09		Ciz1	9	ENSMUSG00000039205
Gm11626	ENSMUSG00000086347	594	-4376	chr11	101314328	22	6.8602e-18		Cited2	9	ENSMUSG00000039910
Gm11250	ENSMUSG00000086027	594	29322	chr4	71859124	10	0.000263281		Chst3	9	ENSMUSG00000057337
Etl4	ENSMUSG00000036617	594	812687	chr2	20644094	11	0.017706		Chd9	9	ENSMUSG00000056608
Etl4	ENSMUSG00000036617	594	812850	chr2	20644257	13	0.00253079		Cdyl	9	ENSMUSG00000059288
D230004N17Rik	ENSMUSG00000087130	594	108981	chr9	41392001	22	1.12685e-31		Cdkn1a	9	ENSMUSG00000023067
Cav1	ENSMUSG00000007655	594	1702	chr6	17258037	10	3.10148e-05		Cdk6	9	ENSMUSG00000040274
Ap1g2	ENSMUSG00000040701	594	-14472	chr14	55710958	12	1.32796e-05		Cdk19	9	ENSMUSG00000038481
5730596B20Rik	ENSMUSG00000056468	594	-413	chr6	52127084	17	7.46238e-11		Cacna2d3	9	ENSMUSG00000021991
5033411D12Rik	ENSMUSG00000055137	594	-1038557	chr13	16748009	24	4.08854e-07		C130026I21Rik	9	ENSMUSG00000052477
2700086A05Rik	ENSMUSG00000085696	594	1868	chr6	52127084	17	7.46238e-11		Bfsp2	9	ENSMUSG00000032556
2610203C20Rik	ENSMUSG00000074415	594	3177	chr9	41392001	22	1.12685e-31		Bbs9	9	ENSMUSG00000035919
ENSMUSG00000065938	ENSMUSG00000065938	594	615024	chr13	16748009	24	4.08854e-07		Bag3	9	ENSMUSG00000030847
ENSMUSG00000080663	ENSMUSG00000080663	594	-25229	chr4	13168968	22	4.96103e-09		Bach1	9	ENSMUSG00000025612
ENSMUSG00000087872	ENSMUSG00000087872	594	-203297	chr13	16748009	24	4.08854e-07		B4galnt3	9	ENSMUSG00000041372
ENSMUSG00000088440	ENSMUSG00000088440	594	-157737	chr18	56194916	42	3.66944e-41		B230208H11Rik	9	ENSMUSG00000085233
ENSMUSG00000088494	ENSMUSG00000088494	594	36123	chr5	66088168	12	2.52441e-07		Atp8a1	9	ENSMUSG00000037685
ENSMUSG00000088522	ENSMUSG00000088522	594	-3589	chr3	130570405	16	1.06032e-07		Atg7	9	ENSMUSG00000030314
ENSMUSG00000088617	ENSMUSG00000088617	594	47735	chr18	56194916	42	3.66944e-41		Arl4c	9	ENSMUSG00000049866
ENSMUSG00000088659	ENSMUSG00000088659	594	-126668	chr18	69584949	11	0.00027466		Arhgap21	9	ENSMUSG00000036591
ENSMUSG00000090886	ENSMUSG00000090886	594	-34062	chr1	64041975	23	4.10471e-22		Arhgap18	9	ENSMUSG00000039031
ENSMUSG00000090886	ENSMUSG00000090886	594	-33915	chr1	64042122	13	0.000463584		Arhgap17	9	ENSMUSG00000030766
ENSMUSG00000092154	ENSMUSG00000092154	594	8849	chr18	55149938	8	0.018881		Arhgap10	9	ENSMUSG00000037148
Zbtb20	ENSMUSG00000022708	593	630659	chr16	43506653	9	0.00318763		Apol7a	9	ENSMUSG00000010601
Zbtb20	ENSMUSG00000036279	593	-114337	chr16	43506653	9	0.00318763		Apba1	9	ENSMUSG00000024897
Tmem182	ENSMUSG00000079588	593	222187	chr1	41084633	9	0.0138031		Anxa4	9	ENSMUSG00000029994
Tcf4	ENSMUSG00000053477	593	253218	chr18	69757018	9	4.07891e-08		Ank1	9	ENSMUSG00000031543
Sash1	ENSMUSG00000015305	593	-123633	chr10	8482235	42	8.34344e-32		Amotl1	9	ENSMUSG00000013076
Pcdh8	ENSMUSG00000036422	593	-1440	chr14	80169679	13	6.14369e-06		Alg14	9	ENSMUSG00000039887
Mir1966	ENSMUSG00000089432	593	20841	chr8	108160207	12	0.00124895		Akap11	9	ENSMUSG00000022016
Hhip	ENSMUSG00000064325	593	-37192	chr8	82544713	12	0.00157851		Aim1	9	ENSMUSG00000019866
Gm9915	ENSMUSG00000053640	593	-1201938	chr1	41084633	9	0.0138031		AI413582	9	ENSMUSG00000062753
Gm5915	ENSMUSG00000080021	593	-24480	chr8	108160207	12	0.00124895		Agpat9	9	ENSMUSG00000029314
Gm15713	ENSMUSG00000085499	593	86344	chr16	43506653	9	0.00318763		Aff1	9	ENSMUSG00000029313
Fut11	ENSMUSG00000039357	593	417	chr14	21514607	8	0.00304028		Adra1b	9	ENSMUSG00000050541
Foxp1	ENSMUSG00000030067	593	-92495	chr6	99124031	14	4.59577e-10		Adamtsl4	9	ENSMUSG00000015850
Fam65a	ENSMUSG00000038604	593	31078	chr8	108160207	12	0.00124895		Actb	9	ENSMUSG00000029580
Eri3	ENSMUSG00000033423	593	51178	chr4	117274148	25	9.78653e-17		Acsl3	9	ENSMUSG00000032883
Eif4e3	ENSMUSG00000030068	593	-492760	chr6	99124031	14	4.59577e-10		A930012L18Rik	9	ENSMUSG00000086579
Ctcf	ENSMUSG00000005698	593	-261	chr8	108160207	12	0.00124895		A4galt	9	ENSMUSG00000047878
6230400D17Rik	ENSMUSG00000086351	593	-7627	chr14	21514607	8	0.00304028		9330198N18Rik	9	ENSMUSG00000086405
ENSMUSG00000065692	ENSMUSG00000065692	593	-61710	chr10	8482235	42	8.34344e-32		9330154K18Rik	9	ENSMUSG00000047807
ENSMUSG00000087807	ENSMUSG00000087807	593	31409	chr4	117274148	25	9.78653e-17		9330154J02Rik	9	ENSMUSG00000056031
ENSMUSG00000088659	ENSMUSG00000088659	593	45401	chr18	69757018	9	4.07891e-08		9230117E06Rik	9	ENSMUSG00000089874
Trps1	ENSMUSG00000038679	592	831478	chr15	51553065	10	0.00131165		5830418P13Rik	9	ENSMUSG00000086236
Sox6	ENSMUSG00000051910	592	-283858	chr7	122898400	14	4.46372e-09		5430407P10Rik	9	ENSMUSG00000045319
Rps17	ENSMUSG00000061787	592	-229	chr7	88489911	10	0.00331241		4930556I23Rik	9	ENSMUSG00000089767
Rpl26	ENSMUSG00000060938	592	862	chr11	68715947	11	0.000303715		4930520K10Rik	9	ENSMUSG00000038491
Mettl11b	ENSMUSG00000040113	592	-301469	chr1	165353894	16	2.21694e-10		4930458D05Rik	9	ENSMUSG00000087611
Mcee	ENSMUSG00000033429	592	93282	chr7	71630813	12	0.00522459		4831426I19Rik	9	ENSMUSG00000054150
Lrrtm3	ENSMUSG00000042846	592	-10	chr10	63553015	13	7.81165e-05		4632428C04Rik	9	ENSMUSG00000086897
Kctd1	ENSMUSG00000036225	592	-2286	chr18	15307669	10	0.00464289		3930402G23Rik	9	ENSMUSG00000038917
Gorab	ENSMUSG00000040124	592	20122	chr1	165353894	16	2.21694e-10		2610203C22Rik	9	ENSMUSG00000079671
Gm6304	ENSMUSG00000071867	592	137914	chr18	15307669	10	0.00464289		2210408F21Rik	9	ENSMUSG00000087380
Galnt2	ENSMUSG00000089704	592	1206500	chr8	123641241	11	0.000287185		2010300C02Rik	9	ENSMUSG00000026090
Foxc2	ENSMUSG00000046714	592	1170	chr8	123641241	11	0.000287185		1700110K17Rik	9	ENSMUSG00000087047
Eif3h	ENSMUSG00000022312	592	-143962	chr15	51553065	10	0.00131165		1700084C06Rik	9	ENSMUSG00000086016
D630028G08Rik	ENSMUSG00000043916	592	71684	chr10	63553015	13	7.81165e-05		1700049J03Rik	9	ENSMUSG00000011052
Ctnna3	ENSMUSG00000060843	592	660169	chr10	63553015	13	7.81165e-05		1700019O17Rik	9	ENSMUSG00000036574
Bcat1	ENSMUSG00000030268	592	-136336	chr6	144888368	16	2.75989e-09		1700011I03Rik	9	ENSMUSG00000058925
Apba2	ENSMUSG00000030519	592	-15779	chr7	71630813	12	0.00522459		1600021P15Rik	9	ENSMUSG00000051065
2510009E07Rik	ENSMUSG00000043391	592	-397	chr16	21694341	8	0.0157952		1600020E01Rik	9	ENSMUSG00000086488
1110006G14Rik	ENSMUSG00000030664	592	-277093	chr7	122898400	14	4.46372e-09		1190002N15Rik	9	ENSMUSG00000045414
ENSMUSG00000084458	ENSMUSG00000084458	592	832405	chr15	51553065	10	0.00131165		0610009E02Rik	9	ENSMUSG00000086714
ENSMUSG00000087850	ENSMUSG00000087850	592	136216	chr6	144888368	16	2.75989e-09		ENSMUSG00000088090	9	ENSMUSG00000088090
ENSMUSG00000088867	ENSMUSG00000088867	592	-98340	chr6	144888368	16	2.75989e-09		ENSMUSG00000088769	9	ENSMUSG00000088769
ENSMUSG00000088951	ENSMUSG00000088951	592	21480	chr1	165353894	16	2.21694e-10		ENSMUSG00000064586	9	ENSMUSG00000064586
Zfp608	ENSMUSG00000052713	591	-297	chr18	55151948	9	0.00179275		ENSMUSG00000090819	9	ENSMUSG00000090819
Sox9	ENSMUSG00000000567	591	-868166	chr11	111775358	14	9.59695e-09		ENSMUSG00000064969	9	ENSMUSG00000064969
Snai2	ENSMUSG00000022676	591	1143	chr16	14707088	11	0.0248847		ENSMUSG00000089511	9	ENSMUSG00000089511
Samd13	ENSMUSG00000048652	591	-3261	chr3	146345295	7	0.000335469		ENSMUSG00000089422	9	ENSMUSG00000089422
Samd13	ENSMUSG00000048652	591	-3081	chr3	146345475	9	0.0206003		ENSMUSG00000077378	9	ENSMUSG00000077378
Rad51l1	ENSMUSG00000059060	591	366028	chr12	80764366	14	4.39524e-05		ENSMUSG00000084647	9	ENSMUSG00000084647
Phip	ENSMUSG00000032253	591	321	chr9	82869417	14	2.11431e-12		ENSMUSG00000088978	9	ENSMUSG00000088978
Maz	ENSMUSG00000030678	591	-1678	chr7	134168855	18	5.55816e-23		ENSMUSG00000090350	9	ENSMUSG00000090350
Hoxa2	ENSMUSG00000014704	591	-1002	chr6	52113828	9	0.000399272		ENSMUSG00000088029	9	ENSMUSG00000088029
Hmgn3	ENSMUSG00000066456	591	-170875	chr9	82869417	14	2.11431e-12		ENSMUSG00000091438	9	ENSMUSG00000091438
Gm4221	ENSMUSG00000085098	591	1984	chr18	55151948	9	0.00179275		ENSMUSG00000064492	9	ENSMUSG00000064492
Gm16325	ENSMUSG00000085810	591	40399	chr3	146345295	7	0.000335469		ENSMUSG00000087972	9	ENSMUSG00000087972
Gm16325	ENSMUSG00000085810	591	40579	chr3	146345475	9	0.0206003		ENSMUSG00000088776	9	ENSMUSG00000088776
Gm15222	ENSMUSG00000086746	591	-2296	chr14	47004898	50	5.46506e-44		ENSMUSG00000091548	9	ENSMUSG00000091548
Gm15217	ENSMUSG00000079261	591	5809	chr14	47004898	50	6.44597e-43		ENSMUSG00000088116	9	ENSMUSG00000088116
Gm12519	ENSMUSG00000085643	591	-345157	chr4	55661454	53	0		ENSMUSG00000088442	9	ENSMUSG00000088442
Gm12506	ENSMUSG00000085375	591	43433	chr4	55661454	53	0		ENSMUSG00000088560	9	ENSMUSG00000088560
Gm11679	ENSMUSG00000081088	591	-129534	chr11	111775358	14	9.59695e-09		ENSMUSG00000088068	9	ENSMUSG00000088068
Gm11674	ENSMUSG00000086752	591	113168	chr11	111775358	14	9.59695e-09		ENSMUSG00000065178	9	ENSMUSG00000065178
Eif1	ENSMUSG00000035530	591	166	chr11	100181365	10	5.0327e-08		ENSMUSG00000065636	9	ENSMUSG00000065636
Bmp4	ENSMUSG00000021835	591	-5446	chr14	47004898	50	6.44597e-43		ENSMUSG00000090622	9	ENSMUSG00000090622
A530064D06Rik	ENSMUSG00000043939	591	25648	chr17	48329868	11	1.32027e-05		ENSMUSG00000088431	9	ENSMUSG00000088431
A530064D06Rik	ENSMUSG00000043939	591	26129	chr17	48330349	10	7.62893e-08		ENSMUSG00000088782	9	ENSMUSG00000088782
4930503B20Rik	ENSMUSG00000090202	591	31014	chr3	146345295	7	0.000335469		ENSMUSG00000088336	9	ENSMUSG00000088336
4930503B20Rik	ENSMUSG00000090202	591	31194	chr3	146345475	9	0.0206003		ENSMUSG00000080446	9	ENSMUSG00000080446
1700049E15Rik	ENSMUSG00000085077	591	4745	chr6	147643508	18	2.5876e-19		ENSMUSG00000065323	9	ENSMUSG00000065323
ENSMUSG00000077707	ENSMUSG00000077707	591	339026	chr12	79254822	12	0.000282099		ENSMUSG00000088730	9	ENSMUSG00000088730
ENSMUSG00000088039	ENSMUSG00000088039	591	-11711	chr12	79254822	12	0.000282099		ENSMUSG00000089586	9	ENSMUSG00000089586
ENSMUSG00000088381	ENSMUSG00000088381	591	-10391	chr17	48329868	11	1.32027e-05		ENSMUSG00000077090	9	ENSMUSG00000077090
ENSMUSG00000088381	ENSMUSG00000088381	591	-9910	chr17	48330349	10	7.62893e-08		ENSMUSG00000064967	9	ENSMUSG00000064967
Rps29	ENSMUSG00000034892	590	325	chr12	70260498	31	0		ENSMUSG00000091644	9	ENSMUSG00000091644
Prdm10	ENSMUSG00000042496	590	198	chr9	31088321	42	0		ENSMUSG00000065192	9	ENSMUSG00000065192
Ppp4r2	ENSMUSG00000052144	590	32944	chr6	100816576	10	0.00393953		ENSMUSG00000084611	9	ENSMUSG00000084611
Ppil5	ENSMUSG00000034883	590	-9303	chr12	70260498	31	3.54815e-30		ENSMUSG00000084674	9	ENSMUSG00000084674
Pcdh8	ENSMUSG00000036422	590	-32733	chr14	80138386	18	1.90971e-08		ENSMUSG00000064516	9	ENSMUSG00000064516
Mir759	ENSMUSG00000076453	590	64	chr14	80138302	19	1.40391e-16		ENSMUSG00000090506	9	ENSMUSG00000090506
Lgr4	ENSMUSG00000050199	590	18890	chr2	109776694	14	1.91042e-09		ENSMUSG00000088022	9	ENSMUSG00000088022
Lect1	ENSMUSG00000022025	590	76209	chr14	80138186	11	0.000255395		Zmynd8	8	ENSMUSG00000039671
Klf7	ENSMUSG00000025959	590	-1321	chr1	64167535	11	0.000558671		Zfp648	8	ENSMUSG00000066797
Irx3	ENSMUSG00000031734	590	-29257	chr8	94296296	15	0.000435715		Zfp618	8	ENSMUSG00000028358
Gm13748	ENSMUSG00000086836	590	42307	chr1	64167535	11	0.000558671		Zfand3	8	ENSMUSG00000044477
Fto	ENSMUSG00000055932	590	458865	chr8	94296296	15	0.000435715		Ywhag	8	ENSMUSG00000051391
D230002A01Rik	ENSMUSG00000046413	590	-28018	chr8	94296296	15	0.000435715		Ypel2	8	ENSMUSG00000018427
Chrdl1	ENSMUSG00000031283	590	10685	chrX	139839490	8	0.00170817		Xrcc6bp1	8	ENSMUSG00000025436
Cdk6	ENSMUSG00000040274	590	56496	chr5	3400389	19	1.52818e-15		Vps45	8	ENSMUSG00000015747
1700081L11Rik	ENSMUSG00000018412	590	-27243	chr11	104302932	10	0.000823335		Vit	8	ENSMUSG00000024076
ENSMUSG00000088047	ENSMUSG00000088047	590	-8951	chrX	139839490	8	0.000714837		Vapb	8	ENSMUSG00000054455
ENSMUSG00000090778	ENSMUSG00000090778	590	142668	chr8	94296296	15	0.000435715		Usp46	8	ENSMUSG00000054814
ENSMUSG00000091644	ENSMUSG00000091644	590	-72789	chr5	3400389	19	1.52818e-15		Upp2	8	ENSMUSG00000026839
Uqcc	ENSMUSG00000005882	589	-67265	chr2	155688781	18	1.05009e-13		Ubtd1	8	ENSMUSG00000025171
Tomm20	ENSMUSG00000058779	589	-349457	chr8	129120266	55	1.04947e-37		Ubc	8	ENSMUSG00000008348
Setd7	ENSMUSG00000037111	589	-45462	chr3	51319338	10	5.14999e-05		Tyk2	8	ENSMUSG00000032175
Pid1	ENSMUSG00000045658	589	-72775	chr1	84208445	36	2.8009e-21		Txnrd1	8	ENSMUSG00000020250
Pbx1	ENSMUSG00000052534	589	277031	chr1	170639331	11	2.18933e-05		Twist2	8	ENSMUSG00000007805
Osbpl9	ENSMUSG00000028559	589	-137	chr4	108874740	17	4.07526e-13		Tuba3b	8	ENSMUSG00000067338
Myo3a	ENSMUSG00000025716	589	294444	chr2	22443574	14	4.18486e-20		Trpc7	8	ENSMUSG00000021541
Irf2bp2	ENSMUSG00000051495	589	2930	chr8	129120266	55	1.04947e-37		Trim7	8	ENSMUSG00000040350
Grcc10	ENSMUSG00000072772	589	4254	chr6	124695646	23	2.77048e-08		Trim67	8	ENSMUSG00000036913
Gm5265	ENSMUSG00000058622	589	-744669	chr1	170639331	11	2.18933e-05		Trim32	8	ENSMUSG00000051675
Gm16983	ENSMUSG00000085964	589	29396	chr8	129120266	55	1.04947e-37		Trhr2	8	ENSMUSG00000039079
Gm13341	ENSMUSG00000083863	589	92	chr2	22443574	14	6.69045e-19		Tpt1	8	ENSMUSG00000060126
Gm13340	ENSMUSG00000083563	589	-1593	chr2	22443574	14	6.74669e-13		Tnrc6a	8	ENSMUSG00000052707
Atn1	ENSMUSG00000004263	589	-10896	chr6	124695646	23	2.77048e-08		Tnr	8	ENSMUSG00000015829
Arid5b	ENSMUSG00000019947	589	76135	chr10	67817609	52	0		Tnfrsf21	8	ENSMUSG00000023915
5031434O11Rik	ENSMUSG00000085462	589	-44341	chr3	51319338	10	5.14999e-05		Tnfaip8	8	ENSMUSG00000073567
1700040L02Rik	ENSMUSG00000019945	589	-187035	chr10	67817609	52	0		Tnfaip8	8	ENSMUSG00000062210
ENSMUSG00000065176	ENSMUSG00000065176	589	100	chr15	82980174	61	0		Tmem26	8	ENSMUSG00000060044
ENSMUSG00000065637	ENSMUSG00000065637	589	-348614	chr8	129120266	55	1.04947e-37		Tmem2	8	ENSMUSG00000024754
ENSMUSG00000088014	ENSMUSG00000088014	589	40938	chr4	108874740	17	4.07526e-13		Tmem167	8	ENSMUSG00000012422
ENSMUSG00000089083	ENSMUSG00000089083	589	4342	chr6	124695646	23	2.77048e-08		Tmem14a	8	ENSMUSG00000025933
Zswim6	ENSMUSG00000032846	588	-58564	chr13	108621694	14	8.44909e-07		Tjp2	8	ENSMUSG00000024812
Trappc4	ENSMUSG00000032112	588	-629	chr9	44215002	14	0.000189349		Timp4	8	ENSMUSG00000030317
Sox6	ENSMUSG00000051910	588	-945827	chr7	122236431	39	0		Thra	8	ENSMUSG00000058756
Pibf1	ENSMUSG00000022064	588	63833	chr14	99562485	36	1.77379e-21		Tex14	8	ENSMUSG00000010342
Oraov1	ENSMUSG00000031072	588	24532	chr7	152125537	11	3.20086e-08		Tcof1	8	ENSMUSG00000024613
Olfr1318	ENSMUSG00000049758	588	54474	chr2	112050529	25	1.72538e-21		Tcfap2c	8	ENSMUSG00000028640
Mrps23	ENSMUSG00000023723	588	17780	chr11	88035670	31	7.54549e-39		Tasp1	8	ENSMUSG00000039033
Mll2	ENSMUSG00000048154	588	-39316	chr15	98662298	10	0.00466087		Syn2	8	ENSMUSG00000009394
Lpcat4	ENSMUSG00000027134	588	-29096	chr2	112050529	25	1.72538e-21		Susd1	8	ENSMUSG00000038578
Klf7	ENSMUSG00000025959	588	-1092	chr1	64167764	10	2.12165e-07		Stk38l	8	ENSMUSG00000001630
Gmds	ENSMUSG00000038372	588	-264227	chr13	32166256	13	1.94313e-08		Stk32b	8	ENSMUSG00000029123
Gmds	ENSMUSG00000038372	588	-264074	chr13	32166409	11	0.000402568		Steap3	8	ENSMUSG00000026389
Gm16761	ENSMUSG00000084810	588	-52588	chr16	29894015	20	3.37274e-17		Stc2	8	ENSMUSG00000020303
Gm1631	ENSMUSG00000064263	588	11285	chr2	71568731	20	1.48579e-35		Spock1	8	ENSMUSG00000056222
Gm14060	ENSMUSG00000082466	588	-174521	chr2	138105539	22	4.73456e-18		Speer4d	8	ENSMUSG00000070933
Gm13748	ENSMUSG00000086836	588	42536	chr1	64167764	10	2.12165e-07		Sox11	8	ENSMUSG00000063632
Gm13699	ENSMUSG00000064193	588	-105501	chr2	80571783	61	0		Sntb1	8	ENSMUSG00000060429
Gm13647	ENSMUSG00000087570	588	-6796	chr2	71569076	14	8.30524e-08		Snora31	8	ENSMUSG00000065147
Gm13470	ENSMUSG00000086644	588	1394	chr2	46299624	62	1.03138e-36		Smtn	8	ENSMUSG00000020439
Gm11380	ENSMUSG00000083149	588	190162	chr13	32166256	13	1.94313e-08		Smox	8	ENSMUSG00000027333
Gm11380	ENSMUSG00000083149	588	190315	chr13	32166409	11	0.000402568		Smndc1	8	ENSMUSG00000025024
Dpm1	ENSMUSG00000078919	588	-25180	chr2	168030911	22	4.06636e-15		Slco5a1	8	ENSMUSG00000025938
Dis3	ENSMUSG00000033166	588	63496	chr14	99562485	36	1.77379e-21		Slc9a1	8	ENSMUSG00000028854
Ccnd1	ENSMUSG00000070348	588	-237	chr7	152125537	11	3.20086e-08		Slc7a5	8	ENSMUSG00000040010
Btbd3	ENSMUSG00000062098	588	23238	chr2	138105539	22	4.73456e-18		Slc7a1	8	ENSMUSG00000041313
Arid5b	ENSMUSG00000019947	588	-94778	chr10	67646696	10	8.44064e-06		Slc44a2	8	ENSMUSG00000057193
Adnp	ENSMUSG00000051149	588	-1701	chr2	168030911	22	4.06636e-15		Slc38a1	8	ENSMUSG00000023169
1700106J16Rik	ENSMUSG00000034031	588	-71875	chr11	88035670	31	7.54549e-39		Slc1a3	8	ENSMUSG00000005360
1110006G14Rik	ENSMUSG00000030664	588	-939062	chr7	122236431	39	0		Slc17a5	8	ENSMUSG00000049624
ENSMUSG00000077404	ENSMUSG00000077404	588	24037	chr2	80571783	61	0		Six2	8	ENSMUSG00000024134
ENSMUSG00000089144	ENSMUSG00000089144	588	-162979	chr2	46299624	62	1.03138e-36		Shroom3	8	ENSMUSG00000029381
ENSMUSG00000089348	ENSMUSG00000089348	588	156372	chr7	122236431	39	0		Shf	8	ENSMUSG00000033256
ENSMUSG00000090506	ENSMUSG00000090506	588	82871	chr16	29894015	20	3.37274e-17		Sh3pxd2b	8	ENSMUSG00000040711
Zc3h4	ENSMUSG00000059273	587	303	chr7	16986533	17	8.11366e-09		Sema7a	8	ENSMUSG00000038264
Trps1	ENSMUSG00000038679	587	-194242	chr15	50527345	75	3.39053e-40		Sec16b	8	ENSMUSG00000026589
Tgfb2	ENSMUSG00000039239	587	-4725	chr1	188525146	11	0.000461596		Sec14l1	8	ENSMUSG00000020823
Tgfb2	ENSMUSG00000039239	587	-4418	chr1	188525453	11	2.66837e-05		Sdk1	8	ENSMUSG00000039683
Tbl1xr1	ENSMUSG00000027630	587	-808166	chr3	21167408	13	0.0001093		Sdccag8	8	ENSMUSG00000026504
Sertad4	ENSMUSG00000016262	587	-3913	chr1	194678033	27	2.22362e-23		Scube3	8	ENSMUSG00000038677
Rps12	ENSMUSG00000061983	587	-542	chr10	23506473	10	3.97558e-05		Rrbp1	8	ENSMUSG00000027422
Ppip5k1	ENSMUSG00000033526	587	-27599	chr2	121153533	16	2.47319e-09		Rpsa-ps10	8	ENSMUSG00000047676
Npas3	ENSMUSG00000021010	587	583527	chr12	54933191	9	0.00377058		Rps2-ps10	8	ENSMUSG00000069367
Mtap1a	ENSMUSG00000027254	587	38197	chr2	121153533	16	2.47319e-09		Rps15a	8	ENSMUSG00000008683
Med12l	ENSMUSG00000056476	587	-102	chr3	58810798	9	6.68466e-05		Rpl31-ps5	8	ENSMUSG00000082716
Lpp	ENSMUSG00000033306	587	623172	chr16	25016608	20	6.08947e-24		Rpl30-ps8	8	ENSMUSG00000062582
Inhbb	ENSMUSG00000037035	587	-93043	chr1	121225782	7	0.00552324		Rnf182	8	ENSMUSG00000044164
Gpr171	ENSMUSG00000050075	587	-94945	chr3	58810798	9	6.68466e-05		Rgs13	8	ENSMUSG00000051079
Gpc6	ENSMUSG00000058571	587	1013467	chr14	118337986	10	0.000862021		Rgnef	8	ENSMUSG00000021662
Gm7488	ENSMUSG00000039617	587	218921	chr3	21167408	13	0.0001093		Rcsd1	8	ENSMUSG00000040723
Gm16311	ENSMUSG00000089771	587	-29580	chr15	6230333	45	1.77616e-32		Rbm20	8	ENSMUSG00000043639
Gm16152	ENSMUSG00000087131	587	4932	chr1	38446726	28	6.42472e-19		Rbm17	8	ENSMUSG00000037197
Gm15867	ENSMUSG00000089812	587	-3089	chr1	194678033	27	2.22362e-23		Rbks	8	ENSMUSG00000029136
Gm10172	ENSMUSG00000066697	587	-240411	chr7	78237396	43	2.28623e-33		Rbfox3	8	ENSMUSG00000025576
Gm10071	ENSMUSG00000059776	587	19706	chr3	58810798	9	6.68466e-05		Rasa2	8	ENSMUSG00000032413
Gli2	ENSMUSG00000048402	587	275586	chr1	121225782	7	0.00552324		Rapgef5	8	ENSMUSG00000041992
Dmrt1	ENSMUSG00000024837	587	93223	chr19	25673331	10	0.000510394		Rap2b	8	ENSMUSG00000036894
Dab2	ENSMUSG00000022150	587	-19455	chr15	6230333	45	1.77616e-32		Rai1	8	ENSMUSG00000062115
Chd2	ENSMUSG00000078671	587	-216	chr7	80686416	10	1.06194e-07		Rabgap1l	8	ENSMUSG00000026721
Bcor	ENSMUSG00000040363	587	-90912	chrX	11646569	13	3.04869e-10		Ptp4a2	8	ENSMUSG00000028788
BC016495	ENSMUSG00000037847	587	38500	chr19	18744940	9	0.000908816		Ptges	8	ENSMUSG00000050737
Aff3	ENSMUSG00000037138	587	-275074	chr1	38446726	28	6.42472e-19		Prtg	8	ENSMUSG00000036030
Adamts6	ENSMUSG00000046169	587	819	chr13	105078772	15	9.36329e-06		Prickle2	8	ENSMUSG00000030020
A230028O05Rik	ENSMUSG00000085040	587	-43117	chr16	25016608	20	6.08947e-24		Prdm1	8	ENSMUSG00000038151
2900008C10Rik	ENSMUSG00000087271	587	-90903	chrX	11646569	13	3.04869e-10		Ppp2r2b	8	ENSMUSG00000024500
2410127L17Rik	ENSMUSG00000024726	587	-330	chr19	18744940	9	0.000908816		Poc1a	8	ENSMUSG00000023345
ENSMUSG00000077405	ENSMUSG00000077405	587	128985	chr15	6230333	45	1.77616e-32		Plxdc2	8	ENSMUSG00000026748
ENSMUSG00000077440	ENSMUSG00000077440	587	124	chr10	23506473	10	3.97558e-05		Plekhg6	8	ENSMUSG00000038167
ENSMUSG00000077602	ENSMUSG00000077602	587	132349	chr16	25016608	20	6.08947e-24		Pld1	8	ENSMUSG00000027695
ENSMUSG00000084458	ENSMUSG00000084458	587	-193315	chr15	50527345	75	3.39053e-40		Pkp1	8	ENSMUSG00000026413
ENSMUSG00000089045	ENSMUSG00000089045	587	24525	chr1	188525146	11	0.000461596		Phtf2	8	ENSMUSG00000039987
ENSMUSG00000089045	ENSMUSG00000089045	587	24832	chr1	188525453	11	2.66837e-05		Phlpp1	8	ENSMUSG00000044340
ENSMUSG00000089401	ENSMUSG00000089401	587	340094	chr7	78237396	43	2.28623e-33		Pfkfb3	8	ENSMUSG00000026773
Zmiz1	ENSMUSG00000007817	586	29	chr14	26278700	26	6.92729e-17		Pdgfc	8	ENSMUSG00000028019
Zmiz1	ENSMUSG00000007817	586	165	chr14	26278836	8	0.00228193		Pde8a	8	ENSMUSG00000025584
Tcfap4	ENSMUSG00000005718	586	89	chr16	4559809	14	1.0834e-05		Pde6a	8	ENSMUSG00000024575
Supt3h	ENSMUSG00000038954	586	28416	chr17	44942517	18	1.2228e-14		Pcbp3	8	ENSMUSG00000001120
Supt3h	ENSMUSG00000038954	586	33991	chr17	44948092	8	0.00294944		Pard3b	8	ENSMUSG00000052062
Sox6	ENSMUSG00000051910	586	-5945	chr7	123176313	16	4.29573e-06		Pard3	8	ENSMUSG00000025812
Sorcs3	ENSMUSG00000063434	586	1217139	chr19	49497654	28	4.52667e-34		Palm2	8	ENSMUSG00000090053
Sez6l2	ENSMUSG00000030683	586	-12987	chr7	134072671	9	2.85271e-05		Pag1	8	ENSMUSG00000027508
Runx2	ENSMUSG00000039153	586	-9229	chr17	44942517	18	1.2228e-14		Pabpc1	8	ENSMUSG00000022283
Runx2	ENSMUSG00000039153	586	-3654	chr17	44948092	8	0.00294944		Nutf2-ps1	8	ENSMUSG00000071497
Rpl13a-ps1	ENSMUSG00000062083	586	-607571	chr19	49497654	28	4.52667e-34		Nup210	8	ENSMUSG00000030091
Pam16	ENSMUSG00000014301	586	-65179	chr16	4559809	14	1.99503e-07		Nt5dc1	8	ENSMUSG00000039480
Nsun6	ENSMUSG00000026707	586	15008	chr2	14991519	21	1.78646e-15		Nsmaf	8	ENSMUSG00000028245
Mir1192	ENSMUSG00000080626	586	-13461	chr19	23210460	16	5.64181e-11		Nrxn3	8	ENSMUSG00000066392
Maskbp3	ENSMUSG00000024483	586	96808	chr18	36816449	10	0.00536443		Nrd1	8	ENSMUSG00000053510
Klf9	ENSMUSG00000033863	586	-5256	chr19	23210460	16	5.64181e-11		n-R5s87	8	ENSMUSG00000084701
Kctd13	ENSMUSG00000030685	586	278	chr7	134072671	9	2.85271e-05		n-R5s62	8	ENSMUSG00000064714
Inhba	ENSMUSG00000041324	586	5696	chr13	16109380	11	1.16483e-08		n-R5s58	8	ENSMUSG00000070192
Hoxa3	ENSMUSG00000079560	586	-37736	chr6	52125599	12	5.69582e-05		n-R5s180	8	ENSMUSG00000064704
Hmga2	ENSMUSG00000056758	586	-99039	chr10	119814486	35	8.80668e-39		Nr1d1	8	ENSMUSG00000020889
Hao1	ENSMUSG00000027261	586	-29148	chr2	134350956	9	1.46867e-05		Nos1ap	8	ENSMUSG00000038473
Hao1	ENSMUSG00000027261	586	-28982	chr2	134351122	17	1.23299e-11		Mtap7d1	8	ENSMUSG00000028849
Gm6542	ENSMUSG00000085172	586	46837	chr18	36816449	10	0.00536443		Mtap4	8	ENSMUSG00000047011
Glis2	ENSMUSG00000014303	586	-34904	chr16	4559809	14	1.99503e-07		Mtap4	8	ENSMUSG00000032479
Eif4ebp3	ENSMUSG00000090264	586	-7265	chr18	36816449	10	0.00536443		Msh6	8	ENSMUSG00000005370
D930049A15Rik	ENSMUSG00000087535	586	-1914	chr14	26278700	26	6.92729e-17		Mrps9	8	ENSMUSG00000060679
D930049A15Rik	ENSMUSG00000087535	586	-1778	chr14	26278836	8	0.00228193		Mogat1	8	ENSMUSG00000012187
Asphd1	ENSMUSG00000046378	586	-20425	chr7	134072671	9	2.85271e-05		Mllt3	8	ENSMUSG00000028496
Arl5b	ENSMUSG00000017418	586	20497	chr2	14991519	21	1.78646e-15		Mki67	8	ENSMUSG00000031004
5730596B20Rik	ENSMUSG00000056468	586	-1898	chr6	52125599	12	5.69582e-05		Mir1939	8	ENSMUSG00000088186
2700086A05Rik	ENSMUSG00000085696	586	383	chr6	52125599	12	5.69582e-05		Mir1931	8	ENSMUSG00000089214
1700006J14Rik	ENSMUSG00000034764	586	13273	chr10	119814486	35	8.80668e-39		Mir1196	8	ENSMUSG00000080654
1110006G14Rik	ENSMUSG00000030664	586	820	chr7	123176313	16	4.29573e-06		Mib1	8	ENSMUSG00000024294
ENSMUSG00000077863	ENSMUSG00000077863	586	-150923	chr18	55975680	12	9.28125e-08		Mfi2	8	ENSMUSG00000022780
ENSMUSG00000080446	ENSMUSG00000080446	586	19935	chr17	44942517	18	1.2228e-14		Mfge8	8	ENSMUSG00000030605
ENSMUSG00000080446	ENSMUSG00000080446	586	25510	chr17	44948092	8	0.00294944		Mef2d	8	ENSMUSG00000001419
ENSMUSG00000088227	ENSMUSG00000088227	586	636186	chr18	55975680	12	9.28125e-08		Mbd2	8	ENSMUSG00000024513
ENSMUSG00000089004	ENSMUSG00000089004	586	1182519	chr19	49497654	28	4.52667e-34		Manba	8	ENSMUSG00000028164
Thoc4	ENSMUSG00000025134	585	-52	chr11	120459627	11	0.000721027		Malt1	8	ENSMUSG00000032688
Sympk	ENSMUSG00000023118	585	23164	chr7	19632890	9	0.00123928		Lyplal1	8	ENSMUSG00000039246
St6galnac5	ENSMUSG00000039037	585	-160891	chr3	152484319	37	7.00649e-45		Ltbp2	8	ENSMUSG00000002020
Slc35b2	ENSMUSG00000037089	585	2804	chr17	45703713	8	0.00354283		Lrrc8a	8	ENSMUSG00000007476
Sfi1	ENSMUSG00000023764	585	-30337	chr11	3063129	33	3.17913e-05		Lrp1	8	ENSMUSG00000040249
Rere	ENSMUSG00000039852	585	275237	chr4	149930992	17	7.18683e-10		Lrfn2	8	ENSMUSG00000040490
Pigk	ENSMUSG00000039047	585	107255	chr3	152484319	37	7.00649e-45		Lpar3	8	ENSMUSG00000036832
Mcee	ENSMUSG00000033429	585	92267	chr7	71629798	9	0.00253344		Lamc1	8	ENSMUSG00000026478
Grcc10	ENSMUSG00000072772	585	-784	chr6	124690608	8	1.4766e-10		Lama4	8	ENSMUSG00000019846
Gm5228	ENSMUSG00000084288	585	7123	chr17	48080162	13	4.18383e-07		L3mbtl4	8	ENSMUSG00000041565
Gm16232	ENSMUSG00000090040	585	-54862	chr3	152484319	37	7.00649e-45		Klf7	8	ENSMUSG00000025959
Gm14871	ENSMUSG00000082492	585	-60359	chr17	48080162	13	4.18383e-07		Klf13	8	ENSMUSG00000052040
Gm13479	ENSMUSG00000085591	585	4043	chr2	45216828	8	0.000464036		Kifc3	8	ENSMUSG00000031788
Gm13091	ENSMUSG00000085213	585	-11661	chr4	149930992	17	7.18683e-10		Kcnq1	8	ENSMUSG00000009545
Gm12285	ENSMUSG00000083052	585	11810	chr11	63066787	10	0.000503992		Katnb1	8	ENSMUSG00000031787
Gm11400	ENSMUSG00000081208	585	12171	chr11	3063129	33	3.17913e-05		Jdp2	8	ENSMUSG00000034271
Get4	ENSMUSG00000025858	585	262	chr5	139728540	12	0.000720618		Itpr3	8	ENSMUSG00000042644
Drg1	ENSMUSG00000020457	585	-103289	chr11	3063129	33	3.17913e-05		Itga5	8	ENSMUSG00000000555
Atn1	ENSMUSG00000004263	585	-15934	chr6	124690608	8	1.4766e-10		Irf2	8	ENSMUSG00000031627
Apba2	ENSMUSG00000030519	585	-16794	chr7	71629798	9	0.00253344		Ipo5	8	ENSMUSG00000030662
Alx1	ENSMUSG00000036602	585	-6820	chr10	102484865	12	3.79121e-09		Inpp5f	8	ENSMUSG00000042105
Abi3bp	ENSMUSG00000035258	585	75	chr16	56478032	8	2.49126e-06		Inhba	8	ENSMUSG00000041324
2810055F11Rik	ENSMUSG00000019718	585	-516	chr12	73185910	7	6.9475e-06		Inf2	8	ENSMUSG00000037679
ENSMUSG00000077413	ENSMUSG00000077413	585	-145742	chr1	96366539	14	6.5064e-05		Ido2	8	ENSMUSG00000031549
ENSMUSG00000089083	ENSMUSG00000089083	585	-696	chr6	124690608	8	1.4766e-10		Id4	8	ENSMUSG00000021379
ENSMUSG00000089292	ENSMUSG00000089292	585	235690	chr4	149930992	17	7.18683e-10		Hspa8	8	ENSMUSG00000015656
ENSMUSG00000091447	ENSMUSG00000091447	585	317765	chr1	96366539	14	6.5064e-05		Hnrpll	8	ENSMUSG00000024095
Wnt1	ENSMUSG00000022997	584	7113	chr15	98627401	12	8.04795e-07		Hlx	8	ENSMUSG00000039377
Vrk1	ENSMUSG00000021115	584	-17335	chr12	107231138	13	0.000329832		Hhat	8	ENSMUSG00000037375
Utp6	ENSMUSG00000035575	584	30619	chr11	79806511	13	2.55836e-09		Hecw2	8	ENSMUSG00000042807
Tshz2	ENSMUSG00000047907	584	-431	chr2	169458240	33	2.66322e-10		Gpr98	8	ENSMUSG00000069170
Tmem182	ENSMUSG00000079588	584	1347601	chr1	42210047	9	0.00375876		Gpd2	8	ENSMUSG00000026827
Suz12	ENSMUSG00000017548	584	-97	chr11	79806511	13	1.10976e-14		Gorab	8	ENSMUSG00000040124
Supt3h	ENSMUSG00000038954	584	300945	chr17	45215046	17	8.46701e-15		Golph3	8	ENSMUSG00000022200
Stc2	ENSMUSG00000020303	584	67	chr11	31270141	13	1.80965e-06		Gng12	8	ENSMUSG00000036402
Sox9	ENSMUSG00000000567	584	3788	chr11	112647312	9	0.00161911		Gm9311	8	ENSMUSG00000081492
Sox2	ENSMUSG00000074637	584	691413	chr3	35240340	33	3.9822e-21		Gm8860	8	ENSMUSG00000056797
Schip1	ENSMUSG00000027777	584	429702	chr3	68298566	8	0.00298303		Gm8818	8	ENSMUSG00000079138
Runx2	ENSMUSG00000039153	584	263300	chr17	45215046	17	8.46701e-15		Gm815	8	ENSMUSG00000074913
Rab33b	ENSMUSG00000027739	584	9649	chr3	51297537	25	1.73335e-10		Gm8116	8	ENSMUSG00000059422
Pigc	ENSMUSG00000026698	584	247572	chr1	164146889	8	0.000919724		Gm7589	8	ENSMUSG00000066592
Papola	ENSMUSG00000021111	584	212626	chr12	107231138	13	0.000329832		Gm7180	8	ENSMUSG00000083774
ORF63	ENSMUSG00000025610	584	-120	chr16	87553455	12	3.95179e-08		Gm6706	8	ENSMUSG00000087123
Mir670	ENSMUSG00000076335	584	-17547	chr2	94084009	10	0.00117096		Gm6341	8	ENSMUSG00000083121
Mir199a-2	ENSMUSG00000070126	584	-1056	chr1	164146889	8	0.000919724		Gm6081	8	ENSMUSG00000086785
Mir129-2	ENSMUSG00000065511	584	2399	chr2	94084009	10	0.0163241		Gm6055	8	ENSMUSG00000062081
Mecom	ENSMUSG00000027684	584	-127232	chr3	29912113	7	0.0265763		Gm5614	8	ENSMUSG00000066771
Mast4	ENSMUSG00000034751	584	-237638	chr13	103886939	18	1.00129e-08		Gm5546	8	ENSMUSG00000022187
Gm9915	ENSMUSG00000053640	584	-76524	chr1	42210047	9	0.00375876		Gm4279	8	ENSMUSG00000085732
Gm8858	ENSMUSG00000081877	584	63	chrX	85633961	9	0.00341479		Gm16863	8	ENSMUSG00000086616
Gm5848	ENSMUSG00000068979	584	185463	chr3	68298566	8	0.00298303		Gm16259	8	ENSMUSG00000086260
Gm16898	ENSMUSG00000086463	584	-255763	chr2	169458240	33	2.66322e-10		Gm16237	8	ENSMUSG00000086694
Gm16722	ENSMUSG00000085702	584	812	chr3	29912113	7	0.0265763		Gm16217	8	ENSMUSG00000086499
Gm16706	ENSMUSG00000086787	584	-36859	chr11	79806511	13	1.10976e-14		Gm16169	8	ENSMUSG00000089907
Gm11011	ENSMUSG00000078912	584	44995	chr2	169458240	33	2.66322e-10		Gm16164	8	ENSMUSG00000089909
Filip1	ENSMUSG00000034898	584	57	chr9	79825591	10	2.42588e-05		Gm16149	8	ENSMUSG00000082123
Emx2os	ENSMUSG00000087095	584	-33240	chr19	59499885	20	2.56735e-09		Gm16140	8	ENSMUSG00000084085
E530001K10Rik	ENSMUSG00000075020	584	-20906	chr2	94084009	10	0.00117096		Gm16118	8	ENSMUSG00000089797
E2f2	ENSMUSG00000018983	584	8095	chr4	135736404	20	1.43243e-07		Gm16044	8	ENSMUSG00000081339
Dusp5	ENSMUSG00000034765	584	267	chr19	53603866	18	1.60282e-09		Gm16034	8	ENSMUSG00000087607
Dnm3os	ENSMUSG00000078190	584	-865	chr1	164146889	8	0.000919724		Gm16033	8	ENSMUSG00000086998
Dnm3	ENSMUSG00000040265	584	-261276	chr1	164146889	8	0.000919724		Gm16000	8	ENSMUSG00000085106
Ddn	ENSMUSG00000059213	584	-10955	chr15	98627401	12	2.80349e-08		Gm15974	8	ENSMUSG00000090224
Chst11	ENSMUSG00000034612	584	419	chr10	82448662	8	0.0195215		Gm15971	8	ENSMUSG00000081692
Bod1	ENSMUSG00000044502	584	-301778	chr11	31270141	13	2.69485e-06		Gm15823	8	ENSMUSG00000081143
Bhlhe40	ENSMUSG00000030103	584	-155	chr6	108610468	29	1.24815e-17		Gm15815	8	ENSMUSG00000083285
B130046B21Rik	ENSMUSG00000085373	584	-10062	chr15	98627401	12	2.80349e-08		Gm15736	8	ENSMUSG00000085713
Arid5b	ENSMUSG00000019947	584	77532	chr10	67819006	12	0.00125371		Gm15711	8	ENSMUSG00000082570
Arhgap25	ENSMUSG00000030047	584	-20007	chr6	87463246	11	0.00202793		Gm15644	8	ENSMUSG00000084154
Arhgap25	ENSMUSG00000030047	584	-19871	chr6	87463382	7	6.43216e-06		Gm15618	8	ENSMUSG00000080878
Arhgap15	ENSMUSG00000049744	584	469614	chr2	44073958	32	4.97693e-33		Gm15486	8	ENSMUSG00000087093
Arhgap15	ENSMUSG00000049744	584	473567	chr2	44077911	10	0.0023238		Gm15419	8	ENSMUSG00000084783
Ak7	ENSMUSG00000041323	584	286946	chr12	107231138	13	0.000329832		Gm14461	8	ENSMUSG00000054510
A430092G05Rik	ENSMUSG00000085089	584	153114	chr2	44073958	32	4.97693e-33		Gm14460	8	ENSMUSG00000082701
A430092G05Rik	ENSMUSG00000085089	584	157067	chr2	44077911	10	0.0023238		Gm14283	8	ENSMUSG00000081652
2810442N19Rik	ENSMUSG00000090260	584	211789	chr1	164146889	8	0.000919724		Gm14006	8	ENSMUSG00000082671
1700040L02Rik	ENSMUSG00000019945	584	-185638	chr10	67819006	12	0.00125371		Gm13834	8	ENSMUSG00000084894
1700040L02Rik	ENSMUSG00000019945	584	-100982	chr10	67903662	11	0.000310721		Gm13833	8	ENSMUSG00000087312
1700025N21Rik	ENSMUSG00000090200	584	-156121	chr10	82448662	8	0.0195215		Gm13750	8	ENSMUSG00000086721
0610040F04Rik	ENSMUSG00000087341	584	-460	chr6	108610468	29	1.24815e-17		Gm13528	8	ENSMUSG00000085087
ENSMUSG00000080446	ENSMUSG00000080446	584	292464	chr17	45215046	17	8.46701e-15		Gm13446	8	ENSMUSG00000086555
ENSMUSG00000084617	ENSMUSG00000084617	584	-53064	chr3	68298566	8	0.00298303		Gm13400	8	ENSMUSG00000084143
ENSMUSG00000088072	ENSMUSG00000088072	584	-72504	chr3	35240340	33	3.9822e-21		Gm13383	8	ENSMUSG00000087485
ENSMUSG00000088440	ENSMUSG00000088440	584	-56293	chr18	56296360	22	4.55172e-16		Gm13357	8	ENSMUSG00000083650
ENSMUSG00000088617	ENSMUSG00000088617	584	149179	chr18	56296360	22	4.55172e-16		Gm12866	8	ENSMUSG00000066060
ENSMUSG00000088908	ENSMUSG00000088908	584	-59635	chr9	79825601	10	0.00143619		Gm12701	8	ENSMUSG00000086385
ENSMUSG00000090329	ENSMUSG00000090329	584	334424	chr13	103886939	18	1.00129e-08		Gm12527	8	ENSMUSG00000083979
ENSMUSG00000090576	ENSMUSG00000090576	584	3557	chr6	108610468	29	1.24815e-17		Gm12479	8	ENSMUSG00000082111
ENSMUSG00000090753	ENSMUSG00000090753	584	3759	chr16	87553455	12	1.22831e-08		Gm12164	8	ENSMUSG00000081251
ENSMUSG00000090828	ENSMUSG00000090828	584	781037	chr3	35240340	33	3.9822e-21		Gm11947	8	ENSMUSG00000084962
ENSMUSG00000091577	ENSMUSG00000091577	584	-67210	chr13	103886939	18	1.00129e-08		Gm11946	8	ENSMUSG00000087291
Zc3h6	ENSMUSG00000042851	583	-255	chr2	128792883	19	1.42951e-30		Gm11810	8	ENSMUSG00000082151
Yap1	ENSMUSG00000053110	583	-42304	chr9	7962292	9	0.00213994		Gm11796	8	ENSMUSG00000083232
Trpm7	ENSMUSG00000027365	583	168	chr2	126702134	26	8.51916e-24		Gm11719	8	ENSMUSG00000081995
Tmem49	ENSMUSG00000018171	583	-96868	chr11	86400470	50	0		Gm11478	8	ENSMUSG00000083992
Sertad2	ENSMUSG00000049800	583	73022	chr11	20516278	28	4.16947e-21		Gm11335	8	ENSMUSG00000085016
Sdcbp	ENSMUSG00000028249	583	66024	chr4	6358821	27	0		Gm11226	8	ENSMUSG00000080902
Sdcbp	ENSMUSG00000028249	583	66870	chr4	6359667	18	3.10182e-08		Gm11146	8	ENSMUSG00000079546
Rasgef1b	ENSMUSG00000029333	583	-144204	chr5	99537742	75	0		Gm10941	8	ENSMUSG00000078444
Prkg2	ENSMUSG00000029334	583	71372	chr5	99537742	75	0		Gm10865	8	ENSMUSG00000075558
Prdm6	ENSMUSG00000069378	583	-31208	chr18	53592992	79	0		Gm10382	8	ENSMUSG00000072612
Ppic	ENSMUSG00000024538	583	15331	chr18	53592992	79	0		Gm10304	8	ENSMUSG00000070886
Pdcl2	ENSMUSG00000029235	583	-13309	chr5	76746872	13	4.63811e-15		Gm10187	8	ENSMUSG00000066918
Pcmt1	ENSMUSG00000019795	583	-17930	chr10	7383004	9	0.000102842		Gm10097	8	ENSMUSG00000061261
Pappa	ENSMUSG00000028370	583	-234	chr4	64784974	13	0.000363007		Glt25d2	8	ENSMUSG00000032649
Nup43	ENSMUSG00000040034	583	-4297	chr10	7383004	9	0.000102842		Gls	8	ENSMUSG00000026103
Nsmaf	ENSMUSG00000028245	583	-22597	chr4	6358821	27	0		Glrx3	8	ENSMUSG00000031068
Nsmaf	ENSMUSG00000028245	583	-21751	chr4	6359667	18	3.10182e-08		Gdpd5	8	ENSMUSG00000035314
Mir21	ENSMUSG00000065455	583	2810	chr11	86400470	50	0		Fscn1	8	ENSMUSG00000029581
Mecom	ENSMUSG00000027684	583	57885	chr3	30097230	10	0.00010833		Foxn3	8	ENSMUSG00000033713
Mecom	ENSMUSG00000051636	583	-40017	chr3	30097230	10	0.00010833		Fmn1	8	ENSMUSG00000044042
[truncated: 175,892 more rows]

## Sheet: 2.SOX9 peaks in DEGs
Table S8B1 SOX9 peaks in differentially expressed genes									Table S8B2 Number of SOX9 peaks in each differentially expressed gene.
Target gene symbol		DNA conservation score	Distance to TSS (bp)	chromosome	Summit Position	Peak height	P-Value		Target gene symbol	Number of peaks
PZ SOX9 target 503 genes									PZ
Zranb1		0	-43635	chr7	140079190	17	6.40781e-09		Fgfr2	99
Zranb1		0	-263	chr7	140122562	19	1.9982e-15		Zbtb20	80
Zmiz1		515	-80150	chr14	26198521	70	0		Sox5	50
Zmiz1		0	-78433	chr14	26200238	39	7.25354e-32		Sox6	41
Zmiz1		289	-62005	chr14	26216666	22	2.03683e-13		Fndc3b	40
Zmiz1		473	-1428	chr14	26277243	19	9.67443e-10		Chst11	36
Zmiz1		586	29	chr14	26278700	26	6.92729e-17		Auts2	35
Zmiz1		415	2331	chr14	26281002	19	2.82529e-23		Farp1	32
Zmiz1		0	17110	chr14	26295781	15	4.59239e-17		Col2a1	31
Zmiz1		0	28997	chr14	26307668	20	5.32878e-10		Wwp2	31
Zmiz1		0	34345	chr14	26313016	15	6.59121e-16		Col27a1	31
Zmiz1		424	37261	chr14	26315932	20	9.07699e-19		Creb3l2	29
Zmiz1		0	37603	chr14	26316274	24	6.48132e-24		Gpc6	28
Zmiz1		555	39690	chr14	26318361	16	1.15475e-05		Zmiz1	28
Zmiz1		0	61439	chr14	26340110	16	1.68495e-10		Aff3	28
Zmiz1		355	68279	chr14	26346950	78	1.18001e-40		Msi2	27
Zmiz1		0	69933	chr14	26348604	19	2.21056e-15		Jarid2	27
Zmiz1		0	75242	chr14	26353913	101	0		Ncor2	27
Zmiz1		0	84825	chr14	26363496	28	4.41918e-23		Prkca	27
Zmiz1		0	88461	chr14	26367132	24	2.62791e-10		Sfi1	27
Zmiz1		0	105078	chr14	26383749	22	2.42302e-07		Tgfbr3	26
Zmiz1		0	111164	chr14	26389835	19	3.64857e-05		Ccdc109a	25
Zmiz1		0	127871	chr14	26406542	31	8.16853e-20		Boc	23
Zmiz1		0	151275	chr14	26429946	17	4.14646e-10		Tshz2	23
Zmiz1		0	171594	chr14	26450265	24	4.0645e-15		Pdzrn3	23
Zmiz1		250	181483	chr14	26460154	22	1.44752e-20		Lrrk1	22
Zmiz1		0	218513	chr14	26497184	32	7.40708e-10		Tgfbi	22
Zmiz1		0	220596	chr14	26499267	36	7.57487e-29		Ror2	22
Zmiz1		0	232815	chr14	26511486	16	2.55345e-07		Sipa1l1	21
Zmiz1		0	234848	chr14	26513519	15	1.38908e-05		Col6a1	21
Zfyve21		0	-52	chr12	113052329	28	8.87171e-26		Gli2	21
Zfr		281	-107360	chr15	11940226	16	1.86593e-05		Sorbs1	21
Zfr		0	-6363	chr15	12041223	21	9.04098e-15		Pitpnc1	20
Zfr		0	-4124	chr15	12043462	26	2.33344e-16		Prickle1	20
Zfr		0	-529	chr15	12047057	21	1.72364e-20		Rere	20
Zfr		0	988	chr15	12048574	17	1.75081e-08		Smoc2	20
Zfr		546	49241	chr15	12096827	39	2.5477e-37		Col9a1	20
Zfr		0	76458	chr15	12124044	278	0		Itpr2	20
Zfr		0	77427	chr15	12125013	16	7.65272e-06		Dab2	20
Zfr		0	86981	chr15	12134567	22	8.48264e-25		Pfkp	19
Zfp692		292	-4461	chr11	58116110	41	0		Zfp521	19
Zfp651		0	16145	chr9	121685296	15	2.63711e-05		Cspg4	19
Zfp521		0	-751345	chr18	13379897	20	7.2573e-13		Ddah1	19
Zfp521		625	-750723	chr18	13380519	35	1.01478e-27		Jmjd1c	18
Zfp521		262	-512622	chr18	13618620	47	0		Lmo4	18
Zfp521		562	-454409	chr18	13676833	17	1.17981e-11		Tns1	18
Zfp521		303	-336738	chr18	13794504	31	3.24648e-22		Nfia	17
Zfp521		0	-250816	chr18	13880426	28	8.71637e-17		Synpo	17
Zfp521		0	-220435	chr18	13910807	25	9.3665e-10		Phxr4	17
Zfp521		0	-212257	chr18	13918985	18	8.3893e-05		Sorbs2	17
Zfp521		610	-184863	chr18	13946379	26	2.2693e-26		Atp10a	16
Zfp521		688	-122191	chr18	14009051	107	0		Fmod	16
Zfp521		492	-118883	chr18	14012359	30	1.54302e-25		Col6a2	16
Zfp521		0	-92546	chr18	14038696	18	1.35252e-34		Iqsec1	16
Zfp521		615	-71732	chr18	14059510	33	6.25778e-31		Dact1	15
Zfp521		309	-30941	chr18	14100301	40	2.24002e-40		Chd2	15
Zfp521		0	-22705	chr18	14108537	23	1.84367e-13		Hspg2	15
Zfp521		378	-4005	chr18	14127237	27	2.14304e-26		Nfatc2	15
Zfp521		657	-21	chr18	14131221	22	3.11054e-20		Kcnma1	15
Zfp521		0	357830	chr18	14489072	23	1.02137e-24		Pam	15
Zfp521		0	358825	chr18	14490067	30	4.49064e-36		Cdon	15
Zfp462		256	-67449	chr4	54890471	137	0		Phlda1	14
Zfp462		0	-66333	chr4	54891587	26	3.00129e-25		Ablim1	14
Zfp462		323	-50391	chr4	54907529	30	3.36913e-31		Foxp1	14
Zfp462		0	-15235	chr4	54942685	24	1.98442e-12		Igf1r	14
Zfp462		339	9463	chr4	54967383	18	3.26584e-17		Ltbp1	14
Zfp462		0	20427	chr4	54978347	17	2.34979e-05		Cuedc1	14
Zfp462		604	21254	chr4	54979174	45	3.4601e-37		Adcy2	13
Zfp462		344	34869	chr4	54992789	17	2.15223e-05		Bnc2	13
Zfp462		363	35302	chr4	54993222	19	3.10448e-11		Pde4dip	13
Zfp462		0	107921	chr4	55065841	16	1.08807e-06		Sdc4	13
Zfp383		0	101	chr7	30645099	19	6.43523e-13		Sspn	13
Zfp383		0	46663	chr7	30691661	25	4.59521e-29		Wwtr1	13
Zfp383		0	48166	chr7	30693164	15	6.86379e-12		Fry	13
Zfp383		0	48721	chr7	30693719	21	1.78348e-17		Maf	13
Zfp260		0	85	chr7	30879881	29	2.07677e-39		Prelp	13
Zfp185		0	21072	chrX	70253750	22	1.55553e-17		Peg3	12
Zfp101		0	-35549	chr17	33495904	15	0.00044617		Ctdspl	12
Zfp101		306	151	chr17	33531604	36	6.32466e-18		Hmg20a	12
Zcchc5		425	-18	chrX	104035965	27	9.40246e-33		Mertk	12
Zbtb20		0	-103	chr16	42875891	26	1.52227e-05		Crispld1	12
Zbtb20		613	31712	chr16	42907706	22	1.51166e-18		Lrig3	12
Zbtb20		0	34936	chr16	42910930	18	6.13754e-17		Timp2	12
Zbtb20		405	39070	chr16	42915064	29	1.56043e-31		Gp1bb	12
Zbtb20		424	43302	chr16	42919296	21	2.87051e-29		Lhfpl2	12
Zbtb20		0	223510	chr16	43099504	23	4.69046e-18		Ptch1	12
Zbtb20		0	234708	chr16	43110702	66	0		Shox2	12
Zbtb20		610	254807	chr16	43130801	43	2.74472e-41		Tacc2	12
Zbtb20		0	287652	chr16	43163646	19	1.64004e-06		Gas1	11
Zbtb20		0	314627	chr16	43190621	32	5.96435e-21		Lect1	11
Zbtb20		480	315522	chr16	43191516	72	0		Myst4	11
Zbtb20		0	341726	chr16	43217720	17	6.41331e-05		Tmbim1	11
Zbtb20		529	345626	chr16	43221620	27	1.02254e-18		Flnb	11
Zbtb20		605	359901	chr16	43235895	22	8.93287e-25		Adamts3	11
Zbtb20		0	377276	chr16	43253270	33	9.87075e-30		Smoc1	10
Zbtb20		0	427538	chr16	43303532	32	6.06389e-26		Syne1	10
Zbtb20		547	459622	chr16	43335616	16	8.98802e-20		Trpv4	10
Zbtb20		0	474041	chr16	43350035	21	1.29855e-29		Unc5c	10
Zbtb20		574	487132	chr16	43363126	28	1.94668e-17		Ahi1	10
Zbtb20		0	527544	chr16	43403538	50	0		Tom1l2	10
Zbtb20		0	553798	chr16	43429792	24	7.18049e-25		Igfbp7	10
Zbtb20		0	557800	chr16	43433794	25	3.31287e-13		Odz3	10
Zbtb20		522	580752	chr16	43456746	17	3.52453e-08		Zfp462	10
Zbtb20		0	582994	chr16	43458988	62	0		Matn2	10
Zbtb20		513	588464	chr16	43464458	25	9.62666e-25		Tpm1	10
Zbtb20		0	590245	chr16	43466239	18	4.37454e-05		Cav1	10
Zbtb20		0	601339	chr16	43477333	28	1.03064e-11		Dlk1	10
Zbtb20		0	663745	chr16	43539739	55	0		Dnm1	9
Zbtb20		0	667372	chr16	43543366	38	0		Elovl6	9
Zbtb20		565	671256	chr16	43547250	33	1.64243e-21		Fbn1	9
Zbtb20		0	671940	chr16	43547934	19	5.95395e-14		Myom1	9
Zbtb20		0	673779	chr16	43549773	21	2.98693e-16		Ski	9
Zbtb20		0	677737	chr16	43553731	44	3.66124e-40		Sulf2	9
Zbtb20		0	683278	chr16	43559272	16	4.6638e-05		Cyr61	9
Zbtb20		441	698228	chr16	43574222	20	1.32355e-15		Eno1	9
Zbtb20		677	701698	chr16	43577692	34	7.91796e-27		Igf2r	9
Zbtb20		626	707161	chr16	43583155	19	3.97767e-10		Macrod1	9
Zbtb20		267	717108	chr16	43593102	46	0		Ppap2b	9
Zbtb20		0	736833	chr16	43612827	19	2.6251e-16		Zfr	9
Zbtb20		453	750273	chr16	43626267	15	1.50952e-09		Ephb3	9
Zbtb20		0	-103	chr16	42875891	26	1.52227e-05		Ntrk2	9
Zbtb20		613	31712	chr16	42907706	22	1.51166e-18		Adamtsl4	9
Zbtb20		0	34936	chr16	42910930	18	6.13754e-17		Glt25d2	8
Zbtb20		405	39070	chr16	42915064	29	1.56043e-31		Lamc1	8
Zbtb20		424	43302	chr16	42919296	21	2.87051e-29		Thra	8
Zbtb20		0	223510	chr16	43099504	23	4.69046e-18		Prickle2	8
Zbtb20		0	234708	chr16	43110702	66	0		Slc44a2	8
Zbtb20		610	254807	chr16	43130801	43	2.74472e-41		Sox11	8
Zbtb20		0	287652	chr16	43163646	19	1.64004e-06		BC032203	8
Zbtb20		0	314627	chr16	43190621	32	5.96435e-21		Fat4	8
Zbtb20		480	315522	chr16	43191516	72	0		Mfge8	8
Zbtb20		0	341726	chr16	43217720	17	6.41331e-05		Gls	8
Zbtb20		529	345626	chr16	43221620	27	1.02254e-18		Ltbp2	8
Zbtb20		605	359901	chr16	43235895	22	8.93287e-25		Mfi2	8
Zbtb20		0	377276	chr16	43253270	33	9.87075e-30		Rrbp1	8
Zbtb20		0	427538	chr16	43303532	32	6.06389e-26		Col11a2	8
Zbtb20		547	459622	chr16	43335616	16	8.98802e-20		Limd1	7
Zbtb20		0	474041	chr16	43350035	21	1.29855e-29		Myadm	7
Zbtb20		574	487132	chr16	43363126	28	1.94668e-17		Pappa2	7
Zbtb20		0	527544	chr16	43403538	50	0		Pxdn	7
Zbtb20		0	553798	chr16	43429792	24	7.18049e-25		Fstl1	7
Zbtb20		0	557800	chr16	43433794	25	3.31287e-13		Gadd45g	7
Zbtb20		522	580752	chr16	43456746	17	3.52453e-08		Parp8	7
Zbtb20		0	582994	chr16	43458988	62	0		Col15a1	7
Zbtb20		513	588464	chr16	43464458	25	9.62666e-25		Prss23	7
Zbtb20		0	590245	chr16	43466239	18	4.37454e-05		Susd5	7
Zbtb20		0	601339	chr16	43477333	28	1.03064e-11		Col16a1	7
Zbtb20		0	663745	chr16	43539739	55	0		Crispld2	7
Zbtb20		0	667372	chr16	43543366	38	0		Dixdc1	7
Zbtb20		565	671256	chr16	43547250	33	1.64243e-21		Gpsm1	7
Zbtb20		0	671940	chr16	43547934	19	5.95395e-14		Nfix	7
Zbtb20		0	673779	chr16	43549773	21	2.98693e-16		Acvr1b	7
Zbtb20		0	677737	chr16	43553731	44	3.66124e-40		Col9a3	7
Zbtb20		0	683278	chr16	43559272	16	4.6638e-05		Pdlim4	6
Zbtb20		441	698228	chr16	43574222	20	1.32355e-15		Pgm2	6
Zbtb20		677	701698	chr16	43577692	34	7.91796e-27		Ppp1r3c	6
Zbtb20		626	707161	chr16	43583155	19	3.97767e-10		Prnp	6
Zbtb20		267	717108	chr16	43593102	46	0		Sfrp1	6
Zbtb20		0	736833	chr16	43612827	19	2.6251e-16		Slc43a3	6
Zbtb20		453	750273	chr16	43626267	15	1.50952e-09		Sparcl1	6
Xist		0	-1663	chrX	100676893	16	1.04591e-09		Ankrd11	6
Wwtr1		0	-105554	chr3	57274278	15	8.70228e-05		Col14a1	6
Wwtr1		0	-88318	chr3	57291514	24	1.51105e-13		Gnb2l1	6
Wwtr1		507	-74014	chr3	57305818	91	0		Kif13a	6
Wwtr1		0	-71039	chr3	57308793	17	3.94538e-14		Lmcd1	6
Wwtr1		0	-65560	chr3	57314272	27	1.08039e-26		Per1	6
Wwtr1		0	-63389	chr3	57316443	38	4.13044e-40		Phldb1	6
Wwtr1		0	-44998	chr3	57334834	16	1.3362e-11		Ppp1r9a	6
Wwtr1		0	-33638	chr3	57346194	50	1.44303e-36		Prrc1	6
Wwtr1		429	-26925	chr3	57352907	90	0		Slc35e3	6
Wwtr1		0	-24983	chr3	57354849	61	0		Spon1	6
Wwtr1		337	-23581	chr3	57356251	15	2.15888e-09		Upf1	6
Wwtr1		0	-20168	chr3	57359664	28	3.4577e-27		Angptl1	6
Wwtr1		366	-1565	chr3	57378267	23	7.71295e-20		Fbn2	6
Wwp2		0	12152	chr8	109972450	20	1.46034e-11		Ptrf	6
Wwp2		0	13221	chr8	109973519	15	1.26804e-10		Trak1	6
Wwp2		285	19037	chr8	109979335	31	2.98296e-17		Cdh13	6
Wwp2		0	21868	chr8	109982166	60	0		Daam2	6
Wwp2		0	29168	chr8	109989466	137	0		Il11ra1	6
Wwp2		0	31613	chr8	109991911	46	4.21058e-33		Sertad4	6
Wwp2		303	32842	chr8	109993140	83	0		Vamp2	6
Wwp2		0	35789	chr8	109996087	15	5.5331e-10		Fgfrl1	5
Wwp2		0	36572	chr8	109996870	186	0		Ghr	5
Wwp2		0	46947	chr8	110007245	105	0		Hcfc1r1	5
Wwp2		0	53856	chr8	110014154	15	2.1199e-07		Nr4a1	5
Wwp2		0	55071	chr8	110015369	94	0		Plagl1	5
Wwp2		272	59190	chr8	110019488	67	1.4013e-45		Tacc3	5
Wwp2		0	68026	chr8	110028324	17	1.67578e-06		Araf	5
Wwp2		0	69345	chr8	110029643	19	3.99444e-06		Clstn1	5
Wwp2		0	81949	chr8	110042247	48	8.04541e-34		Comp	5
Wwp2		0	83630	chr8	110043928	79	0		Cpxm2	5
Wwp2		0	86175	chr8	110046473	127	0		Fzd7	5
Wwp2		0	94559	chr8	110054857	26	3.85401e-16		Gpr64	5
Wwp2		427	105112	chr8	110065410	20	4.08314e-14		Grb10	5
Wwp2		420	107993	chr8	110068291	64	0		Mapk1ip1	5
Wwp2		285	109735	chr8	110070033	30	5.99882e-41		Pitx1	5
Wwp2		0	111054	chr8	110071352	16	2.5027e-10		Sfrp2	5
Wwp2		0	111525	chr8	110071823	18	5.15058e-12		Tmem63a	5
Wwp2		597	114793	chr8	110075091	17	1.82084e-05		Axl	5
Wwp2		378	116888	chr8	110077186	19	4.32102e-19		Dnmbp	5
Wwp2		0	119153	chr8	110079451	17	1.98398e-09		Fzd8	5
Wwp2		0	122129	chr8	110082427	16	1.05026e-09		Gdf10	5
Wwp2		0	124128	chr8	110084426	15	1.29951e-08		Kcne4	5
Wwp2		0	124975	chr8	110085273	15	1.11704e-07		Nfic	5
Wwp2		0	125479	chr8	110085777	15	2.05505e-09		Phf21a	5
Wfdc1		0	19232	chr8	122209655	20	4.8132e-18		Spon2	5
Wdr6		303	-7948	chr9	108473122	17	6.86503e-05		Tef	5
Wdr6		0	-129	chr9	108480941	16	2.30556e-06		Angptl2	5
Wdr35		0	28386	chr12	9009084	23	2.64896e-11		Fndc1	5
Wdr35		296	56088	chr12	9036786	29	1.84771e-06		Gfpt2	5
Vps41		276	-27	chr13	18809134	18	5.32075e-07		Higd1a	5
Vps16		0	-27	chr2	130250029	16	4.75603e-17		Lama2	5
Vamp2		0	6450	chr11	68908442	28	7.8594e-36		Med12	5
Vamp2		395	8704	chr11	68910696	18	5.17397e-13		Mrgprf	5
Vamp2		481	10220	chr11	68912212	16	3.50351e-07		Prkcdbp	5
Vamp2		0	11696	chr11	68913688	15	1.85937e-12		Srebf1	5
Vamp2		0	22169	chr11	68924161	24	5.60519e-45		Ugdh	5
Vamp2		403	30304	chr11	68932296	19	1.01334e-18		Hip1r	4
Uxs1		0	-67523	chr1	43817122	21	3.10494e-10		Hspb1	4
Uxs1		0	-61313	chr1	43823332	49	1.23549e-36		Igf1	4
Uxs1		0	-59061	chr1	43825584	77	0		S100a6	4
Uxs1		0	-8570	chr1	43876075	42	1.86527e-41		Slc35d1	4
Upf1		0	-1901	chr8	72875271	37	1.84229e-37		Socs5	4
Upf1		0	8643	chr8	72885815	22	1.39445e-29		Srl	4
Upf1		0	9473	chr8	72886645	35	1.28363e-24		Cxcl14	4
Upf1		0	13517	chr8	72890689	83	0		Des	4
Upf1		353	17793	chr8	72894965	16	2.26352e-09		Ehbp1	4
Upf1		0	18784	chr8	72895956	16	1.11659e-20		Gli1	4
Unc5c		365	-49	chr3	141128479	20	8.67384e-17		Jun	4
Unc5c		0	20826	chr3	141149354	15	0.000136615		Nfat5	4
Unc5c		0	26543	chr3	141155071	15	0.00617945		Rgs5	4
Unc5c		0	44395	chr3	141172923	96	0		S100b	4
Unc5c		0	95802	chr3	141224330	19	1.01198e-19		Scube2	4
Unc5c		0	135858	chr3	141264386	35	5.62787e-20		Sema3c	4
Unc5c		0	155912	chr3	141284440	30	1.4013e-45		Sf3b3	4
Unc5c		0	186786	chr3	141315314	45	1.25172e-38		Tagap	4
Unc5c		0	225276	chr3	141353804	19	2.84493e-07		Zfp383	4
Unc5c		363	246171	chr3	141374699	78	0		Ehd2	4
Ugdh		0	-3883	chr5	65823302	15	8.56161e-05		Hfe2	4
Ugdh		388	-1009	chr5	65826176	36	0		Mett11d1	4
Ugdh		0	574	chr5	65827759	84	0		Pmp22	4
Ugdh		0	1467	chr5	65828652	38	1.22171e-36		Rps24	4
Ugdh		0	2464	chr5	65829649	15	7.87968e-05		Sh3d19	4
Ube2i		0	-16211	chr17	25395044	16	5.87658e-09		Uxs1	4
Ube2i		0	-274	chr17	25410981	22	1.55792e-09		Acot11	4
Ube2i		0	10886	chr17	25422141	17	4.52824e-10		Atp1a2	4
Tulp3		0	-5866	chr6	128300003	29	1.47808e-23		Eif4b	4
Ttc3		0	65010	chr16	94657235	15	0.00105792		Fzd1	4
Ttc3		357	102087	chr16	94694312	18	1.17583e-15		Fzd9	4
Ttc3		0	108831	chr16	94701056	15	1.27864e-06		H2-DMb2	4
Tspyl2		339	349	chrX	148777317	15	9.64264e-06		Hoxc8	4
Tshz2		0	-42582	chr2	169416089	15	7.53048e-08		Igfbp4	4
Tshz2		244	-22956	chr2	169435715	15	1.97943e-08		Nov	4
Tshz2		0	-21881	chr2	169436790	29	5.93811e-22		Nr3c1	4
Tshz2		0	-16597	chr2	169442074	16	0.000143225		Ppif	4
Tshz2		555	-11805	chr2	169446866	20	1.78786e-13		Tenc1	4
Tshz2		584	-431	chr2	169458240	33	2.66322e-10		Trim35	4
Tshz2		0	9484	chr2	169468155	21	7.00039e-12		Gramd1a	3
Tshz2		0	52268	chr2	169510939	16	9.57697e-10		Igfbp5	3
Tshz2		0	97716	chr2	169556387	24	2.75995e-19		Loxl1	3
Tshz2		0	175272	chr2	169633943	27	7.60073e-21		Mia1	3
Tshz2		469	200583	chr2	169659254	82	0		Ptpdc1	3
Tshz2		244	204234	chr2	169662905	59	2.87826e-29		Scara5	3
Tshz2		0	211445	chr2	169670116	16	6.77678e-12		Stxbp5	3
Tshz2		0	231964	chr2	169690635	42	0		Tnxb	3
Tshz2		0	314370	chr2	169773041	16	5.085e-10		Ttc3	3
Tshz2		0	329695	chr2	169788366	38	0		Ampd2	3
Tshz2		326	349847	chr2	169808518	15	9.72825e-06		Capn6	3
Tshz2		0	369618	chr2	169828289	31	3.23812e-20		Cbr3	3
Tshz2		0	378982	chr2	169837653	21	4.88294e-31		Cdc37l1	3
Tshz2		0	409569	chr2	169868240	21	1.23728e-20		Fasn	3
Tshz2		441	441767	chr2	169900438	19	2.80066e-21		Gas5	3
Tshz2		285	442233	chr2	169900904	15	8.2973e-10		Idua	3
Tshz2		0	468242	chr2	169926913	15	1.10987e-05		Igfbp6	3
Tsc22d3		496	-57371	chrX	137077827	22	4.04071e-16		Itga10	3
Tsc22d3		396	-52604	chrX	137082594	39	8.42461e-32		Loxl3	3
Tsc22d3		0	-10378	chrX	137124820	32	6.7196e-30		Luc7l2	3
Trpv4		0	-18879	chr5	115089551	30	7.21341e-22		Mn1	3
Trpv4		341	-13256	chr5	115095174	30	1.70045e-29		Mtx3	3
Trpv4		0	-12685	chr5	115095745	17	2.02257e-07		Nfib	3
Trpv4		379	-7191	chr5	115101239	97	0		Rpl3	3
Trpv4		0	-6302	chr5	115102128	18	4.42849e-06		Rtkn	3
Trpv4		0	-4535	chr5	115103895	54	0		Ssbp2	3
Trpv4		0	-3322	chr5	115105108	33	5.25719e-30		Tial1	3
Trpv4		0	-807	chr5	115107623	18	1.11933e-19		Tpst1	3
Trpv4		0	6478	chr5	115114908	21	1.59575e-15		Tsc22d3	3
Trpv4		0	9298	chr5	115117728	28	9.54352e-30		Ak1	3
Trpm7		0	-824	chr2	126701142	15	1.19924e-09		Ankrd16	3
Trpm7		583	168	chr2	126702134	26	8.51916e-24		Etnk1	3
Trip11		0	-20314	chr12	103131163	20	1.10925e-14		Ilf3	3
Trip11		401	-72	chr12	103151405	22	7.94769e-24		Itih5	3
Trip10		0	-1653	chr17	57387221	38	1.10579e-38		Lcorl	3
Trip10		0	-944	chr17	57387930	20	1.35622e-06		Lgals4	3
Trim39		0	-73	chr17	36408876	31	8.54871e-27		Lmo1	3
Trim35		309	-14178	chr14	66901690	29	4.88051e-09		Pabpn1	3
Trim35		0	-141	chr14	66915727	27	1.6687e-19		Pdrg1	3
Trim35		0	1403	chr14	66917271	18	3.34858e-09		Pkd1	3
Trim35		0	10267	chr14	66926135	18	2.98477e-07		Rarg	3
Trak1		0	-19884	chr9	121186736	15	2.83968e-07		Slc7a2	3
Trak1		0	-11559	chr9	121195061	17	2.57516e-09		Sned1	3
Trak1		0	19711	chr9	121226331	31	1.17068e-26		Syt8	3
Trak1		0	54876	chr9	121261496	17	3.46173e-09		Ube2i	3
Trak1		0	69722	chr9	121276342	18	3.66444e-06		Appl2	3
Trak1		0	77270	chr9	121283890	17	2.17787e-07		Art3	3
Tpst1		0	6128	chr5	130555324	18	9.8272e-07		Cnot10	3
Tpst1		0	66313	chr5	130615509	41	9.52338e-30		Col9a2	3
Tpst1		0	71451	chr5	130620647	26	1.69034e-23		Crabp2	3
Tpm2		0	-1330	chr4	43535307	37	5.46933e-26		Galt	3
Tpm1		0	-58934	chr9	66838279	19	7.22651e-33		Htra2	3
Tpm1		0	-48102	chr9	66849111	19	7.42408e-14		Ift81	3
Tpm1		0	-46156	chr9	66851057	89	0		Ldb1	3
Tpm1		0	-29379	chr9	66867834	61	4.80328e-37		Ndn	3
Tpm1		374	-25825	chr9	66871388	16	1.1706e-21		Nfatc4	3
Tpm1		389	-8326	chr9	66888887	18	2.3461e-25		Pdk1	3
Tpm1		0	-5311	chr9	66891902	30	8.51448e-14		Phka2	3
Tpm1		0	-3921	chr9	66893292	36	7.5609e-23		Slc38a3	3
Tpm1		0	-1925	chr9	66895288	15	4.02286e-05		Smarcd3	3
Tpm1		0	43011	chr9	66940224	15	2.68233e-07		Snora65	3
Tpi1		0	-8866	chr6	124755448	23	3.00087e-17		Tlcd1	3
Tpi1		0	-5600	chr6	124758714	17	5.69367e-15		Agtr2	3
Tom1l2		0	-120163	chr11	60046244	15	1.02928e-09		Alkbh3	3
Tom1l2		312	-61705	chr11	60104702	16	8.71578e-14		Anxa6	3
Tom1l2		411	-58510	chr11	60107897	67	0		Bcl9l	3
Tom1l2		0	-56021	chr11	60110386	18	1.09081e-14		Eln	2
Tom1l2		0	-41092	chr11	60125315	38	4.48024e-29		Fzd2	2
Tom1l2		0	-17068	chr11	60149339	18	2.20788e-08		Gabbr1	2
Tom1l2		0	-13318	chr11	60153089	75	4.99983e-42		Ick	2
Tom1l2		0	-6208	chr11	60160199	42	7.22105e-29		Matn4	2
Tom1l2		0	-1298	chr11	60165109	20	6.02399e-11		Megf6	2
Tom1l2		0	337	chr11	60166744	29	3.3285e-41		Ndufa4l2	2
Tnxb		0	-14682	chr17	34792798	15	1.42226e-08		Nid1	2
Tnxb		0	10699	chr17	34818179	24	4.64153e-15		Ogt	2
Tnxb		0	13727	chr17	34821207	41	2.8026e-45		Rbm39	2
Tns1		326	-297967	chr1	73873054	18	3.08829e-09		Rsad1	2
Tns1		0	-221812	chr1	73949209	22	4.1391e-13		Setd5	2
Tns1		0	-195861	chr1	73975160	19	1.3937e-11		Sfxn2	2
Tns1		0	-191180	chr1	73979841	21	6.85818e-15		Apobec2	2
Tns1		0	-179953	chr1	73991068	26	2.53788e-19		BC031353	2
Tns1		0	-176732	chr1	73994289	36	5.84338e-30		Chad	2
Tns1		563	-138034	chr1	74032987	22	3.49005e-09		Crip1	2
Tns1		0	-137667	chr1	74033354	23	2.14545e-22		Ero1l	2
Tns1		0	-128015	chr1	74043006	23	1.5726e-16		Hdac10	2
Tns1		256	-125834	chr1	74045187	35	0		Il6st	2
Tns1		0	-111613	chr1	74059408	46	4.7882e-29		Lsp1	2
Tns1		0	-95483	chr1	74075538	52	0		Mbd6	2
Tns1		0	-58296	chr1	74112725	16	6.89249e-06		Nisch	2
Tns1		0	-54032	chr1	74116989	27	2.13946e-21		Nphp1	2
Tns1		0	-39466	chr1	74131555	28	1.00606e-22		P4ha3	2
Tns1		262	-11115	chr1	74159906	36	2.88852e-25		Pdlim7	2
Tns1		344	-2066	chr1	74168955	18	1.99123e-08		Phf14	2
Tns1		0	975	chr1	74171996	31	2.68314e-24		Rab14	2
Tnks2		368	-18155	chr19	36890567	16	5.93118e-11		Solh	2
Tnks2		0	-118	chr19	36908604	19	1.01359e-14		Trip10	2
Tmem63a		0	904	chr1	182873379	26	7.69705e-22		Zranb1	2
Tmem63a		0	1794	chr1	182874269	71	1.08741e-42		Adamts12	2
Tmem63a		0	2485	chr1	182874960	24	3.83592e-33		Aebp1	2
Tmem63a		244	3438	chr1	182875913	62	4.85156e-40		Apod	2
Tmem63a		0	10230	chr1	182882705	44	8.68805e-44		Caprin1	2
Tmbim1		0	-20768	chr1	74331428	25	2.24877e-23		Cbx6	2
Tmbim1		0	-18165	chr1	74334031	46	5.04559e-32		Clcn3	2
Tmbim1		0	-9721	chr1	74342475	72	0		Ctdspl2	2
Tmbim1		0	-8216	chr1	74343980	64	0		Foxp2	2
Tmbim1		368	-6385	chr1	74345811	39	3.97769e-26		Gale	2
Tmbim1		0	-1567	chr1	74350629	15	1.42662e-08		Golgb1	2
Tmbim1		0	-1231	chr1	74350965	20	1.39423e-11		Hoxc4	2
Tmbim1		0	-493	chr1	74351703	25	1.14059e-16		Mapk8ip3	2
Tmbim1		0	7815	chr1	74360011	16	2.43028e-05		Myoz1	2
Tmbim1		0	29827	chr1	74382023	20	1.96202e-21		Nrk	2
Tmbim1		315	56435	chr1	74408631	23	8.61266e-12		Rcor3	2
Tlcd1		0	457	chr11	77990670	30	6.05208e-29		Rnf126	2
Tlcd1		0	790	chr11	77991003	18	8.11884e-08		Safb2	2
Tlcd1		0	1495	chr11	77991708	47	3.92364e-44		Sfrs18	2
Timp2		292	-65478	chr11	118151576	24	2.62951e-15		Tnks2	2
Timp2		0	-32681	chr11	118184373	16	3.04804e-10		Tpi1	2
Timp2		0	-31091	chr11	118185963	18	4.95415e-15		Trip11	2
Timp2		0	-27911	chr11	118189143	79	0		Wdr35	2
Timp2		0	-23355	chr11	118193699	15	5.50612e-14		Zfp101	2
Timp2		0	-17990	chr11	118199064	41	2.17348e-25		Akap8l	2
Timp2		0	-17796	chr11	118199258	42	5.56807e-20		BC034090	2
Timp2		0	-13097	chr11	118203957	16	3.43775e-06		Carm1	2
Timp2		0	5105	chr11	118222159	18	2.54576e-06		Cldn12	2
Timp2		309	7672	chr11	118224726	22	8.67189e-09		Dbp	2
Timp2		0	9561	chr11	118226615	28	3.17866e-20		Ddx26b	2
Timp2		0	23617	chr11	118240671	26	1.16689e-21		Fbln2	2
Tial1		326	-1513	chr7	135603718	21	2.09784e-21		Pnpla6	2
Tial1		335	200	chr7	135605431	24	3.38766e-30		Rasl11b	2
Tial1		0	12648	chr7	135617879	17	5.92159e-11		Reck	2
Thra		326	-11187	chr11	98590765	20	5.04756e-12		Sdpr	2
Thra		0	10558	chr11	98612510	17	7.55989e-08		Sfpq	2
Thra		0	14156	chr11	98616108	17	6.07267e-10		Sft2d2	2
Thra		339	32192	chr11	98634144	72	0		Sympk	2
Thra		0	34981	chr11	98636933	18	1.0098e-20		Trpm7	2
Thra		524	42976	chr11	98644928	18	9.06751e-15		Wdr6	2
Thra		0	46331	chr11	98648283	15	4.52611e-06		Abi3bp	2
Thra		0	48322	chr11	98650274	37	2.54283e-24		Ankrd10	2
Thbs4		0	-42839	chr13	93521934	16	2.90351e-12		Aqp1	2
Tgfbr3		318	-298793	chr5	107419855	15	3.25203e-06		C80913	2
Tgfbr3		0	-293553	chr5	107425095	27	1.32398e-24		Clk4	2
Tgfbr3		262	-287707	chr5	107430941	15	2.2956e-05		Col8a1	2
Tgfbr3		0	-287230	chr5	107431418	21	3.51959e-12		Cpm	2
Tgfbr3		0	-277189	chr5	107441459	15	8.93883e-06		Ddx50	2
Tgfbr3		0	-259676	chr5	107458972	101	0		Dtx3	2
Tgfbr3		0	-253603	chr5	107465045	48	8.30159e-38		Egfl6	1
Tgfbr3		0	-252985	chr5	107465663	15	5.93439e-09		Erbb2ip	1
Tgfbr3		0	-209324	chr5	107509324	48	0		Fbln5	1
Tgfbr3		0	-203199	chr5	107515449	67	0		Fst	1
Tgfbr3		423	-202261	chr5	107516387	120	0		Il18	1
Tgfbr3		341	-165048	chr5	107553600	36	1.82305e-20		Islr	1
Tgfbr3		0	-138549	chr5	107580099	18	7.80479e-12		Ivns1abp	1
Tgfbr3		398	-132019	chr5	107586629	15	2.92972e-09		Jub	1
Tgfbr3		465	-122775	chr5	107595873	86	0		Kera	1
Tgfbr3		403	-94988	chr5	107623660	19	1.45121e-07		Luc7l	1
Tgfbr3		450	-93520	chr5	107625128	16	2.28476e-06		Map3k3	1
Tgfbr3		0	-89117	chr5	107629531	65	0		Mfap4	1
Tgfbr3		551	-86625	chr5	107632023	23	1.31967e-18		Npepl1	1
Tgfbr3		333	-62507	chr5	107656141	39	6.15418e-36		Numbl	1
Tgfbr3		0	-53591	chr5	107665057	47	1.61345e-36		Pofut1	1
Tgfbr3		0	-36020	chr5	107682628	20	4.23788e-11		Rpl22	1
Tgfbr3		0	-20514	chr5	107698134	17	1.67373e-13		Sec61a1	1
Tgfbr3		0	-5969	chr5	107712679	15	5.39761e-08		Sost	1
Tgfbr3		292	-5331	chr5	107713317	23	5.99706e-10		Tgfb3	1
Tgfbr3		397	-248	chr5	107718400	17	5.06298e-16		Tpm2	1
Tgfbi		0	-53459	chr13	56657461	15	2.00847e-09		Trim39	1
Tgfbi		0	-52659	chr13	56658261	79	1.4013e-45		Vps16	1
Tgfbi		0	-48263	chr13	56662657	41	5.1845e-28		Wfdc1	1
Tgfbi		464	-43061	chr13	56667859	59	0		Zfp260	1
Tgfbi		0	-39388	chr13	56671532	29	2.18366e-25		Zfp651	1
Tgfbi		0	-33737	chr13	56677183	45	6.47835e-30		Acvr2a	1
Tgfbi		0	-20543	chr13	56690377	53	0		Athl1	1
Tgfbi		0	-8264	chr13	56702656	100	0		Col8a2	1
Tgfbi		419	-3554	chr13	56707366	34	1.47121e-37		Ddb2	1
Tgfbi		0	-2124	chr13	56708796	34	1.0637e-40		Hspb8	1
Tgfbi		0	1934	chr13	56712854	34	5.09364e-26		Lbp	1
Tgfbi		0	2789	chr13	56713709	21	4.83998e-16		Leprel2	1
Tgfbi		0	4905	chr13	56715825	27	2.20201e-16		Mfap5	1
Tgfbi		0	6486	chr13	56717406	17	0.000161107		Nbl1	1
Tgfbi		0	39083	chr13	56750003	15	1.87769e-06		Nrbp2	1
Tgfbi		0	48740	chr13	56759660	16	2.9758e-10		Obsl1	1
Tgfbi		0	54999	chr13	56765919	25	2.28309e-28		Plxnb1	1
Tgfbi		0	64159	chr13	56775079	20	8.58113e-08		Ppan	1
Tgfbi		256	72907	chr13	56783827	25	1.03914e-13		Ptprv	1
Tgfbi		0	73184	chr13	56784104	17	1.83401e-06		Rbm5	1
Tgfbi		0	80262	chr13	56791182	72	1.71659e-42		Sgcb	1
Tgfbi		429	82738	chr13	56793658	105	0		Tulp3	1
Tgfb3		550	-41	chr12	87419950	43	7.60422e-34		Vps41	1
Tenc1		416	4108	chr15	101935017	15	2.87694e-08		Zcchc5	1
Tenc1		481	5593	chr15	101936502	59	0		Zfp692	1
Tenc1		403	8823	chr15	101939732	32	2.27977e-27		Acaca	1
Tenc1		0	35879	chr15	101966788	16	1.68254e-15		Arfgap1	1
Tef		0	2293	chr15	81635144	19	3.28614e-15		Cdc42ep5	1
Tef		0	3458	chr15	81636309	23	7.2728e-09		Clu	1
Tef		330	9006	chr15	81641857	18	9.8666e-13		Copa	1
Tef		0	29227	chr15	81662078	35	9.76398e-23		Crabp1	1
Tef		0	34223	chr15	81667074	29	2.51951e-23		Dact3	1
Tagap		0	-68246	chr17	8050619	17	9.82137e-12		Ddhd2	1
Tagap		0	8559	chr17	8127424	17	2.50381e-12		Dhx57	1
Tagap		0	13702	chr17	8132567	37	0		Fubp1	1
Tagap		0	19520	chr17	8138385	20	1.51173e-13		Gprasp1	1
Tacc3		0	296	chr5	34001073	22	5.99756e-43		H2-DMb1	1
Tacc3		344	16519	chr5	34017296	43	8.41909e-27		Ift172	1
Tacc3		374	31162	chr5	34031939	15	0.000204416		Krt75	1
Tacc3		0	34329	chr5	34035106	115	0		Mdm4	1
Tacc3		0	59320	chr5	34060097	22	5.15957e-17		Mrc1	1
Tacc2		0	-301	chr7	137720697	33	1.18496e-32		Mxra7	1
Tacc2		0	21856	chr7	137742854	21	9.94006e-10		Notch3	1
Tacc2		0	51272	chr7	137772270	17	1.17211e-25		Npr2	1
Tacc2		0	64471	chr7	137785469	28	1.53528e-27		Pfkl	1
Tacc2		0	68098	chr7	137789096	64	0		Prdm5	1
Tacc2		0	80645	chr7	137801643	15	1.63768e-05		Rtn2	1
Tacc2		0	88059	chr7	137809057	15	3.66043e-06		Sepw1	1
Tacc2		244	93736	chr7	137814734	87	0		Slc22a17	1
Tacc2		0	96090	chr7	137817088	93	0		Slc37a4	1
Tacc2		0	105775	chr7	137826773	42	0		Ankzf1	1
Tacc2		0	147472	chr7	137868470	30	4.3255e-21		BC004004	1
Tacc2		0	148322	chr7	137869320	33	1.68147e-29		Brd8	1
Syt8		0	-4216	chr7	149616539	31	7.74778e-42		Cc2d1b	1
Syt8		0	-2270	chr7	149618485	67	0		Chd3	1
Syt8		0	899	chr7	149621654	22	5.72504e-26		Cox6a2	1
Synpo		0	-66225	chr18	60753571	21	2.54563e-09		Dpt	1
Synpo		386	-53681	chr18	60766115	18	1.26538e-18		Evc	1
Synpo		333	-50516	chr18	60769280	26	7.82491e-15		Jph2	1
Synpo		0	-50242	chr18	60769554	26	1.25687e-20		Lrrc45	1
Synpo		0	-37171	chr18	60782625	24	5.1939e-12		Mettl1	1
Synpo		0	-32087	chr18	60787709	17	2.19368e-07		Mxra8	1
Synpo		0	-28712	chr18	60791084	20	3.24336e-23		Mypn	1
Synpo		341	-27104	chr18	60792692	17	1.05388e-09		Ogn	1
Synpo		0	-16453	chr18	60803343	19	1.01686e-05		Phyh	1
Synpo		0	-14660	chr18	60805136	37	4.46255e-26		Plac9	1
Synpo		0	-11058	chr18	60808738	21	2.72375e-19		Pvalb	1
Synpo		0	-6219	chr18	60813577	39	4.06477e-39		Runx3	1
Synpo		0	1103	chr18	60820899	15	1.42075e-12		Sbsn	1
Synpo		0	9109	chr18	60828905	90	0		Slc2a4	1
Synpo		427	10458	chr18	60830254	18	2.52799e-19		Strn3	1
Synpo		0	15762	chr18	60835558	83	0		Thbs4	1
Synpo		0	20954	chr18	60840750	20	6.73993e-09		Tspyl2	1
Syne1		0	100499	chr10	4896348	17	1.54796e-07		Xist	1
Syne1		0	100701	chr10	4896550	19	1.04551e-09		Zfp185	1
Syne1		0	238731	chr10	5034580	21	2.3637e-23		Zfyve21	1
Syne1		360	244950	chr10	5040799	23	2.55464e-18		Atad3a	1
Syne1		0	261802	chr10	5057651	38	2.46401e-31		Atp1b2	1
Syne1		0	337911	chr10	5133760	32	5.2067e-26		BC024479	1
Syne1		0	342104	chr10	5137953	19	8.73619e-09		Chkb	1
Syne1		0	355575	chr10	5151424	17	2.37276e-05		Cul7	1
Syne1		0	368587	chr10	5164436	15	4.24589e-11		PHZ
Syne1		0	372869	chr10	5168718	16	2.70757e-05		Sox9	130
Sympk		0	-594	chr7	19609132	18	4.53343e-07		Trps1	42
Sympk		0	9221	chr7	19618947	23	0.0476068		Tgfb2	27
Susd5		0	-151	chr9	113966321	15	7.34326e-15		Plod2	25
Susd5		347	28680	chr9	113995152	69	0		Rbms3	25
Susd5		0	35052	chr9	114001524	38	6.04571e-36		Abtb2	22
Susd5		420	55160	chr9	114021632	94	0		Slc38a4	22
Susd5		0	56990	chr9	114023462	42	2.9291e-33		Stk39	21
Susd5		0	59430	chr9	114025902	36	1.38277e-24		Pdlim5	21
Susd5		0	115928	chr9	114082400	16	5.12247e-12		Edil3	21
Sulf2		0	-158872	chr2	165822291	17	8.1094e-11		Ldlrad3	21
Sulf2		0	-145645	chr2	165835518	23	9.3043e-14		Cbara1	19
Sulf2		337	-124407	chr2	165856756	16	1.56108e-16		Slc38a2	18
Sulf2		420	-82437	chr2	165898726	26	1.62001e-31		Atp2b1	18
Sulf2		437	-12721	chr2	165968442	45	1.58502e-32		Ank3	17
Sulf2		0	-12510	chr2	165968653	26	1.28588e-16		Nuak1	17
Sulf2		0	-4025	chr2	165977138	25	1.01242e-16		Pacsin2	17
Sulf2		0	-37	chr2	165981126	27	9.05108e-14		Hapln1	17
Sulf2		452	31922	chr2	166013085	18	4.23312e-12		Leprel1	16
Stxbp5		0	-193929	chr10	9426948	20	5.44493e-19		Mtap4	16
Stxbp5		0	-189766	chr10	9431111	51	7.00649e-44		Prkg1	15
Stxbp5		0	1115	chr10	9621992	25	4.4439e-15		Bcat1	15
Strn3		0	-9773	chr12	52783128	35	1.55219e-29		Map3k5	15
Sspn		0	-64819	chr6	145815342	15	1.10435e-05		Rora	15
Sspn		0	-36620	chr6	145843541	40	6.33214e-35		Tiam2	15
Sspn		0	1319	chr6	145881480	31	1.56542e-08		Bmper	15
Sspn		454	2368	chr6	145882529	16	1.29604e-07		Acpl2	14
Sspn		0	3174	chr6	145883335	16	6.69986e-12		Foxo1	14
Sspn		328	11600	chr6	145891761	24	1.1785e-18		Thbs2	13
Sspn		402	36799	chr6	145916960	47	0		Btbd3	13
Sspn		0	41278	chr6	145921439	18	3.39274e-06		Scarb1	13
Sspn		0	41412	chr6	145921573	17	1.13672e-05		Tacc1	13
Sspn		0	46329	chr6	145926490	79	0		Prkg2	12
Sspn		0	77008	chr6	145957169	23	2.178e-13		Trim2	12
Sspn		341	78989	chr6	145959150	18	7.43657e-18		Ttc28	12
Sspn		250	166790	chr6	146046951	15	6.39482e-09		Aldh1a3	12
Ssbp2		578	-28673	chr13	91571215	15	2.75348e-07		Anxa11	12
Ssbp2		602	868	chr13	91600756	33	1.61559e-16		P4ha2	12
Ssbp2		0	240413	chr13	91840301	23	2.34499e-17		Slc2a1	11
Srl		0	-66598	chr16	4475218	15	1.21164e-09		Tspan2	11
Srl		0	-63832	chr16	4477984	17	8.34719e-10		Akap13	11
Srl		0	-52500	chr16	4489316	23	1.00158e-22		Arhgap5	11
Srl		250	251	chr16	4542067	19	1.51287e-11		Palld	11
Srebf1		0	-78371	chr11	59957712	29	3.31524e-14		Tmem182	11
Srebf1		0	-57421	chr11	59978662	21	9.48828e-21		C1qtnf3	10
Srebf1		0	-22723	chr11	60013360	15	0.000227359		Trim47	10
Srebf1		0	-13935	chr11	60022148	15	1.98796e-07		Cobll1	10
Srebf1		0	-9115	chr11	60026968	15	5.11383e-10		Acsl3	9
Spon2		0	-14445	chr5	33546442	30	1.63289e-16		Homer1	9
Spon2		0	2524	chr5	33563411	18	5.56724e-14		Sgms2	9
Spon2		0	10286	chr5	33571173	43	1.65636e-33		Dclk1	9
Spon2		0	20438	chr5	33581325	47	0		Pabpc1	8
Spon2		0	20973	chr5	33581860	39	4.2039e-45		Phtf2	8
Spon1		0	-35421	chr7	120874091	42	1.12384e-42		Plxdc2	8
Spon1		0	-26665	chr7	120882847	25	4.82143e-10		Stc2	8
Spon1		0	-6651	chr7	120902861	19	1.21362e-06		Ptp4a2	8
Spon1		0	96155	chr7	121005667	34	2.24208e-24		Anxa8	8
Spon1		0	255018	chr7	121164530	16	0.000225499		Mef2d	8
Spon1		0	263792	chr7	121173304	19	1.05824e-12		Car12	8
Sparcl1		0	-5745	chr5	104537362	103	0		Ptgfrn	7
Sparcl1		0	-5061	chr5	104538046	19	2.99257e-10		Ugp2	7
Sparcl1		0	-16	chr5	104543091	35	1.7254e-26		Kcmf1	7
Sparcl1		0	19804	chr5	104562911	19	1.30589e-11		Tcfl5	7
Sparcl1		0	28719	chr5	104571826	16	8.3941e-09		Acan	7
Sparcl1		0	29565	chr5	104572672	40	5.74133e-27		Arsi	7
Sox6		588	-945827	chr7	122236431	39	0		Fads2	7
Sox6		0	-942760	chr7	122239498	15	2.15319e-16		Gadd45b	7
Sox6		703	-868210	chr7	122314048	28	4.54096e-21		Lgals3	7
Sox6		244	-821732	chr7	122360526	28	2.73168e-27		Ttll1	7
Sox6		424	-667367	chr7	122514891	82	0		Eid1	7
Sox6		508	-664643	chr7	122517615	15	6.34794e-21		Wac	7
Sox6		622	-656218	chr7	122526040	22	5.34106e-18		Chst12	7
Sox6		0	-588505	chr7	122593753	26	8.28421e-27		Nxn	6
Sox6		637	-564611	chr7	122617647	97	0		Snx24	6
Sox6		0	-556952	chr7	122625306	17	6.31245e-15		Gpam	6
Sox6		256	-543621	chr7	122638637	17	1.89741e-07		Slc8a3	6
Sox6		539	-526796	chr7	122655462	21	3.34112e-06		Ehd3	6
Sox6		0	-506685	chr7	122675573	64	7.42688e-43		Epha3	6
Sox6		540	-490184	chr7	122692074	42	2.62675e-31		Nid2	6
Sox6		397	-479533	chr7	122702725	47	5.23972e-40		Pim1	6
Sox6		386	-473873	chr7	122708385	29	1.07131e-32		Wnt5b	6
Sox6		621	-463709	chr7	122718549	18	1.59978e-07		Stard4	6
Sox6		622	-441129	chr7	122741129	41	1.3059e-27		Strbp	6
Sox6		657	-422707	chr7	122759551	16	6.47291e-10		Tubb2a	6
Sox6		685	-413767	chr7	122768491	93	0		Acly	6
Sox6		296	-390812	chr7	122791446	44	3.54543e-41		Gnb4	6
Sox6		0	-371866	chr7	122810392	19	3.6726e-14		Rab33b	5
Sox6		705	-371472	chr7	122810786	28	1.53694e-19		Enpp2	5
Sox6		0	-365643	chr7	122816615	21	3.07172e-09		Hmgcr	5
Sox6		358	-352503	chr7	122829755	15	3.66916e-16		Rassf5	5
Sox6		0	-289873	chr7	122892385	20	3.49672e-10		Serinc5	5
Sox6		639	-287504	chr7	122894754	20	1.56516e-12		Eps8l2	5
Sox6		244	-284265	chr7	122897993	30	9.56463e-27		Ldlr	5
Sox6		602	-214306	chr7	122967952	21	1.66243e-08		Fdft1	5
Sox6		749	-213957	chr7	122968301	18	3.5657e-13		Megf9	5
Sox6		341	-213098	chr7	122969160	66	0		Scd1	4
Sox6		0	-128298	chr7	123053960	33	7.71007e-32		Sgpp1	4
Sox6		358	-124399	chr7	123057859	19	4.56169e-12		Taf13	4
Sox6		0	-123691	chr7	123058567	16	0.000211322		Tmem30b	4
Sox6		0	-101644	chr7	123080614	48	2.87266e-43		Car8	4
Sox6		0	-35765	chr7	123146493	15	0.00045495		Ccdc3	4
Sox6		586	-5945	chr7	123176313	16	4.29573e-06		Cilp	4
Sox6		386	-5689	chr7	123176569	25	3.07861e-14		Eya1	4
Sox6		471	-5425	chr7	123176833	19	5.81863e-10		Fgfr3	4
Sox6		0	-773	chr7	123181485	26	2.86873e-08		Lats2	4
Sox6		250	926	chr7	123183184	24	1.70474e-10		Scin	4
Sox5		456	-1116888	chr6	143613609	41	0		Soat1	4
Sox5		0	-1090651	chr6	143639846	15	0.000142828		Dkk3	4
Sox5		0	-1069745	chr6	143660752	15	0.000148055		Kif1b	4
Sox5		400	-1069364	chr6	143661133	15	8.71364e-09		Fxyd2	4
Sox5		289	-951600	chr6	143778897	45	2.88667e-43		Mpped2	4
Sox5		0	-942697	chr6	143787800	20	1.93569e-17		Ppa1	4
Sox5		0	-937331	chr6	143793166	86	0		Thbs1	4
Sox5		0	-923159	chr6	143807338	34	6.75539e-29		Ccnd2	4
Sox5		0	-913750	chr6	143816747	18	9.16469e-10		Epyc	4
Sox5		0	-865489	chr6	143865008	59	0		Hspb7	4
Sox5		0	-824800	chr6	143905697	16	2.30457e-13		Mb	4
Sox5		0	-813796	chr6	143916701	16	4.96092e-13		Myoz2	4
Sox5		256	-794196	chr6	143936301	17	2.42104e-14		Nek1	3
Sox5		0	-741870	chr6	143988627	20	2.00429e-09		Pawr	3
Sox5		0	-739915	chr6	143990582	16	1.00593e-07		Pdpk1	3
Sox5		475	-731417	chr6	143999080	15	2.29172e-08		Reep1	3
Sox5		658	-724950	chr6	144005547	126	0		Sec24a	3
Sox5		0	-714167	chr6	144016330	25	1.42672e-11		Asph	3
Sox5		0	-706894	chr6	144023603	64	5.60519e-45		Ccng1	3
Sox5		398	-699505	chr6	144030992	33	1.36273e-35		Dhcr7	3
Sox5		0	-699059	chr6	144031438	19	4.44398e-15		Fyco1	3
Sox5		0	-693566	chr6	144036931	40	7.46556e-33		Pcmt1	3
Sox5		596	-683671	chr6	144046826	17	1.52665e-08		Pik3ca	3
Sox5		0	-673891	chr6	144056606	22	3.65968e-13		Sc4mol	3
Sox5		0	-661859	chr6	144068638	20	2.3506e-08		Sema3d	3
Sox5		0	-651907	chr6	144078590	45	1.6412e-35		Synpo2	3
Sox5		0	-633553	chr6	144096944	20	4.02218e-12		Tmem41b	3
Sox5		570	-615734	chr6	144114763	129	0		Usp2	3
Sox5		393	-611873	chr6	144118624	19	6.53577e-28		Wnt4	3
Sox5		0	-603357	chr6	144127140	20	8.18785e-12		Ccdc88a	3
Sox5		0	-579420	chr6	144151077	15	6.66973e-07		Gpt2	3
Sox5		450	-579242	chr6	144151255	17	1.15216e-06		Osbpl1a	3
Sox5		0	-577658	chr6	144152839	17	6.27626e-13		Sc5d	3
Sox5		0	-575476	chr6	144155021	26	4.16643e-26		Synpo2l	3
Sox5		326	-572651	chr6	144157846	32	6.11516e-26		Tmem45a	3
Sox5		0	-570474	chr6	144160023	20	1.19573e-11		Usp53	3
Sox5		400	-511476	chr6	144219021	47	0		Calu	3
Sox5		256	-484703	chr6	144245794	96	0		Ccdc104	3
Sox5		349	-482284	chr6	144248213	41	3.20065e-33		Glt8d2	3
Sox5		0	-463622	chr6	144266875	19	2.36079e-18		Hdlbp	3
Sox5		0	-337231	chr6	144393266	26	0.000383054		Il17b	3
Sox5		0	-314996	chr6	144415501	20	5.50186e-07		Klf9	3
Sox5		0	-291476	chr6	144439021	29	5.53967e-22		Lims2	3
Sox5		0	-196974	chr6	144533523	20	1.43005e-06		Matn3	3
Sox5		471	-195263	chr6	144535234	29	2.31297e-40		Panx3	3
Sox5		0	-141181	chr6	144589316	23	2.24706e-11		Psmc6	3
Sox5		0	-122459	chr6	144608038	15	1.39247e-05		Pura	3
Sox5		0	-122281	chr6	144608216	15	6.64785e-11		Slc25a36	3
Sox5		323	-92781	chr6	144637716	55	2.75057e-40		Agl	3
Sox5		281	-27539	chr6	144702958	26	1.52738e-20		Bnip3	3
Sox11		0	-160087	chr12	27867487	40	2.41986e-28		Gulp1	3
Sox11		0	-48252	chr12	27979322	49	3.15794e-30		Laptm4b	3
Sox11		0	-47790	chr12	27979784	15	1.66992e-06		Rras2	2
Sox11		335	-31694	chr12	27995880	17	7.92913e-10		Wipi1	2
Sox11		0	47825	chr12	28075399	59	1.00662e-37		Zfp207	2
Sox11		0	125633	chr12	28153207	44	1.18307e-37		Egln1	2
Sox11		0	132506	chr12	28160080	17	4.61803e-11		H2-Ab1	2
Sox11		0	165419	chr12	28192993	16	1.58963e-08		Mboat2	2
Sost		0	1996	chr11	101830325	22	3.68082e-12		Mustn1	2
Sorbs2		0	-96623	chr8	46496525	18	3.01349e-11		ORF63	2
Sorbs2		0	-53246	chr8	46539902	18	2.4562e-13		Pdpn	2
Sorbs2		428	-37252	chr8	46555896	33	1.39668e-34		Raph1	2
Sorbs2		0	34980	chr8	46628128	54	0		Slc35a3	2
Sorbs2		0	55046	chr8	46648194	16	2.68072e-16		Aspn	2
Sorbs2		0	56828	chr8	46649976	90	0		Cd24a	2
Sorbs2		0	79054	chr8	46672202	28	1.06178e-38		Ihh	2
Sorbs2		0	94524	chr8	46687672	21	3.06946e-23		Mef2c	2
Sorbs2		0	121134	chr8	46714282	22	1.39414e-21		Pcolce2	2
Sorbs2		0	136171	chr8	46729319	18	2.9646e-25		Prom1	2
Sorbs2		0	178524	chr8	46771672	18	8.24352e-10		Scrg1	2
Sorbs2		0	212296	chr8	46805444	52	5.38345e-40		Slc1a4	2
Sorbs2		0	250783	chr8	46843931	15	0.000337658		Smpd3	2
Sorbs2		0	255945	chr8	46849093	33	2.93262e-23		Adcy7	2
Sorbs2		0	256829	chr8	46849977	28	9.17968e-24		Ccdc88c	2
Sorbs2		0	309367	chr8	46902515	18	3.06418e-07		Chac1	2
Sorbs2		267	336791	chr8	46929939	15	1.22976e-08		Grb14	2
Sorbs1		0	-147179	chr19	40441090	80	0		Hspb6	2
Sorbs1		0	-145181	chr19	40443088	16	2.92782e-09		Myot	2
Sorbs1		505	-130852	chr19	40457417	41	6.83542e-32		Nktr	2
Sorbs1		0	-129628	chr19	40458641	16	1.56327e-07		Phkb	2
Sorbs1		0	-122062	chr19	40466207	21	1.47068e-08		Smpdl3b	2
Sorbs1		0	-119148	chr19	40469121	15	2.33122e-09		Tmod1	2
Sorbs1		0	-118928	chr19	40469341	17	1.63248e-09		Appl1	2
Sorbs1		0	-111311	chr19	40476958	15	1.95716e-10		Asb5	2
Sorbs1		0	-107658	chr19	40480611	31	4.3176e-15		Cops2	2
Sorbs1		347	-104131	chr19	40484138	20	4.24891e-12		Enc1	2
Sorbs1		0	-103379	chr19	40484890	140	0		Fxyd3	2
Sorbs1		0	-87432	chr19	40500837	85	0		Insig1	2
Sorbs1		524	-81562	chr19	40506707	27	1.62011e-37		Nr1d2	1
Sorbs1		0	-77033	chr19	40511236	21	1.28825e-19		Slc4a3	1
Sorbs1		0	-73165	chr19	40515104	18	5.91478e-11		Styx	1
Sorbs1		0	-48838	chr19	40539431	25	6.79068e-24		Trdn	1
Sorbs1		0	-37216	chr19	40551053	23	3.15498e-16		Cox7a1	1
Sorbs1		0	-26055	chr19	40562214	50	0		Idi1	1
Sorbs1		0	-25114	chr19	40563155	20	7.49471e-08		Meox2	1
Sorbs1		374	-19042	chr19	40569227	29	1.93406e-19		Nexn	1
Sorbs1		0	31251	chr19	40619520	15	3.81671e-06		Pofut2	1
Solh		0	-29870	chr17	26092871	16	2.12538e-16		Ptp4a1	1
Solh		309	-6	chr17	26122735	20	6.86167e-08		Sidt2	1
Socs5		0	-812	chr17	87506207	20	1.73367e-18		Steap1	1
Socs5		432	62801	chr17	87569820	61	6.75986e-42		Bfar	1
Socs5		0	67123	chr17	87574142	25	2.8446e-28		Ckmt2	1
Socs5		0	69035	chr17	87576054	19	3.53781e-06		Cyp51	1
Snora65		0	-1588	chr2	32817223	32	3.06179e-14		Ldb3	1
Snora65		0	2902	chr2	32821713	16	1.69461e-18		Matn1	1
Snora65		0	3876	chr2	32822687	21	1.68927e-29		Mllt11	1
Sned1		0	-194	chr1	95132224	21	2.6511e-17		Mycbp	1
Sned1		344	11638	chr1	95144056	15	7.07308e-14		Nucb2	1
Sned1		0	70043	chr1	95202461	20	1.56024e-07		Pgk1	1
Smoc2		0	-48113	chr17	14368400	15	3.45393e-07		Polr3k	1
Smoc2		0	-46689	chr17	14369824	15	7.14362e-06		Rpgrip1	1
Smoc2		0	-17025	chr17	14399488	15	1.98365e-07		Acat2	1
Smoc2		0	58370	chr17	14474883	49	0		Aldoc	1
Smoc2		0	60576	chr17	14477089	20	1.47446e-11		Art1	1
Smoc2		0	99736	chr17	14516249	16	6.99316e-08		D3Bwg0562e	1
Smoc2		0	106983	chr17	14523496	19	6.77612e-08		Duoxa1	1
Smoc2		0	135313	chr17	14551826	22	5.44064e-21		Fahd2a	1
Smoc2		0	141072	chr17	14557585	54	6.02558e-44		Nudt21	1
Smoc2		0	150564	chr17	14567077	15	2.57648e-09		Rps6	1
Smoc2		0	153652	chr17	14570165	19	2.78565e-08		Sec23ip	1
Smoc2		299	176437	chr17	14592950	45	0		Tmem30a	1
Smoc2		0	180945	chr17	14597458	16	8.1977e-14		Yme1l1	1
Smoc2		0	236749	chr17	14653262	20	6.11643e-09		Aatf	1
Smoc2		299	237901	chr17	14654414	57	1.4013e-45		Amot	1
Smoc2		0	249270	chr17	14665783	17	2.27192e-10		B3gat3	1
Smoc2		262	266414	chr17	14682927	16	4.56961e-06		Ccdc109b	1
Smoc2		0	329549	chr17	14746062	18	1.60498e-06		Hhip	1
Smoc2		0	331499	chr17	14748012	15	5.63965e-08		Lin7c	1
Smoc2		0	383064	chr17	14799577	26	4.8269e-30		UHZ
Smoc1		466	-19355	chr12	82108440	15	6.88996e-05		Tcf7l2	28
Smoc1		420	7077	chr12	82134872	80	0		Fos	14
Smoc1		476	28694	chr12	82156489	27	1.94666e-18		Bach2	12
Smoc1		0	71065	chr12	82198860	41	1.21805e-35		Bmp6	12
Smoc1		0	75101	chr12	82202896	35	2.86846e-42		Col12a1	8
Smoc1		389	113882	chr12	82241677	17	2.43774e-06		1810041L15Rik	7
Smoc1		0	124344	chr12	82252139	57	3.44021e-36		D5Ertd579e	6
Smoc1		434	125577	chr12	82253372	31	2.94457e-35		Loxl4	6
Smoc1		463	130175	chr12	82257970	34	6.68497e-26		Angptl2	5
Smoc1		0	136482	chr12	82264277	16	6.22321e-05		Dusp1	5
Smarcd3		422	-15280	chr5	24092550	27	3.6548e-13		Pdzrn4	5
Smarcd3		574	-10596	chr5	24097234	16	2.69886e-07		Sulf1	5
Smarcd3		0	-4521	chr5	24103309	18	0.000160926		Lrrc17	4
Slc7a2		0	16678	chr8	41964428	17	1.68138e-10		Tnn	4
Slc7a2		0	18909	chr8	41966659	18	4.15681e-12		Col3a1	3
Slc7a2		0	29893	chr8	41977643	29	6.13691e-09		Npnt	3
Slc44a2		0	-24382	chr9	21117906	18	3.83749e-07		Pak1	3
Slc44a2		0	-22265	chr9	21120023	16	9.37326e-06		Raf1	2
Slc44a2		0	-2261	chr9	21140027	18	8.43642e-11		Prss35	2
Slc44a2		0	-2057	chr9	21140231	15	4.10014e-08		Ccdc80	2
Slc44a2		0	2715	chr9	21145003	26	3.75343e-33		Ptn	2
Slc44a2		0	13450	chr9	21155738	26	1.50624e-13		Prrx2	1
Slc44a2		0	16764	chr9	21159052	98	0		Nr4a2	1
Slc44a2		0	29707	chr9	21171995	29	1.37919e-33		Dleu2	1
Slc43a3		0	-23662	chr2	84753074	43	2.0512e-34		Lrrc15	1
Slc43a3		0	-19806	chr2	84756930	22	7.70808e-12		LHZ
Slc43a3		0	108	chr2	84776844	20	3.49145e-17		Irf2bp2	52
Slc43a3		0	979	chr2	84777715	21	2.18445e-20		Btg1	39
Slc43a3		0	15956	chr2	84792692	18	2.85893e-13		Ank	31
Slc43a3		0	24999	chr2	84801735	20	3.61587e-19		Ets1	31
Slc38a3		0	-31853	chr9	107537852	137	1.82107e-40		Klf3	28
Slc38a3		0	-8873	chr9	107560832	20	2.71119e-18		Slc39a11	27
Slc38a3		515	-7719	chr9	107561986	15	1.22633e-08		Myo10	27
Slc37a4		0	-436	chr9	44204746	15	4.7177e-07		Prkch	26
Slc35e3		0	-20883	chr10	117162531	52	1.84497e-25		Cxcr7	22
Slc35e3		0	-14990	chr10	117168424	23	4.1666e-12		Cd47	20
Slc35e3		0	-4672	chr10	117178742	72	0		Myo1e	19
Slc35e3		0	-2010	chr10	117181404	25	2.61823e-20		Arf6	19
Slc35e3		0	129	chr10	117183543	16	9.98484e-08		Atp1a1	18
Slc35e3		0	1123	chr10	117184537	25	4.2206e-15		Ccrn4l	18
Slc35d1		0	-40920	chr4	102846849	16	5.91679e-14		Smad6	17
Slc35d1		0	-36051	chr4	102851718	20	1.47583e-06		Ctnnb1	16
Slc35d1		0	-15139	chr4	102872630	26	2.98685e-18		Zfp36l1	16
Slc35d1		525	-1129	chr4	102886640	54	0		Klf6	15
Slc2a4		0	879	chr11	69762569	17	3.87326e-11		Azin1	15
Slc22a17		0	-9281	chr14	55522688	18	4.14339e-16		Psd3	15
Ski		0	-48965	chr4	154547736	23	2.31066e-13		Cd44	14
Ski		0	-24750	chr4	154571951	16	7.77723e-08		F13a1	14
Ski		0	-13813	chr4	154582888	17	2.2518e-06		Rcan1	13
Ski		0	-6616	chr4	154590085	17	1.61518e-11		Tle3	13
Ski		0	-6377	chr4	154590324	25	1.39869e-18		Cd109	13
Ski		515	-1866	chr4	154594835	15	8.4495e-08		Adam12	13
Ski		487	12869	chr4	154609570	17	6.86764e-11		Frmd4b	12
Ski		346	15807	chr4	154612508	18	1.84857e-11		Pcsk6	12
Ski		0	26897	chr4	154623598	28	8.42632e-24		Ptpn1	12
Sipa1l1		522	1647	chr12	83272054	32	1.59869e-31		Lrrfip1	12
Sipa1l1		0	5335	chr12	83275742	15	2.4872e-08		Rapgef4	12
Sipa1l1		0	6580	chr12	83276987	33	1.35884e-18		Rgs3	12
Sipa1l1		0	19393	chr12	83289800	19	1.59855e-15		Kalrn	12
Sipa1l1		0	27584	chr12	83297991	18	1.62387e-08		Ddit4	11
Sipa1l1		0	40545	chr12	83310952	38	1.37548e-29		Elmo1	11
Sipa1l1		0	62986	chr12	83333393	16	4.17469e-19		Irx3	11
Sipa1l1		0	115564	chr12	83385971	18	6.35943e-14		Slit3	11
Sipa1l1		0	116769	chr12	83387176	34	1.66695e-33		Mtpn	11
Sipa1l1		0	133863	chr12	83404270	20	4.36088e-25		Plk2	11
Sipa1l1		420	142913	chr12	83413320	31	1.92779e-28		Rgs2	11
Sipa1l1		0	153735	chr12	83424142	29	7.95781e-26		Egr1	11
Sipa1l1		0	165274	chr12	83435681	36	3.26032e-23		Ndst1	11
Sipa1l1		548	171992	chr12	83442399	17	2.22373e-06		Spata13	11
Sipa1l1		262	196228	chr12	83466635	30	1.13919e-22		Spp1	11
Sipa1l1		546	204739	chr12	83475146	25	1.03184e-23		Tmem49	11
Sipa1l1		0	206236	chr12	83476643	15	3.80694e-09		Enpp6	10
Sipa1l1		0	228541	chr12	83498948	42	2.23369e-23		Id2	10
Sipa1l1		0	243205	chr12	83513612	43	1.47136e-43		Phc2	10
Sipa1l1		262	258186	chr12	83528593	155	0		Rap1b	10
Sipa1l1		0	300744	chr12	83571151	20	2.30961e-11		Ext1	10
Shox2		0	-665969	chr3	66119724	15	1.0463e-06		Fryl	10
Shox2		0	-649663	chr3	66136030	20	2.66198e-06		Hes1	10
Shox2		489	-649185	chr3	66136508	42	5.51298e-33		Capzb	10
Shox2		482	-580767	chr3	66204926	19	1.68665e-14		Dusp6	10
Shox2		374	-571102	chr3	66214591	16	2.43002e-07		Cldn5	10
Shox2		344	-540474	chr3	66245219	18	1.54251e-17		Ell2	10
Shox2		513	-474926	chr3	66310767	18	3.85341e-14		Swap70	10
Shox2		299	-338557	chr3	66447136	16	3.09076e-05		Atp6v1c1	10
Shox2		0	-331238	chr3	66454455	19	6.54748e-08		Gja1	9
Shox2		272	-183279	chr3	66602414	24	7.92916e-18		Itga1	9
Shox2		0	-17396	chr3	66768297	25	3.44538e-13		Wisp1	9
Shox2		0	3895	chr3	66789588	30	8.27923e-14		Zswim6	9
Sh3d19		0	-72690	chr3	85815666	50	1.05981e-38		Itgav	9
Sh3d19		467	-43998	chr3	85844358	28	2.64728e-36		Map4k4	9
Sh3d19		0	24533	chr3	85912889	24	1.0267e-31		Notch1	9
Sh3d19		0	30388	chr3	85918744	19	4.34226e-16		Reep3	9
Sgcb		0	-9882	chr5	74029101	16	1.32238e-07		Ywhaz	9
Sfxn2		0	14671	chr19	46662526	16	4.13864e-08		Cdkn1a	9
Sfxn2		372	25481	chr19	46673336	24	8.4515e-19		Ctbp2	9
Sft2d2		0	-16039	chr1	167108525	25	2.45107e-10		D4Bwg0951e	9
Sft2d2		0	-2694	chr1	167121870	31	0		Gpr133	9
Sfrs18		0	314	chr4	21775044	39	0		Socs3	9
Sfrs18		0	31998	chr4	21806728	19	3.69803e-12		Bach1	9
Sfrp2		0	2313	chr3	83572556	21	6.11453e-22		Cited2	9
Sfrp2		0	23848	chr3	83594091	23	2.60287e-12		Prdm1	8
Sfrp2		0	52220	chr3	83622463	15	4.05468e-06		Adam19	8
Sfrp2		0	53996	chr3	83624239	21	2.51207e-26		Alox5ap	8
Sfrp2		318	62003	chr3	83632246	98	0		Cdh5	8
Sfrp1		558	13828	chr8	24535802	48	1.70335e-40		Ddx59	8
Sfrp1		0	58560	chr8	24580534	19	4.70694e-09		Golph3	8
Sfrp1		0	105112	chr8	24627086	22	7.77707e-19		Manba	8
Sfrp1		0	142736	chr8	24664710	17	3.83221e-15		Txnrd1	8
Sfrp1		0	184978	chr8	24706952	15	0.000194775		Atf6	8
Sfrp1		0	185813	chr8	24707787	15	0.00503302		Btg2	8
Sfpq		0	-246	chr4	126698322	33	1.7672e-19		Klf13	8
Sfpq		0	1063	chr4	126699631	16	4.27432e-12		Mki67	8
Sfi1		0	-61894	chr11	3031572	24	0.00451892		Pcbp3	8
Sfi1		0	-58861	chr11	3034605	23	0.00450699		Mbd2	8
Sfi1		0	-56869	chr11	3036597	30	1.83978e-07		Nup210	8
Sfi1		0	-53320	chr11	3040146	20	2.73334e-07		Pdgfc	8
Sfi1		0	-52588	chr11	3040878	34	9.79937e-07		Rapgef5	8
Sfi1		723	-43434	chr11	3050032	21	0.012614		Smox	8
Sfi1		0	-42184	chr11	3051282	24	0.000552903		Zfp618	8
Sfi1		0	-40931	chr11	3052535	28	0.0407486		Dgkd	7
Sfi1		0	-39270	chr11	3054196	30	0.000269391		Ece1	7
Sfi1		0	-36738	chr11	3056728	31	0.000187014		Efhd2	7
Sfi1		0	-35369	chr11	3058097	24	0.00967554		Lphn2	7
Sfi1		0	-32018	chr11	3061448	70	1.31448e-25		Myo1d	7
Sfi1		0	-30815	chr11	3062651	21	0.0457939		Prpf4b	7
Sfi1		585	-30337	chr11	3063129	33	3.17913e-05		Sphk1	7
Sfi1		0	-24590	chr11	3068876	44	0.0125855		St3gal5	7
Sfi1		0	-21460	chr11	3072006	19	0.0264355		Csnk1g3	7
Sfi1		0	-19860	chr11	3073606	22	0.0263932		H2afz	7
Sfi1		0	-18640	chr11	3074826	15	8.07317e-06		Jhdm1d	7
Sfi1		0	-18185	chr11	3075281	24	0.000658597		Sdc1	7
Sfi1		0	-12157	chr11	3081309	34	2.73369e-09		Sema6d	7
Sfi1		0	-9435	chr11	3084031	22	0.00829354		Slc29a1	7
Sfi1		0	-6607	chr11	3086859	29	0.00056251		Slc44a1	7
Sfi1		0	-3743	chr11	3089723	26	2.28991e-05		Col10a1	7
Sfi1		0	-2563	chr11	3090903	15	0.000576371		Eif5	7
Sfi1		0	-2168	chr11	3091298	23	0.00162353		Ier2	7
Sfi1		0	-1287	chr11	3092179	25	0.0294364		Itgb1bp1	7
Sfi1		0	-356	chr11	3093110	49	2.72753e-29		Kcnk1	7
Sf3b3		0	-35542	chr8	113335161	24	3.94574e-10		Lasp1	7
Sf3b3		0	-31328	chr8	113339375	120	0		Lnx2	7
Sf3b3		0	-17999	chr8	113352704	20	1.32141e-14		Mef2a	7
Sf3b3		262	-252	chr8	113370451	19	1.88805e-09		Mpzl1	7
Setd5		0	23361	chr6	113050720	18	0.000208569		Psat1	7
Setd5		0	89853	chr6	113117212	16	5.66401e-11		Actr3	7
Sertad4		416	-5821	chr1	194676125	33	2.17043e-21		Adamts9	7
Sertad4		587	-3913	chr1	194678033	27	2.22362e-23		Gm266	7
Sertad4		309	-999	chr1	194680947	56	3.16313e-38		Htra3	7
Sertad4		328	360	chr1	194682306	19	4.62134e-10		Ier5	7
Sertad4		0	3182	chr1	194685128	18	3.33922e-20		Tmem51	7
Sertad4		0	35230	chr1	194717176	19	2.9369e-15		Clic4	7
Sepw1		0	16	chr7	16507767	21	1.70589e-19		Flt1	6
Sema3c		0	-74201	chr5	17005898	21	7.74715e-13		Hsd17b12	6
Sema3c		0	744	chr5	17080843	41	9.51631e-15		Ralgps2	6
Sema3c		0	73429	chr5	17153528	28	5.21281e-29		Rb1	6
Sema3c		256	115520	chr5	17195619	17	9.55787e-12		Slc20a1	6
Sec61a1		0	13	chr6	88468912	23	7.0109e-29		Tmcc2	6
Sdpr		0	52807	chr1	51398777	24	8.36579e-13		Zfand5	6
Sdpr		0	82312	chr1	51428282	17	1.35688e-09		Actl6a	6
Sdc4		0	-22559	chr2	164246828	25	2.88821e-26		Ecm1	6
Sdc4		0	-21818	chr2	164247569	25	2.04668e-26		Farp2	6
Sdc4		0	-10768	chr2	164258619	90	0		Fmnl3	6
Sdc4		0	-8804	chr2	164260583	103	0		Glb1	6
Sdc4		0	-6907	chr2	164262480	30	0		Mt1	6
Sdc4		0	-4728	chr2	164264659	58	0		Spns2	6
Sdc4		0	-3433	chr2	164265954	17	1.54352e-10		Atp6v0e	6
Sdc4		256	-2608	chr2	164266779	21	5.92293e-21		Klhl25	6
Sdc4		0	-858	chr2	164268529	20	1.23121e-30		Mcl1	6
Sdc4		0	4995	chr2	164274382	22	2.45219e-13		Mmp16	6
Sdc4		397	5952	chr2	164275339	79	0		Myo18a	6
Sdc4		289	11201	chr2	164280588	18	9.11547e-14		Nfe2l2	6
Sdc4		276	12309	chr2	164281696	19	3.83064e-12		Atox1	6
Scube2		0	-72801	chr7	116936392	20	1.49601e-08		Cdc42	6
Scube2		339	-30551	chr7	116978642	15	2.49617e-11		Frmd4a	6
Scube2		0	3088	chr7	117012281	53	2.1316e-40		Kcnn4	6
Scube2		0	3675	chr7	117012868	22	2.25573e-11		Mical3	6
Scara5		0	-135	chr14	66285105	15	0.000101929		Pcsk5	6
Scara5		250	77784	chr14	66363024	20	1.03094e-08		Rab27b	6
Scara5		0	95776	chr14	66381016	33	6.17598e-37		Slc39a10	6
Sbsn		0	-3525	chr7	31532965	28	1.27233e-38		Cd276	6
Safb2		0	-41350	chr17	56682658	22	6.72658e-35		Evi2a	5
Safb2		0	-31422	chr17	56692586	15	1.19644e-06		Rnf149	5
S100b		0	-59	chr10	75716539	46	2.76066e-36		Cdo1	5
S100b		0	1083	chr10	75717681	15	3.35796e-05		Csf1	5
S100b		0	1910	chr10	75718508	25	6.52011e-13		Ehd4	5
S100b		0	4316	chr10	75720914	37	2.42336e-33		Gypa	5
S100a6		0	-563	chr3	90416253	21	2.32412e-17		Midn	5
S100a6		0	499	chr3	90417315	25	0		Ndfip1	5
S100a6		0	1954	chr3	90418770	66	0		Stt3b	5
S100a6		0	16588	chr3	90433404	62	4.51441e-33		Timp1	5
Runx3		0	26203	chr4	134702770	36	4.28529e-32		Tnfaip2	5
Rtn2		425	13346	chr7	19881357	19	1.75872e-12		Ube2h	5
Rtkn		0	4	chr6	83085461	15	9.67478e-09		Wdr1	5
Rtkn		285	1563	chr6	83087020	62	0		Wtap	5
Rtkn		0	19272	chr6	83104729	15	1.64125e-06		Hexa	5
Rsad1		346	-5116	chr11	94405453	36	4.83499e-25		Macf1	5
Rsad1		0	130	chr11	94410699	32	7.14662e-44		Mtss1	5
Rrbp1		0	-50091	chr2	143786908	21	4.11028e-13		Npc2	5
Rrbp1		0	-46882	chr2	143790117	19	1.92518e-06		Osbpl8	5
Rrbp1		0	-18786	chr2	143818213	16	5.38711e-05		Rac1	5
Rrbp1		0	-6651	chr2	143830348	18	5.88675e-16		Tjp1	5
Rrbp1		250	142	chr2	143837141	23	1.34152e-30		Vdr	5
Rrbp1		0	7034	chr2	143844033	39	8.32825e-34		Abl2	5
Rrbp1		0	14560	chr2	143851559	57	0		Ctsb	5
Rrbp1		0	21667	chr2	143858666	19	3.85335e-14		Eng	5
Rps24		244	-3575	chr14	25306328	29	3.18906e-14		Epha2	5
Rps24		0	-61	chr14	25309842	16	1.48822e-14		Mad2l1	5
Rps24		262	10031	chr14	25319934	15	0.000539108		Myo1b	5
Rps24		0	45048	chr14	25354951	20	8.65908e-20		Nfkbia	5
Rpl3		323	-22143	chr15	79891693	15	9.60692e-10		Ptprg	5
Rpl3		276	-20391	chr15	79893445	29	7.04363e-26		Sec11c	5
Rpl3		0	97	chr15	79913933	38	1.4013e-45		Tk1	5
Rpl22		0	-68	chr4	151699783	61	4.9606e-43		Uchl5	5
Ror2		0	-303324	chr13	53078169	18	3.92828e-10		Wif1	5
Ror2		0	-303088	chr13	53078405	17	5.14891e-08		Zeb2	5
Ror2		0	-284413	chr13	53097080	15	1.88323e-05		Ehd1	4
Ror2		0	-282584	chr13	53098909	15	4.74498e-10		Hipk1	4
Ror2		0	-266602	chr13	53114891	17	3.77555e-15		Jak1	4
Ror2		0	-210907	chr13	53170586	16	5.6179e-11		Kti12	4
Ror2		0	-176434	chr13	53205059	15	4.08665e-10		Nes	4
Ror2		0	-160240	chr13	53221253	22	4.92297e-17		Ntn1	4
Ror2		0	-154790	chr13	53226703	22	5.91482e-20		Pold4	4
Ror2		0	-133089	chr13	53248404	37	1.07597e-19		Rhoc	4
Ror2		289	-131219	chr13	53250274	37	4.90314e-42		Rrm2	4
Ror2		0	-92220	chr13	53289273	18	5.92766e-15		Sae1	4
Ror2		0	-68353	chr13	53313140	18	4.32174e-28		Serpine2	4
Ror2		0	-66535	chr13	53314958	40	1.30349e-19		Snx6	4
Ror2		0	-65199	chr13	53316294	16	5.57225e-07		Tmem86a	4
Ror2		0	-58923	chr13	53322570	20	6.96624e-11		Tpx2	4
Ror2		244	-52486	chr13	53329007	42	8.75779e-33		Txnl1	4
Ror2		0	-36928	chr13	53344565	32	1.48031e-26		Wdfy2	4
Ror2		0	-19229	chr13	53362264	18	3.09034e-12		Ywhab	4
Ror2		0	-16166	chr13	53365327	257	0.0032811		BC017612	4
Ror2		0	-1399	chr13	53380094	18	3.69279e-16		Cpeb4	4
Ror2		0	13126	chr13	53394619	16	0.00224386		Gdi2	4
Rnf126		0	286	chr10	79229952	21	4.53013e-15		Laptm5	4
Rnf126		0	1626	chr10	79231292	15	2.98384e-06		Nhsl1	4
Rgs5		0	-123959	chr1	171461673	49	1.6079e-23		Pdgfa	4
Rgs5		0	43772	chr1	171629404	19	9.62322e-15		Ppp2r2a	4
Rgs5		0	71166	chr1	171656798	21	4.02104e-21		Pvrl3	4
Rgs5		0	74493	chr1	171660125	21	2.88211e-13		Slc20a2	4
Rere		0	-14839	chr4	149640916	31	1.28673e-32		Zfp36	4
Rere		0	-12834	chr4	149642921	36	8.93037e-36		Zwint	4
Rere		0	-11826	chr4	149643929	18	5.68474e-06		Adamts5	4
Rere		358	-8714	chr4	149647041	17	5.03982e-13		Cstb	4
Rere		0	-127	chr4	149655628	16	7.57182e-09		Eif1a	4
Rere		0	5580	chr4	149661335	42	6.35356e-30		Emcn	4
Rere		292	62828	chr4	149718583	22	3.69253e-14		Jup	4
Rere		0	74176	chr4	149729931	18	2.29863e-09		Mcm7	4
Rere		575	85043	chr4	149740798	29	9.9349e-26		Nrp1	4
Rere		507	91798	chr4	149747553	15	6.83818e-15		Socs2	4
Rere		0	120950	chr4	149776705	19	1.68691e-09		Tuba1c	4
Rere		0	152344	chr4	149808099	32	1.01629e-27		Unc5b	4
Rere		0	154139	chr4	149809894	24	1.00693e-15		Ap2s1	4
Rere		0	166065	chr4	149821820	47	7.22006e-18		Bmp2	4
Rere		650	206723	chr4	149862478	34	1.4013e-45		Ednrb	4
Rere		0	263483	chr4	149919238	66	0		Egr3	4
Rere		585	275237	chr4	149930992	17	7.18683e-10		Fbln1	4
Rere		0	287230	chr4	149942985	16	9.1545e-09		Gabarapl2	4
Rere		0	322104	chr4	149977859	35	4.68874e-42		Hebp1	4
Rere		0	344927	chr4	150000682	16	4.34941e-06		Lox	4
Reck		0	50424	chr4	43938826	21	1.77466e-09		Nrp2	4
Reck		0	72337	chr4	43960739	16	1.52443e-09		Ostf1	4
Rcor3		0	-45084	chr1	193916808	15	7.30898e-07		Pgs1	4
Rcor3		0	-43330	chr1	193918562	16	0.00222736		Pik3ap1	4
Rbm5		0	185	chr9	107673518	42	3.78338e-29		Pros1	4
Rbm39		0	-731	chr2	156005243	17	3.43073e-07		Rnd3	4
Rbm39		403	29	chr2	156006003	44	0		Spred1	4
Rasl11b		0	-22916	chr5	74568405	21	3.3615e-19		Stard3nl	4
Rasl11b		449	-21968	chr5	74569353	22	9.8226e-13		Tmbim4	4
Rarg		0	-9890	chr15	102078058	16	5.06457e-08		Tubb6	4
Rarg		543	-1803	chr15	102086145	48	0		Atp6ap2	4
Rarg		0	1110	chr15	102089058	19	9.02829e-15		Cdc42ep1	4
Rab14		272	13839	chr2	35070479	16	0.000591427		Col22a1	4
Rab14		0	14395	chr2	35071035	43	1.62764e-23		Cp	3
Pxdn		0	12548	chr12	30635449	49	4.2039e-42		Emid1	3
Pxdn		0	61027	chr12	30683928	28	3.53355e-14		Gadd45gip1	3
Pxdn		0	65793	chr12	30688694	27	3.64734e-28		Gns	3
Pxdn		0	82599	chr12	30705500	25	1.37213e-08		Gprc5c	3
Pxdn		0	94917	chr12	30717818	25	5.93559e-26		Kazald1	3
Pxdn		0	96726	chr12	30719627	44	1.35803e-40		Litaf	3
Pxdn		0	99753	chr12	30722654	19	8.54434e-18		Me2	3
Pvalb		0	-32015	chr15	78004815	67	2.71657e-35		Metap2	3
Ptrf		458	-31190	chr11	100801011	48	2.96586e-37		Mtfr1	3
Ptrf		0	-23849	chr11	100808352	29	1.23477e-31		Nme1	3
Ptrf		262	-8309	chr11	100823892	23	2.56603e-20		Pa2g4	3
Ptrf		0	3613	chr11	100835814	50	1.34172e-33		Ppp2r1b	3
Ptrf		303	9192	chr11	100841393	40	1.44153e-28		Psme4	3
Ptrf		0	38459	chr11	100870660	29	2.2762e-14		Rgs10	3
Ptprv		0	-1886	chr1	137006997	16	3.04079e-17		Sema5a	3
Ptpdc1		0	-30785	chr13	48690248	17	2.34368e-07		Sh2b3	3
Ptpdc1		250	-16540	chr13	48704493	25	2.91861e-33		Slc25a39	3
Ptpdc1		267	30124	chr13	48751157	17	5.841e-09		Slc31a1	3
Ptch1		0	-44634	chr13	63629840	15	1.8634e-07		Stox2	3
Ptch1		0	-21140	chr13	63653334	34	1.99227e-36		Tgfb1	3
Ptch1		0	-15124	chr13	63659350	28	1.85845e-13		Ckb	3
Ptch1		634	-6757	chr13	63667717	16	6.14889e-10		Cno	3
Ptch1		320	69710	chr13	63744184	31	1.04295e-23		Commd6	3
Ptch1		0	84193	chr13	63758667	41	3.61955e-22		Dmp1	3
Ptch1		389	99520	chr13	63773994	15	1.34936e-05		Elovl1	3
Ptch1		0	127708	chr13	63802182	19	1.03964e-09		Ermp1	3
Ptch1		412	163157	chr13	63837631	39	1.85967e-29		Id3	3
Ptch1		430	177061	chr13	63851535	37	2.29094e-39		Irx5	3
Ptch1		394	198074	chr13	63872548	28	1.34805e-41		Med10	3
Ptch1		0	241924	chr13	63916398	24	4.09912e-24		Metrnl	3
Prss23		0	-101560	chr7	96564536	20	1.34654e-13		Nfatc2ip	3
Prss23		0	-17681	chr7	96648415	15	2.96776e-12		Nrip1	3
Prss23		0	-17479	chr7	96648617	18	2.23103e-06		Omd	3
Prss23		312	-16631	chr7	96649465	15	3.205e-08		Pard6g	3
Prss23		0	765	chr7	96666861	20	1.27136e-24		Pdia5	3
Prss23		0	43497	chr7	96709593	23	3.85243e-22		Ppm1e	3
Prss23		262	93800	chr7	96759896	49	1.29784e-31		Prdx2	3
Prrc1		0	40420	chr18	57554807	17	5.57975e-14		Psap	3
Prrc1		0	53047	chr18	57567434	43	9.3887e-44		Rab7	3
Prrc1		0	59973	chr18	57574360	37	1.01039e-25		Rap2a	3
Prrc1		0	79794	chr18	57594181	28	2.3034e-23		Sh3bgrl3	3
Prrc1		0	100382	chr18	57614769	22	4.81917e-11		Snx8	3
Prrc1		0	105422	chr18	57619809	78	0		Stab1	3
Prnp		0	251	chr2	131735915	22	9.2644e-24		Stim2	3
Prnp		0	811	chr2	131736475	16	2.67839e-06		Abcg2	3
Prnp		0	25247	chr2	131760911	18	4.63786e-13		Ap1s1	3
Prnp		0	25982	chr2	131761646	35	1.10241e-27		Arpc1b	3
Prnp		0	35354	chr2	131771018	18	1.24777e-07		Bnip2	3
Prnp		0	72828	chr2	131808492	21	3.08778e-07		Camk2b	3
Prkcdbp		0	-611	chr7	112630100	35	4.37199e-29		Cks2	3
Prkcdbp		0	5045	chr7	112635756	21	8.7086e-17		Coq10b	3
Prkcdbp		0	11811	chr7	112642522	39	3.09971e-35		Degs1	3
Prkcdbp		0	16902	chr7	112647613	48	0		Dhrs1	3
Prkcdbp		0	20028	chr7	112650739	23	1.44558e-13		Epdr1	3
Prkca		0	-357854	chr11	107847388	19	4.55409e-10		Erp29	3
Prkca		292	-333789	chr11	107871453	52	0		Fat3	3
Prkca		0	-322795	chr11	107882447	59	0		Fxyd5	3
Prkca		0	-320433	chr11	107884809	19	6.36936e-20		Galnt5	3
Prkca		0	-317469	chr11	107887773	20	8.41952e-08		Gne	3
Prkca		0	-304755	chr11	107900487	30	5.92547e-21		Grn	3
Prkca		0	-280592	chr11	107924650	15	8.14172e-11		Hagh	3
Prkca		0	-279255	chr11	107925987	18	6.33847e-13		Map1lc3b	3
Prkca		0	-242196	chr11	107963046	20	1.70482e-07		Mgat4b	3
Prkca		0	-215121	chr11	107990121	30	1.97667e-16		Pecam1	3
Prkca		0	-208092	chr11	107997150	16	1.56386e-13		Plvap	3
Prkca		366	-193218	chr11	108012024	175	0		Sdc2	3
Prkca		0	-183764	chr11	108021478	20	5.17075e-27		Sirpa	3
Prkca		0	-164978	chr11	108040264	29	7.09718e-24		Slc25a10	3
Prkca		0	-163376	chr11	108041866	56	1.4013e-45		Slc39a1	3
Prkca		0	-146397	chr11	108058845	19	1.30303e-15		Svep1	3
Prkca		0	-128275	chr11	108076967	69	0		Tcp11l2	3
Prkca		335	-126734	chr11	108078508	59	0		Tor2a	3
Prkca		0	-106537	chr11	108098705	16	2.50614e-11		Uchl3	3
Prkca		0	-85110	chr11	108120132	22	9.6249e-12		Wdr26	3
Prkca		0	-75560	chr11	108129682	72	0		Bok	3
Prkca		0	-74259	chr11	108130983	20	2.56429e-18		Camk2n1	3
Prkca		0	-40388	chr11	108164854	17	6.99971e-08		Car2	3
Prkca		381	-38734	chr11	108166508	25	5.49388e-15		Coro1c	3
Prkca		0	-36954	chr11	108168288	73	0		Csk	3
Prkca		285	-7344	chr11	108197898	16	1.3732e-10		Dstn	3
Prkca		0	21563	chr11	108226805	56	3.93252e-36		Dync1li1	3
Prickle2		0	-415106	chr6	92241033	25	5.12151e-16		Emg1	3
Prickle2		0	-324884	chr6	92331255	51	0		Fgd5	3
Prickle2		0	-280876	chr6	92375263	15	8.45973e-14		Gnptab	3
Prickle2		0	-244314	chr6	92411825	51	3.89478e-33		Hexb	3
Prickle2		0	-242174	chr6	92413965	47	0		Hpcal1	3
Prickle2		478	-237647	chr6	92418492	19	1.1576e-09		Iscu	3
Prickle2		0	-116177	chr6	92539962	44	2.20579e-38		Kpnb1	3
Prickle2		0	-109577	chr6	92546562	30	1.35396e-22		Myb	3
Prickle1		244	-77034	chr15	93349288	24	4.31246e-34		Nlk	3
Prickle1		0	-37366	chr15	93388956	25	3.98439e-20		Ppp2cb	3
Prickle1		276	-32199	chr15	93394123	16	2.94706e-16		Ralb	3
Prickle1		0	-19784	chr15	93406538	16	1.93904e-08		Rhbdl2	3
Prickle1		0	-13676	chr15	93412646	15	1.24621e-07		Sat1	3
Prickle1		0	-3968	chr15	93422354	25	7.71531e-16		Skil	3
Prickle1		289	-2324	chr15	93423998	22	3.143e-15		Slc25a37	3
Prickle1		328	35434	chr15	93461756	34	2.45852e-32		Usp7	3
Prickle1		0	37632	chr15	93463954	15	2.07458e-05		Abca1	3
Prickle1		0	38703	chr15	93465025	26	1.50396e-17		Arhgdib	3
Prickle1		0	39972	chr15	93466294	40	4.95764e-39		BC003266	3
Prickle1		0	41295	chr15	93467617	16	3.56588e-08		Bmp2k	3
Prickle1		365	48065	chr15	93474387	41	2.3263e-41		Cdt1	3
Prickle1		521	50336	chr15	93476658	46	0		Commd2	2
Prickle1		0	75830	chr15	93502152	19	2.67393e-09		Ctse	2
Prickle1		0	104422	chr15	93530744	20	4.3114e-15		Dtx4	2
Prickle1		0	185061	chr15	93611383	18	1.99138e-17		Eif3f	2
Prickle1		392	236639	chr15	93662961	59	2.97134e-36		Fabp5	2
Prickle1		0	257522	chr15	93683844	27	8.24712e-17		Gclm	2
Prickle1		0	639480	chr15	94065802	20	2.08341e-06		Gtf2e1	2
Prelp		0	-11360	chr1	135806631	21	3.02502e-19		Lyst	2
Prelp		464	132	chr1	135818123	39	2.91389e-17		Mcm4	2
Prelp		0	20236	chr1	135838227	16	5.52923e-18		Mmrn2	2
Prelp		0	20751	chr1	135838742	21	1.42632e-15		Myd88	2
Prelp		0	31934	chr1	135849925	81	0		Ncoa4	2
Prelp		0	43447	chr1	135861438	25	1.88952e-25		Ngp	2
Prelp		0	47405	chr1	135865396	43	1.37462e-37		Odc1	2
Prelp		262	55933	chr1	135873924	23	1.14477e-16		Pik3ip1	2
Prelp		0	60020	chr1	135878011	15	3.70248e-05		Plekhg2	2
Prelp		0	84420	chr1	135902411	22	1.89401e-20		Ppih	2
Prelp		0	85670	chr1	135903661	15	4.2218e-10		Shkbp1	2
Prelp		330	98194	chr1	135916185	43	6.11285e-25		Smpdl3a	2
Prelp		0	112699	chr1	135930690	19	1.9477e-08		Ube2f	2
Prdm5		0	-207	chr6	65728749	17	3.16916e-07		Ugt1a6a	2
Ppp1r9a		440	2958	chr6	4855962	21	1.67905e-14		Vamp5	2
Ppp1r9a		0	20976	chr6	4873980	33	0.000127389		Arf1	2
Ppp1r9a		0	23488	chr6	4876492	15	2.64588e-11		Arl6ip1	2
Ppp1r9a		394	79759	chr6	4932763	115	0		Arsb	2
Ppp1r9a		0	205500	chr6	5058504	20	2.44378e-23		Atp6v0c	2
Ppp1r9a		0	207614	chr6	5060618	31	9.62108e-33		Bmp8a	2
Ppp1r3c		0	-30603	chr19	36780540	18	1.45411e-11		Calm2	2
Ppp1r3c		0	-15389	chr19	36795754	20	5.7943e-08		Canx	2
Ppp1r3c		0	-2067	chr19	36809076	42	1.24671e-25		Cd97	2
Ppp1r3c		0	-372	chr19	36810771	16	5.39609e-06		Cdc73	2
Ppp1r3c		368	79424	chr19	36890567	16	5.93118e-11		Cgref1	2
Ppp1r3c		0	97461	chr19	36908604	19	1.04829e-13		Ctnnd1	2
Ppif		0	-16456	chr14	26497184	32	7.40708e-10		Cybasc3	2
Ppif		0	-14373	chr14	26499267	36	7.57487e-29		Dgkz	2
Ppif		0	-2154	chr14	26511486	16	2.55345e-07		Dtymk	2
Ppif		0	-121	chr14	26513519	15	7.03364e-11		Egfl7	2
Ppap2b		0	-32894	chr4	104797058	22	2.92395e-27		Eif3j	2
Ppap2b		0	-28025	chr4	104801927	82	0		Eif4g1	2
Ppap2b		383	-54	chr4	104829898	17	2.36015e-24		Eml4	2
Ppap2b		534	32045	chr4	104861997	19	3.5411e-16		Fcgrt	2
Ppap2b		0	68432	chr4	104898384	19	1.63828e-07		Gmnn	2
Ppap2b		0	90984	chr4	104920936	19	8.41713e-16		Gpx1	2
Ppap2b		0	134126	chr4	104964078	28	7.11035e-26		Hist1h2ae	2
Ppap2b		456	171603	chr4	105001555	16	4.53476e-10		Hmgb1	2
Ppap2b		0	204618	chr4	105034570	20	2.71319e-08		Hsd3b7	2
Ppan		0	-96	chr9	20692523	18	1.87276e-26		Insc	2
Pofut1		0	49778	chr2	153117047	15	9.0511e-11		Kif2c	2
Pnpla6		326	10	chr8	3515394	17	4.87873e-06		Lman1	2
Pnpla6		285	1428	chr8	3516812	22	1.73165e-22		Lrp4	2
Pmp22		0	-13830	chr11	62928654	49	4.84292e-33		Nus1	2
Pmp22		0	-5857	chr11	62936627	58	1.60654e-37		Pitpnm1	2
Pmp22		0	1668	chr11	62944152	34	6.24187e-26		Pole4	2
Pmp22		0	6782	chr11	62949266	18	8.99416e-19		Ptgis	2
Plxnb1		501	2460	chr9	109000410	17	1.46855e-05		Ptpn12	2
Plagl1		0	-30523	chr10	12779974	20	2.72278e-20		Ramp1	2
Plagl1		0	15524	chr10	12826021	18	4.58738e-18		Rbm45	2
Plagl1		0	15856	chr10	12826353	15	1.31313e-11		Rod1	2
Plagl1		384	16476	chr10	12826973	43	0		Sp7	2
Plagl1		635	17798	chr10	12828295	16	3.90556e-12		Tln1	2
Plac9		0	-16010	chr14	26706358	15	2.01895e-06		Tmed2	2
Pkd1		0	60	chr17	24686955	16	9.73049e-10		Tmem176b	2
Pkd1		296	651	chr17	24687546	15	4.06789e-22		Top2a	2
Pkd1		0	7280	chr17	24694175	16	8.58131e-08		Ttyh2	2
Pitx1		0	145746	chr13	56078532	17	1.12371e-08		Ubap2l	2
Pitx1		0	161471	chr13	56094257	17	6.2406e-28		Actr2	2
Pitx1		0	190487	chr13	56123273	23	2.2784e-21		Agpat3	2
Pitx1		622	193377	chr13	56126163	20	2.67705e-27		Angptl4	2
Pitx1		0	219118	chr13	56151904	20	3.74014e-12		B2m	2
Pitpnc1		0	-271260	chr11	107060774	211	0.00959712		Bambi	2
Pitpnc1		0	-264681	chr11	107067353	25	3.71921e-22		Birc5	2
Pitpnc1		0	-246695	chr11	107085339	114	0		Cebpd	2
Pitpnc1		0	-233928	chr11	107098106	18	3.56341e-12		D16H22S680E	2
Pitpnc1		0	-188501	chr11	107143533	104	5.1754e-06		Dpysl3	2
Pitpnc1		0	-175284	chr11	107156750	41	1.4013e-45		Eif4a1	2
Pitpnc1		0	-159949	chr11	107172085	35	1.4013e-45		Fes	2
Pitpnc1		0	-145067	chr11	107186967	25	2.40104e-20		Glrx5	2
Pitpnc1		0	-129298	chr11	107202736	48	0		Gpd1l	2
Pitpnc1		0	-97168	chr11	107234866	24	2.67549e-28		Hist1h2bp	2
Pitpnc1		387	-94250	chr11	107237784	33	5.34775e-27		Hspa14	2
Pitpnc1		0	-90354	chr11	107241680	18	8.79761e-12		Mt2	2
Pitpnc1		0	-74465	chr11	107257569	15	3.89797e-07		Pdgfb	2
Pitpnc1		0	-57241	chr11	107274793	108	0		Pigq	2
Pitpnc1		0	-53445	chr11	107278589	28	4.76025e-18		Plac8	2
Pitpnc1		0	-42492	chr11	107289542	33	2.92826e-29		Ppargc1b	2
Pitpnc1		0	-12493	chr11	107319541	16	2.38369e-06		Ptpn13	2
Pitpnc1		281	-1673	chr11	107330361	17	1.34382e-08		Ramp2	2
Pitpnc1		0	2626	chr11	107334660	19	2.55573e-12		Rhog	2
Pitpnc1		346	8719	chr11	107340753	18	3.48915e-08		Rpp30	2
Phyh		0	-1279	chr2	4838786	15	3.35669e-09		Sar1a	2
Phxr4		333	-6154	chr9	13228427	21	6.20629e-13		Sephs2	2
Phxr4		503	-5770	chr9	13228811	17	2.49533e-12		Slc2a13	2
Phxr4		0	15072	chr9	13249653	77	1.90531e-27		Slc4a1	2
Phxr4		346	17523	chr9	13252104	19	2.39973e-20		Ssbp4	2
Phxr4		296	34143	chr9	13268724	23	7.65324e-12		Tmed5	2
Phxr4		0	57194	chr9	13291775	70	2.14622e-37		Tnfrsf19	2
Phxr4		441	76060	chr9	13310641	20	9.77318e-13		Tspan14	2
Phxr4		262	81517	chr9	13316098	55	0		Zyx	2
Phxr4		0	103176	chr9	13337757	17	1.94104e-12		Atp6v1a	2
Phxr4		0	130680	chr9	13365261	40	4.30389e-28		B3gnt2	2
Phxr4		0	134266	chr9	13368847	90	0		Cdca8	2
Phxr4		0	139015	chr9	13373596	26	3.54055e-16		Cenpa	2
Phxr4		0	145330	chr9	13379911	39	1.31871e-21		Cisd1	2
Phxr4		0	151291	chr9	13385872	34	3.86856e-27		Eif4e	2
Phxr4		0	178601	chr9	13413182	16	1.12634e-17		F2r	2
Phxr4		0	181730	chr9	13416311	18	7.83037e-06		Gipc1	2
Phxr4		442	183440	chr9	13418021	26	2.32238e-15		Lgmn	2
Phldb1		0	-82994	chr9	44460287	16	4.24517e-05		Lypla1	2
Phldb1		0	-25544	chr9	44517737	15	9.22199e-08		Map2k5	2
Phldb1		250	-14426	chr9	44528855	19	7.28078e-15		Megf10	2
Phldb1		326	-7499	chr9	44535782	24	1.72075e-17		Mrpl34	2
Phldb1		0	-1086	chr9	44542195	36	0		Mta2	2
Phldb1		434	210	chr9	44543491	36	0		Plekha2	2
Phlda1		0	-2244	chr10	110941098	15	8.42799e-08		Prcp	2
Phlda1		446	292	chr10	110943634	17	6.94995e-11		Ranbp10	2
Phlda1		244	1874	chr10	110945216	20	1.93903e-07		Sgk3	2
Phlda1		0	3334	chr10	110946676	28	4.48416e-44		Shfm1	2
Phlda1		0	4342	chr10	110947684	19	4.81012e-15		Snrpb2	2
Phlda1		0	10879	chr10	110954221	164	0		Ssh2	2
Phlda1		0	22136	chr10	110965478	42	0		Stom	2
Phlda1		0	23087	chr10	110966429	25	4.63075e-17		Taf12	2
Phlda1		0	25923	chr10	110969265	45	1.22586e-41		Tie1	2
Phlda1		0	33689	chr10	110977031	81	0		Tpp1	2
Phlda1		0	37715	chr10	110981057	44	0		Ube2d3	2
Phlda1		390	69901	chr10	111013243	54	2.57017e-37		Yipf6	2
Phlda1		0	73342	chr10	111016684	37	9.75601e-21		Adcy3	2
Phlda1		0	77814	chr10	111021156	81	0		Alas2	2
Phka2		0	14296	chrX	156954394	23	7.16539e-33		Antxr2	2
Phka2		0	98945	chrX	157039043	37	9.33122e-40		Bzw1	2
Phka2		0	102277	chrX	157042375	33	1.42624e-41		Cdh11	2
Phf21a		0	-9727	chr2	91923547	17	1.51168e-07		Cs	1
Phf21a		0	37191	chr2	91970465	16	1.29292e-07		Csnk1d	1
Phf21a		0	154727	chr2	92088001	27	5.17099e-09		Cyb5r4	1
Phf21a		341	208562	chr2	92141836	24	5.71132e-17		Dkk1	1
Phf21a		622	219674	chr2	92152948	15	9.21839e-09		Eif4ebp2	1
Phf14		0	-289	chr6	11857520	25	3.18189e-19		Ergic2	1
Phf14		0	126946	chr6	11984755	17	1.30954e-09		Fbxo33	1
Pgm2		0	-2747	chr4	99599272	20	6.08433e-06		Gm2a	1
Pgm2		0	1530	chr4	99603549	37	1.70646e-32		H2afx	1
Pgm2		0	40139	chr4	99642158	18	2.14491e-06		Hemgn	1
Pgm2		0	40815	chr4	99642834	26	8.00874e-32		Hist2h2aa1	1
Pgm2		0	43616	chr4	99645635	62	0		Ifi30	1
Pgm2		0	99386	chr4	99701405	15	3.23792e-05		Incenp	1
Pfkp		0	-621403	chr13	6026620	18	0.000151785		Kdr	1
Pfkp		0	-619180	chr13	6028843	16	1.66866e-06		Mafb	1
Pfkp		0	-618341	chr13	6029682	39	1.96495e-34		Map4k3	1
Pfkp		333	-521274	chr13	6126749	44	2.14663e-36		Mcam	1
Pfkp		0	-481540	chr13	6166483	20	5.07493e-10		Mid1ip1	1
Pfkp		0	-459093	chr13	6188930	28	7.18102e-20		Mmd	1
Pfkp		377	-456688	chr13	6191335	18	4.9995e-16		Mrpl52	1
Pfkp		0	-455659	chr13	6192364	15	9.16418e-11		Nrarp	1
Pfkp		0	-455084	chr13	6192939	18	5.80962e-11		Nupr1	1
Pfkp		0	-290816	chr13	6357207	18	1.1054e-06		Pdha1	1
Pfkp		0	-244078	chr13	6403945	37	5.5199e-08		Psip1	1
Pfkp		0	-216526	chr13	6431497	16	1.04577e-15		Ptprz1	1
Pfkp		0	-176944	chr13	6471079	18	7.72489e-05		Rab35	1
Pfkp		0	-163631	chr13	6484392	65	0		Sbk1	1
Pfkp		0	-140193	chr13	6507830	16	1.14325e-19		Sox18	1
Pfkp		0	-100711	chr13	6547312	17	6.88418e-13		Src	1
Pfkp		0	-34528	chr13	6613495	17	3.79504e-07		Stfa3	1
Pfkp		0	-9583	chr13	6638440	58	2.72533e-39		Syce2	1
Pfkp		0	-6118	chr13	6641905	15	9.63998e-05		Tal1	1
Pfkl		0	18233	chr10	77491061	20	4.19073e-08		Timeless	1
Per1		0	-277	chr11	68908442	28	7.8594e-36		Tmem14c	1
Per1		395	1977	chr11	68910696	18	5.17397e-13		Tnc	1
Per1		481	3493	chr11	68912212	16	3.50351e-07		Tomm70a	1
Per1		0	4969	chr11	68913688	15	1.85937e-12		Tspo	1
Per1		0	15442	chr11	68924161	24	5.60519e-45		Uap1l1	1
Per1		403	23577	chr11	68932296	19	1.01334e-18		Abcb10	1
Peg3		0	-1731	chr7	6681401	19	3.49227e-11		Adrbk1	1
Peg3		0	22	chr7	6683154	20	3.89041e-09		Anxa3	1
Peg3		0	2116	chr7	6685248	16	0.000219262		Atp6v1e1	1
Peg3		0	43685	chr7	6726817	22	1.25584e-21		Bad	1
Peg3		326	51313	chr7	6734445	18	1.2755e-10		Ccnb1	1
Peg3		0	70423	chr7	6753555	25	5.21329e-21		Cd302	1
Peg3		0	84686	chr7	6767818	28	1.87299e-31		Cebpb	1
Peg3		0	92316	chr7	6775448	18	8.48508e-07		Cln8	1
Peg3		0	104618	chr7	6787750	55	1.81998e-34		Ctsh	1
Peg3		0	166617	chr7	6849749	18	8.29846e-20		Epb4.1	1
Peg3		0	182466	chr7	6865598	15	0.000106252		Gal	1
Peg3		0	188013	chr7	6871145	15	1.52782e-11		Ifngr1	1
Pdzrn3		0	-495260	chr6	100832631	17	0.000254371		Kbtbd11	1
Pdzrn3		0	-401845	chr6	100926046	45	1.6758e-35		Klhl24	1
Pdzrn3		0	-400347	chr6	100927544	19	8.69641e-14		M6pr	1
Pdzrn3		0	-331620	chr6	100996271	18	3.32502e-11		Mcart1	1
Pdzrn3		0	-168132	chr6	101159759	17	1.40687e-09		Mcm5	1
Pdzrn3		494	-162730	chr6	101165161	18	1.41017e-13		Mmp13	1
Pdzrn3		0	-162449	chr6	101165442	15	6.60546e-14		Mpdu1	1
Pdzrn3		0	-114871	chr6	101213020	21	6.40621e-12		Nubp1	1
Pdzrn3		392	-114210	chr6	101213681	24	4.44608e-17		Phex	1
Pdzrn3		296	-110867	chr6	101217024	18	7.53176e-14		Psmd4	1
Pdzrn3		0	-98602	chr6	101229289	16	0.000236684		Rhod	1
Pdzrn3		0	-88042	chr6	101239849	20	4.98264e-14		Rsad2	1
Pdzrn3		0	-87541	chr6	101240350	21	3.38246e-11		Sap30	1
Pdzrn3		0	-86739	chr6	101241152	27	2.15224e-26		Sfrp4	1
Pdzrn3		0	-72184	chr6	101255707	20	1.34236e-20		Sin3b	1
Pdzrn3		0	-63965	chr6	101263926	17	7.94683e-08		Slc36a2	1
Pdzrn3		0	-17328	chr6	101310563	17	4.33974e-06		Sms	1
Pdzrn3		0	-15262	chr6	101312629	28	6.53414e-19		Sri	1
Pdzrn3		0	-3098	chr6	101324793	24	1.48552e-19		Syngr2	1
Pdzrn3		492	153	chr6	101328044	17	2.62366e-11		Tcn2	1
Pdzrn3		0	7309	chr6	101335200	23	2.0599e-07		Tgfbr1	1
Pdzrn3		0	112264	chr6	101440155	19	2.5438e-11		Tmem9b	1
Pdzrn3		0	154938	chr6	101482829	22	6.70602e-26		Trappc4	1
Pdrg1		244	-5999	chr2	152835164	65	0		Uhrf1	1
Pdrg1		0	-1539	chr2	152839624	45	1.94264e-37		Vamp8	1
Pdrg1		428	-98	chr2	152841065	15	9.55727e-21		Arf5	1
Pdlim7		403	-2841	chr13	55612196	22	1.56875e-17		Atp1b3	1
Pdlim7		0	70	chr13	55615107	15	4.6829e-08		Atp6v1g1	1
Pdlim4		0	-40366	chr11	53842150	39	0		Cdc25b	1
Pdlim4		502	-8385	chr11	53874131	54	0		Cdca5	1
Pdlim4		0	-6879	chr11	53875637	38	0		Cdk2ap2	1
Pdlim4		0	-3476	chr11	53879040	15	3.99044e-05		Cdr2	1
Pdlim4		441	-3133	chr11	53879383	73	0		Chpt1	1
Pdlim4		0	20026	chr11	53902542	18	2.589e-05		Cmtm6	1
Pdk1		267	75	chr2	71711356	19	1.53183e-10		Cpt1a	1
Pdk1		0	4421	chr2	71715702	18	1.80262e-23		Csf1r	1
Pdk1		0	4730	chr2	71716011	15	4.79262e-18		Ctsa	1
Pde4dip		0	-204953	chr3	97487677	26	3.12183e-31		Cuta	1
Pde4dip		0	-179587	chr3	97513043	15	4.44121e-09		Edem1	1
Pde4dip		0	-172835	chr3	97519795	16	3.71071e-05		Endod1	1
Pde4dip		296	-120870	chr3	97571760	16	1.37791e-08		Foxc1	1
Pde4dip		0	-120361	chr3	97572269	21	5.12599e-25		Gemin7	1
Pde4dip		0	-112208	chr3	97580422	34	9.53303e-19		Gypc	1
Pde4dip		0	-92171	chr3	97600459	17	3.58854e-07		Hmgb2	1
Pde4dip		0	-91990	chr3	97600640	17	5.98351e-06		Ifngr2	1
Pde4dip		0	-87789	chr3	97604841	119	0		Insig2	1
Pde4dip		0	-84890	chr3	97607740	23	9.49634e-27		Isca1	1
Pde4dip		0	-52687	chr3	97639943	17	3.01144e-12		Marcksl1	1
Pde4dip		344	-29116	chr3	97663514	38	6.12969e-40		Ncapd3	1
Pde4dip		296	-20567	chr3	97672063	38	1.0415e-37		Nipa2	1
Parp8		0	-196216	chr13	117618107	28	4.83777e-16		Nubp2	1
Parp8		0	-51994	chr13	117762329	97	0		Nusap1	1
Parp8		0	-51285	chr13	117763038	16	1.24833e-06		Ppox	1
Parp8		0	-8399	chr13	117805924	16	1.60724e-06		Pqlc1	1
Parp8		0	638	chr13	117814961	25	3.65013e-21		Psmd9	1
Parp8		475	37686	chr13	117852009	15	1.48275e-06		Ptgs2	1
Parp8		0	191756	chr13	118006079	59	0		Qsox1	1
Pappa2		0	-104388	chr1	160783482	26	8.75439e-15		Rbp1	1
Pappa2		0	-103675	chr1	160784195	22	7.4732e-16		Refbp2	1
Pappa2		424	-60213	chr1	160827657	19	3.45896e-10		Rtel1	1
Pappa2		382	-40494	chr1	160847376	42	8.01675e-34		Sft2d1	1
Pappa2		0	-22335	chr1	160865535	26	3.5392e-28		Sh3bp1	1
Pappa2		0	-9602	chr1	160878268	27	5.1993e-15		Smc2	1
Pappa2		0	-4006	chr1	160883864	19	5.26594e-06		Smu1	1
Pam		0	-221786	chr1	99770437	23	3.60126e-11		Stard3	1
Pam		0	-184550	chr1	99807673	43	5.78486e-30		Stk17b	1
Pam		0	-179526	chr1	99812697	18	1.18297e-12		Synj1	1
Pam		0	-176970	chr1	99815253	43	1.09104e-37		Tgoln1	1
Pam		0	-173656	chr1	99818567	34	6.64491e-31		Tm2d1	1
Pam		0	-171973	chr1	99820250	59	0		Tmsb10	1
Pam		0	-152111	chr1	99840112	33	3.77903e-22		Tyms	1
Pam		471	-151029	chr1	99841194	34	1.3682e-33		Ube2c	1
Pam		0	-134733	chr1	99857490	29	3.98143e-21		X99384	1
Pam		488	-118351	chr1	99873872	21	1.75445e-21		Zbtb34	1
Pam		0	-109752	chr1	99882471	34	2.87324e-22		Agpat5	1
Pam		0	-98253	chr1	99893970	51	6.47574e-35		Arpc3	1
Pam		549	-47783	chr1	99944440	19	1.61169e-07		Atp2c1	1
Pam		0	-5970	chr1	99986253	19	3.69471e-16		Atp6v1h	1
Pam		0	-913	chr1	99991310	15	1.32806e-05		Baz1a	1
Pabpn1		0	10421	chr14	55512699	31	1.07786e-36		Bub1	1
Pabpn1		0	11580	chr14	55513858	15	1.67863e-06		Cdr2l	1
Pabpn1		0	20410	chr14	55522688	18	4.14339e-16		Cmtm7	1
P4ha3		0	-3803	chr7	107430227	19	4.0211e-10		Col13a1	1
P4ha3		0	16910	chr7	107450940	82	0		Creg1	1
Ogt		0	-46	chrX	98835353	32	3.33934e-23		Dgat1	1
Ogt		0	17591	chrX	98852990	19	2.53252e-10		Dhrs7b	1
Ogn		312	1135	chr13	49704575	17	4.89784e-06		Eif2s1	1
Odz3		0	-473770	chr8	49286274	17	5.6623e-16		Gba	1
Odz3		0	-452136	chr8	49307908	17	5.77826e-08		Gsr	1
Odz3		0	-248515	chr8	49511529	43	6.6223e-35		H2-K1	1
Odz3		0	-184427	chr8	49575617	15	9.02337e-20		Hist1h3a	1
Odz3		0	15592	chr8	49775636	17	5.21644e-09		Igfbp2	1
Odz3		0	29911	chr8	49789955	75	0		Jagn1	1
Odz3		442	118015	chr8	49878059	71	0		Mcm3	1
Odz3		0	120789	chr8	49880833	21	2.53423e-07		Mcoln1	1
Odz3		326	123472	chr8	49883516	31	1.30712e-19		Mkrn1	1
Odz3		499	169420	chr8	49929464	15	2.18032e-05		Mmp9	1
Obsl1		455	-26957	chr1	75476070	17	1.64949e-12		Ncl	1
Numbl		276	1528	chr7	28044980	20	8.21678e-15		Ndufc2	1
Ntrk2		0	-151936	chr13	58756021	24	8.54858e-29		Nr2f6	1
Ntrk2		0	55766	chr13	58963723	15	2.93037e-05		Oaz1	1
Ntrk2		0	71777	chr13	58979734	28	2.7561e-29		Plxnd1	1
Ntrk2		0	76442	chr13	58984399	46	3.61755e-30		Ppbp	1
Ntrk2		0	114474	chr13	59022431	19	1.95569e-12		Psme3	1
Ntrk2		0	164829	chr13	59072786	15	2.6443e-09		Ptplad2	1
Ntrk2		0	169830	chr13	59077787	32	7.01359e-30		Rbp7	1
Ntrk2		0	267204	chr13	59175161	15	3.95595e-09		Renbp	1
Ntrk2		0	421897	chr13	59329854	19	9.94093e-11		Rrm1	1
Nrk		574	-53369	chrX	135395600	19	6.41853e-21		S100a9	1
Nrk		0	-17066	chrX	135431903	18	0.000183009		Serinc3	1
Nrbp2		0	27894	chr15	75948337	50	0		Slc30a1	1
Nr4a1		267	-25967	chr15	101071310	17	2.01046e-18		Slc4a2	1
Nr4a1		0	-25401	chr15	101071876	24	1.13688e-26		Spcs2	1
Nr4a1		0	-20643	chr15	101076634	21	3.62255e-13		Tfrc	1
Nr4a1		451	10779	chr15	101108056	22	4.511e-22		Tmem123	1
Nr4a1		0	17140	chr15	101114417	52	6.59168e-38		Tmtc2	1
Nr3c1		349	-101758	chr18	39549197	15	3.76427e-09		Tomm22	1
Nr3c1		296	-100121	chr18	39550834	36	2.47147e-25		Tspan33	1
Nr3c1		0	-93999	chr18	39556956	53	0		Tyrobp	1
Nr3c1		0	-7594	chr18	39643361	26	1.34098e-22		Vpreb1	1
Npr2		0	-1525	chr4	43643282	15	2.28918e-06		Acsl5	1
Nphp1		0	-44435	chr2	127570198	41	3.17293e-28		Apool	1
Nphp1		0	-14553	chr2	127600080	28	2.69665e-26		Arpc4	1
Npepl1		0	-6644	chr2	173929206	23	3.74165e-17		Atp10d	1
Nov		0	-132788	chr15	54444469	19	2.09689e-08		Aurka	1
Nov		0	-150	chr15	54577107	33	2.23899e-32		Bsdc1	1
Nov		483	71267	chr15	54648524	17	1.46861e-08		Camp	1
Nov		320	75545	chr15	54652802	22	2.73547e-17		Ccdc12	1
Notch3		0	-49036	chr17	32254789	39	3.89561e-43		Cd74	1
Nisch		0	-21855	chr14	32008277	15	1.64058e-07		Cdkn2d	1
Nisch		0	-18886	chr14	32011246	17	2.12011e-07		Cenpe	1
Nid1		0	-32578	chr13	13497291	20	1.19595e-07		Cndp2	1
Nid1		0	-29797	chr13	13500072	56	0
Nfix		0	-90997	chr8	87233246	16	1.65064e-09
Nfix		0	-73502	chr8	87250741	23	1.39917e-21
Nfix		0	-62494	chr8	87261749	19	1.23133e-13
Nfix		0	-61958	chr8	87262285	18	1.31394e-08
Nfix		520	-34382	chr8	87289861	29	1.34754e-23
Nfix		0	8417	chr8	87332660	24	2.03703e-09
Nfix		499	10922	chr8	87335165	20	4.56258e-17
Nfic		0	-29487	chr10	80864263	17	1.61123e-14
Nfic		0	-23271	chr10	80870479	15	2.66351e-09
Nfic		0	-21444	chr10	80872306	17	7.852e-08
Nfic		0	2139	chr10	80895889	38	2.01254e-23
Nfic		377	19343	chr10	80913093	19	7.48368e-10
Nfib		697	-401312	chr4	81950342	23	1.2116e-17
Nfib		0	-305421	chr4	82046233	28	0
Nfib		640	-241087	chr4	82110567	20	1.59915e-14
Nfia		402	-357	chr4	97439068	21	2.66715e-13
Nfia		535	543	chr4	97439968	15	1.23119e-06
Nfia		0	64221	chr4	97503646	16	2.27832e-07
Nfia		0	85271	chr4	97524696	16	2.41003e-09
Nfia		612	96382	chr4	97535807	35	1.14705e-33
Nfia		637	133338	chr4	97572763	21	1.60854e-15
Nfia		276	177660	chr4	97617085	16	1.01746e-12
Nfia		0	196434	chr4	97635859	16	0.00169241
Nfia		506	201558	chr4	97640983	35	8.3107e-25
Nfia		0	213404	chr4	97652829	25	1.35959e-15
Nfia		473	217805	chr4	97657230	25	3.09233e-17
Nfia		472	231505	chr4	97670930	53	0
Nfia		0	259541	chr4	97698966	28	1.11788e-17
Nfia		518	259710	chr4	97699135	15	8.90929e-08
Nfia		0	318829	chr4	97758254	54	0
Nfia		0	333307	chr4	97772732	27	2.63479e-21
Nfia		0	371551	chr4	97810976	27	6.13872e-24
Nfatc4		0	-28900	chr14	56414732	17	9.44033e-07
Nfatc4		0	-2156	chr14	56441476	31	4.75096e-25
Nfatc4		0	28345	chr14	56471977	27	7.94782e-10
Nfatc2		0	-172986	chr2	168254171	25	2.60341e-16
Nfatc2		398	-83245	chr2	168343912	30	7.96288e-41
Nfatc2		0	-69463	chr2	168357694	50	0
Nfatc2		0	-53400	chr2	168373757	84	0
Nfatc2		0	-52090	chr2	168375067	76	0
Nfatc2		0	-49367	chr2	168377790	24	1.02017e-17
Nfatc2		447	-45441	chr2	168381716	28	1.23287e-17
Nfatc2		0	-22024	chr2	168405133	32	1.09268e-26
Nfatc2		369	-12749	chr2	168414408	16	5.07121e-06
Nfatc2		0	-9577	chr2	168417580	22	3.45393e-12
Nfatc2		634	270	chr2	168427427	46	1.98019e-38
Nfatc2		404	3274	chr2	168430431	28	2.09113e-21
Nfatc2		281	5940	chr2	168433097	19	1.59297e-28
Nfatc2		0	26010	chr2	168453167	21	2.32875e-19
Nfatc2		521	26813	chr2	168453970	17	3.8903e-12
Nfat5		0	-86919	chr8	109730451	25	1.27359e-17
Nfat5		0	-72519	chr8	109744851	20	9.3421e-08
Nfat5		0	-48531	chr8	109768839	58	0
Nfat5		358	-101	chr8	109817269	16	2.58865e-09
Ndufa4l2		0	-1980	chr10	126950015	23	4.12385e-10
Ndufa4l2		0	7426	chr10	126959421	17	9.05438e-14
Ndn		0	-142835	chr7	69350328	28	1.71916e-22
Ndn		0	-117167	chr7	69375996	24	1.37612e-18
Ndn		0	-116040	chr7	69377123	27	0
Ncor2		0	-112070	chr5	125547519	17	1.77527e-18
Ncor2		0	-107194	chr5	125552395	18	1.37907e-15
Ncor2		0	-106645	chr5	125552944	23	1.98816e-24
Ncor2		0	-105038	chr5	125554551	75	1.4013e-45
Ncor2		0	-99070	chr5	125560519	18	1.36905e-06
Ncor2		0	-97769	chr5	125561820	30	1.10277e-39
Ncor2		0	-91095	chr5	125568494	17	5.38178e-08
Ncor2		306	-79006	chr5	125580583	16	5.60153e-12
Ncor2		0	-72828	chr5	125586761	18	2.17679e-16
Ncor2		0	-65512	chr5	125594077	22	1.63493e-07
Ncor2		0	-58521	chr5	125601068	21	1.21947e-11
Ncor2		0	-48530	chr5	125611059	28	5.27698e-15
Ncor2		323	-44238	chr5	125615351	69	3.59408e-40
Ncor2		0	-37523	chr5	125622066	38	3.22522e-16
Ncor2		0	-30272	chr5	125629317	41	2.60915e-19
Ncor2		0	-27771	chr5	125631818	17	5.14293e-16
Ncor2		0	-27075	chr5	125632514	86	0
Ncor2		0	-2093	chr5	125657496	18	2.44888e-09
Ncor2		244	4372	chr5	125663961	34	4.21172e-36
Ncor2		0	9923	chr5	125669512	39	1.50366e-24
Ncor2		267	36996	chr5	125696585	22	1.16551e-34
Ncor2		0	42856	chr5	125702445	94	0
Ncor2		0	47456	chr5	125707045	29	9.91537e-36
Ncor2		0	56872	chr5	125716461	17	1.42915e-09
Ncor2		0	66692	chr5	125726281	18	1.67086e-12
Ncor2		0	89265	chr5	125748854	67	0
Ncor2		0	92501	chr5	125752090	18	5.89048e-11
Nbl1		0	-6728	chr4	138642180	16	1.29882e-05
Myst4		559	897	chr14	22319973	31	1.95409e-21
Myst4		415	48268	chr14	22367344	86	0
Myst4		0	54296	chr14	22373372	20	1.05202e-25
Myst4		0	85835	chr14	22404911	23	7.49994e-27
Myst4		456	90109	chr14	22409185	90	0
Myst4		545	93338	chr14	22412414	67	0
Myst4		0	106481	chr14	22425557	21	4.28792e-08
Myst4		0	114514	chr14	22433590	48	1.38726e-37
Myst4		0	154241	chr14	22473317	18	2.36096e-09
Myst4		0	154946	chr14	22474022	17	7.56862e-12
Myst4		0	172830	chr14	22491906	27	8.6392e-16
Mypn		0	-26321	chr10	62640379	27	1.06587e-13
Myoz1		0	-15164	chr14	21460598	18	1.9791e-11
Myoz1		0	1924	chr14	21477686	16	0.000241535
Myom1		0	-16603	chr17	71352258	15	6.90637e-07
Myom1		0	69941	chr17	71438802	40	4.14016e-36
Myom1		481	70443	chr17	71439304	34	1.57954e-30
Myom1		0	83095	chr17	71451956	40	0
Myom1		0	97150	chr17	71466011	38	7.13801e-34
Myom1		0	98443	chr17	71467304	26	1.5461e-19
Myom1		0	104850	chr17	71473711	15	0.000234034
Myom1		0	145729	chr17	71514590	31	1.69066e-24
Myom1		0	159183	chr17	71528044	23	7.7391e-11
Myadm		0	-28321	chr7	3260718	22	1.22964e-18
Myadm		0	-23500	chr7	3265539	21	2.88084e-21
Myadm		0	-12047	chr7	3276992	15	2.83643e-07
Myadm		244	-1638	chr7	3287401	142	0
Myadm		390	1338	chr7	3290377	18	1.43483e-20
Myadm		0	2432	chr7	3291471	21	4.19666e-18
Myadm		0	4180	chr7	3293219	19	3.03651e-10
Mxra8		0	-5648	chr4	155208141	15	8.82069e-12
Mxra7		0	-13788	chr11	116675572	15	1.50279e-10
Mtx3		0	57318	chr13	93672060	19	6.19146e-07
Mtx3		0	142042	chr13	93756784	17	3.96009e-06
Mtx3		0	143100	chr13	93757842	21	2.07971e-24
Msi2		581	-409387	chr11	88170440	77	0
Msi2		392	-371427	chr11	88208400	50	9.87409e-33
Msi2		528	-360992	chr11	88218835	34	0
Msi2		0	-355420	chr11	88224407	20	1.40074e-13
Msi2		303	-352140	chr11	88227687	27	2.30526e-21
Msi2		415	-298314	chr11	88281513	29	1.977e-23
Msi2		0	-298028	chr11	88281799	16	2.64792e-05
Msi2		0	-286564	chr11	88293263	22	2.12132e-19
Msi2		0	-277910	chr11	88301917	15	4.69197e-06
Msi2		0	-267676	chr11	88312151	18	5.44624e-13
Msi2		0	-241437	chr11	88338390	16	9.94566e-07
Msi2		0	-215105	chr11	88364722	18	2.40068e-12
Msi2		0	-213181	chr11	88366646	33	5.19763e-25
Msi2		0	-208310	chr11	88371517	38	2.16452e-20
Msi2		0	-179907	chr11	88399920	44	2.21912e-29
Msi2		0	-176479	chr11	88403348	87	0
Msi2		0	-171296	chr11	88408531	29	7.95841e-28
Msi2		0	-108985	chr11	88470842	15	5.43194e-06
Msi2		0	-99631	chr11	88480196	17	1.38566e-13
Msi2		267	-98114	chr11	88481713	18	2.01472e-18
Msi2		438	-83774	chr11	88496053	69	0
Msi2		0	-71999	chr11	88507828	77	0
Msi2		0	-69206	chr11	88510621	17	8.90533e-08
Msi2		0	-68493	chr11	88511334	52	2.46944e-24
Msi2		0	-68259	chr11	88511568	28	1.6528e-18
Msi2		244	-63118	chr11	88516709	39	8.99679e-33
Msi2		0	-47803	chr11	88532024	16	1.14384e-06
Mrgprf		0	-16723	chr7	152470010	20	7.38775e-13
Mrgprf		0	-919	chr7	152485814	19	3.80474e-28
Mrgprf		0	2137	chr7	152488870	41	0
Mrgprf		0	8419	chr7	152495152	21	5.05486e-13
Mrgprf		0	11487	chr7	152498220	30	7.04137e-21
Mrc1		0	66069	chr2	14217110	15	2.90686e-05
Mn1		0	48766	chr5	111895148	20	2.75944e-15
Mn1		0	94960	chr5	111941342	24	4.51364e-27
Mn1		0	153620	chr5	112000002	37	4.4938e-29
Mia1		0	-14076	chr7	27952100	18	2.63184e-10
Mia1		0	-2088	chr7	27964088	18	9.87337e-14
Mia1		0	287	chr7	27966463	66	0
Mfi2		0	-482	chr16	31878414	31	4.83608e-30
Mfi2		387	1549	chr16	31880445	115	0
Mfi2		0	4742	chr16	31883638	15	1.1699e-06
Mfi2		0	6375	chr16	31885271	134	0
Mfi2		0	12292	chr16	31891188	17	3.0394e-11
Mfi2		0	14650	chr16	31893546	51	3.08286e-43
Mfi2		0	20210	chr16	31899106	47	0
Mfi2		0	39739	chr16	31918635	25	2.15394e-20
Mfge8		0	-1476	chr7	86292470	17	6.36642e-09
Mfge8		0	22104	chr7	86316050	19	7.92076e-14
Mfge8		0	23053	chr7	86316999	100	0
Mfge8		0	40998	chr7	86334944	50	1.47049e-38
Mfge8		0	97489	chr7	86391435	15	3.06314e-06
Mfge8		256	106431	chr7	86400377	30	5.14402e-21
Mfge8		0	113640	chr7	86407586	44	3.02768e-28
Mfge8		267	124040	chr7	86417986	32	3.5928e-22
Mfap5		0	-10195	chr6	122445668	16	1.38051e-05
Mfap4		0	2245	chr11	61301178	18	2.07484e-13
Mettl1		0	858	chr10	126479328	15	1.10793e-07
Mett11d1		0	-13686	chr14	52490831	46	5.94938e-37
Mett11d1		0	-1191	chr14	52503326	16	1.30202e-09
Mett11d1		0	84	chr14	52504601	24	6.3195e-21
Mett11d1		0	8558	chr14	52513075	35	1.07431e-31
Mertk		0	-11268	chr2	128513424	23	9.48929e-24
Mertk		0	-648	chr2	128524044	22	3.75535e-25
Mertk		0	351	chr2	128525043	21	2.39701e-13
Mertk		0	1962	chr2	128526654	31	1.03714e-21
Mertk		0	10376	chr2	128535068	36	7.92378e-35
Mertk		0	32785	chr2	128557477	39	4.835e-37
Mertk		0	39000	chr2	128563692	30	1.50743e-27
Mertk		0	39799	chr2	128564491	68	0
Mertk		0	48071	chr2	128572763	21	2.51836e-12
Mertk		0	50528	chr2	128575220	17	1.41519e-27
Mertk		0	54630	chr2	128579322	15	4.69157e-11
Mertk		0	99934	chr2	128624626	17	1.74286e-05
Megf6		0	29152	chr4	153573991	21	2.82803e-12
Megf6		0	57114	chr4	153601953	22	1.01996e-11
Med12		369	26758	chrX	98496127	19	6.0888e-15
Med12		0	55696	chrX	98525065	16	1.14628e-12
Med12		0	58574	chrX	98527943	19	1.44856e-10
Med12		0	95197	chrX	98564566	57	1.5099e-39
Med12		0	96830	chrX	98566199	24	1.85975e-19
Mdm4		0	78	chr1	134922021	38	3.0178e-29
Mbd6		564	429	chr10	126726503	16	3.62375e-06
Mbd6		339	1319	chr10	126727393	23	1.61149e-43
Matn4		0	16168	chr2	164246828	25	2.88821e-26
Matn4		0	16909	chr2	164247569	25	2.04668e-26
Matn2		0	2708	chr15	34239144	18	3.71152e-10
Matn2		0	28757	chr15	34265193	42	4.2039e-45
Matn2		386	34989	chr15	34271425	22	5.47178e-10
Matn2		0	43932	chr15	34280368	15	8.0625e-14
Matn2		0	44827	chr15	34281263	21	7.29767e-21
Matn2		0	63719	chr15	34300155	19	6.14041e-13
Matn2		0	102727	chr15	34339163	24	2.81167e-28
Matn2		0	105996	chr15	34342432	56	0
Matn2		0	113354	chr15	34349790	15	2.86548e-10
Matn2		0	122272	chr15	34358708	15	1.3597e-06
Mapk8ip3		0	-41905	chr17	25032017	24	1.52474e-14
Mapk8ip3		652	-353	chr17	25073569	17	4.48072e-12
Mapk1ip1		0	-42479	chr7	145995477	15	4.4997e-11
Mapk1ip1		0	-18259	chr7	146019697	16	4.94415e-07
Mapk1ip1		0	-495	chr7	146037461	18	2.1434e-14
Mapk1ip1		0	26224	chr7	146064180	19	9.0394e-09
Mapk1ip1		0	39148	chr7	146077104	16	8.15957e-05
Map3k3		383	-161	chr11	105945766	30	1.20871e-37
Maf		339	-89137	chr8	118142557	36	2.89124e-22
Maf		346	13367	chr8	118245061	26	1.26262e-18
Maf		572	49346	chr8	118281040	35	1.02995e-42
Maf		0	53407	chr8	118285101	15	0.000120655
Maf		289	63398	chr8	118295092	103	0
Maf		535	204332	chr8	118436026	16	4.93386e-07
Maf		0	371198	chr8	118602892	32	0
Maf		0	375526	chr8	118607220	77	0
Maf		360	388926	chr8	118620620	36	2.63299e-31
Maf		355	408256	chr8	118639950	16	1.85443e-08
Maf		0	435335	chr8	118667029	15	1.17648e-13
Maf		0	436611	chr8	118668305	32	3.41989e-24
Maf		0	522766	chr8	118754460	36	8.22698e-26
Macrod1		408	-16691	chr19	7114567	33	1.34429e-34
Macrod1		0	-1659	chr19	7129599	18	1.5039e-16
Macrod1		292	7990	chr19	7139248	24	1.52527e-16
Macrod1		0	12941	chr19	7144199	46	0
Macrod1		454	21008	chr19	7152266	17	1.48404e-05
Macrod1		0	21703	chr19	7152961	20	1.18019e-11
Macrod1		0	27288	chr19	7158546	17	7.69906e-06
Macrod1		0	64611	chr19	7195869	33	1.82169e-44
Macrod1		0	78126	chr19	7209384	26	8.63989e-26
Luc7l2		0	-567	chr6	38500767	23	4.76295e-07
Luc7l2		289	39	chr6	38501373	22	1.01829e-24
Luc7l2		0	1136	chr6	38502470	33	6.07337e-38
Luc7l		250	-58	chr17	26389797	27	2.19496e-19
Ltbp2		0	-91857	chr12	86125625	17	5.20889e-14
Ltbp2		0	-82024	chr12	86135458	30	2.37772e-41
Ltbp2		401	-81353	chr12	86136129	18	1.38697e-09
Ltbp2		0	-48716	chr12	86168766	22	7.77732e-27
Ltbp2		420	-29591	chr12	86187891	67	0
Ltbp2		0	-28866	chr12	86188616	17	4.34023e-25
Ltbp2		0	-17703	chr12	86199779	15	2.54629e-07
Ltbp2		0	-14449	chr12	86203033	15	2.19341e-09
Ltbp1		0	89274	chr17	75494182	22	3.23254e-08
Ltbp1		412	105087	chr17	75509995	81	0
Ltbp1		0	107540	chr17	75512448	64	0
Ltbp1		0	114081	chr17	75518989	40	1.33893e-28
Ltbp1		0	157817	chr17	75562725	30	6.48225e-22
Ltbp1		0	169545	chr17	75574453	15	1.21483e-14
Ltbp1		580	173037	chr17	75577945	71	0
Ltbp1		341	183968	chr17	75588876	33	7.12504e-35
Ltbp1		0	197061	chr17	75601969	34	0
Ltbp1		0	250563	chr17	75655471	88	0
Ltbp1		0	253152	chr17	75658060	69	0
Ltbp1		0	267906	chr17	75672814	33	7.47187e-23
Ltbp1		0	271856	chr17	75676764	15	3.08226e-05
Ltbp1		0	317444	chr17	75722352	20	8.88075e-15
Lsp1		0	26728	chr7	149673442	31	1.79777e-22
Lsp1		0	27492	chr7	149674206	15	2.42389e-12
Lrrk1		0	-210149	chr7	73323087	34	2.29048e-24
Lrrk1		0	-209157	chr7	73324079	47	0
Lrrk1		267	-207232	chr7	73326004	16	4.40446e-11
Lrrk1		0	-193742	chr7	73339494	21	8.01221e-16
Lrrk1		0	-188914	chr7	73344322	32	2.25538e-21
Lrrk1		0	-168841	chr7	73364395	16	2.95396e-05
Lrrk1		0	-160307	chr7	73372929	17	5.58714e-09
Lrrk1		0	-159928	chr7	73373308	47	1.4013e-45
Lrrk1		0	-157317	chr7	73375919	33	1.09889e-36
Lrrk1		0	-140408	chr7	73392828	28	1.70458e-20
Lrrk1		0	-124299	chr7	73408937	40	0
Lrrk1		0	-95052	chr7	73438184	29	6.77243e-37
Lrrk1		402	-90443	chr7	73442793	54	0
Lrrk1		0	-83083	chr7	73450153	18	0.000533703
Lrrk1		0	-78223	chr7	73455013	18	6.7897e-10
Lrrk1		256	-52784	chr7	73480452	18	7.1879e-11
Lrrk1		0	-49984	chr7	73483252	58	1.42239e-29
Lrrk1		0	-48538	chr7	73484698	112	0
Lrrk1		0	-29116	chr7	73504120	20	8.02384e-19
Lrrk1		0	-22283	chr7	73510953	34	7.81163e-24
Lrrk1		0	-12494	chr7	73520742	26	1.27481e-11
Lrrk1		0	926	chr7	73534162	28	7.75096e-38
Lrrc45		0	-14	chr11	120575225	17	7.06387e-11
Lrig3		0	-594629	chr10	124808646	19	1.1844e-12
Lrig3		0	-183478	chr10	125219797	15	3.17284e-11
Lrig3		0	-179924	chr10	125223351	23	2.54239e-30
Lrig3		614	-156006	chr10	125247269	28	4.26634e-24
Lrig3		330	-121056	chr10	125282219	44	3.36141e-26
Lrig3		0	-27540	chr10	125375735	30	1.954e-27
Lrig3		0	-176	chr10	125403099	27	2.15406e-19
Lrig3		0	23866	chr10	125427141	19	1.27495e-14
Lrig3		603	24411	chr10	125427686	28	4.42213e-16
Lrig3		281	47575	chr10	125450850	49	8.43568e-41
Lrig3		285	175583	chr10	125578858	17	1.91193e-10
Lrig3		0	675886	chr10	126079161	106	0
Loxl3		0	-395	chr6	82983772	23	3.24641e-37
Loxl3		0	740	chr6	82984907	16	1.28227e-06
Loxl3		0	20396	chr6	83004563	53	2.09198e-23
Loxl1		0	-38363	chr9	58122656	17	3.09032e-22
Loxl1		0	-37846	chr9	58123173	17	3.37171e-12
Loxl1		0	59	chr9	58161078	36	8.79811e-35
Lmo4		403	-491914	chr3	143376305	18	5.27828e-14
Lmo4		0	-483021	chr3	143385198	25	1.20532e-24
Lmo4		554	-461766	chr3	143406453	17	3.75598e-09
Lmo4		487	-420719	chr3	143447500	16	2.64523e-05
Lmo4		565	-405952	chr3	143462267	48	0
Lmo4		0	-368952	chr3	143499267	45	0
Lmo4		0	-292484	chr3	143575735	16	0.000150122
Lmo4		526	-290443	chr3	143577776	15	3.59282e-14
Lmo4		0	-234142	chr3	143634077	102	0
Lmo4		0	-184663	chr3	143683556	34	2.53548e-37
Lmo4		0	-51590	chr3	143816629	38	1.58916e-36
Lmo4		571	36860	chr3	143905079	16	1.95553e-05
Lmo4		0	49337	chr3	143917556	28	8.57642e-16
Lmo4		471	50728	chr3	143918947	36	1.67415e-38
Lmo4		437	124393	chr3	143992612	67	0
Lmo4		511	162348	chr3	144030567	16	2.20925e-15
Lmo4		0	194650	chr3	144062869	18	7.21688e-11
Lmo4		0	205881	chr3	144074100	17	1.0177e-10
Lmo1		303	-30725	chr7	116283097	18	2.3192e-08
Lmo1		686	-4067	chr7	116309755	16	1.0453e-10
Lmo1		685	85456	chr7	116399278	20	1.98617e-17
Lmcd1		482	-31319	chr6	112192433	46	2.81698e-28
Lmcd1		0	-18667	chr6	112205085	24	7.90721e-11
Lmcd1		0	-12448	chr6	112211304	17	2.12156e-10
Lmcd1		369	79	chr6	112223831	20	7.69825e-17
Lmcd1		0	18944	chr6	112242696	31	1.17522e-34
Lmcd1		0	28227	chr6	112251979	17	1.88325e-09
Limd1		0	-9343	chr9	123378476	21	6.63446e-16
Limd1		0	-8472	chr9	123379347	23	1.14064e-17
Limd1		0	-4897	chr9	123382922	50	0
Limd1		0	13789	chr9	123401608	31	1.25624e-31
Limd1		0	21975	chr9	123409794	30	2.61669e-20
Limd1		0	25873	chr9	123413692	41	9.47353e-19
Limd1		471	50712	chr9	123438531	38	1.68156e-44
Lhfpl2		0	-59710	chr13	94768041	23	9.35338e-13
Lhfpl2		0	-6783	chr13	94820968	15	1.87342e-06
Lhfpl2		0	15811	chr13	94843562	38	1.68156e-44
Lhfpl2		0	40862	chr13	94868613	25	8.16847e-24
Lhfpl2		0	42813	chr13	94870564	17	2.96954e-12
Lhfpl2		0	59126	chr13	94886877	17	1.08733e-08
Lhfpl2		0	64081	chr13	94891832	15	3.62187e-16
Lhfpl2		0	65216	chr13	94892967	19	1.03076e-17
Lhfpl2		0	75086	chr13	94902837	24	1.3571e-22
Lhfpl2		439	82516	chr13	94910267	29	1.04541e-35
Lhfpl2		344	120962	chr13	94948713	17	5.21534e-10
Lhfpl2		0	125886	chr13	94953637	16	1.23012e-14
Lgals4		0	16075	chr7	29634888	48	1.14524e-38
Lgals4		0	26381	chr7	29645194	58	1.58407e-35
Lgals4		0	29576	chr7	29648389	39	5.48701e-31
Leprel2		0	-622	chr6	124807148	19	1.56968e-21
Lect1		0	-8746	chr14	80053231	18	1.58578e-17
Lect1		0	-7371	chr14	80054606	17	1.37391e-18
Lect1		0	-3704	chr14	80058273	55	0
Lect1		0	-1610	chr14	80060367	35	8.70723e-32
Lect1		309	13948	chr14	80075925	17	3.62296e-11
Lect1		0	14772	chr14	80076749	23	1.10182e-10
Lect1		272	15875	chr14	80077852	19	3.82123e-17
Lect1		0	40580	chr14	80102557	15	7.19537e-05
Lect1		0	41711	chr14	80103688	69	0
Lect1		0	69615	chr14	80131592	28	9.08649e-18
Lect1		0	75560	chr14	80137537	16	0.00015167
Ldb1		303	-30434	chr19	46089270	21	6.04829e-12
Ldb1		0	11144	chr19	46130848	20	4.80975e-24
Ldb1		0	30565	chr19	46150269	24	6.78721e-17
Lcorl		0	-187719	chr5	46061135	16	6.07573e-16
Lcorl		306	355	chr5	46249209	31	1.81736e-25
Lcorl		0	363077	chr5	46611931	35	1.16197e-29
Lbp		0	18504	chr2	158150733	15	0.000164083
Lamc1		0	-128525	chr1	155051391	16	3.24395e-10
Lamc1		0	-94607	chr1	155085309	24	7.86786e-10
Lamc1		0	-40367	chr1	155139549	32	1.06138e-25
Lamc1		296	-32204	chr1	155147712	50	1.17778e-34
Lamc1		0	-22334	chr1	155157582	15	2.2477e-06
Lamc1		515	1071	chr1	155180987	15	5.28375e-12
Lamc1		244	54035	chr1	155233951	24	2.5463e-17
Lamc1		256	69226	chr1	155249142	26	9.43145e-17
Lama2		0	-620626	chr10	26716122	47	6.17622e-41
Lama2		0	-553054	chr10	26783694	15	4.06323e-14
Lama2		377	-229246	chr10	27107502	24	6.65374e-13
Lama2		244	17653	chr10	27354401	17	4.10263e-15
Lama2		0	246706	chr10	27583454	66	0
Krt75		299	8044	chr15	101412379	39	1.52486e-34
Kif13a		339	-201644	chr13	46823443	19	2.07224e-15
Kif13a		0	-119397	chr13	46905690	21	8.51697e-13
Kif13a		244	-88858	chr13	46936229	41	0
Kif13a		0	-41153	chr13	46983934	22	2.35502e-07
Kif13a		256	779	chr13	47025866	19	2.53191e-10
Kif13a		0	1115	chr13	47026202	17	1.58382e-12
Kera		0	30599	chr10	97100416	45	2.37164e-35
Kcnma1		0	-273330	chr14	24349196	17	3.91403e-06
Kcnma1		0	-178702	chr14	24443824	44	5.07869e-38
Kcnma1		0	-175666	chr14	24446860	44	7.27795e-36
Kcnma1		408	-76018	chr14	24546508	51	2.8026e-45
Kcnma1		0	-51926	chr14	24570600	34	4.12065e-38
Kcnma1		281	-10943	chr14	24611583	60	3.62816e-40
Kcnma1		0	-10343	chr14	24612183	67	4.11407e-41
Kcnma1		0	564	chr14	24623090	16	2.0698e-13
Kcnma1		402	13595	chr14	24636121	19	3.60469e-15
Kcnma1		0	67729	chr14	24690255	15	3.13175e-09
Kcnma1		323	108045	chr14	24730571	15	5.45285e-12
Kcnma1		0	120932	chr14	24743458	16	3.55318e-09
Kcnma1		0	178651	chr14	24801177	23	5.52587e-11
Kcnma1		0	205123	chr14	24827649	19	7.07936e-09
Kcnma1		0	243988	chr14	24866514	28	1.64502e-25
Kcne4		0	-92314	chr1	78721188	15	2.32505e-05
Kcne4		0	-91750	chr1	78721752	16	4.6954e-08
Kcne4		0	-71480	chr1	78742022	16	3.48513e-10
Kcne4		544	2934	chr1	78816436	17	1.72143e-10
Kcne4		337	47746	chr1	78861248	23	1.02469e-24
Jun		0	-3466	chr4	94715447	15	2.13534e-10
Jun		468	-3008	chr4	94715905	16	4.19935e-18
Jun		573	-85	chr4	94718828	45	8.57811e-31
Jun		0	1084	chr4	94719997	30	6.68251e-24
Jub		0	420	chr14	55196673	21	9.89632e-10
Jph2		0	3498	chr2	163227227	27	3.00971e-16
Jmjd1c		501	-167838	chr10	66391039	92	0
Jmjd1c		0	-165431	chr10	66393446	15	6.03889e-11
Jmjd1c		0	-164453	chr10	66394424	19	4.3028e-16
Jmjd1c		443	-160099	chr10	66398778	147	0
Jmjd1c		480	-158225	chr10	66400652	17	0.000302377
Jmjd1c		0	-69931	chr10	66488946	21	9.53242e-18
Jmjd1c		0	-47004	chr10	66511873	29	8.08843e-41
Jmjd1c		0	1256	chr10	66560133	16	4.89543e-07
Jmjd1c		0	2530	chr10	66561407	30	4.2039e-45
Jmjd1c		501	-167838	chr10	66391039	92	0
Jmjd1c		0	-165431	chr10	66393446	15	6.03889e-11
Jmjd1c		0	-164453	chr10	66394424	19	4.3028e-16
Jmjd1c		443	-160099	chr10	66398778	147	0
Jmjd1c		480	-158225	chr10	66400652	17	0.000302377
Jmjd1c		0	-69931	chr10	66488946	21	9.53242e-18
Jmjd1c		0	-47004	chr10	66511873	29	8.08843e-41
Jmjd1c		0	1256	chr10	66560133	16	4.89543e-07
Jmjd1c		0	2530	chr10	66561407	30	4.2039e-45
Jarid2		0	-563467	chr13	44262805	17	1.53378e-15
Jarid2		0	-562545	chr13	44263727	37	4.54351e-25
Jarid2		0	-545640	chr13	44280632	69	0
Jarid2		0	-544277	chr13	44281995	18	2.7175e-13
Jarid2		0	-523293	chr13	44302979	61	0
Jarid2		0	-501865	chr13	44324407	20	2.36413e-21
Jarid2		0	-492139	chr13	44334133	17	2.4079e-09
Jarid2		0	-470046	chr13	44356226	29	1.07442e-28
Jarid2		0	-466951	chr13	44359321	38	3.40814e-31
Jarid2		424	-428877	chr13	44397395	24	2.49093e-25
Jarid2		0	-424491	chr13	44401781	58	0
Jarid2		0	-409496	chr13	44416776	16	8.58002e-12
Jarid2		0	-399808	chr13	44426464	18	1.07983e-17
Jarid2		0	-376860	chr13	44449412	20	8.63453e-06
Jarid2		0	-330685	chr13	44495587	31	3.09139e-21
Jarid2		0	-261633	chr13	44564639	40	0
Jarid2		289	-223075	chr13	44603197	17	3.43583e-05
Jarid2		365	-161575	chr13	44664697	47	0
Jarid2		0	-107522	chr13	44718750	18	3.48384e-05
Jarid2		256	-72494	chr13	44753778	25	9.47932e-32
Jarid2		349	-26839	chr13	44799433	17	3.02818e-24
Jarid2		0	40272	chr13	44866544	28	1.04183e-24
Jarid2		0	138722	chr13	44964994	88	1.80939e-11
Jarid2		0	139059	chr13	44965331	64	1.17088e-09
Jarid2		0	177980	chr13	45004252	29	4.86658e-15
Jarid2		0	179159	chr13	45005431	21	7.90923e-22
Jarid2		244	182078	chr13	45008350	39	1.87892e-27
Ivns1abp		357	-1357	chr1	153190271	28	2.16823e-19
Itpr2		402	-533785	chr6	145916960	47	0
Itpr2		0	-529306	chr6	145921439	18	3.39274e-06
Itpr2		0	-529172	chr6	145921573	17	1.13672e-05
Itpr2		0	-524255	chr6	145926490	79	0
Itpr2		0	-493576	chr6	145957169	23	2.178e-13
Itpr2		341	-491595	chr6	145959150	18	7.43657e-18
Itpr2		250	-403794	chr6	146046951	15	6.39482e-09
Itpr2		0	-331310	chr6	146119435	17	6.46602e-14
Itpr2		0	-293048	chr6	146157697	17	2.47474e-15
Itpr2		0	-218059	chr6	146232686	15	1.32381e-16
Itpr2		0	-106347	chr6	146344398	20	4.9846e-10
Itpr2		0	-102112	chr6	146348633	72	0
Itpr2		276	-98841	chr6	146351904	31	2.35253e-18
Itpr2		0	-92164	chr6	146358581	15	2.83343e-11
Itpr2		0	-77368	chr6	146373377	16	6.0697e-08
Itpr2		0	-73290	chr6	146377455	19	1.09412e-09
Itpr2		0	-71245	chr6	146379500	129	0
Itpr2		0	-69446	chr6	146381299	19	1.88978e-12
Itpr2		0	-32903	chr6	146417842	49	3.23241e-37
Itpr2		0	-4224	chr6	146446521	16	1.87414e-05
Itih5		0	15078	chr2	10090276	19	5.29165e-10
Itih5		0	111227	chr2	10186425	19	1.40751e-07
Itih5		0	135184	chr2	10210382	15	3.13121e-07
Itga10		0	-10089	chr3	96439418	19	3.04724e-10
Itga10		0	-126	chr3	96449381	37	1.66155e-26
Itga10		491	18029	chr3	96467536	59	8.00558e-37
Islr		0	4108	chr9	58011057	32	1.79351e-20
Iqsec1		0	-110050	chr6	90650067	20	1.52901e-19
Iqsec1		0	-108549	chr6	90651568	19	2.73796e-14
Iqsec1		0	-106825	chr6	90653292	19	5.61024e-16
Iqsec1		410	-103454	chr6	90656663	59	0
Iqsec1		0	-101797	chr6	90658320	57	1.46885e-36
Iqsec1		0	-72578	chr6	90687539	16	2.62573e-06
Iqsec1		0	-54980	chr6	90705137	24	2.97039e-19
Iqsec1		0	-47843	chr6	90712274	100	0
Iqsec1		0	-46642	chr6	90713475	19	6.22055e-10
Iqsec1		250	-45859	chr6	90714258	30	0
Iqsec1		0	-42056	chr6	90718061	40	4.29724e-23
Iqsec1		0	-40624	chr6	90719493	18	4.53871e-07
Iqsec1		0	-32622	chr6	90727495	19	3.35027e-09
Iqsec1		0	-15394	chr6	90744723	152	0
Iqsec1		0	-13383	chr6	90746734	130	0
Iqsec1		0	-9170	chr6	90750947	67	0
Ilf3		0	-12860	chr9	21159527	31	4.03822e-12
Ilf3		0	-392	chr9	21171995	29	1.37919e-33
Ilf3		0	43790	chr9	21216177	19	3.42274e-12
Il6st		0	-20805	chr13	113244411	49	2.67254e-33
Il6st		0	34645	chr13	113299861	19	5.51644e-06
Il18		347	15757	chr9	50399135	65	4.2039e-45
Il11ra1		0	-2280	chr4	41644741	25	1.46261e-12
Il11ra1		0	-1389	chr4	41645632	30	4.51472e-26
Il11ra1		303	7203	chr4	41654224	22	6.65002e-27
Il11ra1		335	40929	chr4	41687950	16	3.34513e-10
Il11ra1		0	41279	chr4	41688300	31	1.78309e-27
Il11ra1		0	56091	chr4	41703112	18	4.26757e-11
Igfbp7		0	-97719	chr5	77739351	23	7.95729e-20
Igfbp7		0	-53370	chr5	77783700	15	2.74663e-11
Igfbp7		0	-41830	chr5	77795240	31	1.35305e-27
Igfbp7		0	-40199	chr5	77796871	65	1.56006e-35
Igfbp7		0	-38363	chr5	77798707	15	1.38709e-10
Igfbp7		0	-23657	chr5	77813413	15	5.15312e-06
Igfbp7		0	-7969	chr5	77829101	42	2.77189e-30
Igfbp7		0	-1534	chr5	77835536	16	5.31675e-10
Igfbp7		0	-734	chr5	77836336	17	1.2123e-06
Igfbp7		0	52387	chr5	77889457	15	3.4051e-09
Igfbp6		250	-8005	chr15	101966788	16	2.05406e-12
Igfbp6		320	1333	chr15	101976126	24	8.92291e-23
Igfbp6		0	2746	chr15	101977539	15	1.08992e-08
Igfbp5		0	11058	chr1	72932516	16	4.09139e-08
Igfbp5		435	88715	chr1	73010173	23	1.50066e-15
Igfbp5		473	91795	chr1	73013253	43	1.54143e-44
Igfbp4		0	-17016	chr11	98885542	65	7.51295e-37
Igfbp4		0	-16361	chr11	98886197	29	2.26003e-24
Igfbp4		499	5986	chr11	98908544	16	2.68644e-12
Igfbp4		0	6474	chr11	98909032	19	3.78294e-10
Igf2r		0	-54526	chr17	12908004	20	4.21553e-08
Igf2r		0	-47018	chr17	12915512	37	7.46235e-36
Igf2r		0	-45003	chr17	12917527	44	0
Igf2r		0	-31520	chr17	12931010	18	2.25409e-07
Igf2r		0	-28303	chr17	12934227	15	1.25666e-13
Igf2r		0	-18734	chr17	12943796	20	8.80926e-13
Igf2r		0	-15116	chr17	12947414	25	1.77719e-31
Igf2r		0	-11471	chr17	12951059	33	7.71158e-27
Igf2r		0	-3059	chr17	12959471	31	6.12491e-27
Igf1r		256	-42828	chr7	75054885	24	8.0822e-13
Igf1r		276	-42205	chr7	75055508	29	2.79943e-17
Igf1r		0	-28408	chr7	75069305	42	2.94689e-40
Igf1r		0	-2607	chr7	75095106	21	5.53425e-18
Igf1r		365	20850	chr7	75118563	18	1.15743e-12
[truncated: 5,819 more rows]

## Sheet: 3. Promoter GLI1_target
Table S8C1 GLI1 peaks (promoter) associated with the nearest genes								Table S8C2 Number of GLI1 peaks in each target gene
Target gene symbol	Target gene ID	DNA conservation score	Distance to TSS (bp)	chromosome	Summit Position	Peak height		Target gene symbol	Number of peaks	Target gene ID
Mogat2	ENSMUSG00000052396	774	9612	chr7	106396741	3.31542		Fgfr2	20	ENSMUSG00000030849
Gm16890	ENSMUSG00000084975	774	-18987	chr7	106396741	3.31542		Galnt2	17	ENSMUSG00000089704
Ddx3x	ENSMUSG00000000787	771	11517	chrX	12869613	2.72214		Drg1	13	ENSMUSG00000020457
Gm13410	ENSMUSG00000083116	761	870	chr2	24035224	4.63125		Dlg1	13	ENSMUSG00000022770
Sox11	ENSMUSG00000063632	757	-2317	chr12	28025257	2.65818		Atg5	11	ENSMUSG00000038160
Gm9866	ENSMUSG00000052076	757	179946	chr12	28025257	2.65818		Mir1929	11	ENSMUSG00000089260
Gm10357	ENSMUSG00000072421	755	-161349	chr13	8128012	2.66349		Gm15710	10	ENSMUSG00000084111
Adarb2	ENSMUSG00000052551	755	-74100	chr13	8128012	2.66349		Ube2g1	9	ENSMUSG00000020794
ENSMUSG00000091053	ENSMUSG00000091053	755	90660	chr13	8128012	2.66349		Hoxa3	9	ENSMUSG00000059723
Syt9	ENSMUSG00000062542	745	-4078	chr7	114510164	4.14233		Flrt3	8	ENSMUSG00000051379
ENSMUSG00000076951	ENSMUSG00000076951	745	46887	chr7	114510164	4.14233		Sfi1	8	ENSMUSG00000023764
Vcpip1	ENSMUSG00000045210	737	-1297	chr1	9737166	2.51918		0610007P08Rik	8	ENSMUSG00000021470
1700034P13Rik	ENSMUSG00000085661	737	-563	chr1	9737166	2.51918		Hand2	8	ENSMUSG00000038193
Atg10	ENSMUSG00000021619	736	37894	chr13	91401486	2.51473		Pcdhgb6	7	ENSMUSG00000023036
A830009L08Rik	ENSMUSG00000085935	736	-126204	chr13	91401486	2.51473		Rpl24	7	ENSMUSG00000022601
ENSMUSG00000091419	ENSMUSG00000091419	736	41438	chr13	91401486	2.51473		Trps1	7	ENSMUSG00000038679
Nbea	ENSMUSG00000027799	724	-400299	chr3	55587324	3.177		Ptch1	7	ENSMUSG00000021466
Marcks	ENSMUSG00000069662	724	-3867	chr10	36854865	3.46109		Macrod2	7	ENSMUSG00000068205
Mab21l1	ENSMUSG00000056947	724	892	chr3	55587324	3.177		Gm11400	7	ENSMUSG00000081208
Hoxa11as	ENSMUSG00000086427	724	534	chr6	52195585	3.24854		Pcnp	7	ENSMUSG00000071533
Hoxa11	ENSMUSG00000038210	724	-224	chr6	52195585	3.24854		Zbtb20	6	ENSMUSG00000022708
Mir615	ENSMUSG00000076010	723	-372	chr15	102844969	3.47041		Gm13427	6	ENSMUSG00000087549
Hoxc5	ENSMUSG00000022485	723	530	chr15	102844969	3.47041		Gm10055	6	ENSMUSG00000058934
Gm13719	ENSMUSG00000083864	722	-791	chr2	86167935	2.83327		Zkscan3	6	ENSMUSG00000021327
Hoxd13	ENSMUSG00000001819	720	-8650	chr2	74497717	3.04719		Tor1aip2	6	ENSMUSG00000050565
Evx2	ENSMUSG00000001815	720	103	chr2	74497717	3.04719		3110047P20Rik	6	ENSMUSG00000089846
Gm4596	ENSMUSG00000082394	719	-872	chr3	116230624	3.17902		Igf1	6	ENSMUSG00000020053
Dbt	ENSMUSG00000000340	719	14636	chr3	116230624	3.17902		St7	6	ENSMUSG00000029534
Slitrk6	ENSMUSG00000045871	718	24609	chr14	111178980	2.89915		Stambpl1	6	ENSMUSG00000024776
Gm6280	ENSMUSG00000060796	718	-191030	chr14	111178980	2.89915		2700046G09Rik	6	ENSMUSG00000024893
Tcfec	ENSMUSG00000029553	717	-660209	chr6	16188232	3.16301		Hoxa9	6	ENSMUSG00000038227
Mdfic	ENSMUSG00000041390	717	517571	chr6	16188232	3.16301		Eif3h	6	ENSMUSG00000022312
Gm7808	ENSMUSG00000061390	714	35213	chr9	72058000	3.48755		Mir196b	6	ENSMUSG00000065443
ENSMUSG00000089530	ENSMUSG00000089530	714	-46946	chr9	72058000	3.48755		9930038K12Rik	6	ENSMUSG00000056583
Nf1	ENSMUSG00000020716	712	31788	chr11	79184983	2.51378		Gm16953	6	ENSMUSG00000087101
Gm11198	ENSMUSG00000082304	712	-749	chr11	79184983	2.51378		2700086A05Rik	6	ENSMUSG00000085696
Gm9246	ENSMUSG00000082080	711	704	chr7	48591455	2.62666		Canx	6	ENSMUSG00000020368
Mir410	ENSMUSG00000065497	709	84231	chr12	111066156	2.55662		Sgms1	6	ENSMUSG00000040451
ENSMUSG00000080356	ENSMUSG00000080356	709	-450208	chr12	111066156	2.55662		Mtr	6	ENSMUSG00000021311
ENSMUSG00000090962	ENSMUSG00000090962	709	-450122	chr12	111066156	2.55662		BC065397	6	ENSMUSG00000072960
ENSMUSG00000091158	ENSMUSG00000091158	709	92965	chr12	111066156	2.55662		Wdr61	5	ENSMUSG00000061559
Fign	ENSMUSG00000075324	705	-753	chr2	63935342	2.6709		Hdhd2	5	ENSMUSG00000025421
D1Pas1	ENSMUSG00000039224	705	1396	chr1	188792691	2.93481		Plagl1	5	ENSMUSG00000019817
Sox6	ENSMUSG00000051910	703	-868683	chr7	122313575	2.53662		Kif26b	5	ENSMUSG00000026494
1110006G14Rik	ENSMUSG00000030664	703	-861918	chr7	122313575	2.53662		Nfs1	5	ENSMUSG00000027618
ENSMUSG00000089348	ENSMUSG00000089348	703	233516	chr7	122313575	2.53662		Stat5b	5	ENSMUSG00000020919
Zzef1	ENSMUSG00000055670	702	38256	chr11	72647984	2.61352		G3bp2	5	ENSMUSG00000029405
Gm6733	ENSMUSG00000084329	702	1021	chr11	72647984	2.61352		Tbx15	5	ENSMUSG00000027868
Purb	ENSMUSG00000049647	700	3352	chr11	6372493	2.73283		Tcf4	5	ENSMUSG00000053477
Hhip	ENSMUSG00000064325	700	-1964	chr8	82579941	3.28427		Tfb1m	5	ENSMUSG00000036983
Gm11973	ENSMUSG00000086839	700	-2935	chr11	6372493	2.73283		N4bp1	5	ENSMUSG00000031652
ENSMUSG00000091207	ENSMUSG00000091207	700	-3427	chr11	6372493	2.73283		Gm16736	5	ENSMUSG00000086673
Sfrs18	ENSMUSG00000028248	699	26779	chr4	21801509	2.82886		Erbb2ip	5	ENSMUSG00000021709
Gm14800	ENSMUSG00000081135	699	-1058	chrX	94357207	3.23996		Gm9828	5	ENSMUSG00000048603
Hoxa5	ENSMUSG00000038253	692	-3597	chr6	52150989	3.71726		Gpr98	5	ENSMUSG00000069170
Hoxa3	ENSMUSG00000059723	692	-12346	chr6	52150989	3.71726		Pard3b	5	ENSMUSG00000046526
Hoxa3	ENSMUSG00000079560	692	-12346	chr6	52150989	3.71726		Abl1	5	ENSMUSG00000026842
Gm5529	ENSMUSG00000067106	692	-661	chr1	79919421	3.67		Gm16564	5	ENSMUSG00000089713
2700086A05Rik	ENSMUSG00000085696	692	25773	chr6	52150989	3.71726		Arhgap9	5	ENSMUSG00000040345
Hdx	ENSMUSG00000034551	691	-125081	chrX	108685607	2.95814		Zfp608	5	ENSMUSG00000052713
Gm7340	ENSMUSG00000083898	691	300	chrX	108685607	2.95814		Myh10	5	ENSMUSG00000020900
Ndufa4	ENSMUSG00000029632	688	-1019747	chr6	10837699	2.65414		Cenpp	5	ENSMUSG00000021391
ENSMUSG00000064690	ENSMUSG00000064690	688	47006	chr6	10837699	2.65414		Slc39a10	5	ENSMUSG00000025986
BC005561	ENSMUSG00000079065	687	10341	chr5	104947712	3.01529		Rabgap1	5	ENSMUSG00000035437
Gm5121	ENSMUSG00000066626	684	-5366	chr9	57176554	2.68995		Sox9	5	ENSMUSG00000000567
1700017B05Rik	ENSMUSG00000032300	684	66148	chr9	57176554	2.68995		Osr1	5	ENSMUSG00000048387
Zbtb44	ENSMUSG00000047412	683	36272	chr9	30874501	2.65363		Gm16724	5	ENSMUSG00000085916
Fbxo30	ENSMUSG00000047648	682	9592	chr10	11010720	2.69984		Dock1	5	ENSMUSG00000058325
Gsx2	ENSMUSG00000035946	681	-3546	chr5	75467943	3.07546		Itch	5	ENSMUSG00000027598
Chic2	ENSMUSG00000029229	681	27144	chr5	75467943	3.07546		Rab27b	5	ENSMUSG00000024511
Gm13389	ENSMUSG00000087079	680	-338122	chr2	6467194	2.6048		AI182371	5	ENSMUSG00000035875
Celf2	ENSMUSG00000002107	680	-535154	chr2	6467194	2.6048		4632415L05Rik	5	ENSMUSG00000048106
Actbl2	ENSMUSG00000055194	680	497	chr13	112045718	2.95116		Gli1	5	ENSMUSG00000025407
Pcf11	ENSMUSG00000041328	678	24274	chr7	99842717	2.56319		Thrb	5	ENSMUSG00000021779
Gm14529	ENSMUSG00000087415	678	212	chrX	19916637	3.91935		4930453O03Rik	5	ENSMUSG00000085420
4632427E13Rik	ENSMUSG00000074024	678	-47261	chr7	99842717	2.56319		Hdac9	5	ENSMUSG00000004698
2210408I21Rik	ENSMUSG00000071252	677	113570	chr13	77388367	2.51284		Strbp	5	ENSMUSG00000026915
Nsmce1	ENSMUSG00000030750	676	55986	chr7	132691096	3.41247		Tgif1	5	ENSMUSG00000047407
Il4ra	ENSMUSG00000030748	676	-4689	chr7	132691096	3.41247		4930470G03Rik	5	ENSMUSG00000085788
Nkx2-2as	ENSMUSG00000086509	672	4244	chr2	147014063	2.932		Dnaja4	5	ENSMUSG00000032285
Nkx2-2	ENSMUSG00000027434	672	-5916	chr2	147014063	2.932		Ier3ip1	5	ENSMUSG00000090000
6430503K07Rik	ENSMUSG00000053545	672	903	chr2	147014063	2.932		Chd7	5	ENSMUSG00000041235
Arrdc3	ENSMUSG00000074794	671	524	chr13	81023169	4.2961		Prrc2c	5	ENSMUSG00000040225
1700023H06Rik	ENSMUSG00000089827	671	-1616	chr13	81023169	4.2961		Itm2b	5	ENSMUSG00000022108
Slamf9	ENSMUSG00000026548	670	-515	chr1	174404974	3.928		Fam196a	5	ENSMUSG00000073805
Pigm	ENSMUSG00000050229	670	98312	chr1	174404974	3.928		Sp4	5	ENSMUSG00000025323
Rnf113a2	ENSMUSG00000045546	669	542	chr12	85758686	2.98219		Fnip2	5	ENSMUSG00000061175
2900006K08Rik	ENSMUSG00000057265	669	8665	chr12	85758686	2.98219		Btf3	5	ENSMUSG00000021660
Pcbp1	ENSMUSG00000051695	668	-1238	chr6	86474927	3.67966		Gm4221	5	ENSMUSG00000085098
Gm13935	ENSMUSG00000083320	668	-1202	chr2	110258574	2.69129		Nkain2	5	ENSMUSG00000069670
Gm10258	ENSMUSG00000069074	668	243915	chr3	30412784	3.00998		Agxt2	5	ENSMUSG00000089678
ENSMUSG00000065361	ENSMUSG00000065361	668	-81895	chr3	30412784	3.00998		Vps4b	5	ENSMUSG00000009907
Tshz1	ENSMUSG00000046982	666	-3160	chr18	84252794	3.33029		Gm14227	5	ENSMUSG00000082596
Lhfpl4	ENSMUSG00000042873	666	-1499	chr6	113143879	5.30599		Trim41	5	ENSMUSG00000040365
Gm11617	ENSMUSG00000084152	665	159	chr11	101168215	2.80891		9330111N05Rik	5	ENSMUSG00000085266
Rpl26-ps4	ENSMUSG00000059150	664	22	chr16	17711783	2.84596		Trpm8	5	ENSMUSG00000036251
Rpl26-ps4	ENSMUSG00000059150	664	388	chr16	17712149	4.01768		Cadps2	5	ENSMUSG00000017978
Med15	ENSMUSG00000012114	664	-11257	chr16	17711783	2.84596		Hmcn1	5	ENSMUSG00000066842
Med15	ENSMUSG00000012114	664	-10891	chr16	17712149	4.01768		Gm5577	5	ENSMUSG00000084950
Gm5721	ENSMUSG00000081744	662	1424	chr6	16876655	3.50059		Prlr	5	ENSMUSG00000005268
Gtf2e1	ENSMUSG00000022828	660	-4043	chr16	37535832	3.81162		Fbxo8	5	ENSMUSG00000038206
Gm11826	ENSMUSG00000083328	660	-16	chr4	13410366	3.10575		Gnb2l1	5	ENSMUSG00000020372
Ulk4	ENSMUSG00000040936	659	-317436	chr9	120868879	2.73335		Gpr21	5	ENSMUSG00000053164
Ctnnb1	ENSMUSG00000006932	659	30545	chr9	120868879	2.73335		Ndufa4	4	ENSMUSG00000029632
C630043F03Rik	ENSMUSG00000084910	659	3223	chr4	71865605	12.3703		Gm16551	4	ENSMUSG00000066477
4930593C16Rik	ENSMUSG00000086365	659	28959	chr9	120868879	2.73335		Gm16568	4	ENSMUSG00000089702
Galnt2	ENSMUSG00000089704	658	1216808	chr8	123651549	4.0539		Adamts9	4	ENSMUSG00000030022
Foxl1	ENSMUSG00000043867	658	-291	chr8	123651549	4.0539		Utp23	4	ENSMUSG00000022313
Foxc2	ENSMUSG00000046714	658	11478	chr8	123651549	4.0539		1700034P13Rik	4	ENSMUSG00000085661
Gm4985	ENSMUSG00000090102	657	-1276	chrX	23534784	4.53981		Frem1	4	ENSMUSG00000059049
2016-09-15	ENSMUSG00000037072	657	55129	chr3	144288397	2.74065		Alms1	4	ENSMUSG00000063810
ENSMUSG00000064960	ENSMUSG00000064960	657	38481	chr3	144288397	2.74065		Ankfy1	4	ENSMUSG00000020790
Foxp2	ENSMUSG00000029563	655	284121	chr6	15135470	3.61327		Tbx4	4	ENSMUSG00000000094
Gm11577	ENSMUSG00000084151	653	940	chr1	60758656	2.68759		Olfr1339	4	ENSMUSG00000070820
St18	ENSMUSG00000033740	651	423690	chr1	6901002	2.68928		Mid1	4	ENSMUSG00000035299
Pcmtd1	ENSMUSG00000051285	651	-177999	chr1	6901002	2.68928		4930448N21Rik	4	ENSMUSG00000086634
Hoxa7	ENSMUSG00000038236	651	-4288	chr6	52167565	3.56035		Gm10710	4	ENSMUSG00000074517
Dapk1	ENSMUSG00000021559	651	170027	chr13	60873335	2.6179		Tnfaip8	4	ENSMUSG00000062210
BC051665	ENSMUSG00000042243	651	-14390	chr13	60873335	2.6179		Zswim6	4	ENSMUSG00000032846
2700086A05Rik	ENSMUSG00000085696	651	42349	chr6	52167565	3.56035		Tpr	4	ENSMUSG00000006005
Tbl1xr1	ENSMUSG00000027630	650	138192	chr3	22113766	2.70512		Bnip2	4	ENSMUSG00000011958
Gm12270	ENSMUSG00000082626	650	-564	chr11	61019113	2.80049		9430076C15Rik	4	ENSMUSG00000053007
Cdc42	ENSMUSG00000006699	650	-35502	chr4	136878133	3.26692		Dnajc21	4	ENSMUSG00000044224
ENSMUSG00000089199	ENSMUSG00000089199	650	-3341	chr4	136878133	3.26692		Gm16723	4	ENSMUSG00000085703
Hist1h2bm	ENSMUSG00000058189	649	401	chr13	21814314	2.56903		Ccrl1	4	ENSMUSG00000041748
Hist1h2aj	ENSMUSG00000080076	649	314	chr13	21814314	2.56903		Cdh17	4	ENSMUSG00000028217
Tcf4	ENSMUSG00000053477	648	249171	chr18	69752971	4.13408		Hsd17b3	4	ENSMUSG00000033122
Hoxa10	ENSMUSG00000000938	648	-8230	chr6	52182623	4.11027		Elavl2	4	ENSMUSG00000008489
ENSMUSG00000088659	ENSMUSG00000088659	648	41354	chr18	69752971	4.13408		Sgcb	4	ENSMUSG00000029156
ENSMUSG00000091230	ENSMUSG00000091230	647	-655	chr19	47244969	2.62462		Spnb3	4	ENSMUSG00000067889
Pyy	ENSMUSG00000017311	646	5113	chr11	101974259	2.51641		Syne2	4	ENSMUSG00000063450
Gm11584	ENSMUSG00000084200	646	-628	chr11	101974259	2.51641		Frmd4a	4	ENSMUSG00000026657
Gm4832	ENSMUSG00000058869	645	209	chr17	88530264	3.05019		Ankrd22	4	ENSMUSG00000024774
Gm13729	ENSMUSG00000083550	645	233	chr2	87145129	2.50573		Xpo7	4	ENSMUSG00000022100
Gm7485	ENSMUSG00000081171	644	-599	chrX	115811913	3.34658		Arfip1	4	ENSMUSG00000074513
Syncrip	ENSMUSG00000032423	643	-1653	chr9	88375582	3.46285		Zfp704	4	ENSMUSG00000040209
Klhl24	ENSMUSG00000062901	642	9328	chr16	20106955	2.69985		B3galtl	4	ENSMUSG00000051950
Ppp1r10	ENSMUSG00000039220	641	1452	chr17	36054831	2.98766		Olfr691	4	ENSMUSG00000043948
Mir1894	ENSMUSG00000084751	641	-3	chr17	36054831	2.98766		Onecut1	4	ENSMUSG00000043013
Gm9816	ENSMUSG00000085783	638	-42	chr16	62716774	2.84374		Hace1	4	ENSMUSG00000038822
Srsf1	ENSMUSG00000018379	637	2835	chr11	87863710	2.86811		Casc3	4	ENSMUSG00000078676
Gm13732	ENSMUSG00000084043	637	-65	chr2	87105007	3.45792		Cblb	4	ENSMUSG00000022637
Gm11508	ENSMUSG00000086193	637	2202	chr11	87863710	2.86811		Irf5	4	ENSMUSG00000029771
Plcl1	ENSMUSG00000038349	636	290104	chr1	55753336	4.04328		Slc35a3	4	ENSMUSG00000027957
Hist1h4i	ENSMUSG00000060639	636	-369	chr13	22132852	2.55677		Ttn	4	ENSMUSG00000051747
Gm6644	ENSMUSG00000073674	636	251428	chr1	55753336	4.04328		Gm12359	4	ENSMUSG00000075576
Ptch1	ENSMUSG00000021466	634	-6705	chr13	63667769	8.83194		Unc5d	4	ENSMUSG00000063626
Gm6634	ENSMUSG00000086538	634	1052712	chr3	71663925	2.65547		Gm13938	4	ENSMUSG00000086354
ENSMUSG00000084752	ENSMUSG00000084752	634	-877978	chr3	71663925	2.65547		Gm10946	4	ENSMUSG00000078489
Gm11378	ENSMUSG00000087276	633	4922	chr13	31715959	4.01727		Gm11016	4	ENSMUSG00000078939
Foxf2	ENSMUSG00000038402	633	-1726	chr13	31715959	4.01727		Mtus2	4	ENSMUSG00000029651
Gm10307	ENSMUSG00000070960	632	-348139	chr1	31324697	3.06737		Trio	4	ENSMUSG00000022263
Sdf2l1	ENSMUSG00000022769	631	4938	chr16	17137414	2.52105		Nbea	4	ENSMUSG00000027799
Ikzf2	ENSMUSG00000025997	631	-174	chr1	69732360	2.67735		Lipm	4	ENSMUSG00000056078
Gm15646	ENSMUSG00000087554	631	-2354	chr16	17137414	2.52105		Rnf130	4	ENSMUSG00000020376
Gm11313	ENSMUSG00000080730	631	42	chr13	22850838	2.65817		Rnf148	4	ENSMUSG00000078179
Ccdc116	ENSMUSG00000022768	631	-9908	chr16	17137414	2.52105		Robo2	4	ENSMUSG00000052516
Amtn	ENSMUSG00000029282	630	51705	chr5	88856838	2.53222		Hiat1	4	ENSMUSG00000089911
Ambn	ENSMUSG00000029288	630	-28198	chr5	88856838	2.53222		Exosc8	4	ENSMUSG00000027752
Nr3c1	ENSMUSG00000024431	629	-5254	chr18	39645701	2.68886		Csmd1	4	ENSMUSG00000060924
Slc39a10	ENSMUSG00000025986	628	-23741	chr1	46887150	2.54339		Gm9875	4	ENSMUSG00000052389
Rpl31-ps1	ENSMUSG00000066389	627	-245	chr12	93129468	3.72143		Ubr5	4	ENSMUSG00000037487
Gtdc1	ENSMUSG00000036890	627	-169651	chr2	44613526	3.33631		Xirp2	4	ENSMUSG00000027022
Gm13477	ENSMUSG00000083849	627	-30259	chr2	44613526	3.33631		Atg10	4	ENSMUSG00000021619
ENSMUSG00000091090	ENSMUSG00000091090	627	153	chr1	45947271	3.51772		5033428I22Rik	4	ENSMUSG00000085268
Hdac9	ENSMUSG00000004698	626	-87890	chr12	35125864	2.70356		5830418K08Rik	4	ENSMUSG00000046111
Gm16662	ENSMUSG00000085159	626	-239969	chr9	75623030	2.85201		Lhfp	4	ENSMUSG00000048332
Dlx6os1	ENSMUSG00000090063	626	-4363	chr6	6815170	2.52751		Lpp	4	ENSMUSG00000033306
Dlx6as	ENSMUSG00000089946	626	20	chr6	6815170	2.52751		Phf7	4	ENSMUSG00000021902
Dlx6	ENSMUSG00000029754	626	1836	chr6	6815170	2.52751		Dnase2b	4	ENSMUSG00000028185
Bmp5	ENSMUSG00000032179	626	-141	chr9	75623030	2.85201		Ccnyl1	4	ENSMUSG00000070871
ENSMUSG00000065216	ENSMUSG00000065216	625	-34810	chr6	53349158	3.1902		Hps3	4	ENSMUSG00000027615
ENSMUSG00000090982	ENSMUSG00000090982	625	111869	chr6	53349158	3.1902		Cep110	4	ENSMUSG00000057110
Bmp7	ENSMUSG00000008999	624	-6249	chr2	172759573	4.99571		Sertad4	4	ENSMUSG00000016262
Zfp608	ENSMUSG00000052713	623	5363	chr18	55157608	3.17068		Itpr1	4	ENSMUSG00000030102
Tril	ENSMUSG00000043496	623	-43518	chr6	53727301	2.58809		Fam48a	4	ENSMUSG00000027751
Tcfap2b	ENSMUSG00000025927	623	267	chr1	19199262	2.61478		Rab7	4	ENSMUSG00000079477
Gm4221	ENSMUSG00000085098	623	7644	chr18	55157608	3.17068		Rasal2	4	ENSMUSG00000070565
Gm16499	ENSMUSG00000078169	623	-42668	chr6	53727301	2.58809		Rb1	4	ENSMUSG00000022105
9430076C15Rik	ENSMUSG00000053007	623	203923	chr6	53727301	2.58809		Rbm12	4	ENSMUSG00000089824
Wdr92	ENSMUSG00000078970	622	12699	chr11	17094809	4.28049		Ssr3	4	ENSMUSG00000027828
Ppp3r1	ENSMUSG00000033953	622	35543	chr11	17094809	4.28049		Stox2	4	ENSMUSG00000038143
Mllt10	ENSMUSG00000026743	622	-3233	chr2	17973665	2.55533		Mbnl2	4	ENSMUSG00000022139
2810030E01Rik	ENSMUSG00000054074	622	2987	chr2	17973665	2.55533		Mex3c	4	ENSMUSG00000037253
1810059C17Rik	ENSMUSG00000086340	622	-4575	chr2	17973665	2.55533		Gm13601	4	ENSMUSG00000087467
Mlh3	ENSMUSG00000021245	621	-15041	chr12	86596500	2.60643		Mir340	4	ENSMUSG00000065417
Lmo4	ENSMUSG00000028266	621	-1804	chr3	143866415	2.71622		Tmem229a	4	ENSMUSG00000048022
Bdnf	ENSMUSG00000048482	619	48846	chr2	109563703	2.91094		Msl1	4	ENSMUSG00000052915
4833412C05Rik	ENSMUSG00000085850	618	82581	chr7	75030963	4.24467		Tnks	4	ENSMUSG00000031529
Sult2a6	ENSMUSG00000070810	617	50194	chr7	14890410	2.98745		Dcaf8	4	ENSMUSG00000026554
2810007J24Rik	ENSMUSG00000030378	617	-141708	chr7	14890410	2.98745		Gm16661	4	ENSMUSG00000086510
Taf3	ENSMUSG00000025782	616	-6068	chr2	9964155	2.50063		Cd24a	4	ENSMUSG00000047139
Gm13262	ENSMUSG00000075534	616	136379	chr2	9964155	2.50063		E130114P18Rik	4	ENSMUSG00000048747
Dopey1	ENSMUSG00000034973	616	53995	chr9	86414756	2.72096		Hoxd13	4	ENSMUSG00000001819
ENSMUSG00000092099	ENSMUSG00000092099	616	-25646	chr9	86414756	2.72096		Ciita	4	ENSMUSG00000022504
Hand2	ENSMUSG00000038193	615	-488077	chr8	59311703	4.69299		Prkrir	4	ENSMUSG00000030753
Fbxo8	ENSMUSG00000038206	615	281816	chr8	59311703	4.69299		Gm9939	4	ENSMUSG00000054247
BC024479	ENSMUSG00000042138	615	34539	chr9	37331445	2.55935		Vcpip1	4	ENSMUSG00000045210
ENSMUSG00000076392	ENSMUSG00000076392	615	271605	chr8	59311703	4.69299		Marcks	4	ENSMUSG00000069662
Gm9828	ENSMUSG00000048603	613	-3395	chr13	99082982	2.68653		Fryl	4	ENSMUSG00000070733
Glmn	ENSMUSG00000029276	613	-100091	chr5	107926816	3.27338		Med12l	4	ENSMUSG00000056476
Btf3	ENSMUSG00000021660	613	-3979	chr13	99082982	2.68653		Olfr1338	4	ENSMUSG00000066063
A830010M20Rik	ENSMUSG00000044060	613	1899	chr5	107926816	3.27338		Gm13899	4	ENSMUSG00000081077
1700028K03Rik	ENSMUSG00000089798	613	-11147	chr5	107926816	3.27338		Gm10167	4	ENSMUSG00000066554
Sobp	ENSMUSG00000038248	610	-3175	chr10	42891161	2.6		Gm11019	4	ENSMUSG00000078952
Mir297-2	ENSMUSG00000066080	610	35885	chr10	42891161	2.6		C030034L19Rik	4	ENSMUSG00000085362
Pten	ENSMUSG00000013663	608	970	chr19	32832957	3.17947		Dok2	4	ENSMUSG00000022102
Nrbp1	ENSMUSG00000029148	608	4917	chr5	31548154	2.60969		Hmga2	4	ENSMUSG00000056758
Gm9970	ENSMUSG00000055424	608	4549	chr5	31548154	2.60969		Igf1r	4	ENSMUSG00000005533
Ttc33	ENSMUSG00000022151	607	849658	chr15	5985183	2.71694		Prg4	4	ENSMUSG00000006014
Ptger4	ENSMUSG00000039942	607	790996	chr15	5985183	2.71694		Cpne1	4	ENSMUSG00000074643
Gm15937	ENSMUSG00000084024	607	826270	chr15	5985183	2.71694		Gorasp2	4	ENSMUSG00000014959
ENSMUSG00000077405	ENSMUSG00000077405	607	-116165	chr15	5985183	2.71694		Spnb2	4	ENSMUSG00000020315
Gm11556	ENSMUSG00000082531	606	-232	chr11	99701342	2.79561		Gm12653	4	ENSMUSG00000083377
Bambi	ENSMUSG00000024232	605	1298	chr18	3509253	2.67711		Gm12902	4	ENSMUSG00000082515
Naa30	ENSMUSG00000036282	604	1232	chr14	49793133	2.8128		Ogt	4	ENSMUSG00000034160
Meis1	ENSMUSG00000020160	604	-748	chr11	18918213	3.16901		2810408I11Rik	4	ENSMUSG00000087213
Gm16141	ENSMUSG00000087507	604	4393	chr11	18918213	3.16901		Tlk1	4	ENSMUSG00000041997
Prpf4b	ENSMUSG00000021413	601	7800	chr13	34975163	2.7543		4930554H23Rik	4	ENSMUSG00000087315
Hnrnph1	ENSMUSG00000007850	601	2318	chr11	50192810	3.63197		B130055M24Rik	4	ENSMUSG00000086502
Ssbp3	ENSMUSG00000061887	598	-499	chr4	106582807	2.62876		Tmpo	4	ENSMUSG00000019961
Mir350	ENSMUSG00000065573	598	-16947	chr1	178685607	4.18423		Tnpo3	4	ENSMUSG00000012535
Lmo4	ENSMUSG00000028266	598	-2401	chr3	143865818	3.98258		Gm15867	4	ENSMUSG00000089812
Kcnj13	ENSMUSG00000079436	598	-86	chr1	89291218	2.50539		Lima1	4	ENSMUSG00000023022
Gm12786	ENSMUSG00000085581	598	-112297	chr4	106582807	2.62876		Dnajc25	4	ENSMUSG00000070972
Gm12746	ENSMUSG00000086940	598	62282	chr4	106582807	2.62876		Pik3r1	4	ENSMUSG00000041417
Gigyf2	ENSMUSG00000048000	598	67645	chr1	89291218	2.50539		Rragc	4	ENSMUSG00000028646
Cep170	ENSMUSG00000057335	598	-58591	chr1	178685607	4.18423		Rsrc2	4	ENSMUSG00000029422
1700001J11Rik	ENSMUSG00000066639	597	1680	chr9	39859888	4.69718		Htr1f	4	ENSMUSG00000050783
Hnrpdl	ENSMUSG00000029328	596	-5065	chr5	100463618	2.71655		Ireb2	4	ENSMUSG00000032293
Gpc3	ENSMUSG00000055653	596	2544	chrX	49969671	3.31071		Copg	4	ENSMUSG00000030058
Arid5b	ENSMUSG00000019947	596	-3001	chr10	67738473	2.79116		Fam38b	4	ENSMUSG00000041482
A630012P03Rik	ENSMUSG00000055110	596	40651	chrX	49969671	3.31071		Fam63a	4	ENSMUSG00000038712
Pcbp1	ENSMUSG00000051695	595	-987	chr6	86475178	2.89842		Kif3b	4	ENSMUSG00000027475
Mbnl2	ENSMUSG00000022139	595	881	chr14	120675772	3.04902		D4Wsu53e	4	ENSMUSG00000037266
Kif3b	ENSMUSG00000027475	595	25341	chr2	153142490	2.82012		Aff1	4	ENSMUSG00000029313
Gm16661	ENSMUSG00000086510	595	-112435	chr14	120675772	3.04902		Agbl4	4	ENSMUSG00000061298
Rlf	ENSMUSG00000049878	594	-65251	chr4	120822438	3.128		Ttc27	4	ENSMUSG00000024078
Pcdh7	ENSMUSG00000029108	591	2290	chr5	58111550	3.85601		Rhbdd1	4	ENSMUSG00000026142
Accn2	ENSMUSG00000023017	591	26973	chr15	99528122	2.98326		Serinc5	4	ENSMUSG00000021703
Sumo2	ENSMUSG00000020738	590	-1833	chr11	115395757	2.79857		Gm8098	4	ENSMUSG00000073073
Ptch1	ENSMUSG00000021466	589	-3963	chr13	63670511	7.93631		Fbll1	4	ENSMUSG00000051062
Zbtb16	ENSMUSG00000066687	588	-15009	chr9	48629041	2.71393		A830009L08Rik	3	ENSMUSG00000085935
Rbbp6	ENSMUSG00000030779	588	33319	chr7	130142519	3.56439		Sox6	3	ENSMUSG00000051910
Chd2	ENSMUSG00000078671	587	-368	chr7	80686264	2.65409		Gm16103	3	ENSMUSG00000090243
Snord72	ENSMUSG00000077737	586	-964	chr15	5067440	4.07607		Ubac2	3	ENSMUSG00000041765
Sf3a1	ENSMUSG00000002129	586	12706	chr11	4073059	2.813		Spp1	3	ENSMUSG00000029304
Rpl37	ENSMUSG00000041841	586	827	chr15	5067440	4.07607		Gm16234	3	ENSMUSG00000085572
Hist1h1d	ENSMUSG00000052565	586	512	chr13	23647413	2.78193		Srbd1	3	ENSMUSG00000024135
Gm13574	ENSMUSG00000081236	586	-85154	chr2	59745247	3.18839		Gm16386	3	ENSMUSG00000073442
Gm11019	ENSMUSG00000078952	586	52915	chr13	98257840	3.17477		Adcy2	3	ENSMUSG00000021536
Baz2b	ENSMUSG00000026987	586	-302649	chr2	59745247	3.18839		1700069B07Rik	3	ENSMUSG00000053081
Tbx15	ENSMUSG00000027868	585	8519	chr3	99052823	3.77108		Nsun3	3	ENSMUSG00000050312
Rftn2	ENSMUSG00000025978	585	-521	chr1	55283105	2.50615		Ntn3	3	ENSMUSG00000079662
Gm10561	ENSMUSG00000073675	585	10	chr1	55283105	2.50615		Nudt9	3	ENSMUSG00000029310
Crebzf	ENSMUSG00000051451	585	2030	chr7	97593269	2.62716		Mapk1ip1	3	ENSMUSG00000041775
Macrod2	ENSMUSG00000068205	584	273787	chr2	140494832	4.0577		Ogfr	3	ENSMUSG00000049401
Flrt3	ENSMUSG00000051379	584	-2373	chr2	140494832	4.0577		Mbd5	3	ENSMUSG00000036792
Flrt3	ENSMUSG00000079021	584	-2354	chr2	140494832	4.0577		Tas2r117	3	ENSMUSG00000058349
Zfp521	ENSMUSG00000024420	582	-127217	chr18	14004025	2.50235		2610303G11Rik	3	ENSMUSG00000046995
Rbm15b	ENSMUSG00000045365	582	-1405	chr9	106787926	3.10505		2810488G03Rik	3	ENSMUSG00000087305
Marcks	ENSMUSG00000069662	582	-373	chr10	36858359	3.27148		Arf6	3	ENSMUSG00000044147
Manf	ENSMUSG00000032575	582	-6384	chr9	106787926	3.10505		3110056K07Rik	3	ENSMUSG00000085622
Lingo2	ENSMUSG00000045083	581	-947875	chr4	35950905	2.52851		Arhgap12	3	ENSMUSG00000041225
Hnrnpab	ENSMUSG00000020358	581	-2072	chr11	51418277	2.83375		Gm10011	3	ENSMUSG00000056872
Gm16736	ENSMUSG00000086673	581	180996	chr17	46789446	3.13545		Arrdc3	3	ENSMUSG00000074794
Gm12369	ENSMUSG00000082169	581	-307	chr4	35950905	2.52851		Zfand6	3	ENSMUSG00000030629
Agxt2l2	ENSMUSG00000020359	581	20018	chr11	51418277	2.83375		Gm14105	3	ENSMUSG00000074763
Tmem174	ENSMUSG00000046082	580	-22474	chr13	99384891	2.62306		Mlh3	3	ENSMUSG00000021245
Snx7	ENSMUSG00000028007	580	562865	chr3	118134719	2.77142		Zfp40	3	ENSMUSG00000002617
Psma4	ENSMUSG00000032301	580	5596	chr9	54804193	4.5116		Gm10545	3	ENSMUSG00000073594
Prpf8	ENSMUSG00000020850	580	20040	chr11	75320319	2.88664		BC026585	3	ENSMUSG00000033488
Mir137	ENSMUSG00000065569	580	-2042	chr3	118134719	2.77142		Gm15531	3	ENSMUSG00000083086
Gm10320	ENSMUSG00000071222	580	125113	chr13	99384891	2.62306		Trdn	3	ENSMUSG00000019787
B3galt1	ENSMUSG00000034780	580	14221	chr2	67956949	3.12639		Trim47	3	ENSMUSG00000020773
AY074887	ENSMUSG00000044820	580	5432	chr9	54804193	4.5116		Brwd1	3	ENSMUSG00000022914
ENSMUSG00000092116	ENSMUSG00000092116	580	122935	chr13	99384891	2.62306		C130071C03Rik	3	ENSMUSG00000050334
Gse1	ENSMUSG00000031822	579	-2771	chr8	123009995	2.89052		Ldb1	3	ENSMUSG00000025223
Gins2	ENSMUSG00000031821	579	-103209	chr8	123009995	2.89052		Dbt	3	ENSMUSG00000000340
Galnt2	ENSMUSG00000089704	579	575254	chr8	123009995	2.89052		Cald1	3	ENSMUSG00000029761
Fam92b	ENSMUSG00000042269	579	308626	chr8	123009995	2.89052		Rnf20	3	ENSMUSG00000028309
Arid1a	ENSMUSG00000007880	579	825	chr4	133313509	3.50899		Gm16599	3	ENSMUSG00000086220
ENSMUSG00000084555	ENSMUSG00000084555	579	-40125	chr4	133313509	3.50899		Dnajb4	3	ENSMUSG00000028035
Socs3	ENSMUSG00000053113	578	3813	chr11	117835174	2.79149		Rpl35a	3	ENSMUSG00000060636
Pgs1	ENSMUSG00000017715	578	-12432	chr11	117835174	2.79149		Dstn	3	ENSMUSG00000015932
Dnahc17	ENSMUSG00000033987	578	-155359	chr11	117835174	2.79149		Hoxa10	3	ENSMUSG00000000938
Mrps9	ENSMUSG00000060679	575	42234	chr1	42950312	3.26421		Hoxa7	3	ENSMUSG00000038236
Med23	ENSMUSG00000019984	575	30866	chr10	24620658	2.90432		Gm4596	3	ENSMUSG00000082394
Gm12231	ENSMUSG00000044751	575	-258	chr11	54932039	3.05777		Cdkn1b	3	ENSMUSG00000003031
ENSMUSG00000065026	ENSMUSG00000065026	575	6872	chr10	24620658	2.90432		Hs3st1	3	ENSMUSG00000051022
ENSMUSG00000077448	ENSMUSG00000077448	575	26649	chr1	42950312	3.26421		Efr3a	3	ENSMUSG00000015002
Tox3	ENSMUSG00000043668	574	-1936	chr8	92870215	3.79925		Cerkl	3	ENSMUSG00000075256
Zfp707	ENSMUSG00000034429	573	-471	chr15	75799082	3.7393		Cgrrf1	3	ENSMUSG00000055128
Zfp623	ENSMUSG00000050846	573	27700	chr15	75799082	3.7393		Chic2	3	ENSMUSG00000029229
Tbx3	ENSMUSG00000018604	573	-2418	chr5	120118260	2.91532		Serf2	3	ENSMUSG00000074884
Pcdhgb6	ENSMUSG00000023036	573	-14138	chr18	37819851	2.58286		Cpb1	3	ENSMUSG00000011463
Gm2301	ENSMUSG00000087516	573	-3114	chr5	120118260	2.91532		Jarid2	3	ENSMUSG00000038518
Gm16064	ENSMUSG00000085345	573	22117	chr5	120118260	2.91532		Gm8566	3	ENSMUSG00000047905
ENSMUSG00000088493	ENSMUSG00000088493	573	-45782	chr18	37819851	2.58286		Fam5b	3	ENSMUSG00000004031
Zfp608	ENSMUSG00000052713	572	-2771	chr18	55149474	2.80511		Cst8	3	ENSMUSG00000027442
Rpl15	ENSMUSG00000012405	572	-1326	chr14	19102579	3.85153		Fat3	3	ENSMUSG00000074505
Nkiras1	ENSMUSG00000021772	572	-1071	chr14	19102579	3.85153		Gm9805	3	ENSMUSG00000046088
Gm4221	ENSMUSG00000085098	572	-490	chr18	55149474	2.80511		Gm9845	3	ENSMUSG00000050533
ENSMUSG00000092154	ENSMUSG00000092154	572	8385	chr18	55149474	2.80511		Cux1	3	ENSMUSG00000029705
Gm9109	ENSMUSG00000080899	571	351	chrX	99851349	2.8083		Ralgps2	3	ENSMUSG00000026594
Chd7	ENSMUSG00000041235	571	167599	chr4	8785152	2.6967		Golgb1	3	ENSMUSG00000034243
Myh1	ENSMUSG00000056328	570	165	chr11	67013719	2.77164		Snrk	3	ENSMUSG00000038145
Dusp6	ENSMUSG00000019960	570	36135	chr10	98762000	2.7344		Ndn	3	ENSMUSG00000033585
B530045E10Rik	ENSMUSG00000044633	570	-121156	chr10	98762000	2.7344		Gm12184	3	ENSMUSG00000078154
Whsc2	ENSMUSG00000029111	569	-81668	chr5	34197394	3.03557		Abra	3	ENSMUSG00000042895
Whsc1	ENSMUSG00000057406	569	34020	chr5	34197394	3.03557		Ube2l3	3	ENSMUSG00000038965
Lmo7	ENSMUSG00000033060	569	110787	chr14	102239932	3.07388		Lrig3	3	ENSMUSG00000020105
Gm5972	ENSMUSG00000058816	569	-180200	chr19	30433844	2.76769		Adam34	3	ENSMUSG00000079058
A830031A19Rik	ENSMUSG00000055010	569	-2886	chr11	23972168	3.14376		Lxn	3	ENSMUSG00000047557
ENSMUSG00000089016	ENSMUSG00000089016	569	94474	chr19	30433844	2.76769		Stt3b	3	ENSMUSG00000032437
Tmco5	ENSMUSG00000027355	568	-1047	chr2	116703380	2.66111		Lyve1	3	ENSMUSG00000030787
Strc	ENSMUSG00000033498	568	-3768	chr2	121209136	2.50304		Mapk8ip2	3	ENSMUSG00000022619
Rpl4	ENSMUSG00000032399	568	3577	chr9	64024771	3.51835		Matr3	3	ENSMUSG00000037236
Gm13990	ENSMUSG00000086462	568	476	chr2	116703380	2.66111		Vta1	3	ENSMUSG00000019868
Gm12421	ENSMUSG00000083743	568	121452	chr4	84196480	2.69834		Gabrg2	3	ENSMUSG00000020436
Ckmt1	ENSMUSG00000000308	568	25686	chr2	121209136	2.50304		Tdrd3	3	ENSMUSG00000022019
Cct6a	ENSMUSG00000029447	568	2552	chr5	130295867	2.56861		Ydjc	3	ENSMUSG00000041774
Bnc2	ENSMUSG00000028487	568	-124510	chr4	84196480	2.69834		3222401L13Rik	3	ENSMUSG00000073590
ENSMUSG00000064514	ENSMUSG00000064514	568	-159	chr9	64024771	3.51835		Arhgef7	3	ENSMUSG00000031511
ENSMUSG00000065304	ENSMUSG00000065304	568	452	chr5	130295867	2.56861		Mir1894	3	ENSMUSG00000084751
Gse1	ENSMUSG00000031822	567	-1820	chr8	123010946	3.08261		4921517D22Rik	3	ENSMUSG00000049902
Gins2	ENSMUSG00000031821	567	-102258	chr8	123010946	3.08261		Thrap3	3	ENSMUSG00000043962
Galnt2	ENSMUSG00000089704	567	576205	chr8	123010946	3.08261		Gm14077	3	ENSMUSG00000086450
Fam92b	ENSMUSG00000042269	567	309577	chr8	123010946	3.08261		Tlm	3	ENSMUSG00000023737
Arid5b	ENSMUSG00000019947	567	3740	chr10	67745214	2.78034		Zfp187	3	ENSMUSG00000022228
1700040L02Rik	ENSMUSG00000019945	567	-259430	chr10	67745214	2.78034		4930516K23Rik	3	ENSMUSG00000090219
Gm12470	ENSMUSG00000081516	566	17482	chr4	53692650	2.75462		Zfp422	3	ENSMUSG00000059878
Fsd1l	ENSMUSG00000054752	566	48307	chr4	53692650	2.75462		Gm10322	3	ENSMUSG00000071280
Elovl6	ENSMUSG00000041220	566	274	chr3	129235578	3.41648		4931422A03Rik	3	ENSMUSG00000046085
Msi2	ENSMUSG00000069769	564	-1049	chr11	88578778	3.11123		Gm15342	3	ENSMUSG00000085884
Gm11510	ENSMUSG00000084411	564	331762	chr11	88578778	3.11123		Gm11164	3	ENSMUSG00000079669
Gm9892	ENSMUSG00000052825	563	81614	chr8	53364024	3.45589		Gm15648	3	ENSMUSG00000085425
Gm11902	ENSMUSG00000080958	563	198351	chr4	27347902	3.10048		9030625A04Rik	3	ENSMUSG00000044350
Gm11901	ENSMUSG00000084163	563	-122423	chr4	27347902	3.10048		Oprm1	3	ENSMUSG00000000766
ENSMUSG00000064682	ENSMUSG00000064682	563	-58435	chr8	53364024	3.45589		Tsix	3	ENSMUSG00000085715
Sp4	ENSMUSG00000025323	562	-1554	chr12	119538359	2.52881		A630012P03Rik	3	ENSMUSG00000055110
Naa16	ENSMUSG00000022020	562	-39761	chr14	79750824	2.86734		Gm11944	3	ENSMUSG00000084941
Csnk2a2	ENSMUSG00000046707	562	-1153	chr8	98011574	3.50663		Rlim	3	ENSMUSG00000056537
Dpm1	ENSMUSG00000078919	561	-47458	chr2	168008633	2.90079		Rnf144b	3	ENSMUSG00000038068
Adnp	ENSMUSG00000051149	561	-23979	chr2	168008633	2.90079		Ropn1	3	ENSMUSG00000022832
Pm20d2	ENSMUSG00000054659	559	-2559	chr4	33274153	2.83375		Ccdc30	3	ENSMUSG00000028637
Tmod2	ENSMUSG00000032186	558	-14098	chr9	75445034	2.83617		Ccdc91	3	ENSMUSG00000030301
Ppp1r10	ENSMUSG00000039220	558	2194	chr17	36055573	3.91223		Hnrpll	3	ENSMUSG00000024095
Nono	ENSMUSG00000031311	558	13935	chrX	98638592	2.59647		Hoxc11	3	ENSMUSG00000001656
Mir1894	ENSMUSG00000084751	558	739	chr17	36055573	3.91223		Ecm2	3	ENSMUSG00000043631
Lclat1	ENSMUSG00000054469	558	82957	chr17	73540282	4.02148		Gm6288	3	ENSMUSG00000072660
Gm9311	ENSMUSG00000081492	558	-743	chr17	73540282	4.02148		Ildr2	3	ENSMUSG00000040612
Gm15459	ENSMUSG00000083840	558	15024	chr5	5798631	2.61653		Fam169b	3	ENSMUSG00000074071
ENSMUSG00000088692	ENSMUSG00000088692	558	-216393	chr5	5798631	2.61653		Cps1	3	ENSMUSG00000025991
ENSMUSG00000091282	ENSMUSG00000091282	558	17101	chr5	5798631	2.61653		Fam3b	3	ENSMUSG00000022938
Gm15637	ENSMUSG00000087386	557	3012	chr5	122501403	2.51968		Gm8995	3	ENSMUSG00000063286
Cux2	ENSMUSG00000042589	557	1292	chr5	122501403	2.51968		Fam96b	3	ENSMUSG00000031879
Ulk2	ENSMUSG00000004798	556	-1791	chr11	61666784	2.58802		Gm9763	3	ENSMUSG00000037438
Pus3	ENSMUSG00000032103	556	6458	chr9	35372638	3.09285		Farp1	3	ENSMUSG00000025555
Hyls1	ENSMUSG00000050555	556	-5050	chr9	35372638	3.09285		Fgd1	3	ENSMUSG00000025265
Actg1	ENSMUSG00000062825	556	-632	chr11	120209224	2.50011		Gnb1	3	ENSMUSG00000029064
Hnrnpa1l2-ps	ENSMUSG00000086743	555	110	chr13	75001863	3.60355		Fgf20	3	ENSMUSG00000031603
Hand2	ENSMUSG00000038193	555	-779	chr8	59799001	3.92942		Patz1	3	ENSMUSG00000020453
Fbxo8	ENSMUSG00000038206	555	769114	chr8	59799001	3.92942		Pcdha9	3	ENSMUSG00000007440
ENSMUSG00000076392	ENSMUSG00000076392	555	758903	chr8	59799001	3.92942		Nkain3	3	ENSMUSG00000055761
Uxs1	ENSMUSG00000057363	554	-47825	chr1	43836820	2.56249		Lrba	3	ENSMUSG00000028080
Ppat	ENSMUSG00000029246	554	4941	chr5	77385544	2.72098		1700001J11Rik	3	ENSMUSG00000066639
Paics	ENSMUSG00000029247	554	5212	chr5	77385544	2.72098		Adam9	3	ENSMUSG00000031555
Myb	ENSMUSG00000019982	554	-4598	chr10	20876192	2.5041		1700023H06Rik	3	ENSMUSG00000089827
Gm16786	ENSMUSG00000084914	554	11292	chr10	20876192	2.5041		Usp53	3	ENSMUSG00000039701
Gm16103	ENSMUSG00000090243	554	-5935	chr1	43836820	2.56249		Aff2	3	ENSMUSG00000031189
Cfl2	ENSMUSG00000062929	554	-1973	chr12	55961891	2.72158		Mab21l1	3	ENSMUSG00000056947
Ahsa1	ENSMUSG00000021037	554	1609	chr12	88609305	2.87801		Fmnl2	3	ENSMUSG00000036053
Ttn	ENSMUSG00000051747	553	-197240	chr2	76623364	2.91657		Supt3h	3	ENSMUSG00000038954
Mad2l1	ENSMUSG00000029910	553	613	chr6	66485997	2.90192		1810062O18Rik	3	ENSMUSG00000084925
Gm13938	ENSMUSG00000086354	553	62531	chr2	76623364	2.91657		Sytl2	3	ENSMUSG00000030616
Kbtbd7	ENSMUSG00000043881	552	2121	chr14	79828321	3.16307		Ofcc1	3	ENSMUSG00000047094
Rpl4	ENSMUSG00000032399	551	3897	chr9	64025091	2.86808		Wnt5a	3	ENSMUSG00000021994
Gm13181	ENSMUSG00000081070	551	369	chr2	3604003	3.1307		2810432L12Rik	3	ENSMUSG00000039611
Cstf1	ENSMUSG00000027498	551	5548	chr2	172201729	3.18989		Gfm1	3	ENSMUSG00000027774
ENSMUSG00000064514	ENSMUSG00000064514	551	161	chr9	64025091	2.86808		Zfp2	3	ENSMUSG00000049321
Ppp3cb	ENSMUSG00000021816	550	-45545	chr14	21320250	2.81409		Mis12	3	ENSMUSG00000040599
Hist1h1c	ENSMUSG00000036181	550	389	chr13	23831065	2.56955		Gm14547	3	ENSMUSG00000086834
Gm13423	ENSMUSG00000081648	550	713	chr2	23058266	2.94496		AV249152	3	ENSMUSG00000020319
Ccdc88a	ENSMUSG00000032740	550	109033	chr11	29382691	3.64145		Mrpl27	3	ENSMUSG00000024414
1810062O18Rik	ENSMUSG00000084925	550	-45051	chr14	21320250	2.81409		Myst2	3	ENSMUSG00000038909
Prrx1	ENSMUSG00000026586	549	163	chr1	165243944	6.43282		Gm15713	3	ENSMUSG00000085499
Meis2	ENSMUSG00000027210	549	-1015	chr2	115890560	2.57912		Gm11610	3	ENSMUSG00000085400
ENSMUSG00000090335	ENSMUSG00000090335	549	10193	chr1	165243944	6.43282		Gm15726	3	ENSMUSG00000087263
Ufd1l	ENSMUSG00000005262	548	-4208	chr16	18807664	2.83419		Tspan31	3	ENSMUSG00000006736
Prkg1	ENSMUSG00000052920	548	-681742	chr19	31157570	2.98		Tsr2	3	ENSMUSG00000025264
Jakmip2	ENSMUSG00000024502	548	-110187	chr18	43737240	2.66322		Dcn	3	ENSMUSG00000019929
Gipc1	ENSMUSG00000019433	548	9794	chr8	86186371	4.3791		Ddc	3	ENSMUSG00000020182
Cstf2t	ENSMUSG00000053536	548	239	chr19	31157570	2.98		Capza1	3	ENSMUSG00000070372
Cdc45	ENSMUSG00000000028	548	-4416	chr16	18807664	2.83419		Lphn3	3	ENSMUSG00000037605
Romo1	ENSMUSG00000067847	547	-1694	chr2	155968081	5.6168		Gm16750	3	ENSMUSG00000085306
Rbm12	ENSMUSG00000089824	547	30367	chr2	155968081	5.6168		Hoxa5	3	ENSMUSG00000038253
Nfs1	ENSMUSG00000027618	547	-1841	chr2	155968081	5.6168		Cdk4	3	ENSMUSG00000006728
Hspa12a	ENSMUSG00000025092	547	-61194	chr19	58874280	2.6251		Scarna8	3	ENSMUSG00000088958
Cpne1	ENSMUSG00000074643	547	30386	chr2	155968081	5.6168		Ppil4	3	ENSMUSG00000015757
Trmt6	ENSMUSG00000037376	546	-7024	chr2	132634767	2.93394		Enpp4	3	ENSMUSG00000023961
Rnf43	ENSMUSG00000034177	546	-85	chr11	87476139	3.40565		Serp2	3	ENSMUSG00000052584
C630043F03Rik	ENSMUSG00000084910	546	3488	chr4	71865870	11.0328		Prdm9	3	ENSMUSG00000051977
2310046A06Rik	ENSMUSG00000032355	546	22	chr9	77195699	2.95703		Clic5	3	ENSMUSG00000023959
ENSMUSG00000087792	ENSMUSG00000087792	546	-31944	chr11	87476139	3.40565		Ilkap	3	ENSMUSG00000026309
Mir28	ENSMUSG00000065494	545	-300446	chr16	24527495	2.56375		Sgk3	3	ENSMUSG00000025915
Lpp	ENSMUSG00000033306	545	134059	chr16	24527495	2.56375		Slc15a2	3	ENSMUSG00000022899
Eif4a1	ENSMUSG00000059796	545	-1695	chr11	69484230	3.00049		Gnl2	3	ENSMUSG00000028869
ENSMUSG00000087861	ENSMUSG00000087861	545	120992	chr16	24527495	2.56375		Gorab	3	ENSMUSG00000040124
Snora28	ENSMUSG00000064493	544	1333	chr12	112780485	2.58463		Snx1	3	ENSMUSG00000032382
Eif5	ENSMUSG00000021282	544	4173	chr12	112780485	2.58463		Gm12014	3	ENSMUSG00000083752
Zmynd17	ENSMUSG00000021815	543	-12213	chr14	21303910	4.61902		Parp8	3	ENSMUSG00000021725
Nav3	ENSMUSG00000020181	542	-175684	chr10	109261591	3.04629		Tug1	3	ENSMUSG00000056579
Gm5815	ENSMUSG00000046952	542	205	chr17	58733419	2.67294		Nedd4l	3	ENSMUSG00000024589
Vta1	ENSMUSG00000019868	541	-17939	chr10	14407427	2.53023		Abhd6	3	ENSMUSG00000025277
Gm7263	ENSMUSG00000056877	541	-126644	chr10	105503182	2.77774		1500009L16Rik	3	ENSMUSG00000087651
Gm16331	ENSMUSG00000086133	541	55757	chr14	98573485	2.60306		Gm16517	3	ENSMUSG00000020308
Gm16234	ENSMUSG00000085572	541	23401	chr10	14407427	2.53023		Nr1d1	3	ENSMUSG00000020889
Dach1	ENSMUSG00000055639	541	4501	chr14	98573485	2.60306		Utp6	3	ENSMUSG00000035575
ENSMUSG00000088084	ENSMUSG00000088084	541	10047	chr10	105503182	2.77774		Gm13171	3	ENSMUSG00000082429
ENSMUSG00000089425	ENSMUSG00000089425	541	-86559	chr14	98573485	2.60306		Mast4	3	ENSMUSG00000034751
Mrpl33	ENSMUSG00000029142	540	104988	chr5	32004296	2.60936		Angptl1	3	ENSMUSG00000033544
Jarid2	ENSMUSG00000038518	540	1350	chr13	44827622	2.6535		Gab3	3	ENSMUSG00000032750
Jarid2	ENSMUSG00000038518	540	1628	chr13	44827900	3.49806		Med15	3	ENSMUSG00000012114
Hoxa6	ENSMUSG00000043219	540	-6431	chr6	52154924	2.52619		Gm13510	3	ENSMUSG00000080937
Hoxa5	ENSMUSG00000038253	540	338	chr6	52154924	2.52619		Tcf20	3	ENSMUSG00000041852
Hoxa3	ENSMUSG00000059723	540	-8411	chr6	52154924	2.52619		Glp2r	3	ENSMUSG00000049928
Hoxa3	ENSMUSG00000079560	540	-8411	chr6	52154924	2.52619		4930403D09Rik	3	ENSMUSG00000087122
Dgkh	ENSMUSG00000034731	540	-97131	chr14	79027765	2.78816		Zfp292	3	ENSMUSG00000039967
Bre	ENSMUSG00000052139	540	4239	chr5	32004296	2.60936		Mll5	3	ENSMUSG00000029004
2700086A05Rik	ENSMUSG00000085696	540	29708	chr6	52154924	2.52619		4930525F21Rik	3	ENSMUSG00000027209
ENSMUSG00000088871	ENSMUSG00000088871	540	-17463	chr13	44827622	2.6535		B3galnt1	3	ENSMUSG00000043300
ENSMUSG00000088871	ENSMUSG00000088871	540	-17185	chr13	44827900	3.49806		B930095G15Rik	3	ENSMUSG00000085133
ENSMUSG00000084447	ENSMUSG00000084447	540	24248	chr14	79027765	2.78816		A230004M16Rik	3	ENSMUSG00000087306
Pdp1	ENSMUSG00000049225	539	-5759	chr4	11887840	2.60849		Naa30	3	ENSMUSG00000036282
Smc1a	ENSMUSG00000041133	538	264	chrX	148451235	2.74195		Grip1	3	ENSMUSG00000034813
Nfat5	ENSMUSG00000003847	538	2034	chr8	109819404	3.97107		Dek	3	ENSMUSG00000021377
Hnrnpa0	ENSMUSG00000007836	538	-2369	chr13	58227548	2.5161		Pde7b	3	ENSMUSG00000019990
Gm15267	ENSMUSG00000083474	538	-26820	chrX	148451235	2.74195		Derl2	3	ENSMUSG00000018442
Errfi1	ENSMUSG00000028967	538	6822	chr4	150234850	3.27214		Hars	3	ENSMUSG00000001380
Cnot1	ENSMUSG00000036550	538	-62942	chr8	98268424	2.93014		Haus6	3	ENSMUSG00000038047
1700045H11Rik	ENSMUSG00000078492	538	5792	chr4	150234850	3.27214		Hdlbp	3	ENSMUSG00000034088
ENSMUSG00000065089	ENSMUSG00000065089	538	-1671	chr8	98268424	2.93014		Heca	3	ENSMUSG00000039879
Strbp	ENSMUSG00000026915	536	-120390	chr2	37438989	2.64758		Dnahc3	3	ENSMUSG00000078595
Rabgap1	ENSMUSG00000035437	536	140190	chr2	37438989	2.64758		Gm16705	3	ENSMUSG00000085163
Gpr21	ENSMUSG00000053164	536	67137	chr2	37438989	2.64758		Rps15a	3	ENSMUSG00000008683
Gm13543	ENSMUSG00000083745	536	-88739	chr2	37438989	2.64758		Cd101	3	ENSMUSG00000086564
Mgat2	ENSMUSG00000043998	535	1542	chr12	70286687	3.41626		Hoxa11	3	ENSMUSG00000038210
1110034A24Rik	ENSMUSG00000020973	535	-12729	chr12	70286687	3.41626		Cdk14	3	ENSMUSG00000028926
Zfp259	ENSMUSG00000032078	534	1102	chr9	46082249	2.68206		Eif4enif1	3	ENSMUSG00000020454
Gm13427	ENSMUSG00000087549	534	-15829	chr2	31528160	2.97894		Sema6a	3	ENSMUSG00000019647
Exosc2	ENSMUSG00000039356	534	1925	chr2	31528160	2.97894		Ppp2r2d	3	ENSMUSG00000041769
4930449E01Rik	ENSMUSG00000022116	534	869	chr14	105898874	2.99258		Entpd1	3	ENSMUSG00000048120
Slc44a1	ENSMUSG00000028412	532	97775	chr4	53551060	4.18745		Gm5915	3	ENSMUSG00000080021
Chd2	ENSMUSG00000078671	532	-1226	chr7	80685406	2.86011		Prkd3	3	ENSMUSG00000024070
1700060J05Rik	ENSMUSG00000084970	532	-26509	chr4	53551060	4.18745		Sfrs18	3	ENSMUSG00000028248
Smek1	ENSMUSG00000041846	531	-38308	chr12	102283604	3.87635		Cml1	3	ENSMUSG00000057103
Has2as	ENSMUSG00000086541	531	4955	chr15	56526454	4.87296		Ino80c	3	ENSMUSG00000047989
Has2	ENSMUSG00000022367	531	360	chr15	56526454	4.87296		Cog6	3	ENSMUSG00000027742
Gm16263	ENSMUSG00000086709	531	-1615	chr13	119502588	3.96739		Irs1	3	ENSMUSG00000055980
Gab2	ENSMUSG00000004508	531	69532	chr7	104299793	2.7131		Copa	3	ENSMUSG00000026553
Fgf10	ENSMUSG00000021732	531	43990	chr13	119502588	3.96739		Psma3	3	ENSMUSG00000060073
D130020L05Rik	ENSMUSG00000042922	531	-37087	chr12	102283604	3.87635		Slc13a1	3	ENSMUSG00000029700
Cand1	ENSMUSG00000020114	531	-31728	chr10	118645383	3.20577		Pten	3	ENSMUSG00000013663
ENSMUSG00000091663	ENSMUSG00000091663	531	-126032	chr7	104299793	2.7131		Slc25a13	3	ENSMUSG00000015112
Rbms1	ENSMUSG00000026970	530	-82541	chr2	60718720	3.34663		Ptgr1	3	ENSMUSG00000028378
Ptch1	ENSMUSG00000021466	530	-6416	chr13	63668058	6.39422		Kcnq5	3	ENSMUSG00000028033
Nalcn	ENSMUSG00000000197	530	-324156	chr14	123702210	3.47686		Gm9747	3	ENSMUSG00000022591
ENSMUSG00000080547	ENSMUSG00000080547	530	-73470	chr2	60718720	3.34663		Ctcf	3	ENSMUSG00000005698
Gm16723	ENSMUSG00000085703	529	-24808	chr6	87839645	2.72953		Ctnna3	3	ENSMUSG00000060843
Copg	ENSMUSG00000030058	529	1837	chr6	87839645	2.72953		Gm9887	3	ENSMUSG00000052673
Sertad4	ENSMUSG00000016262	528	-14236	chr1	194667710	2.69215		Cttnbp2nl	3	ENSMUSG00000062127
Gm15867	ENSMUSG00000089812	528	-13412	chr1	194667710	2.69215		Klhl20	3	ENSMUSG00000026705
Gm14485	ENSMUSG00000083419	528	-58075	chrX	10540058	5.18991		Sltm	3	ENSMUSG00000032212
Gm14473	ENSMUSG00000081680	528	97299	chrX	10540058	5.18991		Golm1	3	ENSMUSG00000021556
A730013G03Rik	ENSMUSG00000047384	528	6797	chr1	194667710	2.69215		Paqr8	3	ENSMUSG00000025931
Prdm1	ENSMUSG00000038151	526	-67582	chr10	44180725	2.8555		Abcg2	3	ENSMUSG00000029802
Omg	ENSMUSG00000049612	526	-1638	chr11	79315946	2.8548		Gm16157	3	ENSMUSG00000086628
Nf1	ENSMUSG00000020716	526	162751	chr11	79315946	2.8548		Nfe2l1	3	ENSMUSG00000038615
Mab21l2	ENSMUSG00000057777	526	-2002	chr3	86350203	3.53125		1110006G14Rik	3	ENSMUSG00000030664
Lrba	ENSMUSG00000028080	526	321601	chr3	86350203	3.53125		Nfxl1	3	ENSMUSG00000072889
Klhl10	ENSMUSG00000001558	526	3841	chr11	100307072	2.89447		Gm16346	3	ENSMUSG00000085150
Zfp608	ENSMUSG00000052713	525	-1547	chr18	55150698	2.5721		Lrrc17	3	ENSMUSG00000039883
Tdrd3	ENSMUSG00000022019	525	25035	chr14	87841425	2.74139		Gm12592	3	ENSMUSG00000053263
Gm4221	ENSMUSG00000085098	525	734	chr18	55150698	2.5721		Uxs1	3	ENSMUSG00000057363
Hoxd11	ENSMUSG00000042499	524	3817	chr2	74521432	4.82879		1700040L02Rik	3	ENSMUSG00000019945
Hoxd10	ENSMUSG00000050368	524	-8516	chr2	74521432	4.82879		Nuak1	3	ENSMUSG00000020032
Tsga14	ENSMUSG00000029790	522	688	chr6	30644437	3.43505		Anapc1	3	ENSMUSG00000014355
R3hdm2	ENSMUSG00000025404	522	40867	chr10	126858250	3.39429		2310046A06Rik	3	ENSMUSG00000032355
Gm14528	ENSMUSG00000083221	522	-25436	chr6	30644437	3.43505		Apob	3	ENSMUSG00000020609
Gm13782	ENSMUSG00000086542	522	20493	chr6	30644437	3.43505		4833442J19Rik	3	ENSMUSG00000039958
ENSMUSG00000075998	ENSMUSG00000075998	522	148	chr5	115939616	3.54386		Mir1896	3	ENSMUSG00000084590
ENSMUSG00000089369	ENSMUSG00000089369	522	16802	chr10	126858250	3.39429		Zcchc11	3	ENSMUSG00000034610
0610012H03Rik	ENSMUSG00000055312	521	60666	chr2	105125143	2.58958		Tiam2	3	ENSMUSG00000023800
Hist1h4c	ENSMUSG00000060678	520	-347	chr13	23789976	2.51858		Mir686	3	ENSMUSG00000076128
Gm15828	ENSMUSG00000082823	520	28880	chr16	67622351	3.60567		Auts2	3	ENSMUSG00000029673
Cadm2	ENSMUSG00000064115	520	1198	chr16	67622351	3.60567		Gm10518	3	ENSMUSG00000073486
ENSMUSG00000089385	ENSMUSG00000089385	520	-830859	chr16	67622351	3.60567		Olfr692	3	ENSMUSG00000073906
Lmo7	ENSMUSG00000033060	519	185842	chr14	102314987	2.63398		Gm15512	3	ENSMUSG00000087639
Mlst8	ENSMUSG00000024142	518	-1101	chr17	24614922	3.9355		Bdp1	3	ENSMUSG00000049658
Hoxa5	ENSMUSG00000038253	518	-10166	chr6	52144420	3.16265		Trim2	3	ENSMUSG00000027993
Hoxa4	ENSMUSG00000000942	518	2668	chr6	52144420	3.16265		Ldha-ps2	3	ENSMUSG00000083836
Hoxa3	ENSMUSG00000059723	518	-18915	chr6	52144420	3.16265		Ddr2	3	ENSMUSG00000026674
Hoxa3	ENSMUSG00000079560	518	-18915	chr6	52144420	3.16265		Lmo4	3	ENSMUSG00000028266
9930021D14Rik	ENSMUSG00000045744	518	4093	chr17	24614922	3.9355		Has2	3	ENSMUSG00000022367
2700086A05Rik	ENSMUSG00000085696	518	19204	chr6	52144420	3.16265		Rpl12-ps1	3	ENSMUSG00000080054
Cdkl4	ENSMUSG00000033966	516	-3342	chr17	80959832	2.5914		Ccdc122	3	ENSMUSG00000034795
Zfp367	ENSMUSG00000044934	515	-19552	chr13	64234958	2.72088		Pgbd1	3	ENSMUSG00000055313
Zc3h13	ENSMUSG00000022000	515	38999	chr14	75723179	2.90148		Rpl26-ps4	3	ENSMUSG00000059150
Slc25a13	ENSMUSG00000015112	514	-103570	chr6	6063603	2.60631		Phlda1	3	ENSMUSG00000020205
Rplp1	ENSMUSG00000007892	514	-584	chr9	61761761	2.98388		Gm16708	3	ENSMUSG00000076730
Actr3	ENSMUSG00000026341	514	-652	chr1	127331415	3.36614		Pik3ap1	3	ENSMUSG00000025017
Gm12237	ENSMUSG00000083363	513	52867	chr11	55421309	6.90867		Rps29	3	ENSMUSG00000034892
Glra1	ENSMUSG00000000263	513	-391	chr11	55421309	6.90867		Homer1	3	ENSMUSG00000007617
Rasgef1b	ENSMUSG00000029333	512	-77574	chr5	99604372	3.06007		Pot1a	3	ENSMUSG00000029676
Prkg2	ENSMUSG00000029334	512	138002	chr5	99604372	3.06007		Ces1h	3	ENSMUSG00000074156
Gm3470	ENSMUSG00000089659	512	152913	chr5	99604372	3.06007		Serinc4	3	ENSMUSG00000046110
Gm16144	ENSMUSG00000086399	511	355	chr9	69327760	4.0172		Sesn3	3	ENSMUSG00000032009
Frem1	ENSMUSG00000059049	511	-33622	chr4	82664621	2.80604		Gm6525	3	ENSMUSG00000078175
Anxa2	ENSMUSG00000032231	511	26333	chr9	69327760	4.0172		Cnot1	3	ENSMUSG00000036550
Blmh	ENSMUSG00000020840	510	21594	chr11	76759905	4.24462		Jmjd1c	3	ENSMUSG00000037876
ENSMUSG00000088913	ENSMUSG00000088913	510	-27683	chr11	76759905	4.24462		Fam3c	3	ENSMUSG00000029672
Tgfbi	ENSMUSG00000035493	509	89111	chr13	56800031	2.93965		Slc25a3	3	ENSMUSG00000061904
Smad5	ENSMUSG00000021540	509	-4340	chr13	56800031	2.93965		Fam53b	3	ENSMUSG00000030956
Shc4	ENSMUSG00000035109	509	-94893	chr2	125454991	3.9316		Gm9959	3	ENSMUSG00000054957
Serinc4	ENSMUSG00000046110	509	788	chr2	121283305	2.74307		Ranbp3l	3	ENSMUSG00000048424
Serf2	ENSMUSG00000074884	509	8374	chr2	121283305	2.74307		Rarb	3	ENSMUSG00000017491
Fpr-rs6	ENSMUSG00000071275	509	-328	chr17	20319733	2.90599		Fhit	3	ENSMUSG00000060579
Eid1	ENSMUSG00000078135	509	-43872	chr2	125454991	3.9316		Snord72	3	ENSMUSG00000077737
2310003F16Rik	ENSMUSG00000027245	509	4279	chr2	121283305	2.74307		Snrpb2	3	ENSMUSG00000008333
ENSMUSG00000091337	ENSMUSG00000091337	509	-43840	chr2	125454991	3.9316		Rdh11	3	ENSMUSG00000066441
Vma21-ps	ENSMUSG00000061619	508	96867	chr4	52607045	2.77475		Tti1	3	ENSMUSG00000027650
4930547C10Rik	ENSMUSG00000028314	508	-2101	chr4	52607045	2.77475		Gm16039	3	ENSMUSG00000089862
Sertad4	ENSMUSG00000016262	507	-20504	chr1	194661442	7.63351		Gm12363	3	ENSMUSG00000082367
Meis1	ENSMUSG00000020160	507	-2291	chr11	18916670	4.42122		Uqcrfs1	3	ENSMUSG00000038462
Gm16141	ENSMUSG00000087507	507	2850	chr11	18916670	4.42122		1700042O10Rik	3	ENSMUSG00000086391
Gm15867	ENSMUSG00000089812	507	-19680	chr1	194661442	7.63351		Mab21l2	3	ENSMUSG00000057777
A730013G03Rik	ENSMUSG00000047384	507	529	chr1	194661442	7.63351		Ahctf1	3	ENSMUSG00000026491
Sytl2	ENSMUSG00000030616	505	38899	chr7	97536108	2.79751		Maml1	3	ENSMUSG00000050567
Sdpr	ENSMUSG00000045954	505	1901	chr1	51347871	2.81722		Ankrd12	3	ENSMUSG00000034647
Rai2	ENSMUSG00000043518	504	-1894	chrX	158153107	3.43639		Gm13342	3	ENSMUSG00000082516
Prkaca-ps1	ENSMUSG00000081845	504	228690	chrX	158153107	3.43639		2900073G15Rik	3	ENSMUSG00000024048
Gcap14	ENSMUSG00000058690	504	-28112	chr14	37753838	2.58378		Gfm2	3	ENSMUSG00000021666
Eed	ENSMUSG00000030619	504	-4018	chr7	97125475	2.60264		Mir763	3	ENSMUSG00000076448
Rrm1	ENSMUSG00000030978	503	1457	chr7	109591666	3.41093		Tmed10	3	ENSMUSG00000021248
Ranbp2	ENSMUSG00000003226	503	46246	chr10	57955846	3.08935		Mitf	3	ENSMUSG00000035158
Ubr2	ENSMUSG00000023977	502	-40491	chr17	47106990	2.72571		Tmem131	3	ENSMUSG00000026116
Cct5	ENSMUSG00000022234	502	-3965	chr15	31527637	2.5256		Gm10259	3	ENSMUSG00000069083
ENSMUSG00000084572	ENSMUSG00000084572	502	-22875	chr17	47106990	2.72571		Moap1	3	ENSMUSG00000041716
Sbf2	ENSMUSG00000038371	501	-89146	chr7	117669290	3.41542		Zfp719	3	ENSMUSG00000030469
Gm10087	ENSMUSG00000060777	501	-1016	chr7	117669290	3.41542		Gm15009	3	ENSMUSG00000082214
Fkbp7	ENSMUSG00000002732	501	-199	chr2	76510943	2.58682		4931440P22Rik	3	ENSMUSG00000074580
ENSMUSG00000090855	ENSMUSG00000090855	501	3710	chr7	117669290	3.41542		Zfp945	3	ENSMUSG00000059142
Jmjd1c	ENSMUSG00000037876	500	58963	chr10	66648969	3.14672		6530401N04Rik	3	ENSMUSG00000020956
Ifi44	ENSMUSG00000028037	500	-69606	chr3	151343305	3.09437		Trdmt1	3	ENSMUSG00000026723
Gpr6	ENSMUSG00000046922	500	-1357	chr10	40790734	3.18329		A730013G03Rik	3	ENSMUSG00000047384
ENSMUSG00000089498	ENSMUSG00000089498	500	-49740	chr10	66648969	3.14672		A730090N16Rik	3	ENSMUSG00000090120
ENSMUSG00000065138	ENSMUSG00000065138	500	71998	chr3	151343305	3.09437		Gspt1	3	ENSMUSG00000062203
Cmya5	ENSMUSG00000047419	499	-46797	chr13	93867882	2.52026		Dixdc1	3	ENSMUSG00000032064
Nfat5	ENSMUSG00000003847	497	-24896	chr8	109792474	2.63067		Ccdc109a	3	ENSMUSG00000009647
Cyb5b	ENSMUSG00000031924	497	117913	chr8	109792474	2.63067		Ccdc15	3	ENSMUSG00000034303
Ankrd28	ENSMUSG00000014496	497	-49511	chr14	32594090	2.73543		Hexb	3	ENSMUSG00000021665
Zfp608	ENSMUSG00000052713	496	-3860	chr18	55148385	3.18361		Phf3	3	ENSMUSG00000048874
Mgat2	ENSMUSG00000043998	496	1287	chr12	70286432	2.52155		Gm16882	3	ENSMUSG00000085906
Gm4221	ENSMUSG00000085098	496	-1579	chr18	55148385	3.18361		Dst	3	ENSMUSG00000026131
1110034A24Rik	ENSMUSG00000020973	496	-12984	chr12	70286432	2.52155		Dzip3	3	ENSMUSG00000064061
ENSMUSG00000092154	ENSMUSG00000092154	496	7296	chr18	55148385	3.18361		Gm3200	3	ENSMUSG00000078636
Bbx	ENSMUSG00000022641	494	-98292	chr16	50334211	3.11716		Plek	3	ENSMUSG00000020120
Musk	ENSMUSG00000057280	493	1069	chr4	58299903	2.5083		Runx2	3	ENSMUSG00000039153
Zfp608	ENSMUSG00000052713	492	202	chr18	55152447	2.51522		Rybp	3	ENSMUSG00000072872
Srrm2	ENSMUSG00000039218	492	13233	chr17	23953387	2.98551		Sar1a	3	ENSMUSG00000020088
Gm4221	ENSMUSG00000085098	492	2483	chr18	55152447	2.51522		Cggbp1	3	ENSMUSG00000054604
Fam178b	ENSMUSG00000046337	492	-123856	chr1	36616172	2.58355		Eme1	3	ENSMUSG00000039055
D430040D24Rik	ENSMUSG00000087589	492	968	chr1	36616172	2.58355		Commd6	3	ENSMUSG00000075486
Col2a1	ENSMUSG00000022483	492	-1224	chr15	97833931	3.83743		Psmb5	3	ENSMUSG00000022193
Gm10000	ENSMUSG00000056606	491	1943	chr12	105714641	2.5101		Slc16a10	3	ENSMUSG00000019838
Zfp507	ENSMUSG00000044452	490	-1447	chr7	36586561	3.25321		Ptch2	3	ENSMUSG00000028681
Xirp2	ENSMUSG00000027022	490	275976	chr2	67348563	3.45867		Gm9144	3	ENSMUSG00000073233
Srprb	ENSMUSG00000032553	490	-894	chr9	103103573	2.94218		Gm9386	3	ENSMUSG00000071040
Sgcg	ENSMUSG00000035296	490	-53394	chr14	61823933	3.04087		Ctbp2	3	ENSMUSG00000030970
Serf1	ENSMUSG00000021643	490	1086	chr13	100879038	2.72218		Fbxo28	3	ENSMUSG00000047539
Sacs	ENSMUSG00000048279	490	66639	chr14	61823933	3.04087		Golga7b	3	ENSMUSG00000042532
Gm5915	ENSMUSG00000080021	490	-22970	chr8	108161717	2.99435		D630032N06Rik	3	ENSMUSG00000048248
Gm16929	ENSMUSG00000084801	490	29164	chr7	36586561	3.25321		Ncstn	3	ENSMUSG00000003458
Gm15512	ENSMUSG00000087639	490	-52048	chr14	34131281	3.95978		Pcdh20	3	ENSMUSG00000050505
Gm13601	ENSMUSG00000087467	490	-6019	chr2	67348563	3.45867		1300002K09Rik	3	ENSMUSG00000028327
E130304I02Rik	ENSMUSG00000044997	490	-1051	chr7	36586561	3.25321		St7l	3	ENSMUSG00000045576
Ctcf	ENSMUSG00000005698	490	1249	chr8	108161717	2.99435		Usp43	3	ENSMUSG00000020905
Arhgap22	ENSMUSG00000063506	490	104069	chr14	34131281	3.95978		Utrn	3	ENSMUSG00000019820
ENSMUSG00000090639	ENSMUSG00000090639	490	-29064	chr9	103103573	2.94218		Agbl1	3	ENSMUSG00000025754
Spaca1	ENSMUSG00000028264	487	-8204	chr4	34128962	2.96124		Syt14	3	ENSMUSG00000016200
Setd2	ENSMUSG00000044791	487	15414	chr9	110450515	2.84433		2310016D23Rik	3	ENSMUSG00000085965
Mbnl2	ENSMUSG00000022139	487	1507	chr14	120676398	2.50478		Galk2	3	ENSMUSG00000027207
Gm5903	ENSMUSG00000082988	487	-92560	chr7	137405316	6.29298		Wsb1	3	ENSMUSG00000017677
Gm16661	ENSMUSG00000086510	487	-111809	chr14	120676398	2.50478		Xist	3	ENSMUSG00000086503
Fgfr2	ENSMUSG00000030849	487	-2909717	chr7	137405316	6.29298		Arfgef1	3	ENSMUSG00000067851
Pcdh18	ENSMUSG00000037892	486	-778	chr3	49560460	4.54775		Arhgap29	3	ENSMUSG00000039831
Rpl17	ENSMUSG00000062328	485	830	chr18	75160961	3.4667		Glcci1	3	ENSMUSG00000029638
Osr1	ENSMUSG00000048387	485	1705	chr12	9582953	3.55754		Arl6ip1	3	ENSMUSG00000030654
Hdac9	ENSMUSG00000004698	485	-358406	chr12	34855348	2.72961		Thra	3	ENSMUSG00000058756
Acap1	ENSMUSG00000001588	485	-13829	chr11	69695212	3.42728		Zdhhc21	3	ENSMUSG00000028403
Klf7	ENSMUSG00000025959	484	26550	chr1	64195406	3.20944		Asah2	3	ENSMUSG00000024887
Kctd1	ENSMUSG00000036225	484	4950	chr18	15314905	3.30702		Gm10083	3	ENSMUSG00000060559
Gm6304	ENSMUSG00000071867	484	145150	chr18	15314905	3.30702		Gm14456	3	ENSMUSG00000084319
Gm13750	ENSMUSG00000086721	484	-1369	chr1	64195406	3.20944		Gm10282	3	ENSMUSG00000069996
Gm13748	ENSMUSG00000086836	484	70178	chr1	64195406	3.20944		Gm10320	3	ENSMUSG00000071222
Aqp4	ENSMUSG00000024411	484	-247288	chr18	15314905	3.30702		B3galt1	3	ENSMUSG00000034780
ENSMUSG00000064647	ENSMUSG00000064647	484	-148	chr18	75160961	3.4667		Gm10995	3	ENSMUSG00000078820
Med23	ENSMUSG00000019984	483	716	chr10	24590508	3.0038		Tor1aip1	3	ENSMUSG00000026466
4921501E09Rik	ENSMUSG00000023350	483	-619	chr17	33204384	2.88487		Myo3a	3	ENSMUSG00000025716
ENSMUSG00000065026	ENSMUSG00000065026	483	-23278	chr10	24590508	3.0038		Trim65	3	ENSMUSG00000054517
Ttn	ENSMUSG00000051747	482	-258946	chr2	76561658	2.65498		Otx2	3	ENSMUSG00000021848
Pcdha9	ENSMUSG00000007440	482	37891	chr18	37127830	2.63353		Naa40	3	ENSMUSG00000024764
Gm13938	ENSMUSG00000086354	482	825	chr2	76561658	2.65498		Rims1	3	ENSMUSG00000041670
Gm10545	ENSMUSG00000073594	482	-52503	chr18	37127830	2.63353		Gsx2	3	ENSMUSG00000035946
Actg1	ENSMUSG00000062825	482	-955	chr11	120208901	3.52394		Lmo2	3	ENSMUSG00000032698
ENSMUSG00000091969	ENSMUSG00000091969	482	22029	chr18	37127830	2.63353		Hars2	3	ENSMUSG00000019143
Gm12071	ENSMUSG00000082038	481	69798	chr11	26682703	3.74555		Hecw2	3	ENSMUSG00000042807
Gm12070	ENSMUSG00000069939	481	-3924	chr11	26682703	3.74555		Gm16641	3	ENSMUSG00000085364
Itgb1bp2	ENSMUSG00000031312	480	406	chrX	98644833	2.69624		Dock2	3	ENSMUSG00000020143
Hoxa11as	ENSMUSG00000086427	480	2666	chr6	52197717	3.17652		Dusp6	3	ENSMUSG00000019960
Hoxa11	ENSMUSG00000038210	480	1908	chr6	52197717	3.17652		Hnrnpc	3	ENSMUSG00000060373
Lmo2	ENSMUSG00000032698	479	9808	chr2	103807951	2.55524		Hnrpdl	3	ENSMUSG00000029328
4931422A03Rik	ENSMUSG00000046085	479	-60567	chr2	103807951	2.55524		Rtn4	3	ENSMUSG00000020458
H3f3b	ENSMUSG00000016559	478	-5801	chr11	115883475	2.72192		Hoxa11as	3	ENSMUSG00000086427
Rpl36-ps3	ENSMUSG00000066629	477	-667	chr12	12918125	2.51133		Hoxc10	3	ENSMUSG00000022484
Eef1b2	ENSMUSG00000025967	477	2142	chr1	63225541	2.80807		Efha2	3	ENSMUSG00000039478
ENSMUSG00000091841	ENSMUSG00000091841	477	8599	chr12	12918125	2.51133		Eif1a	3	ENSMUSG00000057561
Mars	ENSMUSG00000040354	476	-1582	chr10	126747260	2.77229		Ifit2	3	ENSMUSG00000045932
Ddit3	ENSMUSG00000025408	476	19430	chr10	126747260	2.77229		Ppp1r10	3	ENSMUSG00000039220
Serpina3n	ENSMUSG00000021091	475	-1198	chr12	105643741	3.0903		Eml6	3	ENSMUSG00000044072
Serpina3m	ENSMUSG00000079012	475	67045	chr12	105643741	3.0903		Serinc1	3	ENSMUSG00000019877
ENSMUSG00000091157	ENSMUSG00000091157	475	47528	chr12	105643741	3.0903		Pprc1	3	ENSMUSG00000055491
Dcx	ENSMUSG00000031285	474	-3136	chrX	140364718	2.59684		Cntnap5a	3	ENSMUSG00000070695
Zfp106	ENSMUSG00000027288	472	-23678	chr2	120365901	2.88228		Prr14	3	ENSMUSG00000030822
Slc15a2	ENSMUSG00000022899	472	-48699	chr16	36736349	4.98361		Prrx1	3	ENSMUSG00000026586
Palm2	ENSMUSG00000090053	472	-17898	chr4	57429221	3.17788		Fam168a	3	ENSMUSG00000029461
Ildr1	ENSMUSG00000022900	472	42285	chr16	36736349	4.98361		Crh	3	ENSMUSG00000049796
Gm14087	ENSMUSG00000081105	472	-10454	chr2	120365901	2.88228		Slc45a3	3	ENSMUSG00000026435
Gm12539	ENSMUSG00000081615	472	-41200	chr4	57429221	3.17788		Kdsr	3	ENSMUSG00000009905
Gm12538	ENSMUSG00000081540	472	2153	chr4	57429221	3.17788		Fbxl13	3	ENSMUSG00000048520
Gli1	ENSMUSG00000025407	472	-1486	chr10	126777159	2.91641		Rai1	3	ENSMUSG00000062115
Arhgap9	ENSMUSG00000040345	472	17987	chr10	126777159	2.91641		Kmo	3	ENSMUSG00000039783
ENSMUSG00000090799	ENSMUSG00000090799	472	-38	chr14	51512892	2.91822		Fh1	3	ENSMUSG00000026526
ENSMUSG00000091786	ENSMUSG00000091786	472	-42571	chr16	36736349	4.98361		Rbms3	3	ENSMUSG00000039607
Sacm1l	ENSMUSG00000025240	471	-561	chr9	123438439	4.74841		Nfia	3	ENSMUSG00000028565
Pion	ENSMUSG00000039934	471	-62441	chr5	20629644	2.74168		Ubr1	3	ENSMUSG00000027272
Limd1	ENSMUSG00000025239	471	50620	chr9	123438439	4.74841		Usp31	3	ENSMUSG00000063317
ENSMUSG00000087813	ENSMUSG00000087813	471	6625	chr5	20629644	2.74168		Fnbp1l	3	ENSMUSG00000039735
Tmem214	ENSMUSG00000038828	470	4457	chr5	31176409	3.15077		Gm12931	3	ENSMUSG00000080934
Tle1	ENSMUSG00000008305	469	-1911	chr4	71860042	2.61894		Mcm7	3	ENSMUSG00000029730
Gm11250	ENSMUSG00000086027	469	30240	chr4	71860042	2.61894		Gabpb1	3	ENSMUSG00000027361
Gm10222	ENSMUSG00000067736	469	-1141	chr1	24618398	3.8071		Gm13543	3	ENSMUSG00000083745
2810422O20Rik	ENSMUSG00000041396	468	1791	chr1	165926811	3.04304		2810025M15Rik	3	ENSMUSG00000049881
4930528F23Rik	ENSMUSG00000024155	467	19190	chr17	24960517	2.60308		3110045C21Rik	3	ENSMUSG00000085494
Snw1	ENSMUSG00000021039	466	-8957	chr12	88804292	2.79495		Arhgap22	3	ENSMUSG00000063506
Nuak1	ENSMUSG00000020032	466	-542742	chr10	83360600	3.52526		Tgfbi	3	ENSMUSG00000035493
Gm12729	ENSMUSG00000085790	466	-8824	chr4	105768849	2.98955		Gjc1	3	ENSMUSG00000034520
Gm12727	ENSMUSG00000082768	466	-2680	chr4	105768849	2.98955		Arl13b	3	ENSMUSG00000022911
Gm10925	ENSMUSG00000090378	466	-40	chr1	24621587	4.0004		Gm13935	3	ENSMUSG00000083320
Exosc1	ENSMUSG00000034321	466	-5160	chr19	42002644	2.7941		4930412M03Rik	3	ENSMUSG00000051008
B3galtl	ENSMUSG00000051950	466	31088	chr5	150511893	2.5815		Tjp2	3	ENSMUSG00000024812
1810035L17Rik	ENSMUSG00000021040	466	19446	chr12	88804292	2.79495		4930485B16Rik	3	ENSMUSG00000020014
1500009L16Rik	ENSMUSG00000087651	466	174990	chr10	83360600	3.52526		AV039307	3	ENSMUSG00000087519
Tut1	ENSMUSG00000071645	465	1676	chr19	9030016	2.85504		Gm10689	3	ENSMUSG00000074412
Robo2	ENSMUSG00000052516	465	-734046	chr16	73678024	2.55292		Gm15367	3	ENSMUSG00000082873
Ptch2	ENSMUSG00000028681	465	2597	chr4	116771277	3.0605		Gm15560	3	ENSMUSG00000081497
Jmjd1c	ENSMUSG00000037876	465	60042	chr10	66650048	2.60558		Myo5c	3	ENSMUSG00000033590
ENSMUSG00000089498	ENSMUSG00000089498	465	-48661	chr10	66650048	2.60558		9130017K11Rik	3	ENSMUSG00000055134
ENSMUSG00000064830	ENSMUSG00000064830	465	254820	chr16	73678024	2.55292		Gm11609	3	ENSMUSG00000083118
ENSMUSG00000076284	ENSMUSG00000076284	465	-296662	chr16	73678024	2.55292		Trim7	3	ENSMUSG00000040350
Polk	ENSMUSG00000021668	464	-57953	chr13	97254487	3.25252		Gm11873	3	ENSMUSG00000081964
ENSMUSG00000091109	ENSMUSG00000091109	464	-6201	chr13	97254487	3.25252		A730049H05Rik	3	ENSMUSG00000048636
Gm4886	ENSMUSG00000082281	463	-232	chr7	111125389	2.55499		Lipi	3	ENSMUSG00000032948
Auts2	ENSMUSG00000029673	463	-911180	chr5	132108034	2.68805		Rnf13	3	ENSMUSG00000036503
Mau2	ENSMUSG00000031858	462	-13577	chr8	72553056	2.61832		Cand1	3	ENSMUSG00000020114
Dcdc2b	ENSMUSG00000078552	462	-7157	chr4	129284341	2.55699		Pdgfra	3	ENSMUSG00000029231
2510006D16Rik	ENSMUSG00000028797	462	6429	chr4	129284341	2.55699		Has2as	3	ENSMUSG00000086541
ENSMUSG00000078062	ENSMUSG00000078062	462	-9947	chr8	72553056	2.61832		Robo1	3	ENSMUSG00000022883
N4bp1	ENSMUSG00000031652	461	-24949	chr8	89384208	2.84257		Dnali1	3	ENSMUSG00000042707
Mir196b	ENSMUSG00000065443	461	-3670	chr6	52176494	7.19388		Rpl37	3	ENSMUSG00000041841
Hoxa9	ENSMUSG00000038227	461	-4594	chr6	52176494	7.19388		Dock7	3	ENSMUSG00000028556
Gm16042	ENSMUSG00000090234	461	-84773	chr6	8462216	2.71627		Ccr3	3	ENSMUSG00000035448
Dnajc9	ENSMUSG00000021811	461	-833	chr14	21207299	2.52099		Hist1h4k	3	ENSMUSG00000064288
9930038K12Rik	ENSMUSG00000056583	461	-4035	chr6	52176494	7.19388		Gm3687	3	ENSMUSG00000090138
ENSMUSG00000090407	ENSMUSG00000090407	461	-84772	chr6	8462216	2.71627		Ces2a	3	ENSMUSG00000055730
Spic	ENSMUSG00000004359	460	-1963	chr10	88145797	3.44607		Chd2	3	ENSMUSG00000078671
Kcnv1	ENSMUSG00000022342	460	-1715	chr15	44944765	2.62035		Ppp3cb	3	ENSMUSG00000021816
Irs4	ENSMUSG00000054667	460	3550	chrX	138163356	2.85706		Cntn5	3	ENSMUSG00000039488
Gm15297	ENSMUSG00000083741	460	-48367	chrX	138163356	2.85706		Fam129a	3	ENSMUSG00000026483
Gm15295	ENSMUSG00000086426	460	3975	chrX	138163356	2.85706		Commd1	3	ENSMUSG00000051355
Dusp6	ENSMUSG00000019960	459	-724	chr10	98725141	3.6718		Itih2	3	ENSMUSG00000037254
Tfdp2	ENSMUSG00000032411	458	-2523	chr9	96094171	2.74815		Ptk7	3	ENSMUSG00000023972
Spnb1	ENSMUSG00000021061	458	-1425	chr12	77810109	2.58794		Kcnab1	3	ENSMUSG00000027827
Gk5	ENSMUSG00000041440	458	74390	chr9	96094171	2.74815		Kif16b	3	ENSMUSG00000038844
ENSMUSG00000088356	ENSMUSG00000088356	458	17142	chr12	77810109	2.58794		Fbxl17	3	ENSMUSG00000023965
Nrap	ENSMUSG00000049134	457	-74	chr19	56464453	2.84391		Gpc3	3	ENSMUSG00000055653
Met	ENSMUSG00000009376	457	21503	chr6	17435303	2.71635		D19Ertd652e	3	ENSMUSG00000044948
Gm8172	ENSMUSG00000082926	457	-243803	chrX	66615625	2.69463		Ncor1	2	ENSMUSG00000018501
Gm14705	ENSMUSG00000086676	457	1181	chrX	66615625	2.69463		Gm16010	2	ENSMUSG00000085541
Aff2	ENSMUSG00000031189	457	2156	chrX	66615625	2.69463		Gm16042	2	ENSMUSG00000090234
L3mbtl3	ENSMUSG00000039089	455	265447	chr10	26359209	2.94024		Gm16066	2	ENSMUSG00000082848
Gm15588	ENSMUSG00000085216	455	-148459	chr10	26359209	2.94024		Pcdh15	2	ENSMUSG00000052613
Dcaf8	ENSMUSG00000026554	455	887	chr1	174079033	2.71457		Ablim1	2	ENSMUSG00000025085
Arhgap18	ENSMUSG00000039031	455	-133074	chr10	26359209	2.94024		Gm12205	2	ENSMUSG00000084800
ENSMUSG00000088978	ENSMUSG00000088978	455	281456	chr10	26359209	2.94024		Spink10	2	ENSMUSG00000044176
Orc2	ENSMUSG00000026037	454	-57032	chr1	58504921	2.99637		0610030E20Rik	2	ENSMUSG00000058706
Hmcn1	ENSMUSG00000066842	454	-246813	chr1	152593752	2.77801		Gm12341	2	ENSMUSG00000080763
Gm9938	ENSMUSG00000054178	454	2378	chr19	23800147	2.86266		1500002O10Rik	2	ENSMUSG00000087264
En1	ENSMUSG00000058665	454	84379	chr1	122583443	2.74292		1600020E01Rik	2	ENSMUSG00000086488
ENSMUSG00000064701	ENSMUSG00000064701	454	-18544	chr1	58504921	2.99637		Lrrc31	2	ENSMUSG00000074653
ENSMUSG00000077323	ENSMUSG00000077323	454	-114	chr4	131826014	6.75296		1700013D24Rik	2	ENSMUSG00000079346
Map3k13	ENSMUSG00000033618	453	226	chr16	21892268	3.13224		Stam2	2	ENSMUSG00000055371
Hps3	ENSMUSG00000027615	453	-1493	chr3	19933822	2.87052		1700019G24Rik	2	ENSMUSG00000085416
Hps3	ENSMUSG00000078774	453	8864	chr3	19933822	2.87052		Lrrtm1	2	ENSMUSG00000060780
Gm10036	ENSMUSG00000058064	453	-68205	chr18	15923091	2.73786		Usp38	2	ENSMUSG00000038250
Chst9	ENSMUSG00000047161	453	4425	chr18	15923091	2.73786		1700028E10Rik	2	ENSMUSG00000087548
ENSMUSG00000091580	ENSMUSG00000091580	453	-4311	chr16	21892268	3.13224		Gm12695	2	ENSMUSG00000078639
Wac	ENSMUSG00000024283	452	1285	chr18	7870115	2.53231		Stmn1	2	ENSMUSG00000028832
Gm15710	ENSMUSG00000084111	452	-177374	chr5	92392581	4.51985		Vangl2	2	ENSMUSG00000026556
ENSMUSG00000091019	ENSMUSG00000091019	452	-62665	chr18	7870115	2.53231		Gm12729	2	ENSMUSG00000085790
Mesdc2	ENSMUSG00000038503	451	5202	chr7	91038178	2.79051		1700045H11Rik	2	ENSMUSG00000078492
Gm14456	ENSMUSG00000084319	451	3307	chr6	99831734	13.1654		Lyrm7	2	ENSMUSG00000020268
Aldh1a2	ENSMUSG00000013584	451	1567	chr9	71065163	2.93108		Sult2a6	2	ENSMUSG00000070810
ENSMUSG00000087946	ENSMUSG00000087946	451	-11807	chr6	99831734	13.1654		Fmo4	2	ENSMUSG00000026692
Slc37a1	ENSMUSG00000024036	449	-1617	chr17	31430811	4.47494		Maf	2	ENSMUSG00000055435
Rsph1	ENSMUSG00000024033	449	16510	chr17	31430811	4.47494		Fndc3a	2	ENSMUSG00000033487
Hist2h2be	ENSMUSG00000068854	448	437	chr3	96025481	2.52771		Magel2	2	ENSMUSG00000056972
Gm7290	ENSMUSG00000078192	447	4212	chr7	149947969	2.63962		Vmn1r43	2	ENSMUSG00000068231
Gm6471	ENSMUSG00000073781	447	-69163	chr7	149947969	2.63962		Akr1c18	2	ENSMUSG00000021214
Ighv8-12	ENSMUSG00000076731	446	-24474	chr12	116862098	2.61162		Gm12950	2	ENSMUSG00000082592
Gm16708	ENSMUSG00000076730	446	292	chr12	116862098	2.61162		Syn3	2	ENSMUSG00000059602
Gm15680	ENSMUSG00000090116	445	-92376	chr8	101938294	3.25792		Nup98	2	ENSMUSG00000063550
Cdh8	ENSMUSG00000036510	445	-2077	chr8	101938294	3.25792		Aldob	2	ENSMUSG00000028307
Rnf31	ENSMUSG00000047098	444	11628	chr14	56222173	2.51692		Ocln	2	ENSMUSG00000021638
Irf9	ENSMUSG00000002325	444	-235	chr14	56222173	2.51692		Mars	2	ENSMUSG00000040354
Fam122b	ENSMUSG00000036022	444	-154507	chrX	50468475	2.82009		Tacc2	2	ENSMUSG00000030852
Wnt9a	ENSMUSG00000000126	443	-4529	chr11	59115901	2.67762		Mast2	2	ENSMUSG00000003810
Wnt3a	ENSMUSG00000009900	443	11647	chr11	59115901	2.67762		Wac	2	ENSMUSG00000024283
Mrpl3	ENSMUSG00000032563	443	1300	chr9	104956869	2.66592		Wbp2	2	ENSMUSG00000034341
A430110L20Rik	ENSMUSG00000054135	443	-8259	chr1	183147948	2.5497		Mcl1	2	ENSMUSG00000038612
Nrxn2	ENSMUSG00000033768	442	97022	chr19	6515753	2.9623		2510003E04Rik	2	ENSMUSG00000036955
ENSMUSG00000080414	ENSMUSG00000080414	442	48221	chr19	6515753	2.9623		Olfr1196	2	ENSMUSG00000075120
Zbtb20	ENSMUSG00000022708	441	698236	chr16	43574230	3.30817		Wdr92	2	ENSMUSG00000078970
Zbtb20	ENSMUSG00000036279	441	-46760	chr16	43574230	3.30817		2610029G23Rik	2	ENSMUSG00000031226
Mir1929	ENSMUSG00000089260	441	-25579	chr10	44053903	2.51099		Med13	2	ENSMUSG00000034297
Gm15713	ENSMUSG00000085499	441	153921	chr16	43574230	3.30817		Tbp	2	ENSMUSG00000014767
Atg5	ENSMUSG00000038160	441	65739	chr10	44053903	2.51099		2700046A07Rik	2	ENSMUSG00000041789
Ttc3	ENSMUSG00000040785	440	14772	chr16	94606997	2.78565		Gapvd1	2	ENSMUSG00000026867
Rdh7	ENSMUSG00000040134	440	-1640	chr10	127324455	2.89161		Gm13509	2	ENSMUSG00000081272
Pigp	ENSMUSG00000022940	440	14375	chr16	94606997	2.78565		Olfr1305	2	ENSMUSG00000074955
Luc7l	ENSMUSG00000024188	440	1296	chr17	26391151	3.10387		Aqp3	2	ENSMUSG00000028435
Gm16580	ENSMUSG00000089764	440	-15130	chr17	26391151	3.10387		Gm13624	2	ENSMUSG00000081857
B3galt1	ENSMUSG00000034780	440	13252	chr2	67955980	3.45759		Gdf7	2	ENSMUSG00000037660
Adamts9	ENSMUSG00000030022	440	-126069	chr6	92767417	2.51653		Gfod1	2	ENSMUSG00000051335
A730049H05Rik	ENSMUSG00000048636	440	945	chr6	92767417	2.51653		Gm13679	2	ENSMUSG00000083291
ENSMUSG00000075829	ENSMUSG00000075829	440	-43683	chr16	94606997	2.78565		Olfr1390	2	ENSMUSG00000045421
Th1l	ENSMUSG00000016253	439	-66918	chr2	174174387	2.79916		Tfrc	2	ENSMUSG00000022797
Pcdh20	ENSMUSG00000050505	439	2444	chr14	88873647	2.82765		Gm13782	2	ENSMUSG00000086542
Lats1	ENSMUSG00000040021	439	16465	chr10	7417472	3.15341		Zbtb6	2	ENSMUSG00000066798
Kcng1	ENSMUSG00000074575	439	-12566	chr2	168094670	2.54754		Glod4	2	ENSMUSG00000017286
Gnas	ENSMUSG00000027523	439	64566	chr2	174174387	2.79916		4921528I01Rik	2	ENSMUSG00000024306
Ctsz	ENSMUSG00000016256	439	-90153	chr2	174174387	2.79916		Mir1956	2	ENSMUSG00000088373
ENSMUSG00000088405	ENSMUSG00000088405	439	-919236	chr14	88873647	2.82765		Gm13943	2	ENSMUSG00000085277
ENSMUSG00000090625	ENSMUSG00000090625	439	2174	chr2	174174387	2.79916		4930402H24Rik	2	ENSMUSG00000027309
D4Wsu53e	ENSMUSG00000037266	438	1715	chr4	134481222	2.80447		Mir204	2	ENSMUSG00000065507
Gm13575	ENSMUSG00000087702	437	-85510	chr2	64146407	3.18383		Gm14011	2	ENSMUSG00000085036
Gapdh	ENSMUSG00000057666	437	-1280	chr6	125115205	3.13786		Olfr171	2	ENSMUSG00000060480
Foxd1	ENSMUSG00000078302	437	2326	chr13	99126526	2.55093		Atf7ip	2	ENSMUSG00000030213
Fign	ENSMUSG00000075324	437	210312	chr2	64146407	3.18383		Tm9sf3	2	ENSMUSG00000025016
Atrx	ENSMUSG00000031229	437	-62	chrX	103124674	2.68735		Zfp286	2	ENSMUSG00000047342
ENSMUSG00000084575	ENSMUSG00000084575	437	55511	chrX	103124674	2.68735		Tmed5	2	ENSMUSG00000063406
Ppp1r9a	ENSMUSG00000032827	436	3757	chr6	4856761	3.51149		4930511F01Rik	2	ENSMUSG00000086504
Utrn	ENSMUSG00000019820	435	-7791	chr10	12581372	3.46115		Olfr378	2	ENSMUSG00000055971
Tgif1	ENSMUSG00000047407	435	-3444	chr17	71199442	4.25733		Zfp503	2	ENSMUSG00000039081
Rbms3	ENSMUSG00000039607	435	-102137	chr9	117159546	2.99517		Gm14508	2	ENSMUSG00000085376
Myf6	ENSMUSG00000035923	435	-2780	chr10	106929005	2.75471		Olfr494	2	ENSMUSG00000059227
Gm11164	ENSMUSG00000079669	435	-2108	chr9	117159546	2.99517		Tmem214	2	ENSMUSG00000038828
ENSMUSG00000088516	ENSMUSG00000088516	435	67600	chr10	12581372	3.46115		B130024G19Rik	2	ENSMUSG00000062383
ENSMUSG00000091375	ENSMUSG00000091375	435	-10677	chr5	109715898	2.77519		Olfr561	2	ENSMUSG00000073966
Gm12079	ENSMUSG00000084064	434	-53629	chr11	27729483	2.66145		B230307C23Rik	2	ENSMUSG00000080717
Gm12076	ENSMUSG00000082243	434	321383	chr11	27729483	2.66145		Tmem5	2	ENSMUSG00000034620
Frem1	ENSMUSG00000059049	433	-31120	chr4	82667123	6.19102		Zfp819	2	ENSMUSG00000055102
Ppp2r2a	ENSMUSG00000022052	432	-1651	chr14	67689621	3.07036		B3gntl1	2	ENSMUSG00000046605
Casd1	ENSMUSG00000015189	431	29140	chr6	4579980	2.56408		Tmod2	2	ENSMUSG00000032186
Apob	ENSMUSG00000020609	431	33455	chr12	8017909	2.77021		Tmprss5	2	ENSMUSG00000032268
Ttc33	ENSMUSG00000022151	430	279311	chr15	5414836	2.58878		Olfr65	2	ENSMUSG00000047163
Sf3a3	ENSMUSG00000028902	430	534	chr4	124392554	3.63211		Msh3	2	ENSMUSG00000014850
Ptger4	ENSMUSG00000039942	430	220649	chr15	5414836	2.58878		Olfr660	2	ENSMUSG00000081694
Gm15937	ENSMUSG00000084024	430	255923	chr15	5414836	2.58878		Msra	2	ENSMUSG00000054733
Gm12917	ENSMUSG00000083104	430	-3689	chr4	124392554	3.63211		Zmynd11	2	ENSMUSG00000021156
AI314180	ENSMUSG00000050812	430	-86323	chr4	58839298	3.05515		BC003331	2	ENSMUSG00000006010
ENSMUSG00000077405	ENSMUSG00000077405	430	-686512	chr15	5414836	2.58878		Gm11091	2	ENSMUSG00000079318
Slc7a2	ENSMUSG00000031596	429	9128	chr8	41956878	2.54917		Mtap4	2	ENSMUSG00000032479
Nnat	ENSMUSG00000067786	429	-2567	chr2	157383247	3.15651		BC017612	2	ENSMUSG00000058173
Blcap	ENSMUSG00000067787	429	-8850	chr2	157383247	3.15651		Tnpo1	2	ENSMUSG00000009470
ENSMUSG00000077990	ENSMUSG00000077990	429	-4936	chr2	157383247	3.15651		5031425E22Rik	2	ENSMUSG00000073147
ENSMUSG00000090836	ENSMUSG00000090836	429	5877	chr8	41956878	2.54917		Gm11149	2	ENSMUSG00000079564
Smarca2	ENSMUSG00000024921	428	-1416	chr19	26678234	3.73085		Gm15477	2	ENSMUSG00000087261
Gm12479	ENSMUSG00000082111	428	750	chr4	54866750	2.67516		Gm15497	2	ENSMUSG00000081142
Gli1	ENSMUSG00000025407	428	-1887	chr10	126776758	5.52757		BC051665	2	ENSMUSG00000042243
Arhgap9	ENSMUSG00000040345	428	17586	chr10	126776758	5.52757		Tpd52	2	ENSMUSG00000027506
ENSMUSG00000084589	ENSMUSG00000084589	428	343251	chr19	26678234	3.73085		BC096441	2	ENSMUSG00000018752
Sntb1	ENSMUSG00000060429	427	69244	chr15	55807748	2.52006		Gm15573	2	ENSMUSG00000080759
Pus7l	ENSMUSG00000033356	427	-3136	chr15	94370842	2.60485		Gm15587	2	ENSMUSG00000086769
Prlr	ENSMUSG00000005268	427	151788	chr15	10258781	2.82893		Traip	2	ENSMUSG00000032586
Mir763	ENSMUSG00000076448	427	26382	chr10	119911548	3.27628		Myh2	2	ENSMUSG00000033196
Hmga2	ENSMUSG00000056758	427	-1977	chr10	119911548	3.27628		Trappc8	2	ENSMUSG00000033382
Has2as	ENSMUSG00000086541	427	-713751	chr15	55807748	2.52006		Gm11484	2	ENSMUSG00000083080
Has2	ENSMUSG00000022367	427	-718346	chr15	55807748	2.52006		8030451A03Rik	2	ENSMUSG00000073821
Clstn2	ENSMUSG00000032452	427	1235	chr9	97934835	6.7291		Gm11520	2	ENSMUSG00000085143
Agxt2	ENSMUSG00000089678	427	-29506	chr15	10258781	2.82893		Blmh	2	ENSMUSG00000020840
4921534H16Rik	ENSMUSG00000090255	427	30996	chr9	97934835	6.7291		Trib2	2	ENSMUSG00000020601
2610303G11Rik	ENSMUSG00000046995	427	-152736	chr9	97934835	6.7291		n-R5s185	2	ENSMUSG00000065887
Tcf21	ENSMUSG00000045680	426	2584	chr10	22542518	2.81917		9330154J02Rik	2	ENSMUSG00000056031
Gm16886	ENSMUSG00000076643	426	32437	chr12	115007218	3.072		Osbpl9	2	ENSMUSG00000028559
Gm16595	ENSMUSG00000076645	426	-1276	chr12	115007218	3.072		Gm11702	2	ENSMUSG00000084277
Eya4	ENSMUSG00000010461	426	-527183	chr10	22542518	2.81917		Gm15816	2	ENSMUSG00000086741
ENSMUSG00000064516	ENSMUSG00000064516	426	-344259	chr10	22542518	2.81917		Naa25	2	ENSMUSG00000042719
Sycp2l	ENSMUSG00000038651	425	20917	chr13	41230593	3.36157		Btbd9	2	ENSMUSG00000062202
Mitf	ENSMUSG00000035158	425	131139	chr6	97888191	3.87039		Tsga14	2	ENSMUSG00000029790
Gm15531	ENSMUSG00000083086	425	47658	chr6	97888191	3.87039		A330008L17Rik	2	ENSMUSG00000052479
Capza3	ENSMUSG00000041791	425	973	chr6	139991019	2.5226		A430092G05Rik	2	ENSMUSG00000085089
Irs1	ENSMUSG00000055980	424	-546701	chr1	81741290	3.48122		C030046E11Rik	2	ENSMUSG00000038658
Gm9747	ENSMUSG00000022591	424	-488397	chr1	81741290	3.48122		Ttc30a2	2	ENSMUSG00000075272
Gm5530	ENSMUSG00000087008	424	1746	chr1	81741290	3.48122		Rfx1	2	ENSMUSG00000031706
Fam26d	ENSMUSG00000039508	424	-477	chr10	33763642	3.14117		Gstt4	2	ENSMUSG00000009093
Bet3l	ENSMUSG00000071340	424	6239	chr10	33763642	3.14117		Ddhd2	2	ENSMUSG00000061313
Atic	ENSMUSG00000026192	424	-57057	chr1	71546667	2.5841		Ddx19a	2	ENSMUSG00000015023
Abca12	ENSMUSG00000050296	424	85183	chr1	71546667	2.5841		Gtpbp10	2	ENSMUSG00000040464
Gm5670	ENSMUSG00000059827	423	215045	chr14	23592720	3.53916		Camk1d	2	ENSMUSG00000039145
Gm11362	ENSMUSG00000082861	423	-4281	chr13	28924447	2.51592		Pdcd2	2	ENSMUSG00000014771
Gm10248	ENSMUSG00000068680	423	-321073	chr14	23592720	3.53916		Pde7a	2	ENSMUSG00000069094
2610307P16Rik	ENSMUSG00000085936	423	-53042	chr13	28924447	2.51592		Derl1	2	ENSMUSG00000022365
1700112E06Rik	ENSMUSG00000063458	423	753786	chr14	23592720	3.53916		Hao2	2	ENSMUSG00000027870
ENSMUSG00000092093	ENSMUSG00000092093	423	5455	chr13	28924447	2.51592		Dgki	2	ENSMUSG00000038665
Pgpep1	ENSMUSG00000056204	422	-2268	chr8	73181312	2.74104		Haus4	2	ENSMUSG00000022177
1810012P15Rik	ENSMUSG00000072640	421	-1532	chr11	78638554	3.73893		Pdzrn4	2	ENSMUSG00000036218
Rhpn2	ENSMUSG00000030494	420	60853	chr7	36180047	2.79559		Dido1	2	ENSMUSG00000038914
Pwwp2a	ENSMUSG00000044950	420	23309	chr11	43518809	2.60509		Dkc1	2	ENSMUSG00000031403
Ppil3	ENSMUSG00000026035	420	2591	chr1	58504921	2.99637		Rpl18a-ps1	2	ENSMUSG00000059033
Nif3l1	ENSMUSG00000026036	420	2926	chr1	58504921	2.99637		Hepacam	2	ENSMUSG00000046240
Macrod2	ENSMUSG00000068205	420	269290	chr2	140490335	2.79338		Phf5a	2	ENSMUSG00000061360
Flrt3	ENSMUSG00000051379	420	-6870	chr2	140490335	2.79338		Phospho2	2	ENSMUSG00000027088
Flrt3	ENSMUSG00000079021	420	-6851	chr2	140490335	2.79338		Hist1h1a	2	ENSMUSG00000049539
Cxxc5	ENSMUSG00000046668	420	1671	chr18	35991143	2.93003		Ccl11	2	ENSMUSG00000020676
C230052I12Rik	ENSMUSG00000030493	420	-1789	chr7	36180047	2.79559		Pigc	2	ENSMUSG00000026698
Gm1966	ENSMUSG00000073902	419	-2988	chr7	113744561	2.77409		Gm16764	2	ENSMUSG00000087657
Tmem158	ENSMUSG00000054871	418	-1678	chr9	123168229	3.17563		Rpl9-ps6	2	ENSMUSG00000062456
Phf3	ENSMUSG00000048874	418	-808	chr1	30929731	3.40422		Dok6	2	ENSMUSG00000073514
Myf5	ENSMUSG00000000435	418	5815	chr10	106929005	2.75471		Gm16886	2	ENSMUSG00000076643
Gm12643	ENSMUSG00000079962	418	115692	chr4	90820283	2.54179		Pkia	2	ENSMUSG00000027499
Rps6ka3	ENSMUSG00000031309	415	156833	chrX	155805072	3.46315		Hivep3	2	ENSMUSG00000028634
Mars2	ENSMUSG00000046994	415	1132	chr1	55295153	2.61318		Rps6ka3	2	ENSMUSG00000031309
Atf4	ENSMUSG00000042406	415	1057	chr15	80086671	2.53544		Rrad	2	ENSMUSG00000031880
Frem2	ENSMUSG00000037016	413	9362	chr3	53470639	3.1918		Gm2606	2	ENSMUSG00000078300
Ezh1	ENSMUSG00000006920	413	-9214	chr11	101078563	3.84677		Plek2	2	ENSMUSG00000021118
Rnf113a2	ENSMUSG00000045546	412	-3859	chr12	85754285	2.59894		Gm4149	2	ENSMUSG00000074800
Prkrir	ENSMUSG00000030753	412	12313	chr7	105863926	2.69916		Ebf1	2	ENSMUSG00000057098
2900006K08Rik	ENSMUSG00000057265	412	4264	chr12	85754285	2.59894		Eea1	2	ENSMUSG00000036499
Sp8	ENSMUSG00000048562	411	-4720	chr12	120080082	2.52982		Efcab5	2	ENSMUSG00000050944
Ipo5	ENSMUSG00000030662	411	-97103	chr14	121213313	2.5522		Ceacam13	2	ENSMUSG00000057195
ENSMUSG00000084476	ENSMUSG00000084476	411	15238	chr14	121213313	2.5522		Polr1d	2	ENSMUSG00000029642
ENSMUSG00000088797	ENSMUSG00000088797	411	88055	chr12	120080082	2.52982		Gm5152	2	ENSMUSG00000069355
Gm9987	ENSMUSG00000055958	410	-54811	chr10	58221079	3.25432		Htatip2	2	ENSMUSG00000039745
ENSMUSG00000091731	ENSMUSG00000091731	410	40121	chr10	58221079	3.25432		Cep290	2	ENSMUSG00000019971
Dock7	ENSMUSG00000028556	409	-88594	chr4	98699012	2.76514		Cetn3	2	ENSMUSG00000021537
Angptl3	ENSMUSG00000028553	409	1367	chr4	98699012	2.76514		Ppm1a	2	ENSMUSG00000021096
Mir9-2	ENSMUSG00000065424	405	-3893	chr13	83874518	2.92424		Ifi44	2	ENSMUSG00000028037
Kdm6a	ENSMUSG00000037369	405	-1412	chrX	17738289	2.7852		Elovl5	2	ENSMUSG00000032349
Ifnb1	ENSMUSG00000048806	405	148	chr4	88168846	3.43179		Ppp1cb	2	ENSMUSG00000014956
Gm11368	ENSMUSG00000085188	405	-72011	chr13	30078535	3.12683		Gm5600	2	ENSMUSG00000073862
Gm11365	ENSMUSG00000086893	405	46383	chr13	30078535	3.12683		Ppp2r2b	2	ENSMUSG00000024500
E2f3	ENSMUSG00000016477	405	603	chr13	30078535	3.12683		Ensa	2	ENSMUSG00000038619
Dusp21	ENSMUSG00000025043	405	15293	chrX	17738289	2.7852		Gm5776	2	ENSMUSG00000078525
C130071C03Rik	ENSMUSG00000050334	405	13358	chr13	83874518	2.92424		Epb4.1	2	ENSMUSG00000028906
ENSMUSG00000091547	ENSMUSG00000091547	405	5331	chr13	83874518	2.92424		Ept1	2	ENSMUSG00000075703
Tbxas1	ENSMUSG00000029925	404	-114	chr6	38825289	3.43159		Il10ra	2	ENSMUSG00000032089
Pcdhgb6	ENSMUSG00000023036	404	6439	chr18	37840428	3.11704		Setd4	2	ENSMUSG00000022948
Hipk2	ENSMUSG00000061436	404	-900	chr6	38825289	3.43159		Erp29	2	ENSMUSG00000029616
ENSMUSG00000088493	ENSMUSG00000088493	404	-25205	chr18	37840428	3.11704		Gm6341	2	ENSMUSG00000083121
ENSMUSG00000090673	ENSMUSG00000090673	404	-111	chr19	41656749	2.59344		Il6st	2	ENSMUSG00000021756
Fbxo8	ENSMUSG00000038206	403	5518	chr8	59035405	6.5455		Gm6570	2	ENSMUSG00000070428
ENSMUSG00000076392	ENSMUSG00000076392	403	-4693	chr8	59035405	6.5455		Imp3	2	ENSMUSG00000032288
Tpr	ENSMUSG00000006005	402	31075	chr1	152271043	2.68943		Gm6644	2	ENSMUSG00000073674
Prg4	ENSMUSG00000006014	402	-42252	chr1	152271043	2.68943		Ino80	2	ENSMUSG00000034154
Myh10	ENSMUSG00000020900	402	1351	chr11	68506412	3.45801		Fabp1	2	ENSMUSG00000054422
Lphn3	ENSMUSG00000037605	402	2955	chr5	81452118	3.21795		Gm7008	2	ENSMUSG00000035983
Hebp2	ENSMUSG00000019853	402	-904	chr10	18264978	2.53838		Irak3	2	ENSMUSG00000020227
BC003331	ENSMUSG00000006010	402	30833	chr1	152271043	2.68943		Ska2l-ps	2	ENSMUSG00000057399
Tmem132c	ENSMUSG00000034324	401	-1821	chr5	127720357	2.92838		Sla2	2	ENSMUSG00000027636
Nr3c2	ENSMUSG00000031618	401	9105	chr8	79432446	2.64097		Isx	2	ENSMUSG00000031621
Gm16039	ENSMUSG00000089862	401	252928	chr6	8462216	2.71627		Slc12a6	2	ENSMUSG00000027130
Gm10649	ENSMUSG00000074235	401	7926	chr8	79432446	2.64097		Psme4	2	ENSMUSG00000040850
Glcci1	ENSMUSG00000029638	401	2616	chr6	8462216	2.71627		Itm2c	2	ENSMUSG00000026223
2810488G03Rik	ENSMUSG00000087305	401	1786	chr6	8462216	2.71627		Fam196b	2	ENSMUSG00000069911
1700085B03Rik	ENSMUSG00000087104	401	-41647	chr5	127720357	2.92838		Gm8172	2	ENSMUSG00000082926
ENSMUSG00000084551	ENSMUSG00000084551	401	726006	chr5	127720357	2.92838		Jub	2	ENSMUSG00000022178
ENSMUSG00000089309	ENSMUSG00000089309	401	-237933	chr8	79432446	2.64097		Fam45a	2	ENSMUSG00000024993
ENSMUSG00000065165	ENSMUSG00000065165	400	-291801	chr7	76351770	2.83183		Gm8761	2	ENSMUSG00000082664
ENSMUSG00000065940	ENSMUSG00000065940	400	254648	chr7	76351770	2.83183		Ptpn12	2	ENSMUSG00000028771
Olfr959	ENSMUSG00000059366	399	-220	chr9	39380679	2.9564		Fam71d	2	ENSMUSG00000056987
Mid1	ENSMUSG00000035299	399	296039	chrX	166419168	3.1108		Gm9223	2	ENSMUSG00000078754
Gm15726	ENSMUSG00000087263	399	-3996	chrX	166419168	3.1108		Gm9392	2	ENSMUSG00000087298
Elmo2	ENSMUSG00000017670	399	-35452	chr2	165116527	3.14365		Slc38a1	2	ENSMUSG00000023169
Cited2	ENSMUSG00000039910	399	-1333	chr10	17441701	2.92705		Gm9725	2	ENSMUSG00000037982
ENSMUSG00000088436	ENSMUSG00000088436	399	605091	chr10	17441701	2.92705		Ctbs	2	ENSMUSG00000028189
Tmem9b	ENSMUSG00000031021	398	-16666	chr7	116879723	3.58511		Rab27a	2	ENSMUSG00000032202
Slc10a3	ENSMUSG00000032806	398	-3809	chrX	71614879	2.96758		Slc7a14	2	ENSMUSG00000069072
Insr	ENSMUSG00000005534	398	4901	chr8	3284518	3.06978		Ctnna2	2	ENSMUSG00000063063
Gm16180	ENSMUSG00000086065	398	24814	chr8	3284518	3.06978		Gm9953	2	ENSMUSG00000054663
A430078G23Rik	ENSMUSG00000074497	398	-68897	chr8	3284518	3.06978		Rad54l2	2	ENSMUSG00000040661
3222401L13Rik	ENSMUSG00000073590	398	4290	chr18	37819851	2.58286		Gnao1	2	ENSMUSG00000031748
Kif13b	ENSMUSG00000060012	397	93788	chr14	65365227	2.87831		Snap23	2	ENSMUSG00000027287
Grlf1	ENSMUSG00000058230	397	-52247	chr7	17148095	2.55562		Rbm10	2	ENSMUSG00000031060
ENSMUSG00000064442	ENSMUSG00000064442	397	-7528	chr14	65365227	2.87831		Rbm25	2	ENSMUSG00000010608
Nsmce4a	ENSMUSG00000040331	396	-27066	chr7	137689566	3.15451		Gpm6b	2	ENSMUSG00000031342
Nap1l1	ENSMUSG00000058799	396	24083	chr10	110934331	2.98647		Krtap4-16	2	ENSMUSG00000046474
Gpc3	ENSMUSG00000055653	396	-1119	chrX	49966008	3.56397		Gpr133	2	ENSMUSG00000044017
Fgfr2	ENSMUSG00000030849	396	-2625467	chr7	137689566	3.15451		D1Pas1	2	ENSMUSG00000039224
A630012P03Rik	ENSMUSG00000055110	396	36988	chrX	49966008	3.56397		Gpr180	2	ENSMUSG00000022131
ENSMUSG00000087819	ENSMUSG00000087819	396	15782	chr10	110934331	2.98647		Lama2	2	ENSMUSG00000019899
Ttc39d	ENSMUSG00000046196	395	8996	chr17	80615796	2.52831		Rdh7	2	ENSMUSG00000040134
Gm12644	ENSMUSG00000081876	395	-3090	chr4	90820283	2.54179		Gprin2	2	ENSMUSG00000071531
Cyp39a1	ENSMUSG00000023963	395	259	chr17	43804633	2.82512		Snx7	2	ENSMUSG00000028007
ENSMUSG00000084474	ENSMUSG00000084474	395	-30679	chr17	43804633	2.82512		Gm15991	2	ENSMUSG00000087266
Zfp874b	ENSMUSG00000059839	394	-832	chr13	67584357	4.20033		Ttll3	2	ENSMUSG00000030276
Gpr123	ENSMUSG00000025475	394	1881	chr7	147021954	2.55496		A930011G23Rik	2	ENSMUSG00000089809
Gm16095	ENSMUSG00000086014	394	-33122	chr9	40494947	3.57255		Tubb5	2	ENSMUSG00000001525
9030425E11Rik	ENSMUSG00000032024	394	902	chr9	40494947	3.57255		Aadat	2	ENSMUSG00000057228
ENSMUSG00000070167	ENSMUSG00000070167	394	-175	chr19	8963000	2.85775		Gm12103	2	ENSMUSG00000086986
Nudcd1	ENSMUSG00000038736	393	-573	chr15	44259280	3.11545		Pcbp2	2	ENSMUSG00000056851
Kif16b	ENSMUSG00000038844	393	-53087	chr2	142674180	3.38995		Spata1	2	ENSMUSG00000028188
Hoxd13	ENSMUSG00000001819	393	2353	chr2	74508720	3.07673		Neto2	2	ENSMUSG00000036902
Hist1h3f	ENSMUSG00000059309	393	7091	chr13	23643012	3.82233		Gm16212	2	ENSMUSG00000086838
Gm12653	ENSMUSG00000083377	393	34001	chr4	91066071	2.55075		1110019D14Rik	2	ENSMUSG00000084931
Eny2	ENSMUSG00000022338	393	-377	chr15	44259280	3.11545		Ubxn2b	2	ENSMUSG00000028243
Elavl2	ENSMUSG00000008489	393	-604	chr4	91066071	2.55075		Acot4	2	ENSMUSG00000052392
Dlx1as	ENSMUSG00000084946	393	-7333	chr2	71368629	3.50678		Sptlc1	2	ENSMUSG00000021468
Dlx1	ENSMUSG00000041911	393	1889	chr2	71368629	3.50678		Nipsnap3a	2	ENSMUSG00000015242
ENSMUSG00000088134	ENSMUSG00000088134	393	61548	chr2	142674180	3.38995		Srebf2	2	ENSMUSG00000022463
Thrb	ENSMUSG00000021779	392	-640010	chr14	17853464	2.97622		Nkx1-2	2	ENSMUSG00000048528
Speg	ENSMUSG00000026207	392	58802	chr1	75430674	3.02028		Actg1	2	ENSMUSG00000062825
Rarb	ENSMUSG00000017491	392	202083	chr14	17853464	2.97622		Gm16337	2	ENSMUSG00000089794
Gmppa	ENSMUSG00000033021	392	-1831	chr1	75430674	3.02028		Srsf3	2	ENSMUSG00000071172
Gm15178	ENSMUSG00000086053	392	37736	chr1	75430674	3.02028		Adamts3	2	ENSMUSG00000043635
Atad2b	ENSMUSG00000052812	392	959	chr12	4925169	2.98871		St8sia3	2	ENSMUSG00000056812
ENSMUSG00000087780	ENSMUSG00000087780	392	-81005	chr12	4925169	2.98871		Usp25	2	ENSMUSG00000022867
ENSMUSG00000084722	ENSMUSG00000084722	392	-864183	chr14	17853464	2.97622		Gm12588	2	ENSMUSG00000062632
Ube2i	ENSMUSG00000015120	390	-1414	chr17	25409841	3.00146		1700021F05Rik	2	ENSMUSG00000019797
Ndufa4	ENSMUSG00000029632	390	-1023308	chr6	10834138	2.64901		Add2	2	ENSMUSG00000030000
Gm13489	ENSMUSG00000082114	390	-233059	chr2	48433016	3.66835		Lta4h	2	ENSMUSG00000015889
Gm13481	ENSMUSG00000086353	390	120251	chr2	48433016	3.66835		Nrd1	2	ENSMUSG00000053510
Gm13472	ENSMUSG00000083866	390	189459	chr2	48433016	3.66835		Uts2d	2	ENSMUSG00000056423
4930428N03Rik	ENSMUSG00000089887	390	713	chr14	25442073	2.52285		Ston2	2	ENSMUSG00000020961
ENSMUSG00000064690	ENSMUSG00000064690	390	43445	chr6	10834138	2.64901		Nrn1	2	ENSMUSG00000039114
Sgip1	ENSMUSG00000028524	389	20140	chr4	102434042	3.01777		Gm12738	2	ENSMUSG00000083255
Dak	ENSMUSG00000034371	389	-24363	chr19	10655559	2.78539		Nsfl1c	2	ENSMUSG00000027455
Cybasc3	ENSMUSG00000034445	389	3615	chr19	10655559	2.78539		Agphd1	2	ENSMUSG00000035878
ENSMUSG00000077951	ENSMUSG00000077951	389	-44115	chr4	102434042	3.01777		Vma21-ps	2	ENSMUSG00000061619
Ulk4	ENSMUSG00000040936	388	-342144	chr9	120844171	3.37142		Gm12807	2	ENSMUSG00000082348
Sri	ENSMUSG00000003161	388	12526	chr5	8058604	2.60855		Aim2	2	ENSMUSG00000037860
Olfr220	ENSMUSG00000066671	388	141	chr1	176378897	2.65253		1700112E06Rik	2	ENSMUSG00000063458
Gm3200	ENSMUSG00000078636	388	5404	chr7	107915724	3.60465		Fnta	2	ENSMUSG00000015994
Gm15730	ENSMUSG00000082867	388	3465	chr5	8058604	2.60855		Magoh	2	ENSMUSG00000028609
Fam168a	ENSMUSG00000029461	388	60559	chr7	107915724	3.60465		Akirin1	2	ENSMUSG00000023075
Ctnnb1	ENSMUSG00000006932	388	5837	chr9	120844171	3.37142		Nxf1	2	ENSMUSG00000010097
4930593C16Rik	ENSMUSG00000086365	388	4251	chr9	120844171	3.37142		Map3k5	2	ENSMUSG00000071369
Olfr1111	ENSMUSG00000075158	387	-101	chr2	86990715	3.38544		2010003O02Rik	2	ENSMUSG00000028407
Gm12653	ENSMUSG00000083377	387	33201	chr4	91065271	2.54847		Oat	2	ENSMUSG00000030934
Elavl2	ENSMUSG00000008489	387	-1404	chr4	91065271	2.54847		Vopp1	2	ENSMUSG00000037788
Olfr54	ENSMUSG00000059397	386	967	chr11	50841473	2.98217		Alg8	2	ENSMUSG00000035704
Mageb18	ENSMUSG00000067649	386	-5577	chrX	89839334	2.73687		Wdfy1	2	ENSMUSG00000073643
Gm6982	ENSMUSG00000080737	386	186	chrX	89839334	2.73687		Ankrd40	2	ENSMUSG00000020864
4931429I11Rik	ENSMUSG00000032023	386	-45879	chr9	40726322	3.62075		Tbc1d23	2	ENSMUSG00000022749
Tbl1xr1	ENSMUSG00000027630	384	-910	chr3	21974664	2.6422		2610001J05Rik	2	ENSMUSG00000052419
Gm7488	ENSMUSG00000039617	384	1026177	chr3	21974664	2.6422		Tbcd	2	ENSMUSG00000039230
Tnfsf13	ENSMUSG00000089669	383	13892	chr11	69513178	3.06431		Med21	2	ENSMUSG00000030291
Tnfsf12	ENSMUSG00000090170	383	3578	chr11	69513178	3.06431		Gm13481	2	ENSMUSG00000086353
Hist1h1a	ENSMUSG00000049539	383	629	chr13	23856166	2.94045		2810008M24Rik	2	ENSMUSG00000071180
Gm13954	ENSMUSG00000084870	383	37804	chr2	105586960	3.097		Olfr1309	2	ENSMUSG00000074951
Gm12307	ENSMUSG00000081333	383	-30908	chr11	69513178	3.06431		Wscd2	2	ENSMUSG00000063430
Elp4	ENSMUSG00000027167	383	-157761	chr2	105586960	3.097		Aplf	2	ENSMUSG00000030051
Cdc42ep3	ENSMUSG00000036533	383	-20683	chr17	79733748	3.19724		Xk	2	ENSMUSG00000015342
BC096441	ENSMUSG00000018752	383	3578	chr11	69513178	3.06431		Mif	2	ENSMUSG00000033307
2010012P19Rik	ENSMUSG00000085890	383	17538	chr11	69513178	3.06431		Arhgap20	2	ENSMUSG00000053199
ENSMUSG00000091839	ENSMUSG00000091839	383	-20291	chr17	79733748	3.19724		Gm13706	2	ENSMUSG00000085838
Wrnip1	ENSMUSG00000021400	382	4665	chr13	32898572	2.72365		Mir1187	2	ENSMUSG00000080586
D930007J09Rik	ENSMUSG00000042874	382	3854	chr13	32898572	2.72365		Arhgap32	2	ENSMUSG00000041444
Prkar2b	ENSMUSG00000002997	381	2566	chr12	32748727	3.49806		Gm13750	2	ENSMUSG00000086721
Pik3cg	ENSMUSG00000020573	381	-144797	chr12	32748727	3.49806		Gja8	2	ENSMUSG00000049908
Nr4a2	ENSMUSG00000026826	381	-3317	chr2	56973097	2.52297		Zbtb39	2	ENSMUSG00000044617
Nov	ENSMUSG00000037362	379	17947	chr15	54595204	3.31777		Tgm4	2	ENSMUSG00000025787
Gm5187	ENSMUSG00000082362	379	2377	chr12	108446653	2.78132		Thbs2	2	ENSMUSG00000023885
Enpp2	ENSMUSG00000022425	379	-156497	chr15	54595204	3.31777		4921534H16Rik	2	ENSMUSG00000090255
Dnahc6	ENSMUSG00000052861	379	-134006	chr6	73037639	2.90987		Olfr1495	2	ENSMUSG00000047207
ENSMUSG00000065072	ENSMUSG00000065072	379	-54035	chr6	73037639	2.90987		Mir1966	2	ENSMUSG00000089432
ENSMUSG00000090607	ENSMUSG00000090607	379	-210698	chr12	108446653	2.78132		Arpc4	2	ENSMUSG00000079426
Zfp462	ENSMUSG00000060206	378	69543	chr4	55027463	3.29465		Mir218-1	2	ENSMUSG00000065603
Rab27b	ENSMUSG00000024511	378	-600	chr18	70300659	2.66157		Zdhhc3	2	ENSMUSG00000025786
Polh	ENSMUSG00000023953	378	-3152	chr17	46336422	3.1321		Asb1	2	ENSMUSG00000026311
Jub	ENSMUSG00000022178	378	841	chr14	55197094	2.85023		Timm17a	2	ENSMUSG00000062580
Tspan6	ENSMUSG00000067377	377	-600	chrX	130432368	2.7948		Olfr19	2	ENSMUSG00000048101
Cpa2	ENSMUSG00000071553	377	2403	chr6	30493985	3.39573		Mir486	2	ENSMUSG00000070084
Myh14	ENSMUSG00000030739	375	475	chr7	51926688	3.01351		Mir682	2	ENSMUSG00000076236
Kcnc2	ENSMUSG00000035681	375	605647	chr10	112313826	3.37306		Gm14163	2	ENSMUSG00000089684
Jakmip1	ENSMUSG00000063646	375	77889	chr5	37516560	2.58604		Olfr305	2	ENSMUSG00000055571
Fsip2	ENSMUSG00000075249	375	31383	chr2	82815174	3.42771		Zfp266	2	ENSMUSG00000060510
Atxn7l3b	ENSMUSG00000074748	375	-52256	chr10	112313826	3.37306		Atg3	2	ENSMUSG00000022663
2310016G11Rik	ENSMUSG00000070574	375	-5647	chr7	51926688	3.01351		Mir9-2	2	ENSMUSG00000065424
ENSMUSG00000088707	ENSMUSG00000088707	375	32961	chr5	37516560	2.58604		Atl2	2	ENSMUSG00000059811
Pten	ENSMUSG00000013663	374	1224	chr19	32833211	3.25623		Tmeff2	2	ENSMUSG00000026109
Olfr1458	ENSMUSG00000062844	374	-185	chr19	13177589	2.69832		Olfr357	2	ENSMUSG00000055838
Irx5	ENSMUSG00000031737	374	4147	chr8	94885842	2.57758		Tmem116	2	ENSMUSG00000029452
Gm5148	ENSMUSG00000058174	374	4732	chr3	37628144	3.09259		Atp5f1	2	ENSMUSG00000000563
Gm15450	ENSMUSG00000063001	374	14482	chr3	37628144	3.09259		Zfp521	2	ENSMUSG00000024420
ENSMUSG00000089123	ENSMUSG00000089123	374	-73430	chr3	37628144	3.09259		Zfp605	2	ENSMUSG00000023284
Zfp113	ENSMUSG00000037007	372	-51	chr5	138596921	3.42476		Gm14705	2	ENSMUSG00000086676
Pura	ENSMUSG00000043991	372	1730	chr18	36442481	2.80136		4930565N06Rik	2	ENSMUSG00000084834
Dlg1	ENSMUSG00000022770	372	137459	chr16	31800988	3.41041		Zfp664	2	ENSMUSG00000051911
ENSMUSG00000089011	ENSMUSG00000089011	372	53560	chr16	31800988	3.41041		B4galt3	2	ENSMUSG00000052423
Pclo	ENSMUSG00000061601	371	735	chr5	14515653	3.54226		Gm10942	2	ENSMUSG00000078447
Gm5909	ENSMUSG00000082491	369	-1431	chr8	82634554	4.43135		4933412A08Rik	2	ENSMUSG00000043623
Cfb	ENSMUSG00000090231	369	-1424	chr17	34998039	3.23516		Olfr677	2	ENSMUSG00000073914
C2	ENSMUSG00000024371	369	-34453	chr17	34998039	3.23516		BC006965	2	ENSMUSG00000041674
Slmo2	ENSMUSG00000016257	368	-3579	chr2	174295003	3.12327		4933434E20Rik	2	ENSMUSG00000027942
Rab27b	ENSMUSG00000024511	368	169	chr18	70301428	3.17038		Zrsr1	2	ENSMUSG00000044068
Mpped2	ENSMUSG00000016386	368	120372	chr2	106653798	3.05029		BC018507	2	ENSMUSG00000034525
Hist1h4i	ENSMUSG00000060639	368	613	chr13	22133834	3.21086		Gm15462	2	ENSMUSG00000086189
Hist1h2ag	ENSMUSG00000069301	368	-984	chr13	22133834	3.21086		5330438D12Rik	2	ENSMUSG00000052291
Glra4	ENSMUSG00000018595	368	-18378	chrX	133296302	2.75878		Gm15491	2	ENSMUSG00000087367
BC065397	ENSMUSG00000087368	368	19939	chrX	133296302	2.75878		Olfr767	2	ENSMUSG00000059762
4921524J17Rik	ENSMUSG00000036934	368	-1285	chr8	87955455	3.71826		Mtrf1l	2	ENSMUSG00000019774
ENSMUSG00000088078	ENSMUSG00000088078	368	4306	chr2	106653798	3.05029		Gm15507	2	ENSMUSG00000084847
Trim2	ENSMUSG00000027993	366	-85014	chr3	84024354	3.45651		Olfr792	2	ENSMUSG00000057300
Sh3gl3	ENSMUSG00000030638	366	167939	chr7	89487667	3.17649		Mudeng	2	ENSMUSG00000036291
Pcbp2	ENSMUSG00000056851	366	233	chr15	102301296	2.63705		BC057079	2	ENSMUSG00000038368
Htr5a	ENSMUSG00000039106	366	15459	chr5	28183946	2.78381		Gm11335	2	ENSMUSG00000085016
Gm6525	ENSMUSG00000078175	366	45658	chr3	84024354	3.45651		Olfr833-ps1	2	ENSMUSG00000066912
Frem1	ENSMUSG00000059049	366	-428	chr4	82697815	2.89668		6430550D23Rik	2	ENSMUSG00000074646
Efhb	ENSMUSG00000023931	366	-933	chr17	53601713	2.91226		Gm15633	2	ENSMUSG00000083988
Adamtsl3	ENSMUSG00000070469	366	-234643	chr7	89487667	3.17649		6530411M01Rik	2	ENSMUSG00000073467
ENSMUSG00000090630	ENSMUSG00000090630	366	-12857	chr15	102301296	2.63705		Gm11504	2	ENSMUSG00000083135
ENSMUSG00000091052	ENSMUSG00000091052	366	-3043	chr5	28183946	2.78381		8430410K20Rik	2	ENSMUSG00000041124
Zfp266	ENSMUSG00000060510	365	-407	chr9	20325445	3.25581		Myoz2	2	ENSMUSG00000028116
Pdgfc	ENSMUSG00000028019	365	-1755	chr3	80838583	4.71477		Gm15680	2	ENSMUSG00000090116
Hsd17b3	ENSMUSG00000033122	365	-136931	chr13	64053578	5.77201		Trim16	2	ENSMUSG00000047821
Gm16000	ENSMUSG00000085106	365	-5776	chr3	80838583	4.71477		9230115E21Rik	2	ENSMUSG00000074354
Gas2	ENSMUSG00000030498	365	16562	chr7	59133947	2.58835		Gm15723	2	ENSMUSG00000084865
Fam113b	ENSMUSG00000044250	365	-1113	chr15	97076425	3.69239		9330179D12Rik	2	ENSMUSG00000084922
Amigo2	ENSMUSG00000048218	365	-1293	chr15	97076425	3.69239		Gm11633	2	ENSMUSG00000082715
0610007P08Rik	ENSMUSG00000021470	365	137030	chr13	64053578	5.77201		Trpd52l3	2	ENSMUSG00000024815
ENSMUSG00000091291	ENSMUSG00000091291	365	118850	chr3	80838583	4.71477		9930021D14Rik	2	ENSMUSG00000045744
ENSMUSG00000092118	ENSMUSG00000092118	365	16310	chr7	59133947	2.58835		Btaf1	2	ENSMUSG00000040565
ENSMUSG00000092119	ENSMUSG00000092119	365	88241	chr9	20325445	3.25581		Naa50	2	ENSMUSG00000022698
Utp14b	ENSMUSG00000079470	363	23761	chr1	78678374	2.55569		Gm11826	2	ENSMUSG00000083328
Stat5b	ENSMUSG00000020919	363	6760	chr11	100718798	3.10687		Tspan7	2	ENSMUSG00000058254
Stat5a	ENSMUSG00000004043	363	-1867	chr11	100718798	3.10687		Gm11871	2	ENSMUSG00000083315
Rabepk	ENSMUSG00000070953	363	-22261	chr2	34633171	3.28382		Nav2	2	ENSMUSG00000052512
Prdm9	ENSMUSG00000051977	363	-1500	chr17	15699818	2.60963		C130022K22Rik	2	ENSMUSG00000034083
Magee2	ENSMUSG00000031224	363	-1738	chrX	102050868	2.82277		Pak3	2	ENSMUSG00000031284
Agrn	ENSMUSG00000041936	363	-25115	chr4	155546421	2.66145		Ncapg2	2	ENSMUSG00000042029
Acsl3	ENSMUSG00000032883	363	23974	chr1	78678374	2.55569		C1galt1	2	ENSMUSG00000042460
ENSMUSG00000080448	ENSMUSG00000080448	363	-18815	chr11	100718798	3.10687		Ttc33	2	ENSMUSG00000022151
ENSMUSG00000089232	ENSMUSG00000089232	363	-1121	chr2	34633171	3.28382		Lcmt2	2	ENSMUSG00000074890
[truncated: 13,462 more rows]

## Sheet: 4. GLI1 peaks in DEGs
Table S8D1 GLI1 peaks in differentially expressed genes.							Table S8D2 Number of GLI1 peaks in each differentially expressed gene
[truncated: 1,138 more rows]

[truncated: 3 more sheets: 5.GW GLI3 target, 6. GLI3 peaks in DEGs., 7.FOXA2 peaks in Sox9 gene]
