# Supplementary material for: Synergistic co-regulation and competition by a SOX9-GLI-FOXA phasic transcriptional network coordinate chondrocyte differentiation transitions
Source: PLoS Genet. 2018 Apr 16;14(4):e1007346. doi: 10.1371/journal.pgen.1007346 (PMC5919691; doi:10.1371/journal.pgen.1007346)
Supplement: S10 Table — (A1) Association between SOX9-GLI inter-peak distance and target gene expression patterns (PZ, PHZ, UHZ over LHZ genes). (A2) Association between SOX9-GLI inter-peak distance and target gene expression patterns, with varied distance of SGBR from TSS. (A3) Association between SGBR distance-to-TSS and target gene expression patterns (PZ, PHZ, UHZ genes versus LHZ genes). (B1) Odds Ratios for GBR, SBR and SGBR (50-bp inter-peak distance) target genes zone specifically expressed in (PZ, PHZ, UHZ) over LHZ. (B2) Fisher's exact on SOX9 target genes (SBR) in zone specific expression. (B3) Fisher's exact test on GLI1 target genes. (B4) Fisher's exact test on GLI3 target genes. (C1) Genomic locations of SGBRs in DEGs (inter-peak distance < 50-bp, intergenic region >25kb). (C2) Number of SGBRs in each DEG. (D1) Genomic locations and numbers of SGBRs in DEGs (inter-peak distance < 250 bp, intergenic region >25kb). (D2) Number of SGBRs in each DEG. (XLSX) [file pgen.1007346.s014.xlsx]

## Sheet: Sheet 1. Fisher test
		Table S10A1 Association between SOX9-GLI inter-peak distance and target gene expression patterns (PZ, PHZ, UHZ over LHZ genes).					Table S10A2 Association between SOX9-GLI inter-peak distance and target gene expression patterns with varied distance of SGBR from TSS.
		Inter-peak distance	Odds Ratio	P-Value	Significance Log10(1/P-Value)		Number of genes in heat map	PZ	PHZ	UHZ	LHZ
		50 bp	1.32	0.0032	2.49485			654	299	31	907
		150 bp	1.28	0.0071	2.14874
		250 bp	1.26	0.0096	2.01773		Fisher's exact test on 2 by 2 table	PZ,PHZ,UHZ			LHZ	P-Value	Odds Ratio	Significance Log10(1/P-Value)
		350 bp	1.17	0.0725	1.13966		Number of genes	984			907
		450 bp	1.2	0.0377	1.42366		Inter-peak distance < 50bp
		550 bp	1.2	0.0353	1.45223		SGBR distance from TSS < 1 kb		113		109	0.7766	0.955574	0.109803
		650 bp	1.18	0.0501	1.3002		2 kb		138		126	0.9477	1.00953	0.0233291
		750 bp	1.18	0.0471	1.327		5 kb		163		143	0.7115	1.05066	0.147825
		850 bp	1.18	0.0481	1.3179		10 kb		187		153	0.3168	1.12658	0.499215
		1kb	1.17	0.0656	1.183		20 kb		215		172	0.2191	1.15218	0.659358
		1.5kb	1.15	0.0908	1.0419		Intergenic region		357		249	0.0032	1.32154	2.49485
		2kb	1.16	0.0683	1.1656		Inter-peak distance < 150bp
		10kb	1.14	0.0871	1.06		SGBR distance from TSS < 1 kb		127		132	0.3889	0.886833	0.410162
		15kb	1.12	0.1329	0.8765		2 kb		160		152	0.8071	0.970261	0.0930727
		20kb	1.1	0.2048	0.6887		5 kb		185		170	1	1.00308	0
							10 kb		209		183	0.657	1.05271	0.182435
							20 kb		239		203	0.4591	1.08521	0.338093
							Intergenic region		395		285	0.0071	1.27751	2.14874
							Inter-peak distance < 250bp
		Table S10A3 Association between SGBR distance-to-TSS and target gene expression patterns (PZ, PHZ, UHZ genes versus LHZ genes)					SGBR distance from TSS < 1 kb		138		149	0.2285	0.853699	0.641114
		SGBR distance to TSS	Odds Ratio	P-Value	Significance Log10(1/P-Value)		2 kb		173		172	0.52	0.927107	0.283997
		1kb	0.955574	0.7766	0.109803		5 kb		200		190	0.8239	0.970261	0.0841255
		2kb	1.00953	0.9477	0.0233291		10 kb		228		202	0.7483	1.04039	0.125924
		5kb	1.05066	0.7115	0.147825		20 kb		261		223	0.4754	1.07882	0.322941
		10kb	1.12658	0.3168	0.499215		Intergenic region		416		305	0.0096	1.2572	2.01773
		20kb	1.15218	0.2191	0.659358		Inter-peak distance <350bp
		Intergenic region	1.32154	0.0032	2.49485		SGBR distance from TSS < 1 kb		150		162	0.1997	0.85347	0.699622
							2 kb		184		181	0.6067	0.937026	0.217026
							5 kb		212		199	0.8704	0.981963	0.0602811
							10 kb		244		211	0.5654	1.06591	0.247644
							20 kb		274		237	0.5493	1.06565	0.26019
							Intergenic region		433		341	0.0725	1.17043	1.13966
							Inter-peak distance < 450bp
							SGBR distance from TSS < 1 kb		157		170	0.1876	0.851261	0.726767
							2 kb		193		190	0.5752	0.936302	0.240181
							5 kb		222		209	0.8727	0.979082	0.059135
							10 kb		256		222	0.573	1.06292	0.241845
							20 kb		287		250	0.5903	1.05817	0.228927
							Intergenic region		447		343	0.0337	1.20123	1.47237
							Inter-peak distance < 550bp
							SGBR distance from TSS < 1 kb		166		176	0.2401	0.869376	0.619608
							2 kb		204		196	0.7411	0.95937	0.130123
							5 kb		235		217	1	0.998206	0
							10 kb		269		230	0.4806	1.07804	0.318216
							20 kb		300		258	0.4995	1.0718	0.301465
							Intergenic region		457		352	0.0353	1.1967	1.45223
							Inter-peak distance < 650bp
							SGBR distance from TSS < 1 kb		175		181	0.3262	0.891193	0.486516
							2 kb		214		200	0.9136	0.98627	0.0392439
							5 kb		248		224	0.8772	1.02051	0.0569014
							10 kb		283		238	0.3726	1.09603	0.428757
							20 kb		312		267	0.4469	1.0771	0.34979
							Intergenic region		468		365	0.0501	1.18186	1.30016
							Inter-peak distance < 750bp
							SGBR distance from TSS < 1 kb		178		184	0.3295	0.891691	0.482145
							2 kb		219		204	0.9571	0.989524	0.0190427
							5 kb		255		229	0.8384	1.0264	0.0765487
							10 kb		289		244	0.3772	1.09174	0.423428
							20 kb		320		272	0.3964	1.08441	0.401866
							Intergenic region		478		373	0.0471	1.18122	1.32698
							Inter-peak distance < 850bp
							SGBR distance from TSS < 1 kb		181		188	0.3057	0.887428	0.514705
							2 kb		222		208	0.9149	0.983789	0.0386264
							5 kb		259		234	0.8793	1.02023	0.0558629
							10 kb		293		249	0.4075	1.08463	0.389872
							20 kb		325		276	0.3988	1.08539	0.399245
							Intergenic region		483		378	0.0481	1.17779	1.31785
							Inter-peak distance < 1kb
							SGBR distance from TSS < 1 kb		187		194	0.3119	0.888489	0.505985
							2 kb		228		213	0.9158	0.98666	0.0381994
							5 kb		266		241	0.8807	1.01736	0.055172
							10 kb		300		256	0.4398	1.08017	0.356745
							20 kb		332		284	0.43	1.07754	0.366532
							Intergenic region		491		388	0.0656	1.16644	1.1831
							Inter-peak distance < 1.5kb
							SGBR distance from TSS < 1 kb		204		207	0.3841	0.908389	0.415556
							2 kb		251		228	0.9185	1.01473	0.0369208
							5 kb		288		257	0.7703	1.03293	0.11334
							10 kb		322		273	0.3969	1.08719	0.401319
							20 kb		361		302	0.2986	1.10182	0.52491
							Intergenic region		511		410	0.0908	1.14881	1.04191
							Inter-peak distance < 2kb
							SGBR distance from TSS < 1 kb		213		214	0.422	0.917441	0.374688
							2 kb		263		234	0.7621	1.03598	0.117988
							5 kb		308		265	0.4744	1.07131	0.323855
							10 kb		341		284	0.288	1.10675	0.540608
							20 kb		385		314	0.1696	1.13017	0.770574
							Intergenic region		537		428	0.0683	1.15649	1.16558
							Inter-peak distance < 10kb
							SGBR distance from TSS < 1 kb		254		254	0.424	0.921748	0.372634
							2 kb		315		279	0.7064	1.04068	0.150949
							5 kb		372		320	0.4497	1.07153	0.347077
							10 kb		435		361	0.22	1.11069	0.657577
							20 kb		506		400	0.0625	1.16601	1.20412
							Intergenic region		651		527	0.0871	1.13863	1.05998
							Inter-peak distance < 15kb
							SGBR distance from TSS < 1 kb		270		269	0.4347	0.925175	0.36181
							2 kb		333		295	0.6784	1.04048	0.168514
							5 kb		401		333	0.2397	1.10997	0.620332
							10 kb		468		375	0.097	1.15034	1.01323
							20 kb		540		423	0.043	1.1767	1.36653
							Intergenic region		677		558	0.1329	1.11832	0.876475
							Inter-peak distance < 20kb
							SGBR distance from TSS < 1 kb		281		274	0.5626	0.945296	0.2498
							2 kb		348		304	0.5854	1.05516	0.232547
							5 kb		416		345	0.2287	1.11144	0.640734
							10 kb		486		390	0.0933	1.14864	1.03012
							20 kb		564		443	0.0421	1.17351	1.37572
							Intergenic region		696		585	0.2048	1.09664	0.68867

## Sheet: 2. Comparison SGBR, SBR, GBR
	Table S10B1 Odds Ratios for GBR, SBR and SGBR (50-bp inter-peak distance) target genes zone specifically expressed in (PZ, PHZ, UHZ) over LHZ
	Fisher's exact test on 2 by 2 table	GLI1 target	GLI3 target	SOX9 target	SOX9/GLI common target (SGBR)
	Ratio: number of gene in (PZ,PHZ,UHZ) / number of gene in (LHZ)	1.16	1.04	1.06	1.32
	Random selected gene	1	1	1	1
	TF binding target gene	0.16	0.04	0.06	0.32
	Table S10B2 Fisher's exact on SOX9 target genes (SBR) in zone specific expression
	Fisher's exact test on 2 by 2 table	PZ,PHZ,UHZ			LHZ	P-Value	Odds Ratio
	Num. genes	984			907
	SOX9 BR distance from TSS < 1kb		326		323	0.3864	0.930309
	2kb		404		358	0.6676	1.04018
	5kb		481		407	0.3085	1.08934
	10kb		557		460	0.161	1.11612
	20kb		638		517	0.0921	1.13748
	Intergenic region		762		664	0.4397	1.05779
	Table S10B3 Fisher's exact test on GLI1 target genes
	Fisher's exact test on 2 by 2 table	PZ,PHZ,UHZ			LHZ	P-Value	Odds Ratio
	Num. genes	984			907
	GLI1 BR distance from TSS < 1kb		81		73	0.9332	1.02276
	2kb		158		140	0.7556	1.04026
	5kb		221		196	0.7453	1.03932
	10kb		249		217	0.6048	1.05767
	20kb		273		237	0.5827	1.06176
	Intergenic region		390		310	0.101	1.15962
	Table S10B4 Fisher's exact test on GLI3 target genes
	Fisher's exact test on 2 by 2 table	PZ,PHZ,UHZ			LHZ	P-Value	Odds Ratio
	Num. genes	984			907
	GLI3 BR distance from TSS < 1kb		394		345	0.5724	1.05266
	2kb		467		399	0.3662	1.07884
	5kb		516		435	0.2652	1.09338
	10kb		562		490	0.7253	1.05719
	20kb		631		522	0.1549	1.11422
	Intergenic region		754		667	0.5739	1.04198

## Sheet: 3. SGBR targeted DEGs 50bp 
Table S10C1 Genomic locations of SGBRs in DEGs (inter-peak distance < 50-bp, intergenic region >25kb)							Table S10C2 Number of SGBRs in each DEG
PZ target genes with SGBR							Target gene symbol	Number of SGBRs
Gene	Chromosome	SGBR start position	End position	DNA conservation score	SGBR region distance to TSS (bp)		PZ
Acot11	chr4	106452788	106452888	0	-24765		Sox6	11
Acot11	chr4	106500436	106500536	0	22883		Fgfr2	9
Aff3	chr1	38316642	38316742	0	-405108		Shox2	8
Aff3	chr1	38319390	38319490	576	-402360		Gas1	6
Aff3	chr1	38496655	38496755	0	-225095		Gli2	5
Aff3	chr1	38814780	38814880	0	93030		Ptch1	5
Akap8l	chr17	32487452	32487552	0	-38		Nfatc2	5
Akap8l	chr17	32487580	32487680	0	90		Pdzrn3	5
Angptl1	chr1	158901438	158901538	0	132795		Sox5	5
Ankrd16	chr2	11699304	11699404	0	-149		Mertk	5
Ankrd16	chr2	11700041	11700141	0	588		Pitpnc1	5
Apobec2	chr17	48576826	48576926	0	4823		Wwp2	5
Art3	chr5	92798224	92798324	0	37421		Gpc6	5
Art3	chr5	92800485	92800585	326	39682		Bnc2	4
Art3	chr5	92800840	92800940	0	40037		Prickle1	4
Athl1	chr7	148127462	148127562	0	222		Chst11	4
Atp1a2	chr1	174232793	174232893	0	4648		Tgfbr3	4
Atp1b2	chr11	69427589	69427689	299	8195		Boc	4
Auts2	chr5	132172693	132172793	421	-846471		Auts2	4
Auts2	chr5	132186423	132186523	0	-832741		Aff3	4
Auts2	chr5	132186924	132187024	502	-832240		Fstl1	4
Auts2	chr5	132187419	132187519	0	-831745		Sulf2	4
BC032203	chr17	47025702	47025802	0	57390		Phlda1	4
BC034090	chr1	157075924	157076024	0	-3896		Cyr61	4
Bnc2	chr4	83835289	83835389	368	-485651		Prelp	3
Bnc2	chr4	84008199	84008299	542	-312741		Tlcd1	3
Bnc2	chr4	84075479	84075579	0	-245461		Lrig3	3
Bnc2	chr4	84146578	84146678	636	-174362		Synpo	3
Boc	chr16	44493913	44494013	0	-65047		Galt	3
Boc	chr16	44494771	44494871	299	-64189		Creb3l2	3
Boc	chr16	44665719	44665819	0	106759		Igfbp7	3
Boc	chr16	44666659	44666759	0	107699		Sertad4	3
Brd8	chr18	34783755	34783855	0	-450		Fmod	3
C80913	chr7	38846163	38846263	0	41642		Dab2	3
Capn6	chrX	140282890	140282990	557	20983		Il11ra1	3
Ccdc109a	chr10	58925020	58925120	0	-154370		Gnb2l1	3
Ccdc109a	chr10	59028936	59029036	0	-50454		Cuedc1	3
Cdc42ep5	chr7	4115119	4115219	0	-1293		Fndc3b	3
Cdon	chr9	35169889	35169989	0	-58774		Igf1r	3
Chd2	chr7	80669348	80669448	312	-17234		Sfi1	3
Chd2	chr7	80763026	80763126	0	76444		Art3	3
Chkb	chr15	89260352	89260452	0	63		Kif13a	3
Chst11	chr10	82447764	82447864	0	-429		Nfia	3
Chst11	chr10	82608778	82608878	0	160585		Prnp	3
Chst11	chr10	82646486	82646586	0	198293		Ddah1	3
Chst11	chr10	82646950	82647050	0	198757		Gli1	3
Col16a1	chr4	129733353	129733453	0	8319		Odz3	3
Col2a1	chr15	97835287	97835387	0	182		Cspg4	3
Col6a1	chr10	76113827	76113927	0	-75036		Ncor2	3
Col6a2	chr10	76113827	76113927	0	27502		Tshz2	3
Col8a1	chr16	57607198	57607298	250	-147602		Zfp521	3
Col9a2	chr4	120713841	120713941	0	1901		Sipa1l1	3
Crabp2	chr3	87753513	87753613	0	975		Hfe2	3
Creb3l2	chr6	37342475	37342575	390	-49621		Lhfpl2	2
Creb3l2	chr6	37365339	37365439	0	-26757		Rbm39	2
Creb3l2	chr6	37392336	37392436	289	240		Wwtr1	2
Crispld1	chr1	17717804	17717904	335	728		Med12	2
Crispld2	chr8	122528222	122528322	0	11934		Phldb1	2
Cspg4	chr9	56712852	56712952	0	-9		Sfrs18	2
Cspg4	chr9	56712821	56712921	0	-40		Ror2	2
Cspg4	chr9	56715554	56715654	0	2693		Nfix	2
Ctdspl	chr9	118961619	118961719	0	126015		Sorbs2	2
Ctdspl2	chr2	121782035	121782135	0	348		Trak1	2
Ctdspl2	chr2	121853703	121853803	0	72016		Farp1	2
Cuedc1	chr11	87974920	87975020	496	62322		Hmg20a	2
Cuedc1	chr11	87994195	87994295	0	81597		Luc7l2	2
Cuedc1	chr11	87994836	87994936	0	82238		Pfkp	2
Cul7	chr17	46787151	46787251	0	-85		Tgfbi	2
Cyr61	chr3	145310578	145310678	490	-2321		Des	2
Cyr61	chr3	145311216	145311316	527	-1683		Zbtb20	2
Cyr61	chr3	145311665	145311765	611	-1234		Ankrd16	2
Cyr61	chr3	145312961	145313061	477	62		Ctdspl2	2
Daam2	chr17	49732471	49732571	330	28859		Fzd2	2
Dab2	chr15	6188302	6188402	0	-61436		Ccdc109a	2
Dab2	chr15	6230230	6230330	587	-19508		Acot11	2
Dab2	chr15	6336512	6336612	0	86774		Fat4	2
Dact1	chr12	72359739	72359839	0	-51082		Pgm2	2
Ddah1	chr3	145366061	145366161	0	-55528		Lmo4	2
Ddah1	chr3	145366606	145366706	0	-54983		Sspn	2
Ddah1	chr3	145497166	145497266	262	75577		Prkca	2
Ddb2	chr2	91043000	91043100	0	-34089		Smoc2	2
Des	chr1	75314319	75314419	0	-42535		Ugdh	2
Des	chr1	75334670	75334770	477	-22184		Sh3d19	2
Dhx57	chr17	80688961	80689061	0	-805		Tns1	2
Dixdc1	chr9	50532959	50533059	0	-14613		Lsp1	2
Dixdc1	chr9	50534324	50534424	0	-13248		Peg3	2
Dlk1	chr12	110688389	110688489	0	-2620		Rarg	2
Dnm1	chr2	32218491	32218591	244	9692		Ppp1r3c	2
Ehbp1	chr11	22187280	22187380	309	-54965		Trpm7	2
Eno1	chr4	149611823	149611923	0	1043		Thra	2
Ephb3	chr16	21204511	21204611	0	-267		Dixdc1	2
Ephb3	chr16	21210152	21210252	0	5374		Rere	2
Etnk1	chr6	143115220	143115320	0	-480		Sned1	2
Farp1	chr14	121436040	121436140	0	1668		Unc5c	2
Farp1	chr14	121598422	121598522	0	164050		Ephb3	2
Fat4	chr3	38783298	38783398	374	-2514		Hcfc1r1	2
Fat4	chr3	38836164	38836264	0	50352		Akap8l	2
Fbn2	chr18	58134952	58135052	0	-234578		Ppp1r9a	2
Fgfr2	chr7	137217710	137217810	502	-3097273		Hspg2	2
Fgfr2	chr7	137327521	137327621	471	-2987462		Timp2	2
Fgfr2	chr7	137368107	137368207	0	-2946876		Prrc1	2
Fgfr2	chr7	137404329	137404429	0	-2910654		Chd2	2
Fgfr2	chr7	137869196	137869296	0	-2445787		Ltbp2	2
Fgfr2	chr7	139509994	139510094	276	-804989		Tgfb3	2
Fgfr2	chr7	139945883	139945983	341	-369100		BC034090	1
Fgfr2	chr7	140044288	140044388	0	-270695		Ddb2	1
Fgfr2	chr7	140044334	140044434	0	-270649		Ogt	1
Flnb	chr14	8729453	8729553	0	79032		Spon1	1
Fmod	chr1	135838079	135838179	0	-95702		Angptl1	1
Fmod	chr1	135838676	135838776	0	-95105		Ctdspl	1
Fmod	chr1	135861384	135861484	0	-72397		Fzd1	1
Fndc3b	chr3	27493013	27493113	0	-117166		Itpr2	1
Fndc3b	chr3	27604824	27604924	0	-5355		Nfat5	1
Fndc3b	chr3	27762451	27762551	347	152272		Slc44a2	1
Foxp1	chr6	98796119	98796219	326	-420357		Tspyl2	1
Foxp2	chr6	14848212	14848312	358	-3087		Col6a1	1
Fry	chr5	151260443	151260543	555	339251		Flnb	1
Fst	chr13	115178326	115178426	0	-70783		Htra2	1
Fstl1	chr16	37684925	37685025	303	-91984		Capn6	1
Fstl1	chr16	37732601	37732701	460	-44308		Dnm1	1
Fstl1	chr16	37778407	37778507	0	1498		Gprasp1	1
Fstl1	chr16	37801370	37801470	0	24461		Pdlim7	1
Fubp1	chr3	151873325	151873425	0	-47		Zfp692	1
Fzd1	chr5	4758048	4758148	569	-118		Atp1a2	1
Fzd2	chr11	102465307	102465407	0	-388		Daam2	1
Fzd2	chr11	102465499	102465599	564	-196		Ldb1	1
Fzd7	chr1	59540703	59540803	700	1762		Vamp2	1
Fzd8	chr18	8933874	8933974	267	-278930		Fry	1
Gadd45g	chr13	51948299	51948399	0	6302		Msi2	1
Galt	chr4	41687964	41688064	335	-14087		Pofut1	1
Galt	chr4	41688253	41688353	0	-13798		Ski	1
Galt	chr4	41703037	41703137	0	986		Chkb	1
Gas1	chr13	60121271	60121371	509	-157405		Glt25d2	1
Gas1	chr13	60152390	60152490	0	-126286		Limd1	1
Gas1	chr13	60199046	60199146	0	-79630		Pabpn1	1
Gas1	chr13	60211949	60212049	262	-66727		Rbm5	1
Gas1	chr13	60278980	60279080	456	304		Ssbp2	1
Gas1	chr13	60279879	60279979	0	1203		Jun	1
Gas5	chr1	162965295	162965395	0	792		Smarcd3	1
Gli1	chr10	126748876	126748976	0	-29719		Ube2i	1
Gli1	chr10	126776033	126776133	267	-2562		Col6a2	1
Gli1	chr10	126779421	126779521	0	826		Idua	1
Gli2	chr1	120721997	120722097	0	-228149		Megf6	1
Gli2	chr1	120878509	120878609	0	-71637		Phyh	1
Gli2	chr1	120918956	120919056	0	-31190		Sfxn2	1
Gli2	chr1	120930749	120930849	337	-19397		Tnks2	1
Gli2	chr1	120944558	120944658	0	-5588		Ehbp1	1
Glt25d2	chr1	154248482	154248582	250	1572		Gpsm1	1
Gnb2l1	chr11	48613650	48613750	0	-134		Lrrk1	1
Gnb2l1	chr11	48630583	48630683	0	16799		Rpl22	1
Gnb2l1	chr11	48631881	48631981	0	18097		Syt8	1
Gp1bb	chr16	18656230	18656330	0	33784		Zfyve21	1
Gpc6	chr14	116952706	116952806	0	-371763		Atp1b2	1
Gpc6	chr14	117324360	117324460	365	-109		Lect1	1
Gpc6	chr14	117326196	117326296	0	1727		Npr2	1
Gpc6	chr14	118212876	118212976	306	888407		Ptrf	1
Gpc6	chr14	118337680	118337780	244	1013211		Vps16	1
Gprasp1	chrX	132277098	132277198	0	-124		Crispld1	1
Gpsm1	chr2	26207549	26207649	256	36564		Fst	1
Grb10	chr11	11861041	11861141	0	-77595		Myom1	1
Hcfc1r1	chr17	23810575	23810675	0	50		Ppap2b	1
Hcfc1r1	chr17	23814101	23814201	0	3576		Slc2a4	1
Hfe2	chr3	96301745	96301845	0	-27313		Trim35	1
Hfe2	chr3	96304310	96304410	363	-24748		Hoxc4	1
Hfe2	chr3	96305267	96305367	0	-23791		Mapk1ip1	1
Hmg20a	chr9	56266644	56266744	369	243		Sf3b3	1
Hmg20a	chr9	56353816	56353916	0	87415		Dhx57	1
Hoxc4	chr15	102916329	102916429	466	67012		Pam	1
Hoxc8	chr15	102830317	102830417	462	9397		Rcor3	1
Hspg2	chr4	137018332	137018432	0	-6252		Zfp101	1
Hspg2	chr4	137032624	137032724	0	8040		Apobec2	1
Htra2	chr6	82983850	82983950	0	-21367		Fzd7	1
Idua	chr5	109098011	109098111	0	8711		Kcne4	1
Igf1r	chr7	75055481	75055581	276	-42182		Nfatc4	1
Igf1r	chr7	75274296	75274396	371	176633		Col8a1	1
Igf1r	chr7	75274898	75274998	522	177235		Cdc42ep5	1
Igf2r	chr17	12917629	12917729	0	-44851		Eno1	1
Igfbp4	chr11	98908970	98909070	0	6462		Grb10	1
Igfbp7	chr5	77783684	77783784	0	-53336		Rpl3	1
Igfbp7	chr5	77798568	77798668	0	-38452		Tacc2	1
Igfbp7	chr5	77889456	77889556	0	52436		Dact1	1
Il11ra1	chr4	41687964	41688064	335	40993		Gas5	1
Il11ra1	chr4	41688253	41688353	0	41282		Leprel2	1
Il11ra1	chr4	41703037	41703137	0	56066		Nr4a1	1
Ilf3	chr9	21171998	21172098	0	-339		Wdr6	1
Itih5	chr2	10186313	10186413	0	111165		Crispld2	1
Itpr2	chr6	146351881	146351981	276	-98814		Ilf3	1
Jun	chr4	94719989	94720089	0	1126		Myst4	1
Kcne4	chr1	78816344	78816444	544	2892		Slc35e3	1
Kif13a	chr13	46823386	46823486	0	-201651		Col16a1	1
Kif13a	chr13	47025792	47025892	256	755		Fbn2	1
Kif13a	chr13	47026154	47026254	0	1117		Hoxc8	1
Lcorl	chr5	46061007	46061107	0	-187797		Matn2	1
Ldb1	chr19	46130862	46130962	0	11208		Phf14	1
Lect1	chr14	80077862	80077962	272	15935		Brd8	1
Leprel2	chr6	124806955	124807055	0	-765		Gp1bb	1
Lgals4	chr7	29634927	29635027	0	16164		Loxl1	1
Lhfpl2	chr13	94886804	94886904	0	59103		Pdk1	1
Lhfpl2	chr13	94910291	94910391	439	82590		Zfp260	1
Limd1	chr9	123438543	123438643	471	50774		Cul7	1
Lmo4	chr3	143577792	143577892	526	-290377		Fzd8	1
Lmo4	chr3	143905036	143905136	571	36867		Col9a2	1
Loxl1	chr9	58122617	58122717	0	-38352		Foxp1	1
Loxl3	chr6	82983850	82983950	0	-267		Igf2r	1
Lrig3	chr10	125223251	125223351	0	-179974		Mfap5	1
Lrig3	chr10	125282153	125282253	330	-121072		Pmp22	1
Lrig3	chr10	125427632	125427732	603	24407		Tom1l2	1
Lrrk1	chr7	73375817	73375917	0	-157369		Cdon	1
Lsp1	chr7	149673392	149673492	0	26728		Ltbp1	1
Lsp1	chr7	149674207	149674307	0	27543		Per1	1
Ltbp1	chr17	75577945	75578045	580	173087		Runx3	1
Ltbp2	chr12	86187678	86187778	420	-29754		Tacc3	1
Ltbp2	chr12	86188446	86188546	0	-28986		BC032203	1
Luc7l2	chr6	38500694	38500794	0	-590		Lgals4	1
Luc7l2	chr6	38500946	38501046	0	-338		Rasl11b	1
Mapk1ip1	chr7	146037379	146037479	0	-527		Sparcl1	1
Matn2	chr15	34358668	34358768	0	122282		Fubp1	1
Mdm4	chr1	134922018	134922118	0	125		Itih5	1
Med12	chrX	98496180	98496280	369	26861		Slc38a3	1
Med12	chrX	98527926	98528026	0	58607		Col2a1	1
Megf6	chr4	153573916	153574016	0	29127		Mdm4	1
Mertk	chr2	128513262	128513362	0	-11380		Sfpq	1
Mertk	chr2	128523990	128524090	0	-652		C80913	1
Mertk	chr2	128525042	128525142	0	400		Dlk1	1
Mertk	chr2	128526609	128526709	0	1967		Loxl3	1
Mertk	chr2	128535155	128535255	0	10513		Pdlim4	1
Mfap5	chr6	122445630	122445730	366	-10183		Rgs5	1
Mfge8	chr7	86292398	86292498	0	-1498		Sympk	1
Msi2	chr11	88470745	88470845	0	-109032		Athl1	1
Myom1	chr17	71352215	71352315	0	-16596		Gadd45g	1
Myst4	chr14	22320012	22320112	559	986		Lcorl	1
Ncor2	chr5	125631671	125631771	0	-27868		Nfib	1
Ncor2	chr5	125657436	125657536	0	-2103		Sorbs1	1
Ncor2	chr5	125696360	125696460	267	36821		Upf1	1
Nfat5	chr8	109817206	109817306	358	-114		Crabp2	1
Nfatc2	chr2	168381697	168381797	447	-45410		Foxp2	1
Nfatc2	chr2	168427417	168427517	634	310		Igfbp4	1
Nfatc2	chr2	168430417	168430517	404	3310		Mfge8	1
Nfatc2	chr2	168453219	168453319	0	26112		Pnpla6	1
Nfatc2	chr2	168453921	168454021	521	26814		Tpi1	1
Nfatc4	chr14	56441499	56441599	0	-2083		Etnk1	1
Nfia	chr4	97439930	97440030	535	555		Pfkl	1
Nfia	chr4	97657223	97657323	473	217848		Sema3c	1
Nfia	chr4	97670900	97671000	472	231525		PHZ
Nfib	chr4	81950270	81950370	697	-401334		Sox9	13
Nfix	chr8	87233211	87233311	0	-90982		Abtb2	4
Nfix	chr8	87261647	87261747	0	-62546		Ttc28	4
Npr2	chr4	43643227	43643327	0	-1530		Rbms3	3
Nr4a1	chr15	101114450	101114550	0	17223		Palld	3
Odz3	chr8	49307875	49307975	0	-452119		Ptp4a2	3
Odz3	chr8	49575704	49575804	0	-184290		Cbara1	3
Odz3	chr8	49929458	49929558	499	169464		Prkg1	3
Ogt	chrX	98835252	98835352	276	-97		Pabpc1	3
Pabpn1	chr14	55513816	55513916	0	11588		Eid1	3
Pam	chr1	99944387	99944487	549	-47786		Ugp2	3
Pdk1	chr2	71711302	71711402	267	71		Gadd45b	3
Pdlim4	chr11	53874054	53874154	502	-8412		Plxdc2	3
Pdlim7	chr13	55612107	55612207	403	-2880		Scarb1	3
Pdzrn3	chr6	100832558	100832658	0	-495283		Hdlbp	3
Pdzrn3	chr6	100926002	100926102	0	-401839		Klf9	2
Pdzrn3	chr6	101213580	101213680	392	-114261		Cops2	2
Pdzrn3	chr6	101324695	101324795	0	-3146		Bcat1	2
Pdzrn3	chr6	101327965	101328065	492	124		Trim47	2
Peg3	chr7	6734383	6734483	326	51301		Tgfb2	2
Peg3	chr7	6767774	6767874	0	84692		Nuak1	2
Per1	chr11	68924207	68924307	0	15538		Akap13	2
Pfkl	chr10	77490991	77491091	0	18213		Wac	2
Pfkp	chr13	6028791	6028891	0	-619182		Gpt2	2
Pfkp	chr13	6547320	6547420	0	-100653		Trps1	2
Pgm2	chr4	99642704	99642804	0	40735		Pim1	2
Pgm2	chr4	99701387	99701487	0	99418		Ldlrad3	2
Phf14	chr6	11857526	11857626	0	-233		Dclk1	2
Phlda1	chr10	110943548	110943648	446	256		Sgms2	2
Phlda1	chr10	110945167	110945267	244	1875		Thbs2	2
Phlda1	chr10	110946601	110946701	0	3309		Sc4mol	2
Phlda1	chr10	110977020	110977120	0	33728		Pdlim5	2
Phldb1	chr9	44542028	44542128	0	-1203		Btbd3	2
Phldb1	chr9	44543372	44543472	434	141		Mtap4	2
Phyh	chr2	4838727	4838827	0	-1288		Acly	2
Pitpnc1	chr11	107067261	107067361	0	-264723		Tiam2	2
Pitpnc1	chr11	107274812	107274912	0	-57172		Atp2b1	2
Pitpnc1	chr11	107274963	107275063	0	-57021		Map3k5	2
Pitpnc1	chr11	107330324	107330424	281	-1660		Fads2	2
Pitpnc1	chr11	107340680	107340780	346	8696		Car12	1
Pmp22	chr11	62949229	62949329	0	6795		Nid2	1
Pnpla6	chr8	3515328	3515428	326	-6		Slc2a1	1
Pofut1	chr2	153117020	153117120	0	49801		Agl	1
Ppap2b	chr4	104829812	104829912	520	-90		Usp2	1
Ppp1r3c	chr19	36810721	36810821	0	-372		Gnb4	1
Ppp1r3c	chr19	36908495	36908595	0	97402		Ppa1	1
Ppp1r9a	chr6	5058462	5058562	0	205508		Tmem30a	1
Ppp1r9a	chr6	5060595	5060695	0	207641		Smpdl3b	1
Prelp	chr1	135838079	135838179	0	20138		Mb	1
Prelp	chr1	135838676	135838776	0	20735		Scd1	1
Prelp	chr1	135861384	135861484	0	43443		Hmgcr	1
Prickle1	chr15	93349150	93349250	244	-77122		Fgfr3	1
Prickle1	chr15	93406469	93406569	0	-19803		Phtf2	1
Prickle1	chr15	93423977	93424077	289	-2295		Slc35a3	1
Prickle1	chr15	93474328	93474428	365	48056		Ldlr	1
Prkca	chr11	107884793	107884893	0	-320399		Reep1	1
Prkca	chr11	108076888	108076988	0	-128304		Tmem30b	1
Prnp	chr2	131735441	131735541	276	-173		D3Bwg0562e	1
Prnp	chr2	131735836	131735936	0	222		Pcmt1	1
Prnp	chr2	131736388	131736488	0	774		Snx24	1
Prrc1	chr18	57614736	57614836	0	100399		Bmper	1
Prrc1	chr18	57619748	57619848	0	105411		Mef2d	1
Ptch1	chr13	63629801	63629901	0	-44623		Sec24a	1
Ptch1	chr13	63659291	63659391	0	-15133		Homer1	1
Ptch1	chr13	63667666	63667766	634	-6758		Pura	1
Ptch1	chr13	63802121	63802221	0	127697		Foxo1	1
Ptch1	chr13	63916343	63916443	0	241919		Thbs1	1
Ptrf	chr11	100823774	100823874	262	-8377		Ccdc88a	1
Rarg	chr15	102086150	102086250	543	-1748		Nxn	1
Rarg	chr15	102088943	102089043	0	1045		Slc38a2	1
Rasl11b	chr5	74569259	74569359	449	-22012		Ank3	1
Rbm39	chr2	156005181	156005281	0	-743		Rora	1
Rbm39	chr2	156006022	156006122	403	98		Yme1l1	1
Rbm5	chr9	107673502	107673602	0	219		Gulp1	1
Rcor3	chr1	193916806	193916906	0	-45036		Prkg2	1
Rere	chr4	149747501	149747601	507	91796		Tmem41b	1
Rere	chr4	149930965	149931065	585	275260		Pcolce2	1
Rgs5	chr1	171461664	171461764	0	-123918		Bnip3	1
Ror2	chr13	53289155	53289255	0	-92288		Mllt11	1
Ror2	chr13	53380133	53380233	0	-1310		Acat2	1
Rpl22	chr4	151699695	151699795	0	-106		Kcmf1	1
Rpl3	chr15	79913937	79914037	0	151		Rab33b	1
Runx3	chr4	134702697	134702797	0	26180		Fyco1	1
Sema3c	chr5	17153548	17153648	0	73499		Plod2	1
Sertad4	chr1	194680937	194681037	309	-959		Ccnd2	1
Sertad4	chr1	194682282	194682382	328	386		Slc38a4	1
Sertad4	chr1	194684957	194685057	0	3061		Arhgap5	1
Sf3b3	chr8	113370413	113370513	262	-240		Leprel1	1
Sfi1	chr11	3056368	3056468	0	-37048		Zfp207	1
Sfi1	chr11	3058023	3058123	0	-35393		Hapln1	1
Sfi1	chr11	3061414	3061514	0	-32002		Ptgfrn	1
Sfpq	chr4	126699582	126699682	0	1064		Tmem45a	1
Sfrs18	chr4	21774588	21774688	0	-92		Stard4	1
Sfrs18	chr4	21774862	21774962	0	182		Slc25a36	1
Sfxn2	chr19	46673353	46673453	372	25548		Kif1b	1
Sh3d19	chr3	85844431	85844531	467	-43875		Rassf5	1
Sh3d19	chr3	85918581	85918681	0	30275		Cd24a	1
Shox2	chr3	66135969	66136069	0	-649674		Pacsin2	1
Shox2	chr3	66136368	66136468	489	-649275		Slc4a3	1
Shox2	chr3	66204900	66205000	482	-580743		Ptp4a1	1
Shox2	chr3	66214556	66214656	374	-571087		Trim2	1
Shox2	chr3	66310735	66310835	513	-474908		Pdpn	1
Shox2	chr3	66602338	66602438	272	-183305		Synpo2	1
Shox2	chr3	66768229	66768329	0	-17414		UHZ
Shox2	chr3	66789509	66789609	0	3866		Tcf7l2	6
Sipa1l1	chr12	83272038	83272138	522	1681		Fos	3
Sipa1l1	chr12	83289713	83289813	0	19356		Raf1	2
Sipa1l1	chr12	83475175	83475275	546	204818		Col3a1	2
Ski	chr4	154623589	154623689	0	26938		Prss35	1
Slc2a4	chr11	69762516	69762616	0	876		Loxl4	1
Slc35e3	chr10	117183463	117183563	0	99		Bach2	1
Slc38a3	chr9	107537814	107537914	0	-31841		Lrrc17	1
Slc44a2	chr9	21171998	21172098	0	29760		Col12a1	1
Smarcd3	chr5	24092483	24092583	422	-15297		Nr4a2	1
Smoc2	chr17	14592937	14593037	299	176474		Pdzrn4	1
Smoc2	chr17	14682875	14682975	262	266412		LHZ
Sned1	chr1	95202399	95202499	0	70031		Ets1	11
Sned1	chr1	95202491	95202591	0	70123		Irf2bp2	8
Sorbs1	chr19	40562090	40562190	0	-26129		Cxcr7	5
Sorbs2	chr8	46496430	46496530	0	-96668		Hes1	5
Sorbs2	chr8	46714188	46714288	0	121090		Mcm7	4
Sox5	chr6	143778775	143778875	289	-951672		Tle3	4
Sox5	chr6	143787708	143787808	0	-942739		Myo10	4
Sox5	chr6	144157742	144157842	326	-572705		Zfp36l1	4
Sox5	chr6	144248178	144248278	349	-482269		Lnx2	3
Sox5	chr6	144266821	144266921	0	-463626		Pvrl3	3
Sox6	chr7	122313945	122314045	703	-868263		Klf3	3
Sox6	chr7	122617693	122617793	637	-564515		Nfe2l2	3
Sox6	chr7	122638599	122638699	256	-543609		Dstn	3
Sox6	chr7	122702699	122702799	397	-479509		Gja1	3
Sox6	chr7	122708485	122708585	386	-473723		Jhdm1d	3
Sox6	chr7	122741022	122741122	622	-441186		Hipk1	3
Sox6	chr7	122894680	122894780	639	-287528		Rgs3	3
Sox6	chr7	123176258	123176358	586	-5950		Ctnnb1	3
Sox6	chr7	123176823	123176923	471	-5385		Ddit4	3
Sox6	chr7	123181442	123181542	0	-766		Ier2	3
Sox6	chr7	123183104	123183204	250	896		Atf6	2
Sparcl1	chr5	104537180	104537280	0	-5877		Irx3	2
Spon1	chr7	120902816	120902916	0	-6646		Tgfb1	2
Ssbp2	chr13	91571121	91571221	578	-28717		Spp1	2
Sspn	chr6	145815302	145815402	0	-64809		Jagn1	2
Sspn	chr6	145883222	145883322	0	3111		Slc39a10	2
Sulf2	chr2	165856836	165856936	337	-124277		Ier5	2
Sulf2	chr2	165968353	165968453	437	-12760		Midn	2
Sulf2	chr2	165981070	165981170	0	-43		Rb1	2
Sulf2	chr2	165981156	165981256	330	43		Cited2	2
Sympk	chr7	19609097	19609197	0	-579		Fmnl3	2
Synpo	chr18	60782608	60782708	0	-37138		Irx5	2
Synpo	chr18	60808679	60808779	0	-11067		Shfm1	2
Synpo	chr18	60830131	60830231	427	10385		Ccrn4l	2
Syt8	chr7	149616324	149616424	0	-4381		Wtap	2
Tacc2	chr7	137869196	137869296	0	148248		Arf6	2
Tacc3	chr5	34035035	34035135	0	34308		Cdh5	2
Tgfb3	chr12	87419917	87420017	550	-24		Mki67	2
Tgfb3	chr12	87420002	87420102	550	61		Mbd2	2
Tgfbi	chr13	56702693	56702793	0	-8177		Klf6	2
Tgfbi	chr13	56713713	56713813	0	2843		Psd3	2
Tgfbr3	chr5	107425112	107425212	0	-293486		Skil	2
Tgfbr3	chr5	107625071	107625171	450	-93527		Id2	2
Tgfbr3	chr5	107629836	107629936	0	-88762		Ntn1	2
Tgfbr3	chr5	107698104	107698204	0	-20494		Glb1	2
Thra	chr11	98590775	98590875	326	-11127		Slit3	2
Thra	chr11	98644821	98644921	524	42919		Ext1	2
Timp2	chr11	118185864	118185964	0	-31140		Hsd17b12	2
Timp2	chr11	118226642	118226742	0	9638		Rrm1	2
Tlcd1	chr11	77990497	77990597	0	334		Azin1	2
Tlcd1	chr11	77990915	77991015	0	752		H2afx	2
Tlcd1	chr11	77991566	77991666	0	1403		Kti12	2
Tnks2	chr19	36908495	36908595	0	-177		Nme1	2
Tns1	chr1	73949113	73949213	0	-221858		Sp7	2
Tns1	chr1	74171909	74172009	0	938		Mtpn	2
Tom1l2	chr11	60107947	60108047	411	-58410		Slc20a1	2
Tpi1	chr6	124758706	124758806	0	-5558		Id3	2
Trak1	chr9	121186678	121186778	0	-19892		Rhbdl2	2
Trak1	chr9	121261425	121261525	0	54855		Ywhaz	2
Trim35	chr14	66915725	66915825	0	-93		Adam12	2
Trpm7	chr2	126701144	126701244	0	-772		Eif4e	2
Trpm7	chr2	126701930	126702030	583	14		Mcl1	2
Tshz2	chr2	169416045	169416145	0	-42576		H2afz	2
Tshz2	chr2	169436749	169436849	0	-21872		Rcan1	2
Tshz2	chr2	169446778	169446878	555	-11843		Enpp6	2
Tspyl2	chrX	148777279	148777379	339	361		Phc2	2
Ube2i	chr17	25410991	25411091	0	-214		Rhoc	2
Ugdh	chr5	65827521	65827621	0	386		Ctsa	1
Ugdh	chr5	65828476	65828576	0	1341		Gprc5c	1
Unc5c	chr3	141172798	141172898	0	44320		Klf13	1
Unc5c	chr3	141374824	141374924	363	246346		Ndufc2	1
Upf1	chr8	72875237	72875337	0	-1885		Rapgef5	1
Vamp2	chr11	68924207	68924307	0	22265		Smc2	1
Vps16	chr2	130250058	130250158	0	52		Ubap2l	1
Wdr6	chr9	108480889	108480989	0	-131		Adamts9	1
Wwp2	chr8	109989340	109989440	0	29092		Cebpd	1
Wwp2	chr8	109996753	109996853	0	36505		Fbxo33	1
Wwp2	chr8	110019493	110019593	272	59245		Mrpl34	1
Wwp2	chr8	110046264	110046364	0	86016		Prcp	1
Wwp2	chr8	110079485	110079585	0	119237		Sh3bp1	1
Wwtr1	chr3	57291396	57291496	0	-88386		Tmem86a	1
Wwtr1	chr3	57378139	57378239	366	-1643		Camp	1
Zbtb20	chr16	43235835	43235935	605	359891		Elmo1	1
Zbtb20	chr16	43574242	43574342	441	698298		Hspa14	1
Zfp101	chr17	33495872	33495972	0	-35531		Mcm3	1
Zfp260	chr7	30879676	30879776	0	-70		Pcsk6	1
Zfp521	chr18	13946277	13946377	610	-184915		Sae1	1
Zfp521	chr18	14012370	14012470	492	-118822		Bad	1
Zfp521	chr18	14059343	14059443	615	-71849		Dpysl3	1
Zfp692	chr11	58116015	58116115	292	-4506		Hemgn	1
Zfyve21	chr12	113052193	113052293	0	-138		Nrip1	1
PHZ target genes with SGBR							Refbp2	1
Abtb2	chr2	103426708	103426808	256	20291		Wif1	1
Abtb2	chr2	103488847	103488947	387	82430		Arf5	1
Abtb2	chr2	103508414	103508514	0	101997		Commd2	1
Abtb2	chr2	103536451	103536551	306	130034		Gemin7	1
Acat2	chr17	13153274	13153374	262	-289		Myo1b	1
Acly	chr11	100385705	100385805	237	-3559		Ttyh2	1
Acly	chr11	100389130	100389230	0	-134		Cdca5	1
Agl	chr3	116511272	116511372	0	238		Ermp1	1
Akap13	chr7	82600202	82600302	0	-168		Pigq	1
Akap13	chr7	82720089	82720189	0	119719		Sec11c	1
Ank3	chr10	69389178	69389278	0	392258		Tmed5	1
Arhgap5	chr12	53482522	53482622	0	-134492		Zfp618	1
Atp2b1	chr10	97796132	97796232	0	-581604		Btg1	1
Atp2b1	chr10	98006311	98006411	533	-371425		Eif3f	1
Bcat1	chr6	144763426	144763526	333	-261228		Hmgb2	1
Bcat1	chr6	144893795	144893895	564	-130859		Map4k4	1
Bmper	chr9	22832154	22832254	320	-195316		Ostf1	1
Bnip3	chr7	146111059	146111159	0	9907		Rnd3	1
Btbd3	chr2	138105502	138105602	588	23251		Swap70	1
Btbd3	chr2	138188233	138188333	0	105982		Atp10d	1
Car12	chr9	66441114	66441214	0	-120329		Gtf2e1	1
Cbara1	chr10	59219066	59219166	0	53891		Snx8	1
Cbara1	chr10	59219367	59219467	482	54192		Ube2d3	1
Cbara1	chr10	59327930	59328030	0	162755		Alox5ap	1
Ccdc88a	chr11	29273548	29273648	476	-60		Mrpl52	1
Ccnd2	chr6	127097787	127097887	436	-3229		Prpf4b	1
Cd24a	chr10	43297608	43297708	0	-1317		Top2a	1
Cops2	chr2	125684836	125684936	0	11		Elovl1	1
Cops2	chr2	125684869	125684969	353	44		Htra3	1
D3Bwg0562e	chr3	117141858	117141958	0	78114		Mcm4	1
Dclk1	chr3	55158083	55158183	303	111685		Pdgfa	1
Dclk1	chr3	55265691	55265791	563	219293		Sap30	1
Eid1	chr2	125450909	125451009	0	-47904		Tk1	1
Eid1	chr2	125549737	125549837	0	50924		Bambi	1
Eid1	chr2	125557779	125557879	256	58966		Lphn2	1
Fads2	chr19	10175098	10175198	0	-845		Nrp2	1
Fads2	chr19	10175992	10176092	0	49		Rgs2	1
Fgfr3	chr5	34035035	34035135	0	-29288		Spred1	1
Foxo1	chr3	52205088	52205188	0	132879		Coro1c	1
Fyco1	chr9	123761108	123761208	0	138		Myo1d	1
Gadd45b	chr10	80391511	80391611	341	-1275		Ralgps2	1
Gadd45b	chr10	80392708	80392808	0	-78		Slc39a11	1
Gadd45b	chr10	80399010	80399110	0	6224		Tuba1c	1
Gnb4	chr3	32513919	32514019	0	-1538		Acsl5	1
Gpt2	chr8	88016099	88016199	0	-326		Incenp	1
Gpt2	chr8	88016349	88016449	0	-76		Pold4	1
Gulp1	chr1	45100193	45100293	393	491887		Sema5a	1
Hapln1	chr13	89682764	89682864	379	2573		Tmem176b	1
Hdlbp	chr1	95341464	95341564	402	-33871		Zswim6	1
Hdlbp	chr1	95375080	95375180	351	-255		Btg2	1
Hdlbp	chr1	95375324	95375424	478	-11		Eif3j	1
Hmgcr	chr13	97694170	97694270	0	253329		Hpcal1	1
Homer1	chr13	93962351	93962451	281	-111311		Pa2g4	1
Kcmf1	chr6	72739537	72739637	256	-110386		Rpp30	1
Kif1b	chr4	148681863	148681963	0	111		Taf12	1
Klf9	chr19	23217326	23217426	0	1660		Atp6ap2	1
Klf9	chr19	23217570	23217670	0	1904		Cyb5r4	1
Ldlr	chr9	21527946	21528046	404	-42		Gypa	1
Ldlrad3	chr2	101995340	101995440	0	-31152		Ngp	1
Ldlrad3	chr2	102025705	102025805	393	-787		Rbm45	1
Leprel1	chr16	26041541	26041641	351	-64279		Socs3	1
Map3k5	chr10	19653848	19653948	276	-380		Uchl5	1
Map3k5	chr10	19655202	19655302	0	974		Angptl4	1
Mb	chr15	76867270	76867370	0	-13780		Cks2	1
Mef2d	chr3	87942425	87942525	0	-3819		Gal	1
Mllt11	chr3	95021916	95022016	0	-10633		Isca1	1
Mtap4	chr9	109833724	109833824	0	-188		Mta2	1
Mtap4	chr9	109833998	109834098	0	86		Tor2a	1
Nid2	chr14	20569926	20570026	0	-503		Cd109	1
Nuak1	chr10	83248494	83248594	0	-654798		Emg1	1
Nuak1	chr10	83900865	83900965	0	-2427		Pdgfc	1
Nxn	chr11	76213620	76213720	0	1028		Sat1	1
Pabpc1	chr15	36508358	36508458	0	-30320		BC017612	1
Pabpc1	chr15	36538936	36539036	0	258		Dtymk	1
Pabpc1	chr15	36539258	36539358	384	580		M6pr	1
Pacsin2	chr15	83263349	83263449	0	-31637		Sri	1
Palld	chr8	64069902	64070002	0	-311535		Ywhab	1
Palld	chr8	64085760	64085860	355	-295677		Arpc1b	1
Palld	chr8	64236108	64236208	558	-145329		Kbtbd11	1
Pcmt1	chr10	7382716	7382816	267	-18168		Myo1e	1
Pcolce2	chr9	95538029	95538129	272	59		Ramp2	1
Pdlim5	chr3	141885727	141885827	0	-172853		Tubb6	1
Pdlim5	chr3	141891782	141891882	405	-166798		Actl6a	1
Pdpn	chr4	142868388	142868488	267	-21029		Cdkn2d	1
Phtf2	chr5	20387864	20387964	272	-28		Insig2	1
Pim1	chr17	29629836	29629936	366	2129		Mmp16	1
Pim1	chr17	29651483	29651583	0	23776		Ppp2cb	1
Plod2	chr9	92444808	92444908	272	7797		Serpine2	1
Plxdc2	chr2	16373051	16373151	339	95170		Tmem49	1
Plxdc2	chr2	16500195	16500295	0	222314		Zyx	1
Plxdc2	chr2	16589770	16589870	0	311889		Bub1	1
Ppa1	chr10	61110783	61110883	0	-467		Eif4a1	1
Prkg1	chr19	31157256	31157356	0	-682006		Mcart1	1
Prkg1	chr19	31359090	31359190	0	-480172		Pcbp3	1
Prkg1	chr19	31518703	31518803	303	-320559		Tcp11l2	1
Prkg2	chr5	99631457	99631557	0	165137		D16H22S680E	1
Ptgfrn	chr3	100916745	100916845	0	2594		Rbp7	1
Ptp4a1	chr1	31006841	31006941	256	276		Vpreb1	1
Ptp4a2	chr4	129448886	129448986	0	-39527		Ank	1
Ptp4a2	chr4	129496185	129496285	0	7772		Cldn5	1
Ptp4a2	chr4	129498570	129498670	0	10157		Galnt5	1
Pura	chr18	36440565	36440665	306	-136		Itgav	1
Rab33b	chr3	51287864	51287964	0	26		Ptpn12	1
Rassf5	chr1	133034933	133035033	0	-106852		Tpx2	1
Rbms3	chr9	116292669	116292769	0	-968964		Cd276	1
Rbms3	chr9	117063111	117063211	333	-198522		Emid1	1
Rbms3	chr9	117475477	117475577	435	213844		Me2	1
Reep1	chr6	71583046	71583146	427	-74459		Pdia5	1
Rora	chr9	68981600	68981700	0	480057		Sdc1	1
Sc4mol	chr8	67171838	67171938	0	-40701		Tmcc2	1
Sc4mol	chr8	67212372	67212472	272	-167		Birc5	1
Scarb1	chr5	125696360	125696460	267	-125054		Dusp6	1
Scarb1	chr5	125820663	125820763	0	-751		Hist1h2bp	1
Scarb1	chr5	125820923	125821023	0	-491		Mad2l1	1
Scd1	chr19	44463608	44463708	0	-18541		Nusap1	1
Sec24a	chr11	51502585	51502685	0	-74501		Ssbp4	1
Sgms2	chr3	131034387	131034487	0	-13421		Arpc4	1
Sgms2	chr3	131153692	131153792	0	105884		Ctnnd1	1
Slc25a36	chr9	97011497	97011597	0	-29		Golph3	1
Slc2a1	chr4	118778471	118778571	0	-2795		Kcnk1	1
Slc35a3	chr3	116414165	116414265	0	-1534		Ndst1	1
Slc38a2	chr15	96529010	96529110	526	-1069		Rapgef4	1
Slc38a4	chr15	96872491	96872591	0	-13846		Smad6	1
Slc4a3	chr1	75556212	75556312	0	13421		Txnrd1	1
Smpdl3b	chr4	132323986	132324086	0	10869		Cdr2l	1
Snx24	chr18	53428075	53428175	0	22809		F2r	1
Sox9	chr11	111679615	111679715	460	-963859		Mpdu1	1
Sox9	chr11	111823015	111823115	0	-820459		Ppp2r2a	1
Sox9	chr11	111905864	111905964	457	-737610		Sft2d1	1
Sox9	chr11	112015975	112016075	433	-627499		Tmem51	1
Sox9	chr11	112553198	112553298	0	-90276		Bzw1	1
Sox9	chr11	112642956	112643056	0	-518		Hsd3b7	1
Sox9	chr11	112643470	112643570	347	-4		Pcsk5	1
Sox9	chr11	112649739	112649839	424	6265		Rrm2	1
Sox9	chr11	113037686	113037786	0	394212		Tfrc	1
Sox9	chr11	113055625	113055725	369	412151		Bach1	1
Sox9	chr11	113063064	113063164	0	419590		Lasp1	1
Sox9	chr11	113063158	113063258	0	419684		Notch1	1
Sox9	chr11	113471655	113471755	0	828181		Sphk1	1
Stard4	chr18	33373779	33373879	0	313		Wdr26	1
Synpo2	chr3	122831791	122831891	0	-107226		Antxr2	1
Tgfb2	chr1	188237246	188237346	267	-292575		Clic4	1
Tgfb2	chr1	188273336	188273436	0	-256485		Gdi2	1
Thbs1	chr2	117937050	117937150	0	-512		Itgb1bp1	1
Thbs2	chr17	14592937	14593037	299	-238282		Ptprg	1
Thbs2	chr17	14682875	14682975	262	-148344		Slc39a1	1
Tiam2	chr17	3282202	3282302	0	-44321		Trappc4	1
Tiam2	chr17	3458200	3458300	0	131677		Cd302	1
Tmem30a	chr9	79641348	79641448	0	84		Mef2a	1
Tmem30b	chr12	74567124	74567224	550	-80208		Sdc2	1
Tmem41b	chr7	117112649	117112749	0	-17744		Tmed2	1
Tmem45a	chr16	56886239	56886339	0	10		Bmp2	1
Trim2	chr3	84117013	84117113	0	7695		Egr1	1
Trim47	chr11	115948977	115949077	0	-39497		Hist1h3a	1
Trim47	chr11	115965723	115965823	0	-22751		Mafb	1
Trps1	chr15	50720073	50720173	444	-1464		Odc1	1
Trps1	chr15	51499990	51500090	0	778453		Stox2	1
Ttc28	chr5	111436152	111436252	0	127380
Ttc28	chr5	111549647	111549747	244	240875
Ttc28	chr5	111629890	111629990	363	321118
Ttc28	chr5	111657350	111657450	0	348578
Ugp2	chr11	21270450	21270550	425	-704
Ugp2	chr11	21271415	21271515	0	261
Ugp2	chr11	21299350	21299450	0	28196
Usp2	chr9	43892027	43892127	508	16973
Wac	chr18	8327986	8328086	0	459206
Wac	chr18	8644554	8644654	0	775774
Yme1l1	chr2	23011568	23011668	0	-271
Zfp207	chr11	80196716	80196816	0	-15
UHZ target genes with SGBR
Bach2	chr4	32392335	32392435	0	66606
Col12a1	chr9	78692808	78692908	0	-873780
Col3a1	chr1	45100193	45100293	393	-268140
Col3a1	chr1	45370883	45370983	323	2550
Fos	chr12	86792594	86792694	468	-22196
Fos	chr12	86814622	86814722	0	-168
Fos	chr12	86931135	86931235	0	116345
Loxl4	chr19	42713582	42713682	0	26329
Lrrc17	chr5	21071688	21071788	339	22393
Nr4a2	chr2	56969171	56969271	517	-7193
Pdzrn4	chr15	92832073	92832173	0	604777
Prss35	chr9	86639131	86639231	0	2747
Raf1	chr6	115551781	115551881	276	-74822
Raf1	chr6	115626676	115626776	0	73
Tcf7l2	chr19	55824277	55824377	667	8027
Tcf7l2	chr19	55889901	55890001	0	73651
Tcf7l2	chr19	55948021	55948121	0	131771
Tcf7l2	chr19	55951241	55951341	386	134991
Tcf7l2	chr19	56015612	56015712	457	199362
Tcf7l2	chr19	56208848	56208948	0	392598
LHZ target genes with SGBR
Acsl5	chr19	55390628	55390728	0	62819
Actl6a	chr3	32635706	32635806	0	28288
Adam12	chr7	141415558	141415658	0	-8221
Adam12	chr7	141434604	141434704	0	10825
Adamts9	chr6	92890239	92890339	347	-3197
Alox5ap	chr5	150155823	150155923	0	79239
Angptl4	chr17	33919048	33919148	0	578
Ank	chr15	27255723	27255823	292	-140659
Antxr2	chr5	98460325	98460425	0	394
Arf5	chr6	28371623	28371723	0	-1887
Arf6	chr12	70472563	70472663	0	-524
Arf6	chr12	70603265	70603365	0	130178
Arpc1b	chr5	145877470	145877570	0	2436
Arpc4	chr6	113328043	113328143	250	-14
Atf6	chr1	172797986	172798086	0	134
Atf6	chr1	172798624	172798724	0	772
Atp10d	chr5	72595016	72595116	0	498
Atp6ap2	chrX	12044019	12044119	0	-120858
Azin1	chr15	38400623	38400723	0	-48348
Azin1	chr15	38447938	38448038	421	-1033
Bach1	chr16	87713490	87713590	0	14350
Bad	chr19	7026054	7026154	0	9759
Bambi	chr18	3507841	3507941	267	-64
BC017612	chr9	15298613	15298713	0	-11268
Birc5	chr11	117710354	117710454	0	-161
Bmp2	chr2	133324458	133324558	576	-53387
Btg1	chr10	95588622	95588722	0	-490963
Btg2	chr1	135975586	135975686	0	-61
Bub1	chr2	127618221	127618321	0	-39330
Bzw1	chr1	58449211	58449311	0	-719
Camp	chr9	109777813	109777913	0	25893
Ccrn4l	chr3	51028589	51028689	0	270
Ccrn4l	chr3	51038441	51038541	0	10122
Cd109	chr9	78623456	78623556	328	160153
Cd276	chr9	58426637	58426737	330	23748
Cd302	chr2	60121369	60121469	0	-1126
Cdca5	chr19	6084964	6085064	0	31
Cdh5	chr8	105794693	105794793	0	-830782
Cdh5	chr8	106513717	106513817	455	-111758
Cdkn2d	chr9	21096040	21096140	0	437
Cdr2l	chr11	115264999	115265099	0	21819
Cebpd	chr16	15886742	15886842	0	-587
Cited2	chr10	17442112	17442212	561	-872
Cited2	chr10	17442951	17443051	517	-33
Cks2	chr13	51740389	51740489	0	-162
Cldn5	chr16	18656230	18656330	0	-120660
Clic4	chr4	134777994	134778094	0	-50685
Commd2	chr3	57429750	57429850	0	-25837
Coro1c	chr5	114323126	114323226	0	-35591
Ctnnb1	chr9	120714041	120714141	0	-124243
Ctnnb1	chr9	120842468	120842568	339	4184
Ctnnb1	chr9	120843640	120843740	470	5356
Ctnnd1	chr2	84475802	84475902	597	-15070
Ctsa	chr2	164659197	164659297	0	874
Cxcr7	chr1	92131263	92131363	0	30758
Cxcr7	chr1	92175688	92175788	244	75183
Cxcr7	chr1	92179672	92179772	0	79167
Cxcr7	chr1	92367815	92367915	0	267310
Cxcr7	chr1	92377987	92378087	403	277482
Cyb5r4	chr9	86916666	86916766	0	-148
D16H22S680E	chr16	18289349	18289449	0	-58797
Ddit4	chr10	59365827	59365927	0	-48641
Ddit4	chr10	59414468	59414568	0	0
Ddit4	chr10	59414516	59414616	272	48
Dpysl3	chr18	43554347	43554447	250	-43543
Dstn	chr2	143740590	143740690	420	-416
Dstn	chr2	143740933	143741033	0	-73
Dstn	chr2	143741256	143741356	0	250
Dtymk	chr1	95698526	95698626	0	65
Dusp6	chr10	98725650	98725750	652	-165
Egr1	chr18	35020032	35020132	0	-779
Eif3f	chr7	116077675	116077775	0	-206
Eif3j	chr2	121853703	121853803	0	-529
Eif4a1	chr11	69484647	69484747	0	-1228
Eif4e	chr3	138189253	138189353	366	148
Eif4e	chr3	138189052	138189152	0	-53
Elmo1	chr13	20309661	20309761	285	127223
Elovl1	chr4	118110003	118110103	292	9355
Emg1	chr6	124613312	124613412	482	-48834
Emid1	chr11	5015100	5015200	0	-37110
Enpp6	chr8	48082420	48082520	0	10191
Enpp6	chr8	48199754	48199854	0	127525
Ermp1	chr19	29715926	29716026	0	-6929
Ets1	chr9	32349412	32349512	493	-94344
Ets1	chr9	32357248	32357348	0	-86508
Ets1	chr9	32399451	32399551	0	-44305
Ets1	chr9	32504467	32504567	0	60711
Ets1	chr9	32549480	32549580	0	105724
Ets1	chr9	32624532	32624632	363	180776
Ets1	chr9	32631561	32631661	493	187805
Ets1	chr9	32631911	32632011	0	188155
Ets1	chr9	32644088	32644188	0	200332
Ets1	chr9	32748229	32748329	459	304473
Ets1	chr9	32749123	32749223	0	305367
Ext1	chr15	53055374	53055474	0	-122290
Ext1	chr15	53069226	53069326	0	-108438
F2r	chr13	96318502	96318602	0	-69862
Fbxo33	chr12	60320591	60320691	0	-71
Fmnl3	chr15	99163518	99163618	540	-37345
Fmnl3	chr15	99201006	99201106	0	143
Gal	chr19	3451400	3451500	0	36978
Galnt5	chr2	57551326	57551426	0	-298919
Gdi2	chr13	3537861	3537961	0	590
Gemin7	chr7	20147819	20147919	0	-11303
Gja1	chr10	56096993	56097093	0	-63
Gja1	chr10	56097827	56097927	0	771
Gja1	chr10	56098879	56098979	0	1823
Glb1	chr9	114299858	114299958	0	-10286
Glb1	chr9	114309661	114309761	0	-483
Golph3	chr15	12252345	12252445	0	1190
Gprc5c	chr11	114669123	114669223	0	-43293
Gtf2e1	chr16	37539787	37539887	292	-38
Gypa	chr8	82838838	82838938	658	-179056
H2afx	chr9	44142581	44142681	337	-167
H2afx	chr9	44142713	44142813	250	-35
H2afz	chr3	137415908	137416008	0	-111493
H2afz	chr3	137528607	137528707	381	1206
Hemgn	chr4	46402346	46402446	0	-23982
Hes1	chr16	30064366	30064466	614	-54
Hes1	chr16	30065148	30065248	488	728
Hes1	chr16	30066967	30067067	639	2547
Hes1	chr16	30070938	30071038	0	6518
Hes1	chr16	30096714	30096814	449	32294
Hipk1	chr3	103542314	103542414	0	-53122
Hipk1	chr3	103595288	103595388	0	-148
Hipk1	chr3	103595605	103595705	0	169
Hist1h2bp	chr13	21879774	21879874	0	494
Hist1h3a	chr13	23854199	23854299	0	-6
Hmgb2	chr8	59990459	59990559	480	-131
Hpcal1	chr12	17740116	17740216	0	42546
Hsd17b12	chr2	93998233	93998333	0	162
Hsd17b12	chr2	94019003	94019103	0	20932
Hsd3b7	chr7	134920280	134920380	0	-8792
Hspa14	chr2	3430141	3430241	0	105
Htra3	chr5	36013143	36013243	292	-9238
Id2	chr12	25781018	25781118	303	111
Id2	chr12	25785829	25785929	369	4922
Id3	chr4	135699626	135699726	0	264
Id3	chr4	135716149	135716249	0	16787
Ier2	chr8	87184278	87184378	0	-2423
Ier2	chr8	87185312	87185412	0	-1389
Ier2	chr8	87188844	87188944	0	2143
Ier5	chr1	156939152	156939252	0	-7564
Ier5	chr1	156946774	156946874	306	58
Incenp	chr19	9974117	9974217	0	144
Insig2	chr1	123077019	123077119	379	-152097
Irf2bp2	chr8	129005725	129005825	0	-111561
Irf2bp2	chr8	129021627	129021727	0	-95659
Irf2bp2	chr8	129041034	129041134	0	-76252
Irf2bp2	chr8	129115972	129116072	505	-1314
Irf2bp2	chr8	129190751	129190851	431	73465
Irf2bp2	chr8	129350479	129350579	0	233193
Irf2bp2	chr8	129363364	129363464	0	246078
Irf2bp2	chr8	129363640	129363740	0	246354
Irx3	chr8	94203567	94203667	609	-121936
Irx3	chr8	94450036	94450136	562	124533
Irx5	chr8	95142208	95142308	557	260563
Irx5	chr8	95153183	95153283	603	271538
Isca1	chr13	59871181	59871281	276	60
Itgav	chr2	83555017	83555117	374	-9487
Itgb1bp1	chr12	21118626	21118726	0	-173422
Jagn1	chr6	113392462	113392562	0	-51
Jagn1	chr6	113392453	113392553	0	-60
Jhdm1d	chr6	39155132	39155232	339	-1606
Jhdm1d	chr6	39157105	39157205	250	367
Jhdm1d	chr6	39193557	39193657	0	36819
Kbtbd11	chr8	15026691	15026791	0	15716
Kcnk1	chr8	128550514	128550614	0	31562
Klf13	chr7	71069918	71070018	0	-13833
Klf3	chr5	64773839	64773939	341	-420739
Klf3	chr5	64780628	64780728	267	-413950
Klf3	chr5	64897573	64897673	318	-297005
Klf6	chr13	5844637	5844737	0	-16048
Klf6	chr13	5845061	5845161	488	-15624
Kti12	chr4	108506716	108506816	0	-13696
Kti12	chr4	108507045	108507145	0	-13367
Lasp1	chr11	97658432	97658532	0	-1832
Lnx2	chr5	147775368	147775468	0	-112744
Lnx2	chr5	147888039	147888139	426	-73
Lnx2	chr5	147888249	147888349	303	137
Lphn2	chr3	148652403	148652503	272	173
M6pr	chr6	122258781	122258881	0	93
Mad2l1	chr6	66150122	66150222	0	-335212
Mafb	chr2	160193695	160193795	0	944
Map4k4	chr1	39959768	39959868	353	2060
Mbd2	chr18	70704996	70705096	0	-22797
Mbd2	chr18	70728925	70729025	459	1132
Mcart1	chr4	45421871	45421971	0	288
Mcl1	chr3	95462511	95462611	0	-82
Mcl1	chr3	95463474	95463574	335	881
Mcm3	chr1	20810442	20810542	0	133
Mcm4	chr16	15637663	15637763	272	220
Mcm7	chr5	138612369	138612469	0	-1231
Mcm7	chr5	138613304	138613404	299	-296
Mcm7	chr5	138613533	138613633	468	-67
Mcm7	chr5	138613676	138613776	0	76
Me2	chr18	73975282	73975382	0	286
Mef2a	chr7	74517953	74518053	420	259
Midn	chr10	79611706	79611806	0	739
Midn	chr10	79627890	79627990	0	16923
Mki67	chr7	143248638	143248738	0	340626
Mki67	chr7	143343358	143343458	400	435346
Mmp16	chr4	17780128	17780228	0	138
Mpdu1	chr11	69476014	69476114	309	-80
Mrpl34	chr8	73992847	73992947	309	4072
Mrpl52	chr14	55045620	55045720	0	-76
Mta2	chr19	9016301	9016401	0	-14
Mtpn	chr6	35338749	35338849	0	-151089
Mtpn	chr6	35489757	35489857	383	-81
Myo10	chr15	25551912	25552012	0	-318
Myo10	chr15	25552870	25552970	0	640
Myo10	chr15	25572311	25572411	0	20081
Myo10	chr15	25704518	25704618	0	152288
Myo1b	chr1	51535409	51535509	0	-437456
Myo1d	chr11	80572750	80572850	0	-20727
Myo1e	chr9	70055215	70055315	0	108
Ndst1	chr18	60830131	60830231	427	-78123
Ndufc2	chr7	104548510	104548610	0	47
Nfe2l2	chr2	75539235	75539335	0	-3413
Nfe2l2	chr2	75541488	75541588	490	-1160
Nfe2l2	chr2	75541821	75541921	0	-827
Ngp	chr9	110310792	110310892	0	-11412
Nme1	chr11	93829522	93829622	262	-263
Nme1	chr11	93829851	93829951	0	66
Notch1	chr2	26350127	26350227	0	-22006
Nrip1	chr16	76372254	76372354	320	-1768
Nrp2	chr1	62752981	62753081	0	3172
Ntn1	chr11	68029718	68029818	237	-184557
Ntn1	chr11	68213235	68213335	550	-1040
Nusap1	chr2	119444313	119444413	281	329
Odc1	chr12	17551369	17551469	0	-260
Ostf1	chr19	18485645	18485745	0	-220584
Pa2g4	chr10	127986241	127986341	0	-16699
Pcbp3	chr10	76366091	76366191	0	-58491
Pcsk5	chr19	17589305	17589405	0	-322767
Pcsk6	chr7	73100365	73100465	0	93358
Pdgfa	chr5	139468964	139469064	0	-4310
Pdgfc	chr3	80842131	80842231	614	1843
Pdia5	chr16	35490913	35491013	411	4
Phc2	chr4	128375477	128375577	0	43545
Phc2	chr4	128405975	128406075	456	74043
Pigq	chr17	26078851	26078951	337	-2554
Pold4	chr19	4231748	4231848	262	-101
Ppp2cb	chr8	34709958	34710058	0	-85
Ppp2r2a	chr14	67689628	67689728	289	-1594
Prcp	chr7	100023004	100023104	0	-709
Prpf4b	chr13	34967187	34967287	0	-126
Psd3	chr8	70607553	70607653	0	21418
Psd3	chr8	70681217	70681317	250	95082
Ptpn12	chr5	20536145	20536245	515	-25534
Ptprg	chr14	12783771	12783871	0	397775
Pvrl3	chr16	46496290	46496390	276	-2298
Pvrl3	chr16	46497272	46497372	0	-1316
Pvrl3	chr16	46498399	46498499	0	-189
Ralgps2	chr1	158901438	158901538	0	31731
Ramp2	chr11	101115002	101115102	533	7710
Rapgef4	chr2	71961811	71961911	0	142589
Rapgef5	chr12	119082218	119082318	0	327316
Rb1	chr14	73495084	73495184	0	-230495
Rb1	chr14	73638381	73638481	272	-87198
Rbm45	chr2	76205369	76205469	328	-2622
Rbp7	chr4	148819537	148819637	292	-9500
Rcan1	chr16	92399869	92399969	0	-66472
Rcan1	chr16	92466431	92466531	0	90
Refbp2	chr1	173433467	173433567	0	-92
Rgs2	chr1	145851123	145851223	392	-118
Rgs3	chr4	62222462	62222562	0	1631
Rgs3	chr4	62273950	62274050	0	53119
Rgs3	chr4	62335262	62335362	504	114431
Rhbdl2	chr4	123427587	123427687	250	-37480
Rhbdl2	chr4	123475234	123475334	0	10167
Rhoc	chr3	104592188	104592288	0	309
Rhoc	chr3	104597517	104597617	318	5638
Rnd3	chr2	51003236	51003336	0	-1345
Rpp30	chr19	36158160	36158260	0	4
Rrm1	chr7	109590192	109590292	0	33
Rrm1	chr7	109590135	109590235	0	-24
Rrm2	chr12	25393477	25393577	0	421
Sae1	chr7	16985403	16985503	0	12307
Sap30	chr8	59966678	59966778	0	71
Sat1	chrX	151651168	151651268	0	226
Sdc1	chr12	8812179	8812279	0	34100
Sdc2	chr15	32708467	32708567	0	-141961
Sec11c	chr18	65965339	65965439	0	5186
Sema5a	chr15	32708467	32708567	0	533949
Serpine2	chr1	79819523	79819623	0	-35698
Sft2d1	chr17	8565596	8565696	0	61679
Sh3bp1	chr15	78746515	78746615	0	16468
Shfm1	chr6	6528618	6528718	0	16
Shfm1	chr6	6528715	6528815	0	113
Skil	chr3	30956386	30956486	0	-37544
Skil	chr3	30960246	30960346	309	-33684
Slc20a1	chr2	129024003	129024103	309	-447
Slc20a1	chr2	129024615	129024715	0	165
Slc39a1	chr3	90052672	90052772	0	628
Slc39a10	chr1	46910307	46910407	560	-534
Slc39a10	chr1	46910887	46910987	0	46
Slc39a11	chr11	113471655	113471755	0	-39688
Slit3	chr11	35095690	35095790	0	161014
Slit3	chr11	35478289	35478389	0	543613
Smad6	chr9	63866420	63866520	0	-3396
Smc2	chr4	52451958	52452058	0	-107
Snx8	chr5	140894860	140894960	0	29694
Socs3	chr11	117826781	117826881	0	-4530
Sp7	chr15	102181255	102181355	0	-15980
Sp7	chr15	102201987	102202087	0	4752
Sphk1	chr11	116392203	116392303	0	14
Spp1	chr5	104836985	104837085	272	-27102
Spp1	chr5	104883170	104883270	404	19083
Spred1	chr2	116946154	116946254	457	-906
Sri	chr5	8056325	8056425	0	10297
Ssbp4	chr8	73134256	73134356	0	2093
Stox2	chr8	48199754	48199854	0	-237898
Swap70	chr7	117307883	117307983	0	-57284
Taf12	chr4	131826250	131826350	0	-3990
Tcp11l2	chr10	84039166	84039266	0	-155
Tfrc	chr16	32608964	32609064	0	8
Tgfb1	chr7	26474272	26474372	0	2301
Tgfb1	chr7	26492757	26492857	0	20786
Tk1	chr11	117710354	117710454	0	22998
Tle3	chr9	61220100	61220200	532	-40
Tle3	chr9	61253209	61253309	557	33069
Tle3	chr9	61466388	61466488	0	246248
Tle3	chr9	61656585	61656685	541	436445
Tmcc2	chr1	134287048	134287148	0	-760
Tmed2	chr5	125002750	125002850	0	12096
Tmed5	chr5	108494594	108494694	292	-66995
Tmem176b	chr6	48791328	48791428	0	5
Tmem49	chr11	86437913	86438013	630	-59375
Tmem51	chr4	141626842	141626942	0	-13327
Tmem86a	chr7	54263836	54263936	0	-42124
Top2a	chr11	98885602	98885702	244	149
Tor2a	chr2	32612653	32612753	0	-51
Tpx2	chr2	152657472	152657572	262	-16178
Trappc4	chr9	44215643	44215743	0	62
Ttyh2	chr11	114586454	114586554	0	49759
Tuba1c	chr15	98861057	98861157	0	785
Tubb6	chr18	67529403	67529503	0	-20918
Txnrd1	chr10	82372196	82372296	0	75550
Ubap2l	chr3	89802667	89802767	0	-53680
Ube2d3	chr3	135101207	135101307	292	-4
Uchl5	chr1	145624318	145624418	451	-40
Vpreb1	chr16	16870799	16870899	0	-87
Wdr26	chr1	183140500	183140600	0	-1559
Wif1	chr10	120470519	120470619	0	-447
Wtap	chr17	13184337	13184437	0	-1025
Wtap	chr17	13185488	13185588	0	126
Ywhab	chr2	163846631	163846731	0	25985
Ywhaz	chr15	36722033	36722133	0	-2219
Ywhaz	chr15	36797799	36797899	0	73547
Zfp36l1	chr12	80980800	80980900	598	-233150
Zfp36l1	chr12	81006933	81007033	0	-207017
Zfp36l1	chr12	81212145	81212245	0	-1805
Zfp36l1	chr12	81214202	81214302	0	252
Zfp618	chr4	62630812	62630912	0	4255
Zswim6	chr13	108466603	108466703	479	-213605
Zyx	chr6	42299615	42299715	0	-162

## Sheet: 4. SGBR targeted DEGs 250bp
Table S10D1 Genomic locations of SGBRs in DEGs (inter-peak distance < 250-bp, intergenic region >25kb)							Table S10D2 Number of SGBRs in each DEG
PZ target genes with SGBR							Target gene symbol	Number of SGBRs
Gene	Chromosome	SGBR start position	End position	DNA conservation score	SGBR region distance to TSS (bp)		PZ
Acot11	chr4	106452588	106453088	0	-24765		Sox6	15
Acot11	chr4	106500236	106500736	0	22883		Fgfr2	13
Aff3	chr1	38316442	38316942	0	-405108		Shox2	8
Aff3	chr1	38319190	38319690	576	-402360		Wwp2	7
Aff3	chr1	38496455	38496955	0	-225095		Gli2	7
Aff3	chr1	38814580	38815080	0	93030		Sox5	7
Ahi1	chr10	20635386	20635886	256	-36755		Pdzrn3	6
Akap8l	chr17	32487252	32487752	0	-38		Gpc6	6
Akap8l	chr17	32487380	32487880	0	90		Tgfbr3	6
Angptl1	chr1	158901238	158901738	0	132795		Cspg4	6
Ankrd16	chr2	11699104	11699604	0	-149		Pitpnc1	6
Ankrd16	chr2	11699841	11700341	0	588		Auts2	6
Ankrd16	chr2	11975682	11976182	0	276429		Phlda1	6
Apobec2	chr17	48576626	48577126	0	4823		Gas1	6
Araf	chrX	20394058	20394558	303	19368		Chst11	5
Art3	chr5	92798024	92798524	0	37421		Sulf2	5
Art3	chr5	92800285	92800785	326	39682		Nfia	5
Art3	chr5	92800640	92801140	0	40037		Ptch1	5
Athl1	chr7	148127262	148127762	0	222		Zfp521	5
Atp1a2	chr1	174232593	174233093	0	4648		Cyr61	5
Atp1b2	chr11	69427389	69427889	299	8195		Col2a1	5
Auts2	chr5	132012029	132012529	0	-1006935		Chd2	5
Auts2	chr5	132172493	132172993	421	-846471		Nfatc2	5
Auts2	chr5	132186223	132186723	0	-832741		Boc	5
Auts2	chr5	132186724	132187224	502	-832240		Mertk	5
Auts2	chr5	132187219	132187719	0	-831745		Ccdc109a	4
Auts2	chr5	132251165	132251665	683	-767799		Dab2	4
Axl	chr7	26540014	26540514	323	-33460		Fstl1	4
BC032203	chr17	47025502	47026002	0	57390		Aff3	4
BC034090	chr1	157075724	157076224	0	-3896		Farp1	4
Bcl9l	chr9	44291755	44292255	244	-15214		Sfi1	4
Bnc2	chr4	83835089	83835589	368	-485651		Peg3	4
Bnc2	chr4	84007999	84008499	542	-312741		Ror2	4
Bnc2	chr4	84075279	84075779	0	-245461		Prickle1	4
Bnc2	chr4	84146378	84146878	636	-174362		Zbtb20	4
Boc	chr16	44493713	44494213	0	-65047		Bnc2	4
Boc	chr16	44494571	44495071	299	-64189		Synpo	4
Boc	chr16	44527467	44527967	0	-31293		Gnb2l1	3
Boc	chr16	44665519	44666019	0	106759		Prnp	3
Boc	chr16	44666459	44666959	0	107699		Fndc3b	3
Brd8	chr18	34783555	34784055	0	-450		Igf1r	3
C80913	chr7	38845963	38846463	0	41642		Pfkp	3
Capn6	chrX	140261799	140262299	527	92		Sspn	3
Capn6	chrX	140282690	140283190	557	20983		Ankrd16	3
Carm1	chr9	21396819	21397319	0	45731		Sorbs1	3
Ccdc109a	chr10	58924820	58925320	0	-154370		Tshz2	3
Ccdc109a	chr10	58966607	58967107	0	-112583		Sipa1l1	3
Ccdc109a	chr10	58973284	58973784	0	-105906		Tlcd1	3
Ccdc109a	chr10	59028736	59029236	0	-50454		Cuedc1	3
Cdc42ep5	chr7	4114919	4115419	0	-1293		Lhfpl2	3
Cdon	chr9	35089955	35090455	0	-138508		Lrig3	3
Cdon	chr9	35169689	35170189	0	-58774		Sorbs2	3
Cdon	chr9	35294010	35294510	398	65547		Gli1	3
Chd2	chr7	80567429	80567929	0	-118953		Prelp	3
Chd2	chr7	80662201	80662701	0	-24181		Trak1	3
Chd2	chr7	80669148	80669648	312	-17234		Cdon	3
Chd2	chr7	80740015	80740515	0	53633		Ncor2	3
Chd2	chr7	80762826	80763326	0	76444		Hfe2	3
Chkb	chr15	89260152	89260652	0	63		Lrrk1	3
Chst11	chr10	82447564	82448064	0	-429		Creb3l2	3
Chst11	chr10	82608578	82609078	0	160585		Odz3	3
Chst11	chr10	82614908	82615408	0	166915		Smoc2	3
Chst11	chr10	82646286	82646786	0	198293		Galt	3
Chst11	chr10	82646750	82647250	0	198757		Thra	3
Clcn3	chr8	63461829	63462329	360	-18		Igfbp7	3
Cldn12	chr5	5514649	5515149	0	-59		Art3	3
Clk4	chr11	51076200	51076700	0	1218		Ugdh	3
Clk4	chr11	51077874	51078374	0	2892		Nfix	3
Col14a1	chr15	55137730	55138230	0	-1325		Msi2	3
Col16a1	chr4	129733153	129733653	0	8319		Fmod	3
Col27a1	chr4	62876104	62876604	515	1316		Rarg	3
Col2a1	chr15	97831847	97832347	0	-3058		Ddah1	3
Col2a1	chr15	97832773	97833273	0	-2132		Kif13a	3
Col2a1	chr15	97835087	97835587	0	182		Il11ra1	3
Col2a1	chr15	97855804	97856304	0	20899		Sertad4	3
Col2a1	chr15	97857004	97857504	0	22099		Unc5c	3
Col6a1	chr10	76113627	76114127	0	-75036		Acot11	2
Col6a1	chr10	76196100	76196600	0	7437		Fzd7	2
Col6a2	chr10	76113627	76114127	0	27502		Pmp22	2
Col8a1	chr16	57606998	57607498	250	-147602		Sfrs18	2
Col9a1	chr1	24202737	24203237	0	18538		Tgfb3	2
Col9a1	chr1	24203428	24203928	0	19229		Pabpn1	2
Col9a2	chr4	120713641	120714141	0	1901		Nfatc4	2
Copa	chr1	174012534	174013034	0	124		Ppp1r9a	2
Cpm	chr10	117109815	117110315	0	43509		Ltbp2	2
Crabp2	chr3	87753313	87753813	0	975		Sparcl1	2
Creb3l2	chr6	37342275	37342775	390	-49621		Dnm1	2
Creb3l2	chr6	37365139	37365639	0	-26757		Prrc1	2
Creb3l2	chr6	37392136	37392636	289	240		Dact1	2
Crip1	chr12	114394091	114394591	0	4118		Tgfbi	2
Crispld1	chr1	17717604	17718104	335	728		Foxp1	2
Crispld2	chr8	122528022	122528522	0	11934		Igf2r	2
Cspg4	chr9	56712652	56713152	0	-9		Pgm2	2
Cspg4	chr9	56712621	56713121	0	-40		Hcfc1r1	2
Cspg4	chr9	56714721	56715221	292	2060		Rbm39	2
Cspg4	chr9	56715354	56715854	0	2693		Des	2
Cspg4	chr9	56715772	56716272	0	3111		Zfp383	2
Cspg4	chr9	56729034	56729534	0	16373		Hspg2	2
Ctdspl	chr9	118961419	118961919	0	126015		Luc7l2	2
Ctdspl2	chr2	121781835	121782335	0	348		Vamp2	2
Ctdspl2	chr2	121853503	121854003	0	72016		Nr4a1	2
Cuedc1	chr11	87974720	87975220	496	62322		Wwtr1	2
Cuedc1	chr11	87993995	87994495	0	81597		Med12	2
Cuedc1	chr11	87994636	87995136	0	82238		Col9a1	2
Cul7	chr17	46786951	46787451	0	-85		Sox11	2
Cyr61	chr3	145276111	145276611	0	-36588		Tns1	2
Cyr61	chr3	145310378	145310878	490	-2321		Capn6	2
Cyr61	chr3	145311016	145311516	527	-1683		Flnb	2
Cyr61	chr3	145311465	145311965	611	-1234		Per1	2
Cyr61	chr3	145312761	145313261	477	62		Akap8l	2
Daam2	chr17	49732271	49732771	330	28859		Lmo4	2
Dab2	chr15	6188102	6188602	0	-61436		Ppap2b	2
Dab2	chr15	6228501	6229001	454	-21037		Sh3d19	2
Dab2	chr15	6230030	6230530	587	-19508		Fat4	2
Dab2	chr15	6336312	6336812	0	86774		Hmg20a	2
Dact1	chr12	72355672	72356172	344	-54949		Lsp1	2
Dact1	chr12	72359539	72360039	0	-51082		Clk4	2
Dact3	chr7	17460230	17460730	312	-186		Dixdc1	2
Dbp	chr7	52960149	52960649	262	-59		Prkca	2
Ddah1	chr3	145365861	145366361	0	-55528		Fzd2	2
Ddah1	chr3	145366406	145366906	0	-54983		Tenc1	2
Ddah1	chr3	145496966	145497466	262	75577		Ssbp2	2
Ddb2	chr2	91042800	91043300	0	-34089		Col6a1	2
Des	chr1	75314119	75314619	0	-42535		Ephb3	2
Des	chr1	75334470	75334970	477	-22184		Sned1	2
Dhx57	chr17	80688761	80689261	0	-805		Trpm7	2
Dixdc1	chr9	50532759	50533259	0	-14613		Ppp1r3c	2
Dixdc1	chr9	50534124	50534624	0	-13248		Timp2	2
Dlk1	chr12	110688189	110688689	0	-2620		Zfp101	2
Dnm1	chr2	32173290	32173790	237	-35309		Ctdspl2	2
Dnm1	chr2	32218291	32218791	244	9692		Phldb1	2
Ehbp1	chr11	22187080	22187580	309	-54965		Rere	2
Eno1	chr4	149611623	149612123	0	1043		Col14a1	1
Ephb3	chr16	21204311	21204811	0	-267		Dlk1	1
Ephb3	chr16	21209952	21210452	0	5374		Lgals4	1
Etnk1	chr6	143115020	143115520	0	-480		Notch3	1
Farp1	chr14	121435840	121436340	0	1668		Slc38a3	1
Farp1	chr14	121452869	121453369	0	18697		Tpi1	1
Farp1	chr14	121507063	121507563	0	72891		Zfr	1
Farp1	chr14	121598222	121598722	0	164050		Jmjd1c	1
Fasn	chr11	120685112	120685612	0	-130		Myom1	1
Fat4	chr3	38783098	38783598	374	-2514		Wdr6	1
Fat4	chr3	38835964	38836464	0	50352		BC032203	1
Fbn1	chr2	125254031	125254531	0	-79448		Crispld1	1
Fbn2	chr18	58134752	58135252	0	-234578		Matn2	1
Fgfr2	chr7	137217510	137218010	502	-3097273		Rsad1	1
Fgfr2	chr7	137327321	137327821	471	-2987462		Col6a2	1
Fgfr2	chr7	137367907	137368407	0	-2946876		Etnk1	1
Fgfr2	chr7	137404129	137404629	0	-2910654		Grb10	1
Fgfr2	chr7	137868996	137869496	0	-2445787		Loxl3	1
Fgfr2	chr7	138553711	138554211	392	-1761072		Rasl11b	1
Fgfr2	chr7	138703560	138704060	0	-1611223		Ddb2	1
Fgfr2	chr7	139509794	139510294	276	-804989		Gas5	1
Fgfr2	chr7	139945683	139946183	341	-369100		Lcorl	1
Fgfr2	chr7	140005665	140006165	457	-309118		Zfp260	1
Fgfr2	chr7	140044088	140044588	0	-270695		Brd8	1
Fgfr2	chr7	140044134	140044634	0	-270649		Ilf3	1
Fgfr2	chr7	140277034	140277534	0	-37749		Mettl1	1
Flnb	chr14	8665736	8666236	285	15515		Phxr4	1
Flnb	chr14	8729253	8729753	0	79032		Sf3b3	1
Fmod	chr1	135837879	135838379	0	-95702		Syt8	1
Fmod	chr1	135838476	135838976	0	-95105		Atp1a2	1
Fmod	chr1	135861184	135861684	0	-72397		Cpm	1
Fndc3b	chr3	27492813	27493313	0	-117166		Fbn2	1
Fndc3b	chr3	27604624	27605124	0	-5355		Hoxc8	1
Fndc3b	chr3	27762251	27762751	347	152272		Rgs5	1
Foxp1	chr6	98795919	98796419	326	-420357		Upf1	1
Foxp1	chr6	98922345	98922845	655	-293931		Col16a1	1
Foxp2	chr6	14848012	14848512	358	-3087		Gp1bb	1
Fry	chr5	151260243	151260743	555	339251		Npr2	1
Fst	chr13	115178126	115178626	0	-70783		Slc44a2	1
Fstl1	chr16	37684725	37685225	303	-91984		Tpm1	1
Fstl1	chr16	37732401	37732901	460	-44308		Zfyve21	1
Fstl1	chr16	37778207	37778707	0	1498		Cdc42ep5	1
Fstl1	chr16	37801170	37801670	0	24461		Fzd8	1
Fubp1	chr3	151873125	151873625	0	-47		Jub	1
Fzd1	chr5	4757848	4758348	569	-118		Myst4	1
Fzd2	chr11	102465107	102465607	0	-388		Pnpla6	1
Fzd2	chr11	102465299	102465799	564	-196		Sft2d2	1
Fzd7	chr1	59529027	59529527	0	-9714		BC034090	1
Fzd7	chr1	59540503	59541003	700	1762		Crispld2	1
Fzd8	chr18	8933674	8934174	267	-278930		Mdm4	1
Gadd45g	chr13	51948099	51948599	0	6302		Rtkn	1
Galt	chr4	41687764	41688264	335	-14087		Apobec2	1
Galt	chr4	41688053	41688553	0	-13798		Col8a1	1
Galt	chr4	41702837	41703337	0	986		Pam	1
Gas1	chr13	60121071	60121571	509	-157405		Tspyl2	1
Gas1	chr13	60152190	60152690	0	-126286		Clcn3	1
Gas1	chr13	60198846	60199346	0	-79630		Ldb1	1
Gas1	chr13	60211749	60212249	262	-66727		Ski	1
Gas1	chr13	60278780	60279280	456	304		Tnks2	1
Gas1	chr13	60279679	60280179	0	1203		C80913	1
Gas5	chr1	162965095	162965595	0	792		Cul7	1
Gli1	chr10	126748676	126749176	0	-29719		Fubp1	1
Gli1	chr10	126775833	126776333	267	-2562		Iqsec1	1
Gli1	chr10	126779221	126779721	0	826		Mfap5	1
Gli2	chr1	120721797	120722297	0	-228149		Phyh	1
Gli2	chr1	120813007	120813507	0	-136939		Tacc2	1
Gli2	chr1	120877365	120877865	0	-72581		Atp1b2	1
Gli2	chr1	120878309	120878809	0	-71637		Crabp2	1
Gli2	chr1	120918756	120919256	0	-31190		Spon1	1
Gli2	chr1	120930549	120931049	337	-19397		Ahi1	1
Gli2	chr1	120944358	120944858	0	-5588		Col27a1	1
Glt25d2	chr1	154248282	154248782	250	1572		Ehbp1	1
Gnb2l1	chr11	48613450	48613950	0	-134		Limd1	1
Gnb2l1	chr11	48630383	48630883	0	16799		Smarcd3	1
Gnb2l1	chr11	48631681	48632181	0	18097		Zmiz1	1
Gp1bb	chr16	18656030	18656530	0	33784		Dact3	1
Gpc6	chr14	116952506	116953006	0	-371763		Gadd45g	1
Gpc6	chr14	117324160	117324660	365	-109		Jun	1
Gpc6	chr14	117325996	117326496	0	1727		Pofut1	1
Gpc6	chr14	117374256	117374756	267	49987		Sfxn2	1
Gpc6	chr14	118212676	118213176	306	888407		Bcl9l	1
Gpc6	chr14	118337480	118337980	244	1013211		Foxp2	1
Gprasp1	chrX	132276898	132277398	0	-124		Igfbp4	1
Gpsm1	chr2	26207349	26207849	256	36564		Phf14	1
Grb10	chr11	11860841	11861341	0	-77595		Runx3	1
Hcfc1r1	chr17	23810375	23810875	0	50		Sympk	1
Hcfc1r1	chr17	23813901	23814401	0	3576		Araf	1
Hfe2	chr3	96301545	96302045	0	-27313		Fasn	1
Hfe2	chr3	96304110	96304610	363	-24748		Pdk1	1
Hfe2	chr3	96305067	96305567	0	-23791		Rbm5	1
Hmg20a	chr9	56266444	56266944	369	243		Ube2i	1
Hmg20a	chr9	56353616	56354116	0	87415		Cldn12	1
Hoxc4	chr15	102916129	102916629	466	67012		Dhx57	1
Hoxc8	chr15	102830117	102830617	462	9397		Lect1	1
Hspg2	chr4	137018132	137018632	0	-6252		Nfib	1
Hspg2	chr4	137032424	137032924	0	8040		Slc2a4	1
Htra2	chr6	82983650	82984150	0	-21367		Fzd1	1
Idua	chr5	109097811	109098311	0	8711		Itih5	1
Igf1r	chr7	75055281	75055781	276	-42182		Mfge8	1
Igf1r	chr7	75274096	75274596	371	176633		Sfpq	1
Igf1r	chr7	75274698	75275198	522	177235		Tacc3	1
Igf2r	chr17	12917429	12917929	0	-44851		Htra2	1
Igf2r	chr17	12943579	12944079	0	-18701		Macrod1	1
Igfbp4	chr11	98908770	98909270	0	6462		Rpl22	1
Igfbp7	chr5	77783484	77783984	0	-53336		Srebf1	1
Igfbp7	chr5	77798368	77798868	0	-38452		Vps16	1
Igfbp7	chr5	77889256	77889756	0	52436		Eno1	1
Il11ra1	chr4	41687764	41688264	335	40993		Gprasp1	1
Il11ra1	chr4	41688053	41688553	0	41282		Ptrf	1
Il11ra1	chr4	41702837	41703337	0	56066		Trim35	1
Ilf3	chr9	21171798	21172298	0	-339		Dbp	1
Iqsec1	chr6	90687275	90687775	0	-72592		Kcne4	1
Itih5	chr2	10186113	10186613	0	111165		Nfat5	1
Itpr2	chr6	146351681	146352181	276	-98814		Ctdspl	1
Jmjd1c	chr10	66559863	66560363	0	1236		Fry	1
Jub	chr14	55196369	55196869	0	366		Megf6	1
Jun	chr4	94719789	94720289	0	1126		Sema3c	1
Kcne4	chr1	78816144	78816644	544	2892		Syne1	1
Kif13a	chr13	46823186	46823686	0	-201651		Col9a2	1
Kif13a	chr13	47025592	47026092	256	755		Pdlim4	1
Kif13a	chr13	47025954	47026454	0	1117		Rcor3	1
Lcorl	chr5	46060807	46061307	0	-187797		Glt25d2	1
Ldb1	chr19	46130662	46131162	0	11208		Leprel2	1
Lect1	chr14	80077662	80078162	272	15935		Slc35e3	1
Leprel2	chr6	124806755	124807255	0	-765		Tom1l2	1
Lgals4	chr7	29634727	29635227	0	16164		Zfp692	1
Lhfpl2	chr13	94870328	94870828	0	42827		Carm1	1
Lhfpl2	chr13	94886604	94887104	0	59103		Daam2	1
Lhfpl2	chr13	94910091	94910591	439	82590		Itpr2	1
Limd1	chr9	123438343	123438843	471	50774		Pkd1	1
Lmo4	chr3	143577592	143578092	526	-290377		Sfrp2	1
Lmo4	chr3	143904836	143905336	571	36867		Axl	1
Loxl1	chr9	58122417	58122917	0	-38352		Crip1	1
Loxl3	chr6	82983650	82984150	0	-267		Idua	1
Lrig3	chr10	125223051	125223551	0	-179974		Mapk1ip1	1
Lrig3	chr10	125281953	125282453	330	-121072		Pfkl	1
Lrig3	chr10	125427432	125427932	603	24407		Rpl3	1
Lrrk1	chr7	73375617	73376117	0	-157369		Wdr35	1
Lrrk1	chr7	73437806	73438306	0	-95180		Angptl1	1
Lrrk1	chr7	73533896	73534396	0	910		Gpsm1	1
Lsp1	chr7	149673192	149673692	0	26728		Loxl1	1
Lsp1	chr7	149674007	149674507	0	27543		Ogt	1
Ltbp1	chr17	75577745	75578245	580	173087		Chkb	1
Ltbp2	chr12	86187478	86187978	420	-29754		Fst	1
Ltbp2	chr12	86188246	86188746	0	-28986		Athl1	1
Luc7l2	chr6	38500494	38500994	0	-590		Copa	1
Luc7l2	chr6	38500746	38501246	0	-338		Fbn1	1
Macrod1	chr19	7195502	7196002	0	64494		Hoxc4	1
Mapk1ip1	chr7	146037179	146037679	0	-527		Ltbp1	1
Matn2	chr15	34358468	34358968	0	122282		Pdlim7	1
Mdm4	chr1	134921818	134922318	0	125		PHZ
Med12	chrX	98495980	98496480	369	26861		Sox9	16
Med12	chrX	98527726	98528226	0	58607		Ttc28	5
Megf6	chr4	153573716	153574216	0	29127		Abtb2	4
Mertk	chr2	128513062	128513562	0	-11380		Rbms3	4
Mertk	chr2	128523790	128524290	0	-652		Ptp4a2	4
Mertk	chr2	128524842	128525342	0	400		Pabpc1	4
Mertk	chr2	128526409	128526909	0	1967		Ldlrad3	4
Mertk	chr2	128534955	128535455	0	10513		Ugp2	3
Mettl1	chr10	126479065	126479565	0	845		Gadd45b	3
Mfap5	chr6	122445430	122445930	366	-10183		Sgms2	3
Mfge8	chr7	86292198	86292698	0	-1498		Hapln1	3
Msi2	chr11	88292995	88293495	0	-286582		Tgfb2	3
Msi2	chr11	88470545	88471045	0	-109032		Map3k5	3
Msi2	chr11	88481391	88481891	267	-98186		Trim47	3
Myom1	chr17	71352015	71352515	0	-16596		Hdlbp	3
Myst4	chr14	22319812	22320312	559	986		Prkg1	3
Ncor2	chr5	125631471	125631971	0	-27868		Scarb1	3
Ncor2	chr5	125657236	125657736	0	-2103		Pim1	3
Ncor2	chr5	125696160	125696660	267	36821		Trps1	3
Nfat5	chr8	109817006	109817506	358	-114		Thbs2	3
Nfatc2	chr2	168381497	168381997	447	-45410		Foxo1	3
Nfatc2	chr2	168427217	168427717	634	310		Plod2	3
Nfatc2	chr2	168430217	168430717	404	3310		Eid1	3
Nfatc2	chr2	168453019	168453519	0	26112		Cbara1	3
Nfatc2	chr2	168453721	168454221	521	26814		Plxdc2	3
Nfatc4	chr14	56441299	56441799	0	-2083		Palld	3
Nfatc4	chr14	56471732	56472232	0	28350		Atp2b1	2
Nfia	chr4	97438777	97439277	402	-398		Nxn	2
Nfia	chr4	97439730	97440230	535	555		Btbd3	2
Nfia	chr4	97657023	97657523	473	217848		Leprel1	2
Nfia	chr4	97670700	97671200	472	231525		Trim2	2
Nfia	chr4	97772434	97772934	0	333259		Slc38a4	2
Nfib	chr4	81950070	81950570	697	-401334		Sc4mol	2
Nfix	chr8	87233011	87233511	0	-90982		Bcat1	2
Nfix	chr8	87261447	87261947	0	-62546		Glt8d2	2
Nfix	chr8	87262010	87262510	0	-61983		Dclk1	2
Notch3	chr17	32254661	32255161	0	-48914		Fgfr3	2
Npr2	chr4	43643027	43643527	0	-1530		Mtap4	2
Nr4a1	chr15	101076388	101076888	0	-20639		Wac	2
Nr4a1	chr15	101114250	101114750	0	17223		Bfar	2
Odz3	chr8	49307675	49308175	0	-452119		Klf9	2
Odz3	chr8	49575504	49576004	0	-184290		Tmem41b	2
Odz3	chr8	49929258	49929758	499	169464		Acly	2
Ogt	chrX	98835052	98835552	276	-97		Edil3	2
Pabpn1	chr14	55512458	55512958	0	10430		Pdlim5	2
Pabpn1	chr14	55513616	55514116	0	11588		Nid2	2
Pam	chr1	99944187	99944687	549	-47786		Gpt2	2
Pdk1	chr2	71711102	71711602	267	71		Mef2d	2
Pdlim4	chr11	53873854	53874354	502	-8412		Homer1	2
Pdlim7	chr13	55611907	55612407	403	-2880		Tiam2	2
Pdzrn3	chr6	100832358	100832858	0	-495283		Snx24	2
Pdzrn3	chr6	100925802	100926302	0	-401839		Cops2	2
Pdzrn3	chr6	100927308	100927808	0	-400333		Nuak1	2
Pdzrn3	chr6	101213380	101213880	392	-114261		Zfp207	2
Pdzrn3	chr6	101324495	101324995	0	-3146		Akap13	2
Pdzrn3	chr6	101327765	101328265	492	124		Gulp1	2
Peg3	chr7	6682937	6683437	292	55		Fads2	2
Peg3	chr7	6734183	6734683	326	51301		Slc38a2	2
Peg3	chr7	6767574	6768074	0	84692		Ccdc88a	1
Peg3	chr7	6787482	6787982	0	104600		Mllt11	1
Per1	chr11	68924007	68924507	0	15538		Rras2	1
Per1	chr11	68932080	68932580	403	23611		Kcmf1	1
Pfkl	chr10	77490791	77491291	0	18213		Ptp4a1	1
Pfkp	chr13	6028591	6029091	0	-619182		Tmem30a	1
Pfkp	chr13	6029386	6029886	0	-618387		Pdpn	1
Pfkp	chr13	6547120	6547620	0	-100653		D3Bwg0562e	1
Pgm2	chr4	99642504	99643004	0	40735		Aldh1a3	1
Pgm2	chr4	99701187	99701687	0	99418		Ppa1	1
Phf14	chr6	11857326	11857826	0	-233		Fdft1	1
Phlda1	chr10	110940799	110941299	0	-2293		Pcmt1	1
Phlda1	chr10	110943348	110943848	446	256		Ccnd2	1
Phlda1	chr10	110944967	110945467	244	1875		Mpped2	1
Phlda1	chr10	110946401	110946901	0	3309		Usp2	1
Phlda1	chr10	110953466	110953966	0	10374		Kif1b	1
Phlda1	chr10	110976820	110977320	0	33728		Tmem30b	1
Phldb1	chr9	44541828	44542328	0	-1203		Acat2	1
Phldb1	chr9	44543172	44543672	434	141		Phtf2	1
Phxr4	chr9	13417710	13418210	442	183379		Stard4	1
Phyh	chr2	4838527	4839027	0	-1288		P4ha2	1
Pitpnc1	chr11	107067061	107067561	0	-264723		Slc25a36	1
Pitpnc1	chr11	107274612	107275112	0	-57172		C1qtnf3	1
Pitpnc1	chr11	107274763	107275263	0	-57021		Reep1	1
Pitpnc1	chr11	107278298	107278798	0	-53486		Amot	1
Pitpnc1	chr11	107330124	107330624	281	-1660		Thbs1	1
Pitpnc1	chr11	107340480	107340980	346	8696		Pcolce2	1
Pkd1	chr17	24687420	24687920	296	775		Slc4a3	1
Pmp22	chr11	62936297	62936797	0	-5937		Cd24a	1
Pmp22	chr11	62949029	62949529	0	6795		Pura	1
Pnpla6	chr8	3515128	3515628	326	-6		Gnb4	1
Pofut1	chr2	153116820	153117320	0	49801		Stk39	1
Ppap2b	chr4	104829612	104830112	520	-90		Slc2a1	1
Ppap2b	chr4	104861680	104862180	534	31978		Car12	1
Ppp1r3c	chr19	36810521	36811021	0	-372		Mb	1
Ppp1r3c	chr19	36908295	36908795	0	97402		Rora	1
Ppp1r9a	chr6	5058262	5058762	0	205508		Ank3	1
Ppp1r9a	chr6	5060395	5060895	0	207641		Hmgcr	1
Prelp	chr1	135837879	135838379	0	20138		Prkg2	1
Prelp	chr1	135838476	135838976	0	20735		Smpdl3b	1
Prelp	chr1	135861184	135861684	0	43443		Ckmt2	1
Prickle1	chr15	93348950	93349450	244	-77122		Scd1	1
Prickle1	chr15	93406269	93406769	0	-19803		Yme1l1	1
Prickle1	chr15	93423777	93424277	289	-2295		Bmper	1
Prickle1	chr15	93474128	93474628	365	48056		Ldlr	1
Prkca	chr11	107884593	107885093	0	-320399		Rab33b	1
Prkca	chr11	108076688	108077188	0	-128304		Tmem45a	1
Prnp	chr2	131735241	131735741	276	-173		Agl	1
Prnp	chr2	131735636	131736136	0	222		Synpo2	1
Prnp	chr2	131736188	131736688	0	774		Pacsin2	1
Prrc1	chr18	57614536	57615036	0	100399		Slc35a3	1
Prrc1	chr18	57619548	57620048	0	105411		Rpgrip1	1
Ptch1	chr13	63629601	63630101	0	-44623		Arhgap5	1
Ptch1	chr13	63659091	63659591	0	-15133		Ptgfrn	1
Ptch1	chr13	63667466	63667966	634	-6758		Fyco1	1
Ptch1	chr13	63801921	63802421	0	127697		Pdpk1	1
Ptch1	chr13	63916143	63916643	0	241919		Sec24a	1
Ptrf	chr11	100823574	100824074	262	-8377		Bnip3	1
Rarg	chr15	102077774	102078274	0	-9924		Rassf5	1
Rarg	chr15	102085950	102086450	543	-1748		Trdn	1
Rarg	chr15	102088743	102089243	0	1045		Tacc1	1
Rasl11b	chr5	74569059	74569559	449	-22012		UHZ
Rbm39	chr2	156004981	156005481	0	-743		Tcf7l2	6
Rbm39	chr2	156005822	156006322	403	98		Fos	5
Rbm5	chr9	107673302	107673802	0	219		Col12a1	3
Rcor3	chr1	193916606	193917106	0	-45036		Col3a1	3
Rere	chr4	149747301	149747801	507	91796		Lrrc17	2
Rere	chr4	149930765	149931265	585	275260		Raf1	2
Rgs5	chr1	171461464	171461964	0	-123918		Pdzrn4	1
Ror2	chr13	53288955	53289455	0	-92288		Bach2	1
Ror2	chr13	53322284	53322784	0	-58959		Prrx2	1
Ror2	chr13	53344341	53344841	0	-36902		Ccdc80	1
Ror2	chr13	53379933	53380433	0	-1310		Loxl4	1
Rpl22	chr4	151699495	151699995	0	-106		Prss35	1
Rpl3	chr15	79913737	79914237	0	151		Ptn	1
Rsad1	chr11	94405156	94405656	346	-5163		Nr4a2	1
Rtkn	chr6	83086983	83087483	285	1776		Dleu2	1
Runx3	chr4	134702497	134702997	0	26180		LHZ
Sema3c	chr5	17153348	17153848	0	73499		Ets1	12
Sertad4	chr1	194680737	194681237	309	-959		Irf2bp2	11
Sertad4	chr1	194682082	194682582	328	386		Myo10	6
Sertad4	chr1	194684757	194685257	0	3061		Cxcr7	6
Sf3b3	chr8	113370213	113370713	262	-240		Klf3	5
Sfi1	chr11	3052201	3052701	0	-41015		Zfp36l1	5
Sfi1	chr11	3056168	3056668	0	-37048		Ier5	5
Sfi1	chr11	3057823	3058323	0	-35393		Hes1	5
Sfi1	chr11	3061214	3061714	0	-32002		Tle3	5
Sfpq	chr4	126699382	126699882	0	1064		Arf6	4
Sfrp2	chr3	83572244	83572744	0	2251		Ier2	4
Sfrs18	chr4	21774388	21774888	0	-92		Irx3	4
Sfrs18	chr4	21774662	21775162	0	182		Rgs3	4
Sft2d2	chr1	167108246	167108746	0	-16068		Phc2	4
Sfxn2	chr19	46673153	46673653	372	25548		Mcm7	4
Sh3d19	chr3	85844231	85844731	467	-43875		Enpp6	3
Sh3d19	chr3	85918381	85918881	0	30275		Hipk1	3
Shox2	chr3	66135769	66136269	0	-649674		Lnx2	3
Shox2	chr3	66136168	66136668	489	-649275		Ndst1	3
Shox2	chr3	66204700	66205200	482	-580743		Dstn	3
Shox2	chr3	66214356	66214856	374	-571087		Ywhaz	3
Shox2	chr3	66310535	66311035	513	-474908		Gja1	3
Shox2	chr3	66602138	66602638	272	-183305		Id3	3
Shox2	chr3	66768029	66768529	0	-17414		Smad6	3
Shox2	chr3	66789309	66789809	0	3866		Midn	3
Sipa1l1	chr12	83271838	83272338	522	1681		Socs3	3
Sipa1l1	chr12	83289513	83290013	0	19356		Ermp1	3
Sipa1l1	chr12	83474975	83475475	546	204818		Slc39a1	3
Ski	chr4	154623389	154623889	0	26938		Ddit4	3
Slc2a4	chr11	69762316	69762816	0	876		Glb1	3
Slc35e3	chr10	117183263	117183763	0	99		Nfe2l2	3
Slc38a3	chr9	107537614	107538114	0	-31841		Tk1	3
Slc44a2	chr9	21171798	21172298	0	29760		Pvrl3	3
Smarcd3	chr5	24092283	24092783	422	-15297		Jhdm1d	3
Smoc2	chr17	14592737	14593237	299	176474		Ctnnb1	3
Smoc2	chr17	14653035	14653535	0	236772		Atp6v1a	2
Smoc2	chr17	14682675	14683175	262	266412		Clic4	2
Sned1	chr1	95202199	95202699	0	70031		Nme1	2
Sned1	chr1	95202291	95202791	0	70123		Slc25a39	2
Sorbs1	chr19	40469053	40469553	0	-118966		H2afx	2
Sorbs1	chr19	40561890	40562390	0	-26129		Klf13	2
Sorbs1	chr19	40619280	40619780	0	31261		Prcp	2
Sorbs2	chr8	46496230	46496730	0	-96668		Sdc2	2
Sorbs2	chr8	46713988	46714488	0	121090		Pdgfc	2
Sorbs2	chr8	46902257	46902757	0	309359		Rhoc	2
Sox11	chr12	27867195	27867695	0	-160129		Id2	2
Sox11	chr12	27995568	27996068	335	-31756		Mcl1	2
Sox5	chr6	143778575	143779075	289	-951672		Rb1	2
Sox5	chr6	143787508	143788008	0	-942739		Slit3	2
Sox5	chr6	144046578	144047078	596	-683669		Atf6	2
Sox5	chr6	144157542	144158042	326	-572705		Alox5ap	2
Sox5	chr6	144159693	144160193	0	-570554		Kazald1	2
Sox5	chr6	144247978	144248478	349	-482269		Ctnnd1	2
Sox5	chr6	144266621	144267121	0	-463626		Pcbp3	2
Sox6	chr7	122313745	122314245	703	-868263		Hsd17b12	2
Sox6	chr7	122360367	122360867	244	-821641		Ramp2	2
Sox6	chr7	122617493	122617993	637	-564515		Tmem49	2
Sox6	chr7	122638399	122638899	256	-543609		Cdh5	2
Sox6	chr7	122702499	122702999	397	-479509		H2afz	2
Sox6	chr7	122708285	122708785	386	-473723		Itgav	2
Sox6	chr7	122740822	122741322	622	-441186		Rnd3	2
Sox6	chr7	122768167	122768667	685	-413841		Spp1	2
Sox6	chr7	122894480	122894980	639	-287528		Ubap2l	2
Sox6	chr7	123080365	123080865	0	-101643		Cited2	2
Sox6	chr7	123176058	123176558	586	-5950		Shfm1	2
Sox6	chr7	123176342	123176842	386	-5666		Grn	2
Sox6	chr7	123176623	123177123	471	-5385		Mtpn	2
Sox6	chr7	123181242	123181742	0	-766		Btg2	2
Sox6	chr7	123182904	123183404	250	896		Pcsk5	2
Sparcl1	chr5	104536980	104537480	0	-5877		Azin1	2
Sparcl1	chr5	104537771	104538271	0	-5086		Klf6	2
Spon1	chr7	120902616	120903116	0	-6646		Sema5a	2
Srebf1	chr11	59978486	59978986	0	-57347		Tgfb1	2
Ssbp2	chr13	91570921	91571421	578	-28717		Adam12	2
Ssbp2	chr13	91600522	91601022	602	884		Ccrn4l	2
Sspn	chr6	145815102	145815602	0	-64809		Mpzl1	2
Sspn	chr6	145882307	145882807	454	2396		Spred1	2
Sspn	chr6	145883022	145883522	0	3111		BC017612	2
Sulf2	chr2	165856636	165857136	337	-124277		Skil	2
Sulf2	chr2	165968153	165968653	437	-12760		Dusp6	2
Sulf2	chr2	165968490	165968990	0	-12423		Swap70	2
Sulf2	chr2	165980870	165981370	0	-43		Mki67	2
Sulf2	chr2	165980956	165981456	330	43		Sp7	2
Sympk	chr7	19608897	19609397	0	-579		Tubb6	2
Syne1	chr10	5057335	5057835	0	261736		Bach1	2
Synpo	chr18	60782408	60782908	0	-37138		Mbd2	2
Synpo	chr18	60808479	60808979	0	-11067		Slc39a10	2
Synpo	chr18	60820609	60821109	0	1063		Eif4e	2
Synpo	chr18	60829931	60830431	427	10385		Kti12	2
Syt8	chr7	149616124	149616624	0	-4381		Psd3	2
Tacc2	chr7	137868996	137869496	0	148248		Cd109	2
Tacc3	chr5	34034835	34035335	0	34308		Jagn1	2
Tenc1	chr15	101934727	101935227	416	4068		Rrm1	2
Tenc1	chr15	101966468	101966968	0	35809		Fmnl3	2
Tgfb3	chr12	87419717	87420217	550	-24		Rcan1	2
Tgfb3	chr12	87419802	87420302	550	61		Slc20a1	2
Tgfbi	chr13	56702493	56702993	0	-8177		Wtap	2
Tgfbi	chr13	56713513	56714013	0	2843		Bzw1	2
Tgfbr3	chr5	107424912	107425412	0	-293486		Irx5	2
Tgfbr3	chr5	107553428	107553928	341	-164970		Rhbdl2	2
Tgfbr3	chr5	107624871	107625371	450	-93527		Sphk1	2
Tgfbr3	chr5	107629636	107630136	0	-88762		Ext1	2
Tgfbr3	chr5	107697904	107698404	0	-20494		Ntn1	2
Tgfbr3	chr5	107718208	107718708	397	-190		Rapgef5	2
Thra	chr11	98590575	98591075	326	-11127		Lasp1	2
Thra	chr11	98634008	98634508	339	32306		Pigq	2
Thra	chr11	98644621	98645121	524	42919		Hpcal1	1
Timp2	chr11	118185664	118186164	0	-31140		Mad2l1	1
Timp2	chr11	118226442	118226942	0	9638		Ralgps2	1
Tlcd1	chr11	77990297	77990797	0	334		Tmem176b	1
Tlcd1	chr11	77990715	77991215	0	752		Arf1	1
Tlcd1	chr11	77991366	77991866	0	1403		Cdh11	1
Tnks2	chr19	36908295	36908795	0	-177		Eif3f	1
Tns1	chr1	73948913	73949413	0	-221858		Myo1b	1
Tns1	chr1	74171709	74172209	0	938		Tcp11l2	1
Tom1l2	chr11	60107747	60108247	411	-58410		Ywhab	1
Tpi1	chr6	124758506	124759006	0	-5558		Acsl5	1
Tpm1	chr9	66939959	66940459	0	42996		Camp	1
Trak1	chr9	121186478	121186978	0	-19892		Cyb5r4	1
Trak1	chr9	121194841	121195341	0	-11529		Gipc1	1
Trak1	chr9	121261225	121261725	0	54855		Isca1	1
Trim35	chr14	66915525	66916025	0	-93		Mmp16	1
Trpm7	chr2	126700944	126701444	0	-772		Spns2	1
Trpm7	chr2	126701730	126702230	583	14		Txnrd1	1
Tshz2	chr2	169415845	169416345	0	-42576		Bambi	1
Tshz2	chr2	169436549	169437049	0	-21872		Coro1c	1
Tshz2	chr2	169446578	169447078	555	-11843		F13a1	1
Tspyl2	chrX	148777079	148777579	339	361		Nusap1	1
Ube2i	chr17	25410791	25411291	0	-214		Tomm70a	1
Ugdh	chr5	65825865	65826365	388	-1070		Cebpd	1
Ugdh	chr5	65827321	65827821	0	386		Elmo1	1
Ugdh	chr5	65828276	65828776	0	1341		Psme4	1
Unc5c	chr3	141154842	141155342	0	26564		Sh3bp1	1
Unc5c	chr3	141172598	141173098	0	44320		Tmbim4	1
Unc5c	chr3	141374624	141375124	363	246346		Zswim6	1
Upf1	chr8	72875037	72875537	0	-1885		Cd302	1
Vamp2	chr11	68924007	68924507	0	22265		Gpx1	1
Vamp2	chr11	68932080	68932580	403	30338		Mta2	1
Vps16	chr2	130249858	130250358	0	52		Plekha2	1
Wdr35	chr12	9036525	9037025	296	56077		Sae1	1
Wdr6	chr9	108480689	108481189	0	-131		Stim2	1
Wwp2	chr8	109989140	109989640	0	29092		Wdr1	1
Wwp2	chr8	109995830	109996330	0	35782		Btg1	1
Wwp2	chr8	109996553	109997053	0	36505		Gal	1
Wwp2	chr8	110019293	110019793	272	59245		Insig2	1
Wwp2	chr8	110028078	110028578	0	68030		Mef2a	1
Wwp2	chr8	110046064	110046564	0	86016		Refbp2	1
Wwp2	chr8	110079285	110079785	0	119237		Socs2	1
Wwtr1	chr3	57291196	57291696	0	-88386		Ttyh2	1
Wwtr1	chr3	57377939	57378439	366	-1643		Atp6v1c1	1
Zbtb20	chr16	43221368	43221868	529	345624		Col13a1	1
Zbtb20	chr16	43235635	43236135	605	359891		Ergic2	1
Zbtb20	chr16	43547011	43547511	565	671267		Mafb	1
Zbtb20	chr16	43574042	43574542	441	698298		Notch1	1
Zfp101	chr17	33495672	33496172	0	-35531		Slc31a1	1
Zfp101	chr17	33531375	33531875	306	172		Arf5	1
Zfp260	chr7	30879476	30879976	0	-70		Eif3j	1
Zfp383	chr7	30692877	30693377	0	48129		Myo1d	1
Zfp383	chr7	30693518	30694018	0	48770		Prdm1	1
Zfp521	chr18	13618314	13618814	262	-512678		Sec11c	1
Zfp521	chr18	13946077	13946577	610	-184915		Tfrc	1
Zfp521	chr18	14012170	14012670	492	-118822		Actl6a	1
Zfp521	chr18	14038404	14038904	0	-92588		Canx	1
Zfp521	chr18	14059143	14059643	615	-71849		D16H22S680E	1
Zfp692	chr11	58115815	58116315	292	-4506		Mpdu1	1
Zfr	chr15	12046935	12047435	0	-401		Pdia5	1
Zfyve21	chr12	113051993	113052493	0	-138		Baz1a	1
Zmiz1	chr14	26278410	26278910	586	-11		Cpeb4	1
PHZ target genes with SGBR							F2r	1
Abtb2	chr2	103426508	103427008	256	20291		Mcm3	1
Abtb2	chr2	103488647	103489147	387	82430		Odc1	1
Abtb2	chr2	103508214	103508714	0	101997		Rbm45	1
Abtb2	chr2	103536251	103536751	306	130034		Top2a	1
Acat2	chr17	13153074	13153574	262	-289		Atp10d	1
Acly	chr11	100385505	100386005	237	-3559		Elovl1	1
Acly	chr11	100388930	100389430	0	-134		Hist1h2bp	1
Agl	chr3	116511072	116511572	0	238		Lphn2	1
Akap13	chr7	82600002	82600502	0	-168		Ndufc2	1
Akap13	chr7	82719889	82720389	0	119719		Ptpn12	1
Aldh1a3	chr7	73533896	73534396	0	-38217		Tmcc2	1
Amot	chrX	141949349	141949849	0	9875		Zwint	1
Ank3	chr10	69388978	69389478	0	392258		Angptl4	1
Arhgap5	chr12	53482322	53482822	0	-134492		Cd47	1
Atp2b1	chr10	97795932	97796432	0	-581604		Dtymk	1
Atp2b1	chr10	98006111	98006611	533	-371425		Kbtbd11	1
Bcat1	chr6	144763226	144763726	333	-261228		Pold4	1
Bcat1	chr6	144893595	144894095	564	-130859		Sap30	1
Bfar	chr16	13671588	13672088	0	-113		Stox2	1
Bfar	chr16	13671733	13672233	328	32		Wdr26	1
Bmper	chr9	22831954	22832454	320	-195316		Ctsa	1
Bnip3	chr7	146110859	146111359	0	9907		Galnt5	1
Btbd3	chr2	138105302	138105802	588	23251		Rgs2	1
Btbd3	chr2	138188033	138188533	0	105982		Tuba1c	1
C1qtnf3	chr15	10721289	10721789	0	-160548		Commd2	1
Car12	chr9	66440914	66441414	0	-120329		Hsd3b7	1
Cbara1	chr10	59218866	59219366	0	53891		Map4k4	1
Cbara1	chr10	59219167	59219667	482	54192		Nrip1	1
Cbara1	chr10	59327730	59328230	0	162755		Rap1b	1
Ccdc88a	chr11	29273348	29273848	476	-60		Tmem51	1
Ccnd2	chr6	127097587	127098087	436	-3229		Cdkn2d	1
Cd24a	chr10	43297408	43297908	0	-1317		Eif4a1	1
Ckmt2	chr13	91947118	91947618	0	-69122		Hagh	1
Cops2	chr2	125684636	125685136	0	11		Myo1e	1
Cops2	chr2	125684669	125685169	353	44		Prpf4b	1
D3Bwg0562e	chr3	117141658	117142158	0	78114		Zfp36	1
Dclk1	chr3	55157883	55158383	303	111685		Itgb1bp1	1
Dclk1	chr3	55265491	55265991	563	219293		Pgs1	1
Edil3	chr13	89594262	89594762	0	633435		Rpp30	1
Edil3	chr13	89679117	89679617	312	718290		Ube2d3	1
Eid1	chr2	125450709	125451209	0	-47904		Csf1	1
Eid1	chr2	125549537	125550037	0	50924		Fbxo33	1
Eid1	chr2	125557579	125558079	256	58966		Mcm4	1
Fads2	chr19	10174898	10175398	0	-845		Omd	1
Fads2	chr19	10175792	10176292	0	49		Rbp7	1
Fdft1	chr14	63751026	63751526	0	-45354		Smc2	1
Fgfr3	chr5	34034835	34035335	0	-29288		Tor2a	1
Fgfr3	chr5	34065786	34066286	328	1663		Atp6ap2	1
Foxo1	chr3	52204888	52205388	0	132879		Cks2	1
Foxo1	chr3	52219058	52219558	0	147049		Emg1	1
Foxo1	chr3	52324133	52324633	0	252124		Hist1h3a	1
Fyco1	chr9	123760908	123761408	0	138		Lypla1	1
Gadd45b	chr10	80391311	80391811	341	-1275		Ptprg	1
Gadd45b	chr10	80392508	80393008	0	-78		Tmed2	1
Gadd45b	chr10	80398810	80399310	0	6224		Zyx	1
Glt8d2	chr10	82129112	82129612	0	-24033		Ank	1
Glt8d2	chr10	82152607	82153107	250	-538		Cd74	1
Gnb4	chr3	32513719	32514219	0	-1538		Gtf2e1	1
Gpt2	chr8	88015899	88016399	0	-326		Kcnk1	1
Gpt2	chr8	88016149	88016649	0	-76		Ppp2cb	1
Gulp1	chr1	45099502	45100002	0	491396		Sat1	1
Gulp1	chr1	45099993	45100493	393	491887		Wif1	1
Hapln1	chr13	89594262	89594762	0	-85729		Bub1	1
Hapln1	chr13	89679117	89679617	312	-874		Ctsb	1
Hapln1	chr13	89682564	89683064	379	2573		Gdi2	1
Hdlbp	chr1	95341264	95341764	402	-33871		Pcsk6	1
Hdlbp	chr1	95374880	95375380	351	-255		Commd6	1
Hdlbp	chr1	95375124	95375624	478	-11		Hspa14	1
Hmgcr	chr13	97693970	97694470	0	253329		Nrp2	1
Homer1	chr13	93962151	93962651	281	-111311		Rapgef4	1
Homer1	chr13	94159001	94159501	0	85539		Tmem86a	1
Kcmf1	chr6	72739337	72739837	256	-110386		Arpc1b	1
Kif1b	chr4	148681663	148682163	0	111		Cdr2	1
Klf9	chr19	23217126	23217626	0	1660		Hemgn	1
Klf9	chr19	23217370	23217870	0	1904		Ncl	1
Ldlr	chr9	21527746	21528246	404	-42		Serpine2	1
Ldlrad3	chr2	101760971	101761471	0	-265321		Adam19	1
Ldlrad3	chr2	101995140	101995640	0	-31152		Degs1	1
Ldlrad3	chr2	102025505	102026005	393	-787		Golph3	1
Ldlrad3	chr2	102033447	102033947	0	7155		Mrpl34	1
Leprel1	chr16	26041341	26041841	351	-64279		Sri	1
Leprel1	chr16	26079376	26079876	351	-26244		Uchl5	1
Map3k5	chr10	19653648	19654148	276	-380		Birc5	1
Map3k5	chr10	19655002	19655502	0	974		Ctbp2	1
Map3k5	chr10	19684660	19685160	0	30632		Ostf1	1
Mb	chr15	76867070	76867570	0	-13780		Smox	1
Mef2d	chr3	87942225	87942725	0	-3819		Tpx2	1
Mef2d	chr3	87945798	87946298	281	-246		Atp6v0e	1
Mllt11	chr3	95021716	95022216	0	-10633		Cldn5	1
Mpped2	chr2	106545824	106546324	0	12648		Emid1	1
Mtap4	chr9	109833524	109834024	0	-188		Hmgb2	1
Mtap4	chr9	109833798	109834298	0	86		M6pr	1
Nid2	chr14	20569726	20570226	0	-503		Ngp	1
Nid2	chr14	20642927	20643427	408	72698		Tmed5	1
Nuak1	chr10	83248294	83248794	0	-654798		Antxr2	1
Nuak1	chr10	83900665	83901165	0	-2427		Cdca5	1
Nxn	chr11	76213420	76213920	0	1028		Egr1	1
Nxn	chr11	76220056	76220556	0	7664		Gypa	1
P4ha2	chr11	53940608	53941108	0	27261		Kcnn4	1
Pabpc1	chr15	36508158	36508658	0	-30320		Myo18a	1
Pabpc1	chr15	36538736	36539236	0	258		Ppp2r2a	1
Pabpc1	chr15	36539058	36539558	384	580		Sdc1	1
Pabpc1	chr15	36550470	36550970	0	11992		Taf12	1
Pacsin2	chr15	83263149	83263649	0	-31637		Gemin7	1
Palld	chr8	64069702	64070202	0	-311535		Mkrn1	1
Palld	chr8	64085560	64086060	355	-295677		Pdgfa	1
Palld	chr8	64235908	64236408	558	-145329		Txnl1	1
Pcmt1	chr10	7382516	7383016	267	-18168		Bad	1
Pcolce2	chr9	95537829	95538329	272	59		Coq10b	1
Pdlim5	chr3	141885527	141886027	0	-172853		Htra3	1
Pdlim5	chr3	141891582	141892082	405	-166798		Mcart1	1
Pdpk1	chr17	24289209	24289709	0	1568		Slc39a11	1
Pdpn	chr4	142868188	142868688	267	-21029		Tmtc2	1
Phtf2	chr5	20387664	20388164	272	-28		Arpc4	1
Pim1	chr17	29626914	29627414	250	-593		Cdr2l	1
Pim1	chr17	29629636	29630136	366	2129		Ell2	1
Pim1	chr17	29651283	29651783	0	23776		Ndfip1	1
Plod2	chr9	92436538	92437038	0	-273		Psmd4	1
Plod2	chr9	92437874	92438374	292	1063		Sft2d1	1
Plod2	chr9	92444608	92445108	272	7797		Zfp618	1
Plxdc2	chr2	16372851	16373351	339	95170		Adamts9	1
Plxdc2	chr2	16499995	16500495	0	222314		Cd276	1
Plxdc2	chr2	16589570	16590070	0	311889		Dpysl3	1
Ppa1	chr10	61110583	61111083	0	-467		Gprc5c	1
Prkg1	chr19	31157056	31157556	0	-682006		Mrpl52	1
Prkg1	chr19	31358890	31359390	0	-480172		Rrm2	1
Prkg1	chr19	31518503	31519003	303	-320559		Ssbp4	1
Prkg2	chr5	99631257	99631757	0	165137		Vpreb1	1
Ptgfrn	chr3	100916545	100917045	0	2594		Bmp2	1
Ptp4a1	chr1	31006641	31007141	256	276		Gadd45gip1	1
Ptp4a2	chr4	129448686	129449186	0	-39527		Incenp	1
Ptp4a2	chr4	129495985	129496485	0	7772		Me2	1
Ptp4a2	chr4	129496854	129497354	0	8641		Pa2g4	1
Ptp4a2	chr4	129498370	129498870	0	10157		Reep3	1
Pura	chr18	36440365	36440865	306	-136		Snx8	1
Rab33b	chr3	51287664	51288164	0	26		Trappc4	1
Rassf5	chr1	133034733	133035233	0	-106852
Rbms3	chr9	116292469	116292969	0	-968964
Rbms3	chr9	116297906	116298406	262	-963527
Rbms3	chr9	117062911	117063411	333	-198522
Rbms3	chr9	117475277	117475777	435	213844
Reep1	chr6	71582846	71583346	427	-74459
Rora	chr9	68981400	68981900	0	480057
Rpgrip1	chr14	52723647	52724147	0	-6681
Rras2	chr7	121210222	121210722	0	-50823
Sc4mol	chr8	67171638	67172138	0	-40701
Sc4mol	chr8	67212172	67212672	272	-167
Scarb1	chr5	125696160	125696660	267	-125054
Scarb1	chr5	125820463	125820963	0	-751
Scarb1	chr5	125820723	125821223	0	-491
Scd1	chr19	44463408	44463908	0	-18541
Sec24a	chr11	51502385	51502885	0	-74501
Sgms2	chr3	131034187	131034687	0	-13421
Sgms2	chr3	131039516	131040016	0	-8092
Sgms2	chr3	131153492	131153992	0	105884
Slc25a36	chr9	97011297	97011797	0	-29
Slc2a1	chr4	118778271	118778771	0	-2795
Slc35a3	chr3	116413965	116414465	0	-1534
Slc38a2	chr15	96528810	96529310	526	-1069
Slc38a2	chr15	96540130	96540630	0	10251
Slc38a4	chr15	96540130	96540630	0	-346007
Slc38a4	chr15	96872291	96872791	0	-13846
Slc4a3	chr1	75556012	75556512	0	13421
Smpdl3b	chr4	132323786	132324286	0	10869
Snx24	chr18	53404698	53405198	0	-368
Snx24	chr18	53427875	53428375	0	22809
Sox9	chr11	111679415	111679915	460	-963859
Sox9	chr11	111822815	111823315	0	-820459
Sox9	chr11	111905664	111906164	457	-737610
Sox9	chr11	112015775	112016275	433	-627499
Sox9	chr11	112331663	112332163	0	-311611
Sox9	chr11	112552998	112553498	0	-90276
Sox9	chr11	112642756	112643256	0	-518
Sox9	chr11	112643270	112643770	347	-4
Sox9	chr11	112648963	112649463	0	5689
Sox9	chr11	112649539	112650039	424	6265
Sox9	chr11	112888262	112888762	0	244988
Sox9	chr11	113037486	113037986	0	394212
Sox9	chr11	113055425	113055925	369	412151
Sox9	chr11	113062864	113063364	0	419590
Sox9	chr11	113062958	113063458	0	419684
Sox9	chr11	113471455	113471955	0	828181
Stard4	chr18	33373579	33374079	0	313
Stk39	chr2	68250454	68250954	0	-59621
Synpo2	chr3	122831591	122832091	0	-107226
Tacc1	chr8	26366371	26366871	0	54700
Tgfb2	chr1	188203703	188204203	0	-325918
Tgfb2	chr1	188237046	188237546	267	-292575
Tgfb2	chr1	188273136	188273636	0	-256485
Thbs1	chr2	117936850	117937350	0	-512
Thbs2	chr17	14592737	14593237	299	-238282
Thbs2	chr17	14653035	14653535	0	-177984
Thbs2	chr17	14682675	14683175	262	-148344
Tiam2	chr17	3282002	3282502	0	-44321
Tiam2	chr17	3458000	3458500	0	131677
Tmem30a	chr9	79641148	79641648	0	84
Tmem30b	chr12	74566924	74567424	550	-80208
Tmem41b	chr7	117112449	117112949	0	-17744
Tmem41b	chr7	117129750	117130250	0	-443
Tmem45a	chr16	56886039	56886539	0	10
Trdn	chr10	32610384	32610884	0	-192655
Trim2	chr3	83979184	83979684	0	-129934
Trim2	chr3	84116813	84117313	0	7695
Trim47	chr11	115948777	115949277	0	-39497
Trim47	chr11	115965523	115966023	0	-22751
Trim47	chr11	115968540	115969040	344	-19734
Trps1	chr15	50529384	50529884	572	-191953
Trps1	chr15	50719873	50720373	444	-1464
Trps1	chr15	51499790	51500290	0	778453
Ttc28	chr5	111435952	111436452	0	127380
Ttc28	chr5	111549447	111549947	244	240875
Ttc28	chr5	111629690	111630190	363	321118
Ttc28	chr5	111644691	111645191	0	336119
Ttc28	chr5	111657150	111657650	0	348578
Ugp2	chr11	21270250	21270750	425	-704
Ugp2	chr11	21271215	21271715	0	261
Ugp2	chr11	21299150	21299650	0	28196
Usp2	chr9	43891827	43892327	508	16973
Wac	chr18	8327786	8328286	0	459206
Wac	chr18	8644354	8644854	0	775774
Yme1l1	chr2	23011368	23011868	0	-271
Zfp207	chr11	80196410	80196910	0	-121
Zfp207	chr11	80196516	80197016	0	-15
UHZ target genes with SGBR
Bach2	chr4	32392135	32392635	0	66606
Ccdc80	chr16	45090054	45090554	262	-3211
Col12a1	chr9	78692608	78693108	0	-873780
Col12a1	chr9	78693896	78694396	0	-872492
Col12a1	chr9	79568837	79569337	292	2449
Col3a1	chr1	45099502	45100002	0	-268631
Col3a1	chr1	45099993	45100493	393	-268140
Col3a1	chr1	45370683	45371183	323	2550
Dleu2	chr14	62299569	62300069	0	-1343
Fos	chr12	86792394	86792894	468	-22196
Fos	chr12	86796061	86796561	318	-18529
Fos	chr12	86814422	86814922	0	-168
Fos	chr12	86828361	86828861	0	13771
Fos	chr12	86930935	86931435	0	116345
Loxl4	chr19	42713382	42713882	0	26329
Lrrc17	chr5	21071488	21071988	339	22393
Lrrc17	chr5	21092559	21093059	0	43464
Nr4a2	chr2	56968971	56969471	517	-7193
Pdzrn4	chr15	92831873	92832373	0	604777
Prrx2	chr2	30720692	30721192	0	30450
Prss35	chr9	86638931	86639431	0	2747
Ptn	chr6	36759595	36760095	0	-1516
Raf1	chr6	115551581	115552081	276	-74822
Raf1	chr6	115626476	115626976	0	73
Tcf7l2	chr19	55824077	55824577	667	8027
Tcf7l2	chr19	55889701	55890201	0	73651
Tcf7l2	chr19	55947821	55948321	0	131771
Tcf7l2	chr19	55951041	55951541	386	134991
Tcf7l2	chr19	56015412	56015912	457	199362
Tcf7l2	chr19	56208648	56209148	0	392598
LHZ target genes with SGBR
Acsl5	chr19	55390428	55390928	0	62819
Actl6a	chr3	32635506	32636006	0	28288
Adam12	chr7	141415358	141415858	0	-8221
Adam12	chr7	141434404	141434904	0	10825
Adam19	chr11	45886091	45886591	0	18337
Adamts9	chr6	92890039	92890539	347	-3197
Alox5ap	chr5	150040392	150040892	296	-35992
Alox5ap	chr5	150155623	150156123	0	79239
Angptl4	chr17	33918848	33919348	0	578
Ank	chr15	27255523	27256023	292	-140659
Antxr2	chr5	98460125	98460625	0	394
Arf1	chr11	59039692	59040192	0	-1830
Arf5	chr6	28371423	28371923	0	-1887
Arf6	chr12	70461610	70462110	0	-11277
Arf6	chr12	70462169	70462669	531	-10718
Arf6	chr12	70472363	70472863	0	-524
Arf6	chr12	70603065	70603565	0	130178
Arpc1b	chr5	145877270	145877770	0	2436
Arpc4	chr6	113327843	113328343	250	-14
Atf6	chr1	172797786	172798286	0	134
Atf6	chr1	172798424	172798924	0	772
Atp10d	chr5	72594816	72595316	0	498
Atp6ap2	chrX	12043819	12044319	0	-120858
Atp6v0e	chr17	26799860	26800360	0	-13231
Atp6v1a	chr16	44104983	44105483	0	-34585
Atp6v1a	chr16	44139095	44139595	0	-473
Atp6v1c1	chr15	38639768	38640268	431	48359
Azin1	chr15	38400423	38400923	0	-48348
Azin1	chr15	38447738	38448238	421	-1033
Bach1	chr16	87700199	87700699	0	1259
Bach1	chr16	87713290	87713790	0	14350
Bad	chr19	7025854	7026354	0	9759
Bambi	chr18	3507641	3508141	267	-64
Baz1a	chr12	56087246	56087746	559	173
BC017612	chr9	15298413	15298913	0	-11268
BC017612	chr9	15327915	15328415	0	18234
Birc5	chr11	117710154	117710654	0	-161
Bmp2	chr2	133324258	133324758	576	-53387
Btg1	chr10	95588422	95588922	0	-490963
Btg2	chr1	135975386	135975886	0	-61
Btg2	chr1	135995725	135996225	0	20278
Bub1	chr2	127618021	127618521	0	-39330
Bzw1	chr1	58449011	58449511	0	-719
Bzw1	chr1	58449567	58450067	0	-163
Camp	chr9	109777613	109778113	0	25893
Canx	chr11	50139046	50139546	388	121
Ccrn4l	chr3	51028389	51028889	0	270
Ccrn4l	chr3	51038241	51038741	0	10122
Cd109	chr9	78462987	78463487	358	-116
Cd109	chr9	78623256	78623756	328	160153
Cd276	chr9	58426437	58426937	330	23748
Cd302	chr2	60121169	60121669	0	-1126
Cd47	chr16	49855271	49855771	0	-210
Cd74	chr18	60946635	60947135	285	-16617
Cdca5	chr19	6084764	6085264	0	31
Cdh11	chr8	105304768	105305268	404	-3993
Cdh5	chr8	105794493	105794993	0	-830782
Cdh5	chr8	106513517	106514017	455	-111758
Cdkn2d	chr9	21095840	21096340	0	437
Cdr2	chr7	128125652	128126152	0	76
Cdr2l	chr11	115264799	115265299	0	21819
Cebpd	chr16	15886542	15887042	0	-587
Cited2	chr10	17441912	17442412	561	-872
Cited2	chr10	17442751	17443251	517	-33
Cks2	chr13	51740189	51740689	0	-162
Cldn5	chr16	18656030	18656530	0	-120660
Clic4	chr4	134777794	134778294	0	-50685
Clic4	chr4	134827149	134827649	0	-1330
Col13a1	chr10	61443066	61443566	0	1460
Commd2	chr3	57429550	57430050	0	-25837
Commd6	chr14	102008319	102008819	0	-31334
Coq10b	chr1	55109876	55110376	0	512
Coro1c	chr5	114322926	114323426	0	-35591
Cpeb4	chr11	31770174	31770674	420	-1787
Csf1	chr3	107499336	107499836	285	-63801
Ctbp2	chr7	140277034	140277534	0	-38753
Ctnnb1	chr9	120713841	120714341	0	-124243
Ctnnb1	chr9	120842268	120842768	339	4184
Ctnnb1	chr9	120843440	120843940	470	5356
Ctnnd1	chr2	84475602	84476102	597	-15070
Ctnnd1	chr2	84490567	84491067	561	-105
Ctsa	chr2	164658997	164659497	0	874
Ctsb	chr14	63751026	63751526	0	9974
Cxcr7	chr1	92100385	92100885	0	80
Cxcr7	chr1	92131063	92131563	0	30758
Cxcr7	chr1	92175488	92175988	244	75183
Cxcr7	chr1	92179472	92179972	0	79167
Cxcr7	chr1	92367615	92368115	0	267310
Cxcr7	chr1	92377787	92378287	403	277482
Cyb5r4	chr9	86916466	86916966	0	-148
D16H22S680E	chr16	18289149	18289649	0	-58797
Ddit4	chr10	59365627	59366127	0	-48641
Ddit4	chr10	59414268	59414768	0	0
Ddit4	chr10	59414316	59414816	272	48
Degs1	chr1	184157593	184158093	0	-55092
Dpysl3	chr18	43554147	43554647	250	-43543
Dstn	chr2	143740390	143740890	420	-416
Dstn	chr2	143740733	143741233	0	-73
Dstn	chr2	143741056	143741556	0	250
Dtymk	chr1	95698326	95698826	0	65
Dusp6	chr10	98704708	98705208	363	-20907
Dusp6	chr10	98725450	98725950	652	-165
Egr1	chr18	35019832	35020332	0	-779
Eif3f	chr7	116077475	116077975	0	-206
Eif3j	chr2	121853503	121854003	0	-529
Eif4a1	chr11	69484447	69484947	0	-1228
Eif4e	chr3	138189053	138189553	366	148
Eif4e	chr3	138188852	138189352	0	-53
Ell2	chr13	75844493	75844993	281	-189
Elmo1	chr13	20309461	20309961	285	127223
Elovl1	chr4	118109803	118110303	292	9355
Emg1	chr6	124613112	124613612	482	-48834
Emid1	chr11	5014900	5015400	0	-37110
Enpp6	chr8	48082220	48082720	0	10191
Enpp6	chr8	48082390	48082890	0	10361
Enpp6	chr8	48199554	48200054	0	127525
Ergic2	chr6	148160502	148161002	0	-144
Ermp1	chr19	29715726	29716226	0	-6929
Ermp1	chr19	29722676	29723176	419	21
Ermp1	chr19	29722732	29723232	0	77
Ets1	chr9	32349212	32349712	493	-94344
Ets1	chr9	32357048	32357548	0	-86508
Ets1	chr9	32399251	32399751	0	-44305
Ets1	chr9	32504267	32504767	0	60711
Ets1	chr9	32549280	32549780	0	105724
Ets1	chr9	32624332	32624832	363	180776
Ets1	chr9	32631361	32631861	493	187805
Ets1	chr9	32631711	32632211	0	188155
Ets1	chr9	32643888	32644388	0	200332
Ets1	chr9	32748029	32748529	459	304473
Ets1	chr9	32748923	32749423	0	305367
Ets1	chr9	32807706	32808206	0	364150
Ext1	chr15	53055174	53055674	0	-122290
Ext1	chr15	53069026	53069526	0	-108438
F13a1	chr13	37207666	37208166	0	65803
F2r	chr13	96318302	96318802	0	-69862
Fbxo33	chr12	60320391	60320891	0	-71
Fmnl3	chr15	99163318	99163818	540	-37345
Fmnl3	chr15	99200806	99201306	0	143
Gadd45gip1	chr8	87364336	87364836	0	9165
Gal	chr19	3451200	3451700	0	36978
Galnt5	chr2	57551126	57551626	0	-298919
Gdi2	chr13	3537661	3538161	0	590
Gemin7	chr7	20147619	20148119	0	-11303
Gipc1	chr8	86176151	86176651	0	-176
Gja1	chr10	56096793	56097293	0	-63
Gja1	chr10	56097627	56098127	0	771
Gja1	chr10	56098679	56099179	0	1823
Glb1	chr9	114299658	114300158	0	-10286
Glb1	chr9	114309461	114309961	0	-483
Glb1	chr9	114309873	114310373	0	-71
Golph3	chr15	12252145	12252645	0	1190
Gprc5c	chr11	114668923	114669423	0	-43293
Gpx1	chr9	108241076	108241576	0	-281
Grn	chr11	102269754	102270254	0	-21625
Grn	chr11	102291272	102291772	0	-107
Gtf2e1	chr16	37539587	37540087	292	-38
Gypa	chr8	82838638	82839138	658	-179056
H2afx	chr9	44142381	44142881	337	-167
H2afx	chr9	44142513	44143013	250	-35
H2afz	chr3	137415708	137416208	0	-111493
H2afz	chr3	137528407	137528907	381	1206
Hagh	chr17	24986976	24987476	0	10138
Hemgn	chr4	46402146	46402646	0	-23982
Hes1	chr16	30064166	30064666	614	-54
Hes1	chr16	30064948	30065448	488	728
Hes1	chr16	30066767	30067267	639	2547
Hes1	chr16	30070738	30071238	0	6518
Hes1	chr16	30096514	30097014	449	32294
Hipk1	chr3	103542114	103542614	0	-53122
Hipk1	chr3	103595088	103595588	0	-148
Hipk1	chr3	103595405	103595905	0	169
Hist1h2bp	chr13	21879574	21880074	0	494
Hist1h3a	chr13	23853999	23854499	0	-6
Hmgb2	chr8	59990259	59990759	480	-131
Hpcal1	chr12	17739916	17740416	0	42546
Hsd17b12	chr2	93998033	93998533	0	162
Hsd17b12	chr2	94018803	94019303	0	20932
Hsd3b7	chr7	134920080	134920580	0	-8792
Hspa14	chr2	3429941	3430441	0	105
Htra3	chr5	36012943	36013443	292	-9238
Id2	chr12	25780818	25781318	303	111
Id2	chr12	25785629	25786129	369	4922
Id3	chr4	135697533	135698033	0	-1629
Id3	chr4	135699426	135699926	0	264
Id3	chr4	135715949	135716449	0	16787
Ier2	chr8	87184078	87184578	0	-2423
Ier2	chr8	87185112	87185612	0	-1389
Ier2	chr8	87185426	87185926	396	-1075
Ier2	chr8	87188644	87189144	0	2143
Ier5	chr1	156936146	156936646	0	-10370
Ier5	chr1	156938394	156938894	0	-8122
Ier5	chr1	156938952	156939452	0	-7564
Ier5	chr1	156946413	156946913	0	-103
Ier5	chr1	156946574	156947074	306	58
Incenp	chr19	9973917	9974417	0	144
Insig2	chr1	123076819	123077319	379	-152097
Irf2bp2	chr8	129005525	129006025	0	-111561
Irf2bp2	chr8	129021427	129021927	0	-95659
Irf2bp2	chr8	129040834	129041334	0	-76252
Irf2bp2	chr8	129060620	129061120	446	-56466
Irf2bp2	chr8	129115772	129116272	505	-1314
Irf2bp2	chr8	129126551	129127051	0	9465
Irf2bp2	chr8	129190551	129191051	431	73465
Irf2bp2	chr8	129350279	129350779	0	233193
Irf2bp2	chr8	129363164	129363664	0	246078
Irf2bp2	chr8	129363440	129363940	0	246354
Irf2bp2	chr8	129410639	129411139	0	293553
Irx3	chr8	94203367	94203867	609	-121936
Irx3	chr8	94449836	94450336	562	124533
Irx3	chr8	94497564	94498064	0	172261
Irx3	chr8	94533115	94533615	426	207812
Irx5	chr8	95142008	95142508	557	260563
Irx5	chr8	95152983	95153483	603	271538
Isca1	chr13	59870981	59871481	276	60
Itgav	chr2	83553994	83554494	0	-10310
Itgav	chr2	83554817	83555317	374	-9487
Itgb1bp1	chr12	21118426	21118926	0	-173422
Jagn1	chr6	113392262	113392762	0	-51
Jagn1	chr6	113392253	113392753	0	-60
Jhdm1d	chr6	39154932	39155432	339	-1606
Jhdm1d	chr6	39156905	39157405	250	367
Jhdm1d	chr6	39193357	39193857	0	36819
Kazald1	chr19	45131767	45132267	0	-17714
Kazald1	chr19	45149211	45149711	0	-270
Kbtbd11	chr8	15026491	15026991	0	15716
Kcnk1	chr8	128550314	128550814	0	31562
Kcnn4	chr7	25179742	25180242	0	24710
Klf13	chr7	71069718	71070218	0	-13833
Klf13	chr7	71083703	71084203	256	152
Klf3	chr5	64773639	64774139	341	-420739
Klf3	chr5	64780428	64780928	267	-413950
Klf3	chr5	64897373	64897873	318	-297005
Klf3	chr5	65194501	65195001	499	123
Klf3	chr5	65197256	65197756	626	2878
Klf6	chr13	5844437	5844937	0	-16048
Klf6	chr13	5844861	5845361	488	-15624
Kti12	chr4	108506516	108507016	0	-13696
Kti12	chr4	108506845	108507345	0	-13367
Lasp1	chr11	97658232	97658732	0	-1832
Lasp1	chr11	97660138	97660638	0	74
Lnx2	chr5	147775168	147775668	0	-112744
Lnx2	chr5	147887839	147888339	426	-73
Lnx2	chr5	147888049	147888549	303	137
Lphn2	chr3	148652203	148652703	272	173
Lypla1	chr1	4847483	4847983	0	49864
M6pr	chr6	122258581	122259081	0	93
Mad2l1	chr6	66149922	66150422	0	-335212
Mafb	chr2	160193495	160193995	0	944
Map4k4	chr1	39959568	39960068	353	2060
Mbd2	chr18	70704796	70705296	0	-22797
Mbd2	chr18	70728725	70729225	459	1132
Mcart1	chr4	45421671	45422171	0	288
Mcl1	chr3	95462311	95462811	0	-82
Mcl1	chr3	95463274	95463774	335	881
Mcm3	chr1	20810242	20810742	0	133
Mcm4	chr16	15637463	15637963	272	220
Mcm7	chr5	138612169	138612669	0	-1231
Mcm7	chr5	138613104	138613604	299	-296
Mcm7	chr5	138613333	138613833	468	-67
Mcm7	chr5	138613476	138613976	0	76
Me2	chr18	73975082	73975582	0	286
Mef2a	chr7	74517753	74518253	420	259
Midn	chr10	79611506	79612006	0	739
Midn	chr10	79622655	79623155	358	11888
Midn	chr10	79627690	79628190	0	16923
Mki67	chr7	143248438	143248938	0	340626
Mki67	chr7	143343158	143343658	400	435346
Mkrn1	chr6	39365791	39366291	0	-4420
Mmp16	chr4	17779928	17780428	0	138
Mpdu1	chr11	69475814	69476314	309	-80
Mpzl1	chr1	167564501	167565001	0	79
Mpzl1	chr1	167572136	167572636	0	7714
Mrpl34	chr8	73992647	73993147	309	4072
Mrpl52	chr14	55045420	55045920	0	-76
Mta2	chr19	9016101	9016601	0	-14
Mtpn	chr6	35338549	35339049	0	-151089
Mtpn	chr6	35489557	35490057	383	-81
Myo10	chr15	25378873	25379373	398	-173157
Myo10	chr15	25551712	25552212	0	-318
Myo10	chr15	25551847	25552347	0	-183
Myo10	chr15	25552670	25553170	0	640
Myo10	chr15	25572111	25572611	0	20081
Myo10	chr15	25704318	25704818	0	152288
Myo18a	chr11	77606633	77607133	250	30135
Myo1b	chr1	51535209	51535709	0	-437456
Myo1d	chr11	80572550	80573050	0	-20727
Myo1e	chr9	70055015	70055515	0	108
Ncl	chr1	88255733	88256233	379	-47
Ndfip1	chr18	38704548	38705048	485	126169
Ndst1	chr18	60820609	60821109	0	-87445
Ndst1	chr18	60829931	60830431	427	-78123
Ndst1	chr18	60915852	60916352	0	7798
Ndufc2	chr7	104548310	104548810	0	47
Nfe2l2	chr2	75539035	75539535	0	-3413
Nfe2l2	chr2	75541288	75541788	490	-1160
Nfe2l2	chr2	75541621	75542121	0	-827
Ngp	chr9	110310592	110311092	0	-11412
Nme1	chr11	93829322	93829822	262	-263
Nme1	chr11	93829651	93830151	0	66
Notch1	chr2	26349927	26350427	0	-22006
Nrip1	chr16	76372054	76372554	320	-1768
Nrp2	chr1	62752781	62753281	0	3172
Ntn1	chr11	68029518	68030018	237	-184557
Ntn1	chr11	68213035	68213535	550	-1040
Nusap1	chr2	119444113	119444613	281	329
Odc1	chr12	17551169	17551669	0	-260
Omd	chr13	49679246	49679746	0	1361
Ostf1	chr19	18485445	18485945	0	-220584
Pa2g4	chr10	127986041	127986541	0	-16699
Pcbp3	chr10	76196100	76196600	0	-228282
Pcbp3	chr10	76365891	76366391	0	-58491
Pcsk5	chr19	17589105	17589605	0	-322767
Pcsk5	chr19	17909965	17910465	0	-1907
Pcsk6	chr7	73100165	73100665	0	93358
Pdgfa	chr5	139468764	139469264	0	-4310
Pdgfc	chr3	80841931	80842431	614	1843
Pdgfc	chr3	81586890	81587390	0	746802
Pdia5	chr16	35490713	35491213	411	4
Pgs1	chr11	117848348	117848848	292	992
Phc2	chr4	128375277	128375777	0	43545
Phc2	chr4	128375499	128375999	0	43767
Phc2	chr4	128405775	128406275	456	74043
Phc2	chr4	128415454	128415954	0	83722
Pigq	chr17	26056839	26057339	0	-24366
Pigq	chr17	26078651	26079151	337	-2554
Plekha2	chr8	26154647	26155147	0	-57769
Pold4	chr19	4231548	4232048	262	-101
Ppp2cb	chr8	34709758	34710258	0	-85
Ppp2r2a	chr14	67689428	67689928	289	-1594
Prcp	chr7	100022804	100023304	0	-709
Prcp	chr7	100023501	100024001	256	-12
Prdm1	chr10	44180187	44180687	276	-67870
Prpf4b	chr13	34966987	34967487	0	-126
Psd3	chr8	70607353	70607853	0	21418
Psd3	chr8	70681017	70681517	250	95082
Psmd4	chr3	94846310	94846810	0	24
Psme4	chr11	30671337	30671837	0	-139
Ptpn12	chr5	20535945	20536445	515	-25534
Ptprg	chr14	12783571	12784071	0	397775
Pvrl3	chr16	46496090	46496590	276	-2298
Pvrl3	chr16	46497072	46497572	0	-1316
Pvrl3	chr16	46498199	46498699	0	-189
Ralgps2	chr1	158901238	158901738	0	31731
Ramp2	chr11	101114157	101114657	0	7065
Ramp2	chr11	101114802	101115302	533	7710
Rap1b	chr10	117342516	117343016	341	59775
Rapgef4	chr2	71961611	71962111	0	142589
Rapgef5	chr12	118907206	118907706	0	152504
Rapgef5	chr12	119082018	119082518	0	327316
Rb1	chr14	73494884	73495384	0	-230495
Rb1	chr14	73638181	73638681	272	-87198
Rbm45	chr2	76205169	76205669	328	-2622
Rbp7	chr4	148819337	148819837	292	-9500
Rcan1	chr16	92399669	92400169	0	-66472
Rcan1	chr16	92466231	92466731	0	90
Reep3	chr10	66559863	66560363	0	508
Refbp2	chr1	173433267	173433767	0	-92
Rgs2	chr1	145850923	145851423	392	-118
Rgs3	chr4	62222262	62222762	0	1631
Rgs3	chr4	62273750	62274250	0	53119
Rgs3	chr4	62335062	62335562	504	114431
Rgs3	chr4	62360320	62360820	398	139689
Rhbdl2	chr4	123427387	123427887	250	-37480
Rhbdl2	chr4	123475034	123475534	0	10167
Rhoc	chr3	104591988	104592488	0	309
Rhoc	chr3	104597317	104597817	318	5638
Rnd3	chr2	50901819	50902319	0	-102562
Rnd3	chr2	51003036	51003536	0	-1345
Rpp30	chr19	36157960	36158460	0	4
Rrm1	chr7	109589992	109590492	0	33
Rrm1	chr7	109589935	109590435	0	-24
Rrm2	chr12	25393277	25393777	0	421
Sae1	chr7	16985203	16985703	0	12307
Sap30	chr8	59966478	59966978	0	71
Sat1	chrX	151650968	151651468	0	226
Sdc1	chr12	8811979	8812479	0	34100
Sdc2	chr15	32708267	32708767	0	-141961
Sdc2	chr15	32850001	32850501	0	-227
Sec11c	chr18	65965139	65965639	0	5186
Sema5a	chr15	32708267	32708767	0	533949
Sema5a	chr15	32850001	32850501	0	675683
Serpine2	chr1	79819323	79819823	0	-35698
Sft2d1	chr17	8565396	8565896	0	61679
Sh3bp1	chr15	78746315	78746815	0	16468
Shfm1	chr6	6528418	6528918	0	16
Shfm1	chr6	6528515	6529015	0	113
Skil	chr3	30956186	30956686	0	-37544
Skil	chr3	30960046	30960546	309	-33684
Slc20a1	chr2	129023803	129024303	309	-447
Slc20a1	chr2	129024415	129024915	0	165
Slc25a39	chr11	102269754	102270254	0	744
Slc25a39	chr11	102291272	102291772	0	22262
Slc31a1	chr4	62021426	62021926	0	-85
Slc39a1	chr3	90051570	90052070	0	-274
Slc39a1	chr3	90052472	90052972	0	628
Slc39a1	chr3	90057799	90058299	0	5955
Slc39a10	chr1	46910107	46910607	560	-534
Slc39a10	chr1	46910687	46911187	0	46
Slc39a11	chr11	113471455	113471955	0	-39688
Slit3	chr11	35095490	35095990	0	161014
Slit3	chr11	35478089	35478589	0	543613
Smad6	chr9	63628172	63628672	398	-241444
Smad6	chr9	63641397	63641897	462	-228219
Smad6	chr9	63866220	63866720	0	-3396
Smc2	chr4	52451758	52452258	0	-107
Smox	chr2	131330611	131331111	0	13629
Snx8	chr5	140894660	140895160	0	29694
Socs2	chr10	94786599	94787099	292	-92965
Socs3	chr11	117824695	117825195	285	-6416
Socs3	chr11	117826581	117827081	0	-4530
Socs3	chr11	117830331	117830831	289	-780
Sp7	chr15	102181055	102181555	0	-15980
Sp7	chr15	102201787	102202287	0	4752
Sphk1	chr11	116392003	116392503	0	14
Sphk1	chr11	116392909	116393409	0	920
Spns2	chr11	72254603	72255103	326	-48610
Spp1	chr5	104836785	104837285	272	-27102
Spp1	chr5	104882970	104883470	404	19083
Spred1	chr2	116945954	116946454	457	-906
Spred1	chr2	116948438	116948938	537	1578
Sri	chr5	8056125	8056625	0	10297
Ssbp4	chr8	73134056	73134556	0	2093
Stim2	chr5	54313831	54314331	0	-75681
Stox2	chr8	48199554	48200054	0	-237898
Swap70	chr7	117307683	117308183	0	-57284
Swap70	chr7	117308208	117308708	0	-56759
Taf12	chr4	131826050	131826550	0	-3990
Tcp11l2	chr10	84038966	84039466	0	-155
Tfrc	chr16	32608764	32609264	0	8
Tgfb1	chr7	26474072	26474572	0	2301
Tgfb1	chr7	26492557	26493057	0	20786
Tk1	chr11	117686935	117687435	0	-221
Tk1	chr11	117693651	117694151	0	6495
Tk1	chr11	117710154	117710654	0	22998
Tle3	chr9	61219900	61220400	532	-40
Tle3	chr9	61253009	61253509	557	33069
Tle3	chr9	61466188	61466688	0	246248
Tle3	chr9	61545646	61546146	0	325706
Tle3	chr9	61656385	61656885	541	436445
Tmbim4	chr10	119639094	119639594	0	698
Tmcc2	chr1	134286848	134287348	0	-760
Tmed2	chr5	125002550	125003050	0	12096
Tmed5	chr5	108494394	108494894	292	-66995
Tmem176b	chr6	48791128	48791628	0	5
Tmem49	chr11	86437713	86438213	630	-59375
Tmem49	chr11	86497148	86497648	244	60
Tmem51	chr4	141626642	141627142	0	-13327
Tmem86a	chr7	54263636	54264136	0	-42124
Tmtc2	chr10	105012220	105012720	0	963
Tomm70a	chr16	57120960	57121460	0	-617
Top2a	chr11	98885402	98885902	244	149
Tor2a	chr2	32612453	32612953	0	-51
Tpx2	chr2	152657272	152657772	262	-16178
Trappc4	chr9	44215443	44215943	0	62
Ttyh2	chr11	114586254	114586754	0	49759
Tuba1c	chr15	98860857	98861357	0	785
Tubb6	chr18	67529203	67529703	0	-20918
Tubb6	chr18	67550755	67551255	477	634
Txnl1	chr18	63851850	63852350	0	87
Txnrd1	chr10	82371996	82372496	0	75550
Ubap2l	chr3	89802467	89802967	0	-53680
Ubap2l	chr3	89856496	89856996	0	349
Ube2d3	chr3	135101007	135101507	292	-4
Uchl5	chr1	145624118	145624618	451	-40
Vpreb1	chr16	16870599	16871099	0	-87
Wdr1	chr5	38951746	38952246	0	-909
Wdr26	chr1	183140300	183140800	0	-1559
Wif1	chr10	120470319	120470819	0	-447
Wtap	chr17	13184137	13184637	0	-1025
Wtap	chr17	13185288	13185788	0	126
Ywhab	chr2	163846431	163846931	0	25985
Ywhaz	chr15	36721833	36722333	0	-2219
Ywhaz	chr15	36723161	36723661	521	-891
Ywhaz	chr15	36797599	36798099	0	73547
Zfp36	chr7	29166245	29166745	337	2221
Zfp36l1	chr12	80980600	80981100	598	-233150
Zfp36l1	chr12	81005919	81006419	0	-207831
Zfp36l1	chr12	81006733	81007233	0	-207017
Zfp36l1	chr12	81211945	81212445	0	-1805
Zfp36l1	chr12	81214002	81214502	0	252
Zfp618	chr4	62630612	62631112	0	4255
Zswim6	chr13	108466403	108466903	479	-213605
Zwint	chr10	72117319	72117819	0	-24
Zyx	chr6	42299415	42299915	0	-162
